# Supplementary material for: Phosphorylation of glutaminase by PKCε is essential for its enzymatic activity and critically contributes to tumorigenesis
Source: Cell Res. 2018 Mar 7;28(6):655–69. doi: 10.1038/s41422-018-0021-y (PMC5993826; doi:10.1038/s41422-018-0021-y)
Supplement: Supplementary file 14 — Supplementary table 2 [file 41422_2018_21_MOESM14_ESM.xlsx]

## Sheet: Sheet1
Table S2. The concentrations of different metabolites in A549-WT cells and A549-GAC(S314A) cells measured by NMR analysis.
	4-Aminobutyrate	Acetate	Alanine	Arginine	Asparagine	Aspartate	Betaine	Carnitine	Choline	Creatine	Cysteine	Ethanol	Formate	Fumarate	Glutamate	Glutamine	Glutathione	Glycine	Hypoxanthine	IMP	Isoleucine	Isopropanol	Lactate	Leucine	Lysine	Methanol	Methionine	NAD+	Niacinamide	O-Phosphocholine	Pantothenate	Phenylalanine	Proline	Serine	Succinate	Taurine	Threonine	Tyrosine	UDP-N-Acetylglucosamine	UMP	Uracil	Uridine	Valine	myo-Inositol	trans-4-Hydroxy-L-proline	beta-Alanine
A549-WT(mg/g)	0.188218	0.0263701	0.651453	0	0.21126	0.3132	0.020005	0.117262	0.19314	0.623821	1.41499	0.0446482	0.0167402	0.0144157	4.24877	0.21489	3.352	1.19584	0.443743	0.772247	0.229822	0.0109288	5.9151	0.430552	0.413371	0.244738	0.131044	0	0.417374	2.29075	0.0466768	0.253151	0.390662	0.354271	0.0565691	1.96172	0.246745	0.304995	0.59806	0	0.161829	0.379111	0.315144	0.528601	0.0633984	0.263782
A549-WT(mg/g)	0.202557	0.0197261	0.582366	0	0.368159	0.25705	0.0371893	0.173068	0.210133	0.718689	1.07776	0.0475309	0	0.0268686	4.58417	0.749732	1.97904	1.05649	0.17134	1.27583	0.323595	0.0119236	5.18127	0.377961	0.401887	0.256844	0.141448	0	0.410313	1.74529	0.0430157	0.256014	0.476157	0.407767	0.0749765	1.66228	0.216652	0.336333	1.41662	0	0.0684481	0.223421	0.285634	0.687897	0.421489	0.304834
A549-WT(mg/g)	0.177095	0.020989	0.500729	0	0.230316	0.215089	0.0222414	0.111292	0.0932705	0.694567	0.613241	0.0477084	0.00794397	0.0475808	2.67309	0.229228	4.02471	0.651387	0.162394	0.505594	0.179991	0.0115393	6.36006	0.272534	0.348832	0.315995	0.107844	0	0.434484	2.29404	0.0373669	0.16608	0.373584	0.282741	0.104458	1.34192	0.101515	0.274421	0.780977	0	0.0299865	0.195466	0.214579	0.626173	0.153339	0.23393
A549-GAC(S314A)(mg/g)	0.123285	0.0557816	0.384685	0.724289	0.335286	0.269459	0.0239499	0.0942118	0.281261	0.9258	1.31524	0.0490373	0.0096142	0.00773815	4.30206	0.955135	3.4509	1.13534	0.408637	0.632961	0.283625	0.0106836	5.06578	0.428207	0.469749	0.24836	0.159822	0	0.539248	0.264768	0.0584627	0.225758	0.447986	0.32205	0.0464479	1.88555	0.272915	0.362377	0.446742	0	0.0849369	0.192648	0.279069	0.390738	0.215636	0.26629
A549-GAC(S314A)(mg/g)	0.116361	0.0778885	0.322592	0.604017	0.293881	0.330599	0.0303881	0.0961757	0.214377	0.942821	0.527219	0.0400335	0.0179087	0.0080292	3.16554	0.897212	3.26124	0.73022	0.417515	2.37256	0.223158	0.0103926	3.74896	0.281004	0.361203	0.219223	0.088056	0.384929	0.402066	0.046177	0.0630312	0.196399	0.475355	0.236947	0.0834734	2.2765	0.167117	0.296497	0.819258	0.496854	0.105157	0.206405	0.22158	0.447858	0.267305	0.326829
A549-GAC(S314A)(mg/g)	0.162647	0.359698	0.392177	0.931074	0.434487	0.515072	0	0.11975	0.268077	0.745265	0.596765	0.0481473	0.0207692	0.010871	2.25392	0.500525	1.94154	0.674449	0.908859	1.29855	0.372466	0.012152	3.00336	0.482754	0.381805	0.307665	0.174366	0.0961717	0.454653	0.615012	0.0741983	0.270744	0.518553	0.465736	0.0306657	1.91396	0.230987	0.392999	0.315441	0.357441	0.214487	0.0602966	0.253094	0.278018	0.299773	0.493824
