# Supplementary material for: Phosphorylation of glutaminase by PKCε is essential for its enzymatic activity and critically contributes to tumorigenesis
Source: Cell Res. 2018 Mar 7;28(6):655–69. doi: 10.1038/s41422-018-0021-y (PMC5993826; doi:10.1038/s41422-018-0021-y)
Supplement: Supplementary file 15 — Supplementary table 3 [file 41422_2018_21_MOESM15_ESM.xlsx]

## Sheet: Sheet1
Supplementary Table 3. Down-regulated genes in A549-GAC(S314A) cells compared with A549-WT cells
Fold change and Regulation		Annotations								Raw Intensity		Normalized Intensity
Fold Change	Regulation	GenbankAccession	GenomicCoordinates	GeneSymbol	Description	Go	RefSeqAccession	UniGeneID	EntrezGeneID	[A549-GAC(S314A)](raw)	[A549-WT](raw)	[A549-GAC(S314A)](normalized)	[A549-WT](normalized)
1.87245	down	NM_015987	chr12:13127906-13127847	HEBP1	Homo sapiens heme binding protein 1 (HEBP1), mRNA [NM_015987]	GO:0005739|GO:0007623|GO:0005576|GO:0070062|GO:0020037|GO:0005829	NM_015987	Hs.642618	50865	2125.92	1961.68	10.5939	11.4988
1.40526	down		chr2:32047698-32047660		keratin 18 pseudogene 52 [Source:HGNC Symbol;Acc:HGNC:37888] [ENST00000404956]					12548.6	11403.5	13.3049	13.7958
1.28697	down	NM_178829	chr7:142637773-142637832	C7orf34	Homo sapiens chromosome 7 open reading frame 34 (C7orf34), mRNA [NM_178829]	GO:0005576	NM_178829	Hs.239676	135927	98.8884	66.4053	6.22016	6.58414
1.14819	down	NM_020188	chr16:81009944-81009885	CMC2	Homo sapiens C-x(9)-C motif containing 2 (CMC2), mRNA [NM_020188]	GO:0005739	NM_020188	Hs.55028	56942	3709.01	2128.84	11.3997	11.5991
2.15171	down	NM_182972	chr1:234740031-234740001	IRF2BP2	Homo sapiens interferon regulatory factor 2 binding protein 2 (IRF2BP2), transcript variant 1, mRNA [NM_182972]	GO:0006355|GO:0005737|GO:0005654|GO:0005634|GO:0046872|GO:0006351	NM_182972	Hs.350268	359948	272.535	265.345	7.61254	8.71803
2.00527	down	NM_080865	chr3:51991401-51991460	GPR62	Homo sapiens G protein-coupled receptor 62 (GPR62), mRNA [NM_080865]	GO:0043235|GO:0008150|GO:0007186|GO:0005886|GO:0004930|GO:0016021|GO:0005575	NM_080865	Hs.232213	118442	229.473	209.943	7.37145	8.37525
1.30221	down	AF307332	chr10:103556891-103556832	MGEA5	Homo sapiens meningioma-expressed antigen 5s splice variant mRNA, complete cds. [AF307332]	GO:0060124|GO:0046060|GO:0010524|GO:0005634|GO:0005829|GO:0010616|GO:0051901|GO:0043243|GO:0006612|GO:0046326|GO:0032024|GO:0004402|GO:0016231|GO:0070265|GO:0051054|GO:0060051|GO:0016573|GO:0007568|GO:0006044|GO:0048545|GO:0045862|GO:0031343|GO:0016020|GO:0006517|GO:0006516|GO:0004415		Hs.500842	10724	1559.67	936.115	10.1074	10.4884
1.16662	down		chr14:55033854-55033913	SAMD4A	sterile alpha motif domain containing 4A [Source:HGNC Symbol;Acc:HGNC:23023] [ENST00000554335]	GO:0017148|GO:0005737|GO:0030054|GO:0045202|GO:0045727|GO:0030371|GO:0030425			23034	75.9433	47.5406	5.84184	6.06417
1.14958	down	NM_182923	chr14:104142084-104143801	KLC1	Homo sapiens kinesin light chain 1 (KLC1), transcript variant 2, mRNA [NM_182923]	GO:0005515|GO:0030424|GO:0005871|GO:0005874|GO:0035418|GO:0003777|GO:0035617|GO:0006886|GO:0030426|GO:0005829|GO:0019886|GO:0003774|GO:0015631|GO:0016020|GO:0007596|GO:0035253|GO:0008152|GO:0043025|GO:0016032|GO:0016023|GO:0008088|GO:0007018	NM_182923	Hs.20107	3831	481.813	248.438	8.41739	8.6185
3.20431	down	XR_428276	chr7:56887238-56887179				XR_428276	Hs.520384		955.011	1433.42	9.38167	11.0617
1.12093	down	NR_036484	chr7:121946604-121946663	FEZF1-AS1	Homo sapiens FEZF1 antisense RNA 1 (FEZF1-AS1), long non-coding RNA [NR_036484]		NR_036484	Hs.664204	154860	191.389	102.569	7.11773	7.28243
1.03226	down	NM_020996	chr12:4543407-4543348	FGF6	Homo sapiens fibroblast growth factor 6 (FGF6), mRNA [NM_020996]	GO:0008286|GO:0048011|GO:0008284|GO:0008283|GO:0048015|GO:0007267|GO:0005104|GO:0005576|GO:0001525|GO:0005615|GO:0042383|GO:0007165|GO:0007173|GO:0001502|GO:0008543|GO:0045087|GO:0051781|GO:0045445|GO:0008083|GO:0038095	NM_020996	Hs.166015	2251	42.9807	25.7835	5.05439	5.1002
1.25399	down	NM_181807	chr11:31312257-31312198	DCDC1	Homo sapiens doublecortin domain containing 1 (DCDC1), mRNA [NM_181807]	GO:0035556	NM_181807	Hs.592000	341019	53.1842	36.758	5.34259	5.66911
1.69708	down	NM_015909	chr2:15319139-15307416	NBAS	Homo sapiens neuroblastoma amplified sequence (NBAS), transcript variant 1, mRNA [NM_015909]	GO:0031965|GO:0005737|GO:0005794|GO:0016020|GO:0006890|GO:2000623|GO:0005730|GO:0000956	NM_015909	Hs.467759	51594	328.18	251.03	7.86961	8.63266
2.46119	down	NM_024574	chr4:121957475-121957416	NDNF	Homo sapiens neuron-derived neurotrophic factor (NDNF), mRNA [NM_024574]	GO:0031012|GO:0019800|GO:0043524|GO:0030198|GO:0010976|GO:0010811|GO:0016049|GO:0005576|GO:0005539|GO:0001764|GO:0008201	NM_024574	Hs.709520	79625	16.5912	24.7479	3.73569	5.03505
1.41943	down	NM_004466	chr13:93519265-93519324	GPC5	Homo sapiens glypican 5 (GPC5), mRNA [NM_004466]	GO:0005886|GO:0007603|GO:0005796|GO:0005975|GO:0005578|GO:0006027|GO:0043395|GO:0005576|GO:0044281|GO:0031225|GO:0001523|GO:0005615|GO:0006024|GO:0005887|GO:0009405|GO:0030204|GO:0030203|GO:0043202	NM_004466	Hs.655675	2262	28.9446	24.4066	4.5059	5.0112
1.26674	down	NM_001752	chr11:34493034-34493093	CAT	Homo sapiens catalase (CAT), mRNA [NM_001752]	GO:0050661|GO:0001657|GO:0009650|GO:0020027|GO:0005782|GO:0005886|GO:0005783|GO:0004096|GO:0044281|GO:0005764|GO:0046872|GO:0042803|GO:0043231|GO:0005829|GO:0009060|GO:0005758|GO:0006195|GO:0051092|GO:0051289|GO:0051781|GO:0033197|GO:0004046|GO:0042744|GO:0005778|GO:0070062|GO:0005777|GO:0008203|GO:0001666|GO:0043066|GO:0051262|GO:0016209|GO:0005794|GO:0007568|GO:0005102|GO:0055086|GO:0032088|GO:…	NM_001752	Hs.502302	847	672.019	375.15	8.88496	9.22608
1.21011	down	NM_002405	chr22:37865384-37865325	MFNG	Homo sapiens MFNG O-fucosylpeptide 3-beta-N-acetylglucosaminyltransferase (MFNG), transcript variant 1, mRNA [NM_002405]	GO:0045747|GO:0033829|GO:0007389|GO:0030173|GO:0008152|GO:0005615|GO:0046872|GO:0032092	NM_002405	Hs.517603	4242	316.583	174.381	7.82474	8.09988
1.86463	down	NM_001004695	chr1:248436213-248436154	OR2T33	Homo sapiens olfactory receptor, family 2, subfamily T, member 33 (OR2T33), mRNA [NM_001004695]	GO:0050911|GO:0004984|GO:0007186|GO:0005886|GO:0004930|GO:0016021	NM_001004695	Hs.553783	391195	15.9795	18.529	3.6849	4.58378
1.44511	down	AK093639	chr10:6568397-6568338	LOC100130920	Homo sapiens cDNA FLJ36320 fis, clone THYMU2005480. [AK093639]			Hs.683904	100130920	151.702	106.225	6.80906	7.34025
1.40998	down	BC062748	chr7:105206847-105206788	EFCAB10	Homo sapiens cDNA clone IMAGE:6616931, partial cds. [BC062748]	GO:0005509		Hs.719432	100130771	77.5453	57.286	5.87056	6.36624
6.32176	down	NM_003049	chr14:70242941-70242882	SLC10A1	Homo sapiens solute carrier family 10 (sodium/bile acid cotransporter), member 1 (SLC10A1), mRNA [NM_003049]	GO:0016323|GO:0005886|GO:0005887|GO:0015721|GO:0008508|GO:0006810|GO:0008206|GO:0044281|GO:0006814|GO:0055085	NM_003049	Hs.952	6554	120.65	355.11	6.49303	9.15336
1.05362	down	NM_080860	chr21:43892680-43892621	RSPH1	Homo sapiens radial spoke head 1 homolog (Chlamydomonas) (RSPH1), transcript variant 1, mRNA [NM_080860]	GO:0051321|GO:0035082|GO:0031514|GO:0005634|GO:0005829	NM_080860	Hs.661069	89765	102.052	56.2922	6.25851	6.33386
1.08621	down	NM_002601	chr2:232597716-232597657	PDE6D	Homo sapiens phosphodiesterase 6D, cGMP-specific, rod, delta (PDE6D), transcript variant 1, mRNA [NM_002601]	GO:0005515|GO:0017137|GO:0006996|GO:0004114|GO:0072372|GO:0031410|GO:0043086|GO:0005829|GO:0033124|GO:0008152|GO:0005095|GO:0005856|GO:0007601|GO:0050896|GO:0030659	NM_002601	Hs.516808	5147	493.08	239.049	8.44812	8.56742
1.17626	down	NM_001042702	chr2:179325165-179325759	DFNB59	Homo sapiens deafness, autosomal recessive 59 (DFNB59), mRNA [NM_001042702]	GO:0007605|GO:0043025	NM_001042702	Hs.87734	494513	51.8529	34.1325	5.31181	5.54602
1.29033	down		chr1:053390845-053390786		68MP_HUMAN (P56378) 6.8 kDa mitochondrial proteolipid, partial (62%) [THC2673793]					88.5541	60.0423	6.06257	6.4303
5.26104	down	NM_182920	chr3:64501648-64501589	ADAMTS9	Homo sapiens ADAM metallopeptidase with thrombospondin type 1 motif, 9 (ADAMTS9), mRNA [NM_182920]	GO:0005783|GO:0005578|GO:0007275|GO:0015031|GO:0005615|GO:0031012|GO:0006508|GO:0006516|GO:0008270|GO:0045636|GO:0004222|GO:0016192|GO:0008237	NM_182920	Hs.656071	56999	25.4458	72.9218	4.33453	6.72987
1.5112	down	NM_014643	chr18:74072289-74072230	ZNF516	Homo sapiens zinc finger protein 516 (ZNF516), mRNA [NM_014643]	GO:0006355|GO:0005634|GO:0003677|GO:0046872|GO:0006351	NM_014643	Hs.436973	9658	176.762	126.65	7.00868	7.60438
1.10138	down	NM_032656	chr12:125431661-125431602	DHX37	Homo sapiens DEAH (Asp-Glu-Ala-His) box polypeptide 37 (DHX37), mRNA [NM_032656]	GO:0004004|GO:0006396|GO:0005737|GO:0005730|GO:0005524	NM_032656	Hs.107382	57647	4984.3	2902.38	11.8699	12.0092
1.24031	down	NM_198471	chr19:8387752-8387693	KANK3	Homo sapiens KN motif and ankyrin repeat domains 3 (KANK3), mRNA [NM_198471]		NM_198471	Hs.745036	256949	165.426	99.2277	6.92259	7.23329
1.04961	down	NM_152358	chr19:50657886-50655879	IZUMO2	Homo sapiens IZUMO family member 2 (IZUMO2), mRNA [NM_152358]	GO:0016021	NM_152358	Hs.414175	126123	51.8949	30.7647	5.31249	5.38234
1.34461	down		chr11:000686875-000686816							120.018	81.8652	6.48573	6.91291
1.14798	down	NR_003111	chr3:129115974-129115915	RPL32P3	Homo sapiens ribosomal protein L32 pseudogene 3 (RPL32P3), non-coding RNA [NR_003111]		NR_003111	Hs.652423	132241	7885.85	5091.39	12.5585	12.7576
1.38159	down	NM_017714	chr20:13370757-13370698	TASP1	Homo sapiens taspase, threonine aspartase, 1 (TASP1), mRNA [NM_017714]	GO:0006508|GO:0045893|GO:0004298	NM_017714	Hs.348297	55617	383.713	237.48	8.08923	8.55556
1.21187	down	NM_001160124	chr10:3827429-3827370	KLF6	Homo sapiens Kruppel-like factor 6 (KLF6), transcript variant B, mRNA [NM_001160124]	GO:0005737|GO:0030183|GO:0019221|GO:0005634|GO:0045893|GO:0003677|GO:0046872|GO:0006351	NM_001160124	Hs.4055	1316	18.4372	14.0518	3.8769	4.15414
1.06265	down	NM_002006	chr4:123819317-123819376	FGF2	Homo sapiens fibroblast growth factor 2 (basic) (FGF2), mRNA [NM_002006]	GO:0060045|GO:0005515|GO:0001658|GO:0048598|GO:0005615|GO:0010764|GO:0007173|GO:0006935|GO:0032958|GO:0043552|GO:0061045|GO:0030198|GO:0060548|GO:0009887|GO:0051781|GO:0070374|GO:0051209|GO:0005125|GO:0042056|GO:0043536|GO:0008543|GO:0045087|GO:0042060|GO:0014843|GO:0045893|GO:0008083|GO:0038095|GO:0043537|GO:0008286|GO:0008284|GO:0060591|GO:0002042|GO:0007265|GO:0005634|GO:0042660|GO:0000187|GO:…	NM_002006	Hs.284244	2247	257.058	127.643	7.52985	7.61751
1.27636	down	NM_016639	chr16:3072180-3072239	TNFRSF12A	Homo sapiens tumor necrosis factor receptor superfamily, member 12A (TNFRSF12A), mRNA [NM_016639]	GO:0005515|GO:2001238|GO:0043065|GO:0005886|GO:0009986|GO:0045773|GO:0045765|GO:0001525|GO:0097191|GO:0001726|GO:0006931|GO:0061041|GO:0016021	NM_016639	Hs.355899	51330	6506.92	4605.23	12.2749	12.6269
1.13759	down	NM_015569	chr1:172381687-172381746	DNM3	Homo sapiens dynamin 3 (DNM3), transcript variant 1, mRNA [NM_015569]	GO:0005515|GO:0048471|GO:0005874|GO:0003924|GO:0014069|GO:0005525|GO:0007416|GO:0006897|GO:0005739|GO:0043197|GO:0008152|GO:0046847|GO:0070062	NM_015569	Hs.654775	26052	34.2548	23.0007	4.73809	4.92406
1.01815	down	AL080137	chr9:34826835-34826776	FAM205BP	Homo sapiens mRNA; cDNA DKFZp434J193 (from clone DKFZp434J193). [AL080137]			Hs.725618	389715	35.5951	21.4323	4.79015	4.8161
1.60281	down	NM_018142	chr8:19709238-19709297	INTS10	Homo sapiens integrator complex subunit 10 (INTS10), mRNA [NM_018142]	GO:0005515|GO:0032039|GO:0016180	NM_018142	Hs.512627	55174	1083.96	790.341	9.57225	10.2529
1.76679	down	NM_017652	chr19:58291275-58291334	ZNF586	Homo sapiens zinc finger protein 586 (ZNF586), transcript variant 1, mRNA [NM_017652]	GO:0006355|GO:0005634|GO:0003677|GO:0046872|GO:0006351	NM_017652	Hs.625133	54807	107.706	94.9662	6.33734	7.15847
1.47838	down	NM_020212	chr15:90281345-90281404	WDR93	Homo sapiens WD repeat domain 93 (WDR93), transcript variant 1, mRNA [NM_020212]	GO:0016651|GO:0022900	NM_020212	Hs.177557	56964	457.503	300.391	8.34315	8.90716
275.327	down	NM_002195	chr9:5233695-5233754	INSL4	Homo sapiens insulin-like 4 (placenta) (INSL4), mRNA [NM_002195]	GO:0007165|GO:0007565|GO:0005179|GO:0008283|GO:0005159|GO:0007267|GO:0005102|GO:0007275|GO:0005615	NM_002195	Hs.418506	3641	15.6901	2427.54	3.65974	11.7647
1.46134	down	NM_021014	chrX:48213519-48213460	SSX3	Homo sapiens synovial sarcoma, X breakpoint 3 (SSX3), mRNA [NM_021014]	GO:0006355|GO:0005634|GO:0003676|GO:0006351	NM_021014	Hs.558445	10214	82.1926	62.9746	5.95838	6.50568
1.66017	down	NM_014483	chr3:29925698-29938927	RBMS3	Homo sapiens RNA binding motif, single stranded interacting protein 3 (RBMS3), transcript variant 2, mRNA [NM_014483]	GO:0005737|GO:0000166|GO:0045727|GO:0003730	NM_014483	Hs.221436	27303	122.163	99.6521	6.50769	7.23902
1.34395	down	NR_029410	chr9:88454999-88455058	LOC389765	Homo sapiens kinesin family member 27 pseudogene (LOC389765), non-coding RNA [NR_029410]		NR_029410	Hs.715986	389765	258.386	159.593	7.53612	7.9626
1.19174	down	AK124574	chr7:97512620-97512679					Hs.689574		48.4025	32.6756	5.2243	5.47737
1.29323	down	NM_001042440	chr5:96110256-96110315	CAST	Homo sapiens calpastatin (CAST), transcript variant 6, mRNA [NM_001042440]	GO:0010951|GO:0005515|GO:0005737|GO:0004869|GO:0016020|GO:0004866|GO:2000675|GO:0005829	NM_001042440	Hs.436186	831	2552.05	1628.86	10.8691	11.2401
1.29175	down	NM_017610	chr15:59388241-59388300	RNF111	Homo sapiens ring finger protein 111 (RNF111), transcript variant 2, mRNA [NM_017610]	GO:0000209|GO:0005515|GO:0007389|GO:0010467|GO:0006367|GO:0016567|GO:0032184|GO:0016874|GO:0005730|GO:0046332|GO:0005634|GO:0006351|GO:0043234|GO:0005737|GO:0045944|GO:0031398|GO:0005654|GO:0007179|GO:0008270|GO:0045893|GO:0030579|GO:0030511	NM_017610	Hs.404423	54778	765.539	437.914	9.06892	9.43825
1.62346	down	NM_006391	chr11:9467009-9467068	IPO7	Homo sapiens importin 7 (IPO7), mRNA [NM_006391]	GO:0005515|GO:0005215|GO:0006606|GO:0007165|GO:0042393|GO:0050790|GO:0005083|GO:0005737|GO:0016020|GO:0005643|GO:0045087|GO:0008536|GO:0016032|GO:0005654	NM_006391	Hs.744911	10527	95.6648	79.8275	6.17434	6.87341
1.37616	down	NM_001159746	chr17:914102-914043	ABR	Homo sapiens active BCR-related (ABR), transcript variant 3, mRNA [NM_001159746]	GO:0043314|GO:0051056|GO:0048011|GO:0030336|GO:0043065|GO:0030036|GO:0042472|GO:0005886|GO:0007264|GO:0097190|GO:0032855|GO:0005829|GO:0050766|GO:0016020|GO:0007420|GO:0050728|GO:0050885|GO:0032496|GO:0005089|GO:0030675|GO:0005096	NM_001159746	Hs.159306	29	55.7485	41.8845	5.41245	5.8731
3.94889	down	NM_018378	chr16:67197815-67197874	FBXL8	Homo sapiens F-box and leucine-rich repeat protein 8 (FBXL8), mRNA [NM_018378]	GO:0005515	NM_018378	Hs.710714	55336	113.571	211.544	6.4062	8.38764
2.12886	down	NM_005486	chr17:53038843-53038902	TOM1L1	Homo sapiens target of myb1 (chicken)-like 1 (TOM1L1), mRNA [NM_005486]	GO:0005515|GO:0043130|GO:0017124|GO:0005795|GO:0019901|GO:0030295|GO:0005764|GO:0006886|GO:0005829|GO:0032147|GO:0045839|GO:0007165|GO:0005737|GO:0030276|GO:0043162|GO:2000278|GO:0010008|GO:0070062|GO:0031954|GO:0005768	NM_005486	Hs.153504	10040	814.809	784.701	9.15639	10.2465
1.54762	down	NM_014209	chr19:36135710-36135769	ETV2	Homo sapiens ets variant 2 (ETV2), transcript variant 1, mRNA [NM_014209]	GO:2000382|GO:0006357|GO:0006366|GO:0000981|GO:0001824|GO:0048514|GO:0005634|GO:0001890|GO:0000978|GO:0030154|GO:0001077|GO:0007219|GO:0045944|GO:0060803|GO:0030218|GO:0016055|GO:0045603	NM_014209	Hs.194061	2116	222.596	158.929	7.32651	7.95656
1.44341	down	NM_002487	chr15:23931114-23931055	NDN	Homo sapiens necdin, melanoma antigen (MAGE) family member (NDN), mRNA [NM_002487]	GO:0048011|GO:0005813|GO:0006355|GO:0008285|GO:0043015|GO:0008347|GO:0048675|GO:0005634|GO:0042995|GO:0009791|GO:0007417|GO:0003677|GO:0019233|GO:0006351|GO:0005829|GO:0007399|GO:0048871|GO:0003016|GO:0007413|GO:0071514|GO:0043204|GO:0001764|GO:0040008	NM_002487	Hs.50130	4692	13.696	12.6225	3.46376	3.99324
3.13294	down	NM_000602	chr7:100781555-100781614	SERPINE1	Homo sapiens serpin peptidase inhibitor, clade E (nexin, plasminogen activator inhibitor type 1), member 1 (SERPINE1), mRNA [NM_000602]	GO:0033629|GO:0005515|GO:0010467|GO:0035491|GO:0006367|GO:0010469|GO:0005886|GO:0004867|GO:2000098|GO:0002020|GO:0005615|GO:0032757|GO:0014912|GO:0061044|GO:0061045|GO:0030198|GO:0045944|GO:0042127|GO:0031093|GO:0007179|GO:0070062|GO:0030336|GO:0005102|GO:0051918|GO:0030168|GO:0005576|GO:0001525|GO:0045766|GO:0006351|GO:0031012|GO:0010951|GO:0050829|GO:0071222|GO:0007596|GO:0030194|GO:0030195|GO:…	NM_000602	Hs.414795	5054	65.3548	102.591	5.6354	7.28292
1.15271	down	NM_130773	chr2:125672642-125672701	CNTNAP5	Homo sapiens contactin associated protein-like 5 (CNTNAP5), mRNA [NM_130773]	GO:0016021|GO:0007155	NM_130773	Hs.660653	129684	82.038	50.5282	5.95665	6.16169
1.20477	down	NM_006100	chr3:98510738-98510797	ST3GAL6	Homo sapiens ST3 beta-galactoside alpha-2,3-sialyltransferase 6 (ST3GAL6), transcript variant 1, mRNA [NM_006100]	GO:0006664|GO:0009311|GO:0005975|GO:0044281|GO:0042339|GO:0030173|GO:0052798|GO:0000139|GO:0018146|GO:0009405|GO:0071354|GO:0016021|GO:0006488|GO:0044267|GO:0030203|GO:0006464|GO:0070062|GO:0043687|GO:0018279	NM_006100	Hs.148716	10402	25.6345	18.8796	4.34452	4.61328
1.00074	down	NM_001753	chr7:116200742-116200801	CAV1	Homo sapiens caveolin 1, caveolae protein, 22kDa (CAV1), transcript variant 1, mRNA [NM_001753]	GO:0005515|GO:0043627|GO:0019915|GO:0010524|GO:0030879|GO:0006940|GO:0030301|GO:0005113|GO:0042802|GO:0005622|GO:0016050|GO:0000165|GO:0031397|GO:0032507|GO:0005938|GO:0042632|GO:0005811|GO:0019901|GO:0000122|GO:0019217|GO:0044325|GO:0016504|GO:0043234|GO:0005929|GO:0005887|GO:0007519|GO:0002931|GO:0032570|GO:0006641|GO:0045121|GO:0019899|GO:0005925|GO:0032091|GO:0005886|GO:0005783|GO:0031295|GO:…	NM_001753	Hs.74034	857	4163.29	2101.91	11.5891	11.5902
1.16632	down	NM_012286	chrX:102930926-102930867	MORF4L2	Homo sapiens mortality factor 4 like 2 (MORF4L2), transcript variant 2, mRNA [NM_012286]	GO:0005515|GO:0006281|GO:0045944|GO:0006325|GO:0005730|GO:0051155|GO:0005654|GO:0040008|GO:0006351|GO:0016568	NM_012286	Hs.326387	9643	6679.47	4228.14	12.3092	12.5311
1.05053	down	NR_002948	chr19:51385530-51385471	KLKP1	Homo sapiens kallikrein pseudogene 1 (KLKP1), non-coding RNA [NR_002948]	GO:0005737|GO:0005634	NR_002948	Hs.643424	606293	64.2098	37.1267	5.61151	5.68263
1.1715	down	NM_002751	chr22:50703284-50703225	MAPK11	Homo sapiens mitogen-activated protein kinase 11 (MAPK11), transcript variant 1, mRNA [NM_002751]	GO:0005515|GO:0010467|GO:0034142|GO:0007265|GO:0051403|GO:0005829|GO:0042692|GO:0035556|GO:0051090|GO:0002756|GO:0000187|GO:0002755|GO:0034138|GO:0004707|GO:0048010|GO:0048011|GO:0038124|GO:0006996|GO:0038123|GO:0034134|GO:0006950|GO:0002224|GO:0005524|GO:0006351|GO:0007165|GO:0051149|GO:0004674|GO:0045087|GO:0035666|GO:0006468|GO:0005654|GO:0034166|GO:0007005|GO:0034146|GO:0034162	NM_002751	Hs.57732	5600	134.345	79.7282	6.64142	6.86978
1.48516	down	NM_006647	chr9:140328686-140328745	NOXA1	Homo sapiens NADPH oxidase activator 1 (NOXA1), transcript variant 1, mRNA [NM_006647]	GO:0005515|GO:0048365|GO:0017124|GO:0005737|GO:0016176|GO:0006801|GO:0060263|GO:0010310|GO:0043020|GO:0043085|GO:0019899	NM_006647	Hs.495554	10811	200.976	140.11	7.18695	7.75756
1.24629	down	NM_014585	chr2:190425809-190425750	SLC40A1	Homo sapiens solute carrier family 40 (iron-regulated transporter), member 1 (SLC40A1), mRNA [NM_014585]	GO:0005515|GO:0043066|GO:0005886|GO:0005771|GO:0003158|GO:0060586|GO:0055085|GO:0009653|GO:0008021|GO:0005622|GO:0006879|GO:0034395|GO:0016323|GO:0060345|GO:0005737|GO:0005887|GO:0045944|GO:0005381|GO:0016021|GO:0002260|GO:0034755	NM_014585	Hs.643005	30061	178.805	106.222	7.02243	7.34007
1.13013	down	NM_001805	chr14:23586606-23586547	CEBPE	Homo sapiens CCAAT/enhancer binding protein (C/EBP), epsilon (CEBPE), mRNA [NM_001805]	GO:0006909|GO:0046982|GO:0006952|GO:0042089|GO:0000978|GO:0006351|GO:0042803|GO:0001077|GO:0071222|GO:0045944|GO:0030225|GO:0005654|GO:0042742	NM_001805	Hs.558308	1053	21.6368	15.169	4.09641	4.2729
1.31893	down	NM_000190	chr11:118964129-118964188	HMBS	Homo sapiens hydroxymethylbilane synthase (HMBS), transcript variant 1, mRNA [NM_000190]	GO:0018160|GO:0006778|GO:0044281|GO:0006782|GO:0004418|GO:0006783|GO:0005829	NM_000190	Hs.82609	3145	1799.43	1131.62	10.3386	10.738
1.31916	down	NR_028335	chr17:2310351-2310292	LOC284009	Homo sapiens uncharacterized LOC284009 (LOC284009), long non-coding RNA [NR_028335]		NR_028335	Hs.632244	284009	87.4171	60.5635	6.04509	6.44471
1.59407	down	NM_015884	chrX:21900749-21900808	MBTPS2	Homo sapiens membrane-bound transcription factor peptidase, site 2 (MBTPS2), mRNA [NM_015884]	GO:0051091|GO:0005737|GO:0000139|GO:0031293|GO:0044281|GO:0016021|GO:0006987|GO:0004222|GO:0044267|GO:0046872|GO:0030968|GO:0008203	NM_015884	Hs.443490	51360	69.9172	58.7014	5.72704	6.39975
1.71049	down	A23747	chr7:142499120-142499838		T cell receptor beta constant 1 [Source:HGNC Symbol;Acc:HGNC:12156] [ENST00000613594]			Hs.449320		288.657	223.62	7.69447	8.46888
1.09349	down		chr2:203065870-203065811							207.356	107.502	7.23134	7.36029
1.62363	down		chr7:31553759-31553818	CCDC129	coiled-coil domain containing 129 [Source:HGNC Symbol;Acc:HGNC:27363] [ENST00000409717]	GO:0005102			223075	395.391	286.575	8.13504	8.83427
1.57175	down	NM_152353	chr19:51870797-51870738	CLDND2	Homo sapiens claudin domain containing 2 (CLDND2), mRNA [NM_152353]	GO:0016021	NM_152353	Hs.720536	125875	67.7412	56.3079	5.68174	6.33411
1.50314	down	NM_020732	chr6:157469939-157469998	ARID1B	Homo sapiens AT rich interactive domain 1B (SWI1-like) (ARID1B), transcript variant 2, mRNA [NM_020732]	GO:0005515|GO:0071565|GO:0005737|GO:0016514|GO:0003713|GO:0005654|GO:0048096|GO:0003677|GO:0006351|GO:0007399	NM_020732	Hs.291587	57492	751.27	506.015	9.04413	9.63211
1.03109	down	NM_000075	chr12:58142322-58142263	CDK4	Homo sapiens cyclin-dependent kinase 4 (CDK4), mRNA [NM_000075]	GO:0045859|GO:0005515|GO:0010468|GO:0071157|GO:0048471|GO:0008284|GO:0031100|GO:0006325|GO:0005634|GO:0048146|GO:0032403|GO:0005829|GO:0000082|GO:0002088|GO:0016538|GO:0000785|GO:0005667|GO:0010288|GO:0031965|GO:0043065|GO:0042493|GO:0030332|GO:0005730|GO:0009636|GO:0045727|GO:0033574|GO:0005524|GO:0045793|GO:0007165|GO:0010971|GO:0000307|GO:0055093|GO:0007623|GO:0005654|GO:0006468|GO:0005923|GO:…	NM_000075	Hs.95577	1019	1922.97	932.144	10.4399	10.4841
1.2088	down	NM_001242	chr12:6560640-6560699	CD27	Homo sapiens CD27 molecule (CD27), mRNA [NM_001242]	GO:0005515|GO:0043066|GO:0016064|GO:0070233|GO:0045471|GO:0045579|GO:0046330|GO:0005576|GO:0097191|GO:0008588|GO:0005887|GO:0043154|GO:0007166|GO:0009897|GO:0043027|GO:0070062|GO:0004888	NM_001242	Hs.355307	939	120.82	74.8643	6.49469	6.76826
1.91396	down	NM_001098	chr22:41924818-41924877	ACO2	Homo sapiens aconitase 2, mitochondrial (ACO2), mRNA [NM_001098]	GO:0051538|GO:0006099|GO:0051539|GO:0005506|GO:0003994|GO:0005634|GO:0006091|GO:0044281|GO:0005739|GO:0006102|GO:0006101|GO:0005759|GO:0044237	NM_001098	Hs.643610	50	2025.91	1888.05	10.5095	11.4461
17.4297	down		chr5:089233808-089233867							12.5405	114.28	3.3317	7.45518
1.7863	down	NM_177995	chr9:96871739-96871798	PTPDC1	Homo sapiens protein tyrosine phosphatase domain containing 1 (PTPDC1), transcript variant 2, mRNA [NM_177995]	GO:0030030|GO:0005654|GO:0008138|GO:0035335|GO:0004725	NM_177995	Hs.437943	138639	195.224	161.503	7.14285	7.97983
2.94499	down	NM_022820	chr7:99463831-99463890	CYP3A43	Homo sapiens cytochrome P450, family 3, subfamily A, polypeptide 43 (CYP3A43), transcript variant 1, mRNA [NM_022820]	GO:0004497|GO:0006805|GO:0070330|GO:0005506|GO:0005789|GO:0044281|GO:0055114|GO:0020037		Hs.306220	64816	168.752	229.27	6.94797	8.50623
1.40786	down	NM_001010873	chr6:41011969-41012028	TSPO2	Homo sapiens translocator protein 2 (TSPO2), transcript variant 1, mRNA [NM_001010873]	GO:0015485|GO:0005783|GO:0006810|GO:0005789|GO:0016021	NM_001010873	Hs.357392	222642	447.039	280.801	8.30832	8.80183
17.8207	down	NM_000506	chr11:46760913-46760973	F2	Homo sapiens coagulation factor II (thrombin) (F2), mRNA [NM_000506]	GO:0005515|GO:0010544|GO:0008284|GO:0005886|GO:0004252|GO:0030307|GO:0008360|GO:1900738|GO:0072562|GO:0050900|GO:0005615|GO:0006508|GO:0051281|GO:0070062|GO:0005796|GO:0051480|GO:0005509|GO:0005102|GO:0009611|GO:0051918|GO:0030168|GO:0005576|GO:0007275|GO:0014068|GO:0006953|GO:0045861|GO:0048712|GO:0017187|GO:0032967|GO:0030193|GO:0030194|GO:0007596|GO:0007597|GO:0001934|GO:0005788|GO:2000379|GO:…	NM_000506	Hs.655207	2147	9.45234	90.6035	2.92919	7.08467
5.67508	down	NM_002407	chr11:61981344-61981404	SCGB2A1	Homo sapiens secretoglobin, family 2A, member 1 (SCGB2A1), mRNA [NM_002407]	GO:0046982|GO:0005615|GO:0030521	NM_002407	Hs.97644	4246	5	21.5916	2.32191	4.82655
1.03163	down	NM_001083112	chr2:157442855-157442914	GPD2	Homo sapiens glycerol-3-phosphate dehydrogenase 2 (mitochondrial) (GPD2), transcript variant 1, mRNA [NM_001083112]	GO:0009331|GO:0019563|GO:0005509|GO:0004368|GO:0005743|GO:0006094|GO:0044281|GO:0006072|GO:0052591|GO:0035264|GO:0043010|GO:0044255|GO:0055114	NM_001083112	Hs.512382	2820	911.449	413.906	9.3199	9.36482
1.34473	down	BC115004	chr7:140244416-140244357	DENND2A	DENN/MADD domain containing 2A [Source:HGNC Symbol;Acc:HGNC:22212] [ENST00000492720]	GO:0017112|GO:0005737|GO:0042147|GO:0032851|GO:0015629|GO:0015031		Hs.6385	27147	48.8774	36.6612	5.23657	5.66389
1.63926	down		chr15:60682740-60682799		Q3SZ59_BOVIN (Q3SZ59) Ribosomal protein L36a, partial (96%) [THC2542270]					6720.21	6298.23	12.3192	13.0322
1.17359	down	NM_013241	chr16:67263789-67263730	FHOD1	Homo sapiens formin homology 2 domain containing 1 (FHOD1), mRNA [NM_013241]	GO:0005515|GO:0005737|GO:0001725|GO:0032059|GO:0016020|GO:0045944|GO:0051496|GO:0005634|GO:0003779|GO:0042802	NM_013241	Hs.95231	29109	241.525	133.072	7.4471	7.67803
1.99636	down	NM_005683	chr2:231774885-231774826	GPR55	Homo sapiens G protein-coupled receptor 55 (GPR55), mRNA [NM_005683]	GO:0007186|GO:0005886|GO:0005887|GO:0004930|GO:0045453|GO:0035025|GO:0045671|GO:0070374|GO:0007202|GO:0004949	NM_005683	Hs.114545	9290	385.243	340.518	8.09865	9.09602
1.49748	down	NM_138333	chr9:71396108-71396167	FAM122A	Homo sapiens family with sequence similarity 122A (FAM122A), mRNA [NM_138333]		NM_138333	Hs.655572	116224	1209.07	823.577	9.73474	10.3173
1.85897	down	NM_001077198	chr2:220084835-220084776	ATG9A	Homo sapiens autophagy related 9A (ATG9A), transcript variant 1, mRNA [NM_001077198]	GO:0005515|GO:0005802|GO:0005776|GO:0000422|GO:0005770|GO:0000421|GO:0031410|GO:0000407|GO:0015031|GO:0034497|GO:0016020|GO:0045087|GO:0034067|GO:0031902|GO:0005789|GO:0034727|GO:0016021|GO:0055037|GO:0000045|GO:0005768	NM_001077198	Hs.323363	79065	136.531	122.473	6.66126	7.55577
1.29352	down	XR_424364	chr12:55828616-55828557	LOC102724074	PREDICTED: Homo sapiens uncharacterized LOC102724074 (LOC102724074), ncRNA [XR_424364]		XR_424364		102724074	190.513	116.781	7.11147	7.48277
1.73558	down	AB051501	chr9:43908953-43909012		contactin associated protein-like 3B [Source:HGNC Symbol;Acc:HGNC:32035] [ENST00000618777]			Hs.128474		373.291	288.522	8.05083	8.84624
1.79604	down		chr1:3831740-3831799	LINC01134	Homo sapiens long intergenic non-protein coding RNA 1134 (LINC01134), long non-coding RNA [NR_024455]		NR_024455	Hs.307652	100133612	53.3114	51.4319	5.34527	6.19009
1.07358	down	NM_000785	chr12:58156635-58156576	CYP27B1	Homo sapiens cytochrome P450, family 27, subfamily B, polypeptide 1 (CYP27B1), mRNA [NM_000785]	GO:0030308|GO:0043627|GO:0008285|GO:0006805|GO:0042369|GO:0005741|GO:0033280|GO:0030282|GO:0044281|GO:0055074|GO:0005739|GO:0004498|GO:0046697|GO:0010980|GO:0005737|GO:0045618|GO:0032496|GO:0006816|GO:0034341|GO:0008202|GO:0030500|GO:0005506|GO:0042359|GO:0070314|GO:0006766|GO:0010956|GO:0070564|GO:0055114|GO:0020037	NM_000785	Hs.524528	1594	68.8646	40.2108	5.70366	5.8061
1.97377	down	NM_025261	chr6:31686608-31686549	LY6G6C	Homo sapiens lymphocyte antigen 6 complex, locus G6C (LY6G6C), mRNA [NM_025261]	GO:0005886|GO:0031225	NM_025261	Hs.732272	80740	192.55	174.852	7.12302	8.10398
3.83835	down	NM_001144956	chr1:151701998-151702057	RIIAD1	Homo sapiens regulatory subunit of type II PKA R-subunit (RIIa) domain containing 1 (RIIAD1), mRNA [NM_001144956]		NM_001144956	Hs.297967	284485	121.368	219.109	6.50033	8.44082
5.1266	down	XM_005246263	chr2:153501972-153502031	FMNL2	PREDICTED: Homo sapiens formin-like 2 (FMNL2), transcript variant X1, mRNA [XM_005246263]	GO:0005737|GO:0030866|GO:0022604|GO:0007010|GO:0017048|GO:0003779	XM_005246263	Hs.654630	114793	26.2289	73.1356	4.37729	6.73529
3.81682	down	NM_197958	chr15:71143871-71143812	LARP6	Homo sapiens La ribonucleoprotein domain family, member 6 (LARP6), transcript variant 2, mRNA [NM_197958]	GO:0006396|GO:0005737|GO:0000166|GO:0030529|GO:0003723|GO:0005634|GO:0006417	NM_197958	Hs.416755	55323	2299.59	4690.22	10.7179	12.6502
1.40983	down	NM_001077416	chr16:75574021-75573962	TMEM231	Homo sapiens transmembrane protein 231 (TMEM231), transcript variant 1, mRNA [NM_001077416]	GO:0042384|GO:0060170|GO:0035869|GO:0036038|GO:0016021|GO:0007224	NM_001077416	Hs.156784	79583	70.8557	53.1523	5.74678	6.2423
1.82067	down	NM_019091	chr2:179369325-179369384	PLEKHA3	Homo sapiens pleckstrin homology domain containing, family A (phosphoinositide binding specific) member 3 (PLEKHA3), mRNA [NM_019091]	GO:0008150|GO:0005545|GO:0005794|GO:0005543|GO:0016020|GO:0005575	NM_019091	Hs.41086	65977	358.271	290.505	7.99272	8.85718
1.67551	down	NM_001278295	chr2:219891961-219891902	CCDC108	Homo sapiens coiled-coil domain containing 108 (CCDC108), transcript variant 3, mRNA [NM_001278295]	GO:0016021	NM_001278295	Hs.147762	255101	99.729	84.7624	6.22945	6.97404
1.09506	down	NM_052902	chr2:220481096-220481155	STK11IP	Homo sapiens serine/threonine kinase 11 interacting protein (STK11IP), mRNA [NM_052902]	GO:0005737|GO:0008104|GO:0019901|GO:0005765|GO:0043231	NM_052902	Hs.22410	114790	1185.65	585.775	9.70761	9.83861
1.75351	down	NM_001039550	chr2:220148183-220149384	DNAJB2	Homo sapiens DnaJ (Hsp40) homolog, subfamily B, member 2 (DNAJB2), transcript variant 1, mRNA [NM_001039550]	GO:0005515|GO:0006986|GO:0090084|GO:0000502|GO:0030308|GO:0008285|GO:0016234|GO:0090086|GO:0051087|GO:0032436|GO:0005634|GO:0030433|GO:0005829|GO:0042026|GO:0006457|GO:0070628|GO:0031398|GO:0030544|GO:0051082|GO:0031593	NM_001039550	Hs.77768	3300	64.6239	60.0907	5.62138	6.43162
1.6465	down	NM_016086	chr7:75651210-75643188	STYXL1	Homo sapiens serine/threonine/tyrosine interacting-like 1 (STYXL1), mRNA [NM_016086]	GO:0035556|GO:0006470|GO:0008138	NM_016086	Hs.11615	51657	335.436	248.696	7.90039	8.61979
1.34297	down	NR_026966	chr2:178148443-178148384	LOC100130691	Homo sapiens uncharacterized LOC100130691 (LOC100130691), long non-coding RNA [NR_026966]		NR_026966	Hs.728371	100130691	100.201	69.7271	6.23645	6.66187
1.80465	down	NM_001282450	chr11:64083361-64083420	ESRRA	Homo sapiens estrogen-related receptor alpha (ESRRA), transcript variant 2, mRNA [NM_001282450]	GO:0005515|GO:0010467|GO:0006367|GO:0051216|GO:0003707|GO:0005634|GO:0045944|GO:0042127|GO:0015630|GO:0043401|GO:0004879|GO:0005496|GO:0006355|GO:0006996|GO:0019904|GO:0005730|GO:0045670|GO:0000122|GO:0000978|GO:0003677|GO:0045171|GO:0043565|GO:0001078|GO:0045667|GO:0001077|GO:0005654|GO:0008270|GO:0007005|GO:0030522	NM_001282450	Hs.110849	2101	64.5595	61.6283	5.61975	6.47147
1.20333	down		chr9:140995570-140995629		HUMCACHNTA N-type calcium channel alpha-1 subunit {Homo sapiens} (exp=-1; wgp=0; cg=0), partial (7%) [THC2774269]					60.5401	40.0342	5.52916	5.79619
2.22521	down	NM_032548	chr3:127399373-127399432	ABTB1	Homo sapiens ankyrin repeat and BTB (POZ) domain containing 1 (ABTB1), transcript variant 1, mRNA [NM_032548]	GO:0005737|GO:0005886|GO:0005730|GO:0003746|GO:0006414	NM_032548	Hs.107812	80325	480.926	483.414	8.41488	9.56882
1.05753	down	NM_014207	chr11:60895260-60895319	CD5	Homo sapiens CD5 molecule (CD5), mRNA [NM_014207]	GO:0005515|GO:0008037|GO:0005886|GO:0008283|GO:0005887|GO:0031295|GO:0004872|GO:0097190|GO:0009897|GO:0006898|GO:0005044|GO:0004888	NM_014207	Hs.58685	921	22.9265	15.1228	4.18533	4.26603
1.28762	down	NM_002710	chr12:111158224-111158165	PPP1CC	Homo sapiens protein phosphatase 1, catalytic subunit, gamma isozyme (PPP1CC), transcript variant 1, mRNA [NM_002710]	GO:0005515|GO:0005634|GO:0044281|GO:0032154|GO:0046872|GO:0005829|GO:0005739|GO:0016791|GO:0005737|GO:0006470|GO:0004721|GO:0007179|GO:0004722|GO:0019433|GO:0043153|GO:0030512|GO:0019901|GO:0005977|GO:0005730|GO:0030496|GO:0032922|GO:0043234|GO:0016607|GO:0070688|GO:0000777|GO:0042752|GO:0000278|GO:0072357|GO:0005925|GO:0051301	NM_002710	Hs.79081	5501	4417.71	2980.74	11.6847	12.0494
1.31091	down	NM_002091	chr18:56897918-56897977	GRP	Homo sapiens gastrin-releasing peptide (GRP), transcript variant 1, mRNA [NM_002091]	GO:0007165|GO:0007218|GO:0005102|GO:0005576|GO:0005184|GO:0005615	NM_002091	Hs.153444	2922	35.6207	27.2018	4.79072	5.18128
2.83722	down	NM_004779	chr5:154255813-154255872	CNOT8	Homo sapiens CCR4-NOT transcription complex, subunit 8 (CNOT8), transcript variant 1, mRNA [NM_004779]	GO:0005515|GO:0010467|GO:0008284|GO:0006355|GO:0008285|GO:0003700|GO:0003723|GO:0043928|GO:0005634|GO:0046872|GO:0030014|GO:0006351|GO:0006417|GO:0005829|GO:0005622|GO:0004535|GO:0000175|GO:0035195|GO:0061014|GO:0000289|GO:0000288	NM_004779	Hs.26703	9337	404.075	518.345	8.16474	9.66921
1.69185	down	NM_033219	chr9:100849857-100849798	TRIM14	Homo sapiens tripartite motif containing 14 (TRIM14), transcript variant 2, mRNA [NM_033219]	GO:0005622|GO:0003674|GO:0051091|GO:0005737|GO:0051092|GO:0045087|GO:0032897|GO:0008270	NM_033219	Hs.575631	9830	113.251	95.1942	6.40353	7.16213
5.75124	down	NM_001025237	chr11:866883-866942	TSPAN4	Homo sapiens tetraspanin 4 (TSPAN4), transcript variant 1, mRNA [NM_001025237]	GO:0006461|GO:0005178|GO:0005886|GO:0016021|GO:0031982|GO:0005925|GO:0003823	NM_001025237	Hs.654836	7106	974.327	2757.2	9.4195	11.9434
1.18345	down	NM_001040667	chr16:67203615-67203674	HSF4	Homo sapiens heat shock transcription factor 4 (HSF4), transcript variant 2, mRNA [NM_001040667]	GO:0006355|GO:0008284|GO:0003700|GO:0003714|GO:0019903|GO:0045597|GO:0000122|GO:0006351|GO:0043565|GO:0070207|GO:0045944|GO:0005654|GO:0043010|GO:0048468|GO:0033169	NM_001040667	Hs.512156	3299	147.849	87.1033	6.77592	7.01891
1.21239	down	NR_102268	chrX:45591187-45591246	LOC392452	Homo sapiens mitochondrial fission factor pseudogene (LOC392452), non-coding RNA [NR_102268]		NR_102268	Hs.745266	392452	20.671	15.5151	4.03044	4.30828
1.60549	down	NM_005144	chr8:21972885-21972826	HR	Homo sapiens hair growth associated (HR), transcript variant 1, mRNA [NM_005144]	GO:0016604|GO:0006355|GO:0003700|GO:0003714|GO:0016491|GO:0005634|GO:0045892|GO:0003677|GO:0046872|GO:0006351|GO:0055114	NM_005144	Hs.272367	55806	1113.42	814.99	9.61728	10.3003
26.9885	down	NR_024620	chr14:90043408-90043467	FOXN3-AS2	Homo sapiens FOXN3 antisense RNA 2 (FOXN3-AS2), long non-coding RNA [NR_024620]		NR_024620	Hs.673124	29018	6.04666	95.1743	2.40665	7.16092
1.86429	down		chr7:057928889-057928948							16.0349	18.5817	3.68934	4.58796
1.73977	down	NM_002006	chr4:123819331-123819390	FGF2	Homo sapiens fibroblast growth factor 2 (basic) (FGF2), mRNA [NM_002006]	GO:0060045|GO:0005515|GO:0001658|GO:0048598|GO:0005615|GO:0010764|GO:0007173|GO:0006935|GO:0032958|GO:0043552|GO:0061045|GO:0030198|GO:0060548|GO:0009887|GO:0051781|GO:0070374|GO:0051209|GO:0005125|GO:0042056|GO:0043536|GO:0008543|GO:0045087|GO:0042060|GO:0014843|GO:0045893|GO:0008083|GO:0038095|GO:0043537|GO:0008286|GO:0008284|GO:0060591|GO:0002042|GO:0007265|GO:0005634|GO:0042660|GO:0000187|GO:…	NM_002006	Hs.284244	2247	552.944	430.237	8.61323	9.41213
4.62181	down	NM_001286563	chr11:123489842-123489901	GRAMD1B	Homo sapiens GRAM domain containing 1B (GRAMD1B), transcript variant 1, mRNA [NM_001286563]	GO:0016020|GO:0016021	NM_001286563	Hs.144725	57476	20.5188	52.8272	4.0225	6.23096
1.38105	down	FJ873958	chr15:20170088-20170029		immunoglobulin heavy variable 1/OR15-9 (non-functional) [Source:HGNC Symbol;Acc:HGNC:5569] [ENST00000338912]			Hs.534702		33.2982	26.7978	4.6953	5.16107
3.51798	down	NM_016100	chr20:20013859-20013918	NAA20	Homo sapiens N(alpha)-acetyltransferase 20, NatB catalytic subunit (NAA20), transcript variant 1, mRNA [NM_016100]	GO:0005622|GO:0031416|GO:0005737|GO:0017196|GO:0004596|GO:0005634	NM_016100	Hs.368783	51126	1437.24	2483.3	9.98613	11.8009
1.07612	down	NM_022571	chr14:59930349-59930290	GPR135	Homo sapiens G protein-coupled receptor 135 (GPR135), mRNA [NM_022571]	GO:0007186|GO:0005886|GO:0004930|GO:0016021	NM_022571	Hs.647573	64582	213.793	108.823	7.27343	7.37927
2.48868	down	NM_207416	chr9:84564713-84564772	SPATA31D3	Homo sapiens SPATA31 subfamily D, member 3 (SPATA31D3), mRNA [NM_207416]	GO:0016021|GO:0007283|GO:0030154	NM_207416	Hs.522246	389762	27.4818	38.9419	4.4383	5.75368
1.73106	down	NM_002164	chr8:39785529-39785588	IDO1	Homo sapiens indoleamine 2,3-dioxygenase 1 (IDO1), mRNA [NM_002164]	GO:0006569|GO:0070233|GO:0032693|GO:0046006|GO:0070234|GO:0002534|GO:0032735|GO:0044281|GO:0046872|GO:0030485|GO:0005829|GO:0042130|GO:0034641|GO:0002678|GO:0032496|GO:0007565|GO:0004833|GO:0009055|GO:0032421|GO:0033555|GO:0002666|GO:0019441|GO:0033754|GO:0002830|GO:0034276|GO:0020037|GO:0055114	NM_002164	Hs.840	3620	27.6594	28.1365	4.44566	5.23732
1.18861	down	NM_024610	chr3:122459319-122459260	HSPBAP1	Homo sapiens HSPB (heat shock 27kDa) associated protein 1 (HSPBAP1), mRNA [NM_024610]	GO:0005737	NM_024610	Hs.29169	79663	886.209	468.588	9.28114	9.53042
1.9979	down	NM_000823	chr7:31013632-31013691	GHRHR	Homo sapiens growth hormone releasing hormone receptor (GHRHR), mRNA [NM_000823]	GO:0005515|GO:0060124|GO:0043627|GO:0008284|GO:0005886|GO:0030819|GO:0005637|GO:0016520|GO:0033143|GO:0008340|GO:0016363|GO:0005640|GO:0048609|GO:0007190|GO:0030104|GO:0005737|GO:0019838|GO:0048469|GO:0030252|GO:0040018|GO:0030141|GO:0051246|GO:0032868|GO:0032869|GO:0009986|GO:0060133|GO:0004930|GO:0051384|GO:0007595|GO:0043568|GO:0019933|GO:0042445|GO:0016021|GO:0007189|GO:0017046	NM_000823	Hs.767	2692	83.5532	84.9883	5.98153	6.98001
1.83697	down	BC038429	chr18:43109759-43109818	LOC284263	Homo sapiens hypothetical protein LOC284263, mRNA (cDNA clone IMAGE:4826426). [BC038429]			Hs.135642	284263	36.0771	37.1716	4.80761	5.68494
2.59737	down	NM_181659	chr20:46283630-46283689	NCOA3	Homo sapiens nuclear receptor coactivator 3 (NCOA3), transcript variant 1, mRNA [NM_181659]	GO:0005515|GO:0060713|GO:0060068|GO:0035257|GO:0005634|GO:0050681|GO:0032870|GO:0046966|GO:0005737|GO:0048589|GO:0030374|GO:0045618|GO:0035264|GO:0045944|GO:0046983|GO:0004871|GO:2001141|GO:0004402|GO:0070062|GO:0016922|GO:0060744|GO:0016573|GO:0003713|GO:0035624|GO:0006351|GO:0010628|GO:0047485|GO:0003682|GO:0005654|GO:0045893|GO:0030522|GO:0030521	NM_181659	Hs.592142	8202	198.827	236.102	7.16958	8.54664
2.07919	down	NM_152418	chr8:88883038-88882979	DCAF4L2	Homo sapiens DDB1 and CUL4 associated factor 4-like 2 (DCAF4L2), mRNA [NM_152418]		NM_152418	Hs.371738	138009	48.8928	54.756	5.23695	6.29297
4.40315	down	NM_174912	chrX:57515446-57515505	FAAH2	Homo sapiens fatty acid amide hydrolase 2 (FAAH2), mRNA [NM_174912]	GO:0016884|GO:0016787|GO:0008152|GO:0016021	NM_174912	Hs.496205	158584	7.13364	19.9888	2.56913	4.70766
1.24573	down	NM_005328	chr8:122626146-122626087	HAS2	Homo sapiens hyaluronan synthase 2 (HAS2), mRNA [NM_005328]	GO:0008284|GO:0030335|GO:0001822|GO:0070295|GO:0071498|GO:0045226|GO:0085029|GO:0036120|GO:0005887|GO:0060349|GO:0071356|GO:0071347|GO:0030213|GO:0050501|GO:0035810|GO:1900625|GO:0001570	NM_005328	Hs.159226	3037	38.8852	28.11	4.9189	5.23589
1.3519	down	NM_000579	chr3:46417558-46417617	CCR5	Homo sapiens chemokine (C-C motif) receptor 5 (gene/pseudogene) (CCR5), transcript variant A, mRNA [NM_000579]	GO:0071791|GO:0005515|GO:0019722|GO:0005886|GO:0030260|GO:0007267|GO:0007204|GO:0019957|GO:0005737|GO:0006955|GO:0006954|GO:0006935|GO:0000165|GO:0004950|GO:0016032|GO:0006816|GO:0070098|GO:0009986|GO:0023052|GO:0002407|GO:0003779|GO:0014808|GO:0015026|GO:0006968|GO:0071222|GO:0007186|GO:0005887|GO:0004435|GO:0070723|GO:0016493|GO:0007166|GO:0009897|GO:0005768	NM_000579	Hs.450802	1234	95.791	67.5351	6.17591	6.6109
1.71999	down	NM_014653	chr12:108589508-108589567	WSCD2	Homo sapiens WSC domain containing 2 (WSCD2), mRNA [NM_014653]	GO:0016021	NM_014653	Hs.143591	9671	689.642	534.403	8.92647	9.70888
1.10986	down	NM_000639	chr1:172635685-172635744	FASLG	Homo sapiens Fas ligand (TNF superfamily, member 6) (FASLG), transcript variant 1, mRNA [NM_000639]	GO:0005515|GO:0008625|GO:0048471|GO:0008284|GO:2001239|GO:0005886|GO:0070231|GO:0007267|GO:0005634|GO:0006925|GO:0060205|GO:0005615|GO:0006955|GO:0043525|GO:0032496|GO:0043123|GO:0070062|GO:0043202|GO:0005164|GO:0070266|GO:0043065|GO:0045742|GO:0006919|GO:0005102|GO:0006915|GO:0005576|GO:0005123|GO:0000122|GO:0097191|GO:0070848|GO:0097190|GO:0005125|GO:0006351|GO:0007165|GO:0048388|GO:0030644|GO:…	NM_000639	Hs.2007	356	20.4084	14.1514	4.01553	4.16591
1.73035	down		chr6:147486881-147486940		yx87g09.r1 Soares melanocyte 2NbHM Homo sapiens cDNA clone IMAGE:268768 5', mRNA sequence [N35358]			Hs.575390		1053.46	828.884	9.53344	10.3245
1.46592	down	NM_001004715	chr14:20586292-20586351	OR4K17	Homo sapiens olfactory receptor, family 4, subfamily K, member 17 (OR4K17), mRNA [NM_001004715]	GO:0050911|GO:0050907|GO:0004984|GO:0007186|GO:0005886|GO:0004930|GO:0016021|GO:0004888	NM_001004715	Hs.553765	390436	102.407	77.0011	6.26262	6.81443
2.26743	down	NM_001005479	chr3:97983847-97983906	OR5H6	Homo sapiens olfactory receptor, family 5, subfamily H, member 6 (gene/pseudogene) (OR5H6), mRNA [NM_001005479]	GO:0050911|GO:0004984|GO:0007186|GO:0005886|GO:0004930|GO:0016021	NM_001005479	Hs.554712	79295	1202.17	1280.99	9.72694	10.908
1.23309	down	NM_052948	chr19:36279423-36279482	ARHGAP33	Homo sapiens Rho GTPase activating protein 33 (ARHGAP33), transcript variant 1, mRNA [NM_052948]	GO:0005515|GO:0051056|GO:0005886|GO:0007264|GO:0035091|GO:0015031|GO:0032855|GO:0030675|GO:0005829	NM_052948	Hs.515364	115703	81.9029	53.619	5.9547	6.25698
3.70555	down	NM_001856	chr1:32148595-32148536	COL16A1	Homo sapiens collagen, type XVI, alpha 1 (COL16A1), mRNA [NM_001856]	GO:0005515|GO:0007565|GO:0005578|GO:0005576|GO:0005597|GO:0005178|GO:0022617|GO:0071230|GO:0007229|GO:0030198|GO:0030574|GO:0005788|GO:0007155	NM_001856	Hs.368921	1307	181.077	305.653	7.04235	8.93203
1.82214	down	NM_002602	chr17:79617549-79617490	PDE6G	Homo sapiens phosphodiesterase 6G, cGMP-specific, rod, gamma (PDE6G), transcript variant 1, mRNA [NM_002602]	GO:0004857|GO:0005515|GO:0045745|GO:0005886|GO:0007603|GO:0045742|GO:0047555|GO:0030507|GO:0022400|GO:0043086|GO:0000187|GO:0030553|GO:0008152|GO:0007601|GO:0016056	NM_002602	Hs.654482	5148	260.39	215.373	7.54717	8.41281
1.175	down	NM_004607	chr5:76987202-76987143	TBCA	Homo sapiens tubulin folding cofactor A (TBCA), transcript variant 2, mRNA [NM_004607]	GO:0005737|GO:0007021|GO:0006457|GO:0015630|GO:0005874|GO:0051087|GO:0005730|GO:0051084|GO:0051082|GO:0007023|GO:0044267|GO:0070062	NM_004607	Hs.291212	6902	6522.33	4174.73	12.2786	12.5113
1.27789	down	NM_001167902	chr15:99511923-99511864	PGPEP1L	Homo sapiens pyroglutamyl-peptidase I-like (PGPEP1L), transcript variant 2, mRNA [NM_001167902]	GO:0006508|GO:0008234	NM_001167902	Hs.592021	145814	128.748	83.037	6.58247	6.93624
2.54938	down	NR_121573	chr9:104243729-104243788	TMEM246-AS1	Homo sapiens TMEM246 antisense RNA 1 (TMEM246-AS1), transcript variant 1, long non-coding RNA [NR_121573]		NR_121573		101928470	14.2793	22.269	3.52606	4.8762
2.01102	down	NR_104343	chr17:18317599-18317658	FLJ35934	Homo sapiens FLJ35934 (FLJ35934), long non-coding RNA [NR_104343]		NR_104343	Hs.375092	400579	191.349	177.545	7.11716	8.12509
1.5988	down	NM_002175	chr9:21166331-21166272	IFNA21	Homo sapiens interferon, alpha 21 (IFNA21), mRNA [NM_002175]	GO:0005132|GO:0019221|GO:0005576|GO:0033141|GO:0045343|GO:0005125|GO:0005615|GO:0005126|GO:0002250|GO:0051607|GO:0060337|GO:0060338|GO:0042100|GO:0007596|GO:0045087|GO:0006959|GO:0030183|GO:0043330|GO:0002286|GO:0002323	NM_002175	Hs.113211	3452	56.2079	48.686	5.42435	6.10134
3.3066	down	NM_016190	chr1:152381792-152381733	CRNN	Homo sapiens cornulin (CRNN), mRNA [NM_016190]	GO:0016337|GO:0005737|GO:0016020|GO:0009408|GO:0005509|GO:0070062	NM_016190	Hs.242057	49860	300.902	449.578	7.75152	9.47687
1.24208	down	NR_024482	chr22:17646234-17646293	CECR5-AS1	Homo sapiens CECR5 antisense RNA 1 (CECR5-AS1), transcript variant 2, long non-coding RNA [NR_024482]		NR_024482	Hs.660066	100130717	7929.71	5595.37	12.5703	12.883
1.77918	down	NM_002811	chr16:74340102-74340161	PSMD7	Homo sapiens proteasome (prosome, macropain) 26S subunit, non-ATPase, 7 (PSMD7), mRNA [NM_002811]	GO:0005515|GO:0002474|GO:0010467|GO:0090263|GO:0005634|GO:0044281|GO:0031145|GO:0042803|GO:0005829|GO:0034641|GO:0000082|GO:0016032|GO:0090090|GO:0070062|GO:0006977|GO:0000209|GO:0000502|GO:0043066|GO:0005838|GO:0006521|GO:0051437|GO:0042590|GO:0006915|GO:0042981|GO:0051436|GO:0051439|GO:0016020|GO:0002479|GO:0005654|GO:0000278	NM_002811	Hs.440604	5713	2380.91	2111.98	10.7626	11.5938
9.52884	down	NM_021199	chr15:45983364-45983423	SQRDL	Homo sapiens sulfide quinone reductase-like (yeast) (SQRDL), transcript variant 1, mRNA [NM_021199]	GO:0034641|GO:0070224|GO:0048038|GO:0000096|GO:0000098|GO:0005743|GO:0044281|GO:0070813|GO:0070221	NM_021199	Hs.511251	58472	898.146	4309.83	9.29841	12.5507
1.21987	down	NM_198586	chr6:18121709-18121650	NHLRC1	Homo sapiens NHL repeat containing E3 ubiquitin protein ligase 1 (NHLRC1), mRNA [NM_198586]	GO:0000209|GO:0005515|GO:0048471|GO:0004842|GO:0005783|GO:0005975|GO:0005978|GO:0016874|GO:0006914|GO:0005634|GO:0044281|GO:0005829|GO:0031398|GO:0009405|GO:0006006|GO:0043161|GO:0008270	NM_198586	Hs.348351	378884	56.388	37.8532	5.42878	5.7155
1.06803	down	NM_033256	chr19:38741996-38741937	PPP1R14A	Homo sapiens protein phosphatase 1, regulatory (inhibitor) subunit 14A (PPP1R14A), transcript variant 1, mRNA [NM_033256]	GO:0042325|GO:0005737|GO:0004864|GO:0043086	NM_033256	Hs.631569	94274	5160.68	2917.61	11.9229	12.0179
2.99577	down		chrX:150343798-150343739	lnc-CD99L2-1	Q3ZAR0_HUMAN (Q3ZAR0) GPR50 protein, partial (4%) [THC2603334]					81.5812	120.644	5.94811	7.53104
1.71752	down	NM_018343	chr5:96498802-96498743	RIOK2	Homo sapiens RIO kinase 2 (RIOK2), transcript variant 1, mRNA [NM_018343]	GO:0004674|GO:0006468|GO:0005524	NM_018343	Hs.27021	55781	788.859	604.23	9.10782	9.88814
1.08815	down	NM_000559	chr11:5269593-5269534	HBG1	Homo sapiens hemoglobin, gamma A (HBG1), mRNA [NM_000559]	GO:0019825|GO:0005833|GO:0005506|GO:0007596|GO:0005344|GO:0020037|GO:0015671|GO:0005829	NM_000559	Hs.702189	3047	13.5214	9.46627	3.44267	3.56455
1.43277	down	NM_006695	chr17:42393791-42393850	RUNDC3A	Homo sapiens RUN domain containing 3A (RUNDC3A), transcript variant 2, mRNA [NM_006695]	GO:0005083|GO:0030250|GO:0005886|GO:0007264|GO:0031284|GO:0051428|GO:0005829	NM_006695	Hs.500197	10900	85.4228	64.1008	6.01638	6.53518
1.60344	down	NM_024749	chr1:213163328-213163387	VASH2	Homo sapiens vasohibin 2 (VASH2), transcript variant 1, mRNA [NM_024749]	GO:0005737|GO:0001938|GO:0045766	NM_024749	Hs.96885	79805	347.269	249.975	7.94511	8.62628
1.33313	down	NM_007052	chrX:100098871-100098812	NOX1	Homo sapiens NADPH oxidase 1 (NOX1), transcript variant 1, mRNA [NM_007052]	GO:0050661|GO:0005515|GO:0045730|GO:0008284|GO:0030054|GO:0006801|GO:0046330|GO:0046872|GO:0003081|GO:0006954|GO:0016175|GO:0030198|GO:0071438|GO:0034765|GO:0042743|GO:0042554|GO:0072592|GO:0071455|GO:0006739|GO:0001525|GO:0045726|GO:0048661|GO:0010575|GO:0030171|GO:0048365|GO:0007165|GO:0016477|GO:0051454|GO:0008217|GO:0016021|GO:0043020|GO:0005769|GO:0055114|GO:0015992	NM_007052	Hs.592227	27035	52.0677	38.2872	5.31669	5.7315
1.26855	down	NM_017602	chrX:48783309-48783250	OTUD5	Homo sapiens OTU deubiquitinase 5 (OTUD5), transcript variant 1, mRNA [NM_017602]	GO:0071108|GO:0004843|GO:0070536|GO:0045087|GO:0032496|GO:0006508|GO:0032480|GO:0005829	NM_017602	Hs.496098	55593	45.608	32.7215	5.13672	5.4799
1.9777	down	NM_145200	chr11:67225969-67226140	CABP4	Homo sapiens calcium binding protein 4 (CABP4), transcript variant 1, mRNA [NM_145200]	GO:0007165|GO:0046549|GO:0060040|GO:0043195|GO:0005509|GO:0045202|GO:0005576|GO:0007602|GO:0008594|GO:0007601|GO:0005829	NM_145200	Hs.143036	57010	1664.58	1578.67	10.2132	11.197
2.45753	down	NM_001065	chr12:6438123-6438064	TNFRSF1A	Homo sapiens tumor necrosis factor receptor superfamily, member 1A (TNFRSF1A), mRNA [NM_001065]	GO:0005515|GO:0006693|GO:0033160|GO:0032715|GO:0019221|GO:0045202|GO:0002020|GO:0032403|GO:0005615|GO:0043525|GO:0071392|GO:0032496|GO:0043123|GO:0042742|GO:0009986|GO:0032760|GO:0043279|GO:0033209|GO:0043235|GO:0005031|GO:0005887|GO:0045121|GO:0008625|GO:0030424|GO:0005886|GO:0045471|GO:0005634|GO:0051291|GO:0005829|GO:0005739|GO:0006954|GO:0045944|GO:0016032|GO:0043200|GO:0001666|GO:0043066|GO:…	NM_001065	Hs.279594	7132	816.28	911.152	9.15983	10.457
1.4156	down		chr8:108569479-108569537							74.4735	55.5936	5.8136	6.31502
2.42926	down	NM_014477	chr20:44005865-44004147	TP53TG5	Homo sapiens TP53 target 5 (TP53TG5), mRNA [NM_014477]	GO:0035556|GO:0003674|GO:0030308|GO:0005737|GO:0005634	NM_014477	Hs.710271	27296	412.737	449.097	8.19471	9.47523
6.12194	down	NM_001145783	chr19:19292747-19292688	MEF2BNB	Homo sapiens MEF2B neighbor (MEF2BNB), transcript variant 2, mRNA [NM_001145783]	GO:0007507|GO:0005515	NM_001145783	Hs.153629	729991	189.812	538.532	7.10555	9.71954
1.49928	down	NM_017734	chr1:100155262-100155321	PALMD	Homo sapiens palmdelphin (PALMD), mRNA [NM_017734]	GO:0005737|GO:0043197|GO:0016020|GO:0008360	NM_017734	Hs.483993	54873	75.3518	59.3303	5.83044	6.41471
1.23915	down	NM_018197	chr20:50768744-50768685	ZFP64	Homo sapiens ZFP64 zinc finger protein (ZFP64), transcript variant 1, mRNA [NM_018197]	GO:0048026|GO:0006355|GO:0005634|GO:0003677|GO:0046872|GO:0006351	NM_018197	Hs.473082	55734	165.371	99.1614	6.92188	7.23123
1.18874	down	NM_002874	chr9:110094244-110094303	RAD23B	Homo sapiens RAD23 homolog B (S. cerevisiae) (RAD23B), transcript variant 1, mRNA [NM_002874]	GO:0005515|GO:0000502|GO:0071942|GO:0032434|GO:0005634|GO:0007283|GO:0003684|GO:0005737|GO:0006281|GO:0003697|GO:0000715|GO:0043161|GO:0005654|GO:0006289|GO:0000718|GO:0031593	NM_002874	Hs.521640	5887	866.99	456.282	9.24494	9.49438
1.17864	down	NM_005298	chr1:200843145-200843204	GPR25	Homo sapiens G protein-coupled receptor 25 (GPR25), mRNA [NM_005298]	GO:0007186|GO:0005887|GO:0004930	NM_005298	Hs.534316	2848	276.725	150.675	7.63528	7.8724
4.74805	down	NM_000332	chr6:16306614-16306555	ATXN1	Homo sapiens ataxin 1 (ATXN1), transcript variant 1, mRNA [NM_000332]	GO:0005515|GO:0008344|GO:0005634|GO:0043621|GO:0016363|GO:0042802|GO:0043231|GO:0008266|GO:0005737|GO:0045944|GO:0042272|GO:0051168|GO:0006396|GO:0048286|GO:0060079|GO:0000122|GO:0008022|GO:0003677|GO:0006351|GO:0042326|GO:0034046|GO:0043569|GO:0008542|GO:0003682|GO:0005654|GO:0045892|GO:0042405	NM_000332	Hs.434961	6310	11.5984	32.2085	3.2071	5.45443
1.00715	down	NM_004820	chr8:65527626-65517399	CYP7B1	Homo sapiens cytochrome P450, family 7, subfamily B, polypeptide 1 (CYP7B1), mRNA [NM_004820]	GO:0050679|GO:0006805|GO:0005506|GO:0006699|GO:0008396|GO:0060740|GO:0044281|GO:0055085|GO:0005789|GO:0008206|GO:0033783|GO:0016125|GO:0033147|GO:0055114|GO:0008203|GO:0020037	NM_004820	Hs.667720	9420	65.7866	36.4732	5.64449	5.65477
1.71009	down	NM_005193	chrX:72674241-72674300	CDX4	Homo sapiens caudal type homeobox 4 (CDX4), mRNA [NM_005193]	GO:0060711|GO:0001077|GO:0001568|GO:0045944|GO:0005634|GO:0000122|GO:0009952|GO:0000978|GO:0006351	NM_005193	Hs.553488	1046	18.8655	19.7258	3.90991	4.68399
1.04698	down	NM_014706	chr12:108917104-108917045	SART3	Homo sapiens squamous cell carcinoma antigen recognized by T cells 3 (SART3), mRNA [NM_014706]	GO:0000244|GO:0005515|GO:0010468|GO:0015030|GO:0030624|GO:0005691|GO:0006334|GO:0030621|GO:0005634|GO:0000387|GO:0071001|GO:0071002|GO:0048872|GO:0042393|GO:0000902|GO:0071425|GO:0005737|GO:0016607|GO:0000166|GO:0000398|GO:0005654|GO:0046540|GO:0017070	NM_014706	Hs.584842	9733	218.8	108.253	7.30452	7.37076
1.19683	down	NM_023002	chr19:19367045-19366986	HAPLN4	Homo sapiens hyaluronan and proteoglycan link protein 4 (HAPLN4), mRNA [NM_023002]	GO:0001501|GO:0005540|GO:0005578|GO:0007417|GO:0007155|GO:0005201	NM_023002	Hs.367829	404037	45.3444	30.8964	5.12985	5.38906
1.36258	down	NM_133170	chr20:40701807-40701748	PTPRT	Homo sapiens protein tyrosine phosphatase, receptor type, T (PTPRT), transcript variant 1, mRNA [NM_133170]	GO:0005515|GO:0045296|GO:0070097|GO:0045295|GO:0005886|GO:0008013|GO:0009986|GO:0045294|GO:0035335|GO:0007165|GO:0006470|GO:0016021|GO:0007155|GO:0007156|GO:0007169|GO:0004725	NM_133170	Hs.526879	11122	69.0478	50.3017	5.70747	6.15381
2.42463	down	NR_027992	chr15:20874916-20874857	NBEAP1	Homo sapiens neurobeachin pseudogene 1 (NBEAP1), non-coding RNA [NR_027992]		NR_027992	Hs.657985	606	30.5795	41.5337	4.58218	5.85995
1.00851	down	NM_003357	chr11:62189823-62190532	SCGB1A1	Homo sapiens secretoglobin, family 1A, member 1 (uteroglobin) (SCGB1A1), mRNA [NM_003357]	GO:0005515|GO:0032714|GO:0032713|GO:0005635|GO:0034021|GO:0005615|GO:0071774|GO:0042130|GO:0032496|GO:0030141|GO:0009410|GO:0034097|GO:0032689|GO:0070062|GO:0005791|GO:0043488|GO:0007565|GO:0007566|GO:0042493|GO:0010193|GO:0050727|GO:0051384|GO:0019834|GO:0000122|GO:0043086|GO:0007165|GO:0032696	NM_003357	Hs.523732	7356	339.797	155.99	7.91529	7.92751
1.0829	down	NM_054108	chr11:63229094-63229035	HRASLS5	Homo sapiens HRAS-like suppressor family, member 5 (HRASLS5), transcript variant 1, mRNA [NM_054108]	GO:0016746|GO:0008152	NM_054108	Hs.410316	117245	6545.63	3889.35	12.2875	12.4024
3.38753	down	NM_001199165	chr17:63685309-63685250	CEP112	Homo sapiens centrosomal protein 112kDa (CEP112), transcript variant 3, mRNA [NM_001199165]	GO:0005813|GO:0005737	NM_001199165	Hs.408676	201134	82.6074	137.217	5.96486	7.72509
1.69752	down	NM_001080450	chr6:107389936-107389877	BEND3	Homo sapiens BEN domain containing 3 (BEND3), mRNA [NM_001080450]		NM_001080450	Hs.418045	57673	160.441	130.267	6.88356	7.64699
1.7404	down	NM_003366	chr16:21994578-21994637	UQCRC2	Homo sapiens ubiquinol-cytochrome c reductase core protein II (UQCRC2), mRNA [NM_003366]	GO:0005515|GO:0005743|GO:0005750|GO:0044281|GO:0032403|GO:0046872|GO:0006119|GO:0005739|GO:0009060|GO:0022904|GO:0006508|GO:0004222|GO:0044237|GO:0070062	NM_003366	Hs.528803	7385	5290.12	5109.28	11.9597	12.7591
1.07076	down	NM_145699	chr22:39359092-39359151	APOBEC3A	Homo sapiens apolipoprotein B mRNA editing enzyme, catalytic polypeptide-like 3A (APOBEC3A), transcript variant 1, mRNA [NM_145699]	GO:0005515|GO:0009972|GO:0047844|GO:0005634|GO:0010529|GO:0071466|GO:0044356|GO:0005737|GO:0051607|GO:0045087|GO:0080111|GO:0004126|GO:0005654|GO:0008270|GO:0070383|GO:0045071	NM_145699	Hs.226307	200315	17.3381	11.7556	3.79533	3.89396
1.68012	down	NR_027153	chr4:54853065-54853006	RPL21P44	Homo sapiens ribosomal protein L21 pseudogene 44 (RPL21P44), non-coding RNA [NR_027153]		NR_027153	Hs.452943	402176	14868.2	16192.3	13.5527	14.3012
4.11651	down	NM_001914	chr18:71920777-71920718	CYB5A	Homo sapiens cytochrome b5 type A (microsomal) (CYB5A), transcript variant 2, mRNA [NM_001914]	GO:0004129|GO:0006767|GO:0005741|GO:0044281|GO:0046872|GO:0019852|GO:0004033|GO:0016020|GO:0006766|GO:0005789|GO:0016021|GO:0019899|GO:0046686|GO:0070062|GO:0055114|GO:0020037	NM_001914	Hs.465413	1528	1759.63	3722.39	10.3048	12.3462
4.1992	down	NM_001161498	chr14:69994981-69995040	PLEKHD1	Homo sapiens pleckstrin homology domain containing, family D (with coiled-coil domains) member 1 (PLEKHD1), mRNA [NM_001161498]		NM_001161498	Hs.509796	400224	19.1142	45.577	3.92726	5.99737
2.43783	down	NM_021023	chr1:196748420-196748479	CFHR3	Homo sapiens complement factor H-related 3 (CFHR3), transcript variant 1, mRNA [NM_021023]	GO:0072562|GO:0005615|GO:0070062	NM_021023	Hs.709217	10878	42.5679	55.9616	5.04086	6.32646
1.7228	down	NM_002302	chr5:135283121-135283062	LECT2	Homo sapiens leukocyte cell-derived chemotaxin 2 (LECT2), mRNA [NM_002302]	GO:0005737|GO:0001501|GO:0006935|GO:0030178|GO:0005615|GO:0042802	NM_002302	Hs.512580	3950	27.4128	27.8761	4.43648	5.22123
3.14745	down	NM_016323	chr4:89426889-89426948	HERC5	Homo sapiens HECT and RLD domain containing E3 ubiquitin protein ligase 5 (HERC5), mRNA [NM_016323]	GO:0050688|GO:0005515|GO:0048471|GO:0004842|GO:0032020|GO:0016874|GO:0019221|GO:0005634|GO:0000079|GO:0005829|GO:0051607|GO:0005737|GO:0042787|GO:0045087|GO:0032480|GO:0042296	NM_016323	Hs.26663	51191	20.6734	37.1789	4.03116	5.68534
1.00474	down		chrUn_gl000215:000135672-000135731							62.1247	34.6691	5.5637	5.57052
1.48552	down	NM_178429	chr1:152648941-152648999	LCE2C	Homo sapiens late cornified envelope 2C (LCE2C), mRNA [NM_178429]	GO:0031424	NM_178429	Hs.553713	353140	17.109	15.9017	3.77615	4.34712
1.40951	down	NM_022358	chr20:43379593-43379652	KCNK15	Homo sapiens potassium channel, two pore domain subfamily K, member 15 (KCNK15), mRNA [NM_022358]	GO:0005244|GO:0005267|GO:0034765|GO:0016021|GO:0071805	NM_022358	Hs.528664	60598	1959.02	1324.56	10.4596	10.9548
1.01512	down	NM_018700	chr5:114460760-114460701	TRIM36	Homo sapiens tripartite motif containing 36 (TRIM36), transcript variant 1, mRNA [NM_018700]	GO:0004842|GO:0016567|GO:0001669|GO:0016874|GO:0051726|GO:0008270|GO:0007340|GO:0005856|GO:0070062	NM_018700	Hs.519514	55521	93.3182	50.5466	6.1412	6.16284
3.15531	down	NR_027436	chrUn_gl000219:78868-58957	LOC283788	Homo sapiens FSHD region gene 1 pseudogene (LOC283788), non-coding RNA [NR_027436]		NR_027436	Hs.657131	283788	201.827	289.204	7.19245	8.85023
2.1221	down	NM_024832	chr14:93154782-93154841	RIN3	Homo sapiens Ras and Rab interactor 3 (RIN3), mRNA [NM_024832]	GO:0005515|GO:0017112|GO:0007165|GO:0017137|GO:0032851|GO:0016023|GO:0031410|GO:0005769|GO:0006897|GO:0005096	NM_024832	Hs.326822	79890	37.5261	44.3299	4.87149	5.95698
1.18007	down	NM_001277126	chr19:54297367-54297308	NLRP12	Homo sapiens NLR family, pyrin domain containing 12 (NLRP12), transcript variant 3, mRNA [NM_001277126]	GO:0005515|GO:0045751|GO:0045409|GO:0005634|GO:0050710|GO:0050711|GO:0031953|GO:0005737|GO:0045345|GO:0050718|GO:0070373|GO:0009968|GO:0043122|GO:0043124|GO:0045381|GO:0006919|GO:0032088|GO:0008656|GO:0005524|GO:0007165|GO:0008588|GO:0043281|GO:0071345|GO:0050728|GO:0050729	NM_001277126	Hs.631573	91662	13.7484	10.4619	3.47091	3.70978
1.20264	down		chr16:3050184-3050243							1717.74	966.665	10.2653	10.5316
2.56575	down	XM_006713979	chr4:16503179-16503167	LDB2	LIM domain binding 2 [Source:HGNC Symbol;Acc:HGNC:6533] [ENST00000509803]	GO:0003712|GO:0005667|GO:0044089|GO:0010669|GO:0045944|GO:0030274|GO:0005634|GO:0019899|GO:0035019|GO:0001942	XM_006713979	Hs.714330	9079	9.32685	15.1691	2.91369	4.27307
3.68156	down	BC128044	chr17:73616680-73616739	MYO15B	myosin XVB pseudogene [Source:HGNC Symbol;Acc:HGNC:14083] [ENST00000579052]			Hs.390817	80022	77.2555	139.073	5.86559	7.74591
1.3742	down		chr2:16010261-16010320							42659.5	47323.5	15.3136	15.7722
1.28142	down	NM_001204315	chr5:35070340-35070281	PRLR	Homo sapiens prolactin receptor (PRLR), transcript variant 2, mRNA [NM_001204315]	GO:0005515|GO:0042978|GO:0006694|GO:0042977|GO:0060736|GO:0005886|GO:0004925|GO:0060397|GO:0030155|GO:0042803|GO:0046872|GO:0007171|GO:0060644|GO:0030856|GO:0043066|GO:0038161|GO:0009986|GO:0007566|GO:0005576|GO:0031904|GO:0042110|GO:0007595|GO:0016021|GO:0017046|GO:0060749|GO:0007166	NM_001204315	Hs.368587	5618	24.835	19.4476	4.30404	4.66178
1.93493	down	NM_001143832	chr19:40276491-40276550	LEUTX	Homo sapiens leucine twenty homeobox (LEUTX), mRNA [NM_001143832]	GO:0043565|GO:0006355|GO:0005634	NM_001143832	Hs.451638	342900	21.5754	24.9169	4.09193	5.04421
2.04964	down	NM_002717	chr8:26228096-26228155	PPP2R2A	Homo sapiens protein phosphatase 2, regulatory subunit B, alpha (PPP2R2A), transcript variant 1, mRNA [NM_002717]	GO:0005515|GO:0010467|GO:0007084|GO:0008601|GO:0000159|GO:0043278|GO:0005829|GO:0007165|GO:0050790|GO:0006470|GO:0000184|GO:0000086|GO:0005654|GO:0004722|GO:0000278	NM_002717	Hs.146339	5520	625.945	576.681	8.78172	9.81709
1.04201	down	NM_199235	chr2:3691943-3692002	COLEC11	Homo sapiens collectin sub-family member 11 (COLEC11), transcript variant 2, mRNA [NM_199235]	GO:0032502|GO:0005581|GO:0007275|GO:0005576|GO:0005537|GO:0006898	NM_199235	Hs.32603	78989	86.3536	48.2165	6.02763	6.08699
63.6207	down	NM_003500	chr3:58490967-58490908	ACOX2	Homo sapiens acyl-CoA oxidase 2, branched chain (ACOX2), mRNA [NM_003500]	GO:0016402|GO:0005782|GO:0006699|GO:0033791|GO:0050660|GO:0005102|GO:0044281|GO:0003997|GO:0003995|GO:0008206|GO:0033540|GO:0044255|GO:0005777	NM_003500	Hs.444959	8309	45.2071	1492.29	5.12509	11.1165
5.45215	down	NM_020661	chr12:8755209-8755150	AICDA	Homo sapiens activation-induced cytidine deaminase (AICDA), mRNA [NM_020661]	GO:0005515|GO:0006397|GO:0009972|GO:0045190|GO:0005634|GO:0016445|GO:0016446|GO:0090310|GO:0000178|GO:0005737|GO:0071222|GO:0030183|GO:0080111|GO:0004126|GO:0008270|GO:0031625	NM_020661	Hs.149342	57379	12.5107	39.4005	3.32655	5.77337
3.04684	down	NM_007152	chr11:3380673-3380614	ZNF195	Homo sapiens zinc finger protein 195 (ZNF195), transcript variant 3, mRNA [NM_007152]	GO:0006355|GO:0008270|GO:0005634|GO:0003677|GO:0006351	NM_007152	Hs.386294	7748	485.087	669.658	8.42733	10.0346
1.25521	down	NM_032009	chr5:140720840-140720899	PCDHGA2	Homo sapiens protocadherin gamma subfamily A, 2 (PCDHGA2), transcript variant 2, mRNA [NM_032009]	GO:0005886|GO:0005509|GO:0016021|GO:0007156	NM_032009	Hs.368160	56113	222.977	131.297	7.33126	7.65919
1.29184	down	AK124996	chr10:27389993-27390053		Homo sapiens cDNA FLJ43006 fis, clone BRTHA2013707. [AK124996]			Hs.738711		35.9647	26.9538	4.80092	5.17034
1.68321	down	NM_001001922	chr11:5798949-5798890	OR52N5	Homo sapiens olfactory receptor, family 52, subfamily N, member 5 (OR52N5), mRNA [NM_001001922]	GO:0050911|GO:0004984|GO:0007186|GO:0005886|GO:0004930|GO:0016021	NM_001001922	Hs.690207	390075	24.5504	24.7889	4.28711	5.03832
2.10094	down	NM_001012633	chr16:3119014-3119073	IL32	Homo sapiens interleukin 32 (IL32), transcript variant 4, mRNA [NM_001012633]	GO:0005515|GO:0006955|GO:0016020|GO:0006952|GO:0007155|GO:0005615|GO:0005125	NM_001012633	Hs.943	9235	90.1112	95.087	6.08853	7.15957
1.68816	down	NM_198568	chr6:87993716-87993657	GJB7	Homo sapiens gap junction protein, beta 7, 25kDa (GJB7), mRNA [NM_198568]	GO:0007154|GO:0005922|GO:0016021	NM_198568	Hs.146727	375519	38.3545	36.4756	4.89954	5.65499
2.62873	down	NM_173573	chr11:554917-554858	LMNTD2	Homo sapiens lamin tail domain containing 2 (LMNTD2), mRNA [NM_173573]	GO:0048026	NM_173573	Hs.669395	256329	226.367	270.189	7.3526	8.74697
1.04101	down	NM_018206	chr16:46694239-46694180	VPS35	Homo sapiens vacuolar protein sorting 35 homolog (S. cerevisiae) (VPS35), mRNA [NM_018206]	GO:0005515|GO:0045056|GO:0005770|GO:0008565|GO:0042147|GO:0005765|GO:0006886|GO:0005769|GO:0070062|GO:0030904|GO:0005829|GO:0005768	NM_018206	Hs.454528	55737	4917.89	2694.95	11.8497	11.9077
3.63055	down	NM_001010	chr9:19376365-19376306	RPS6	Homo sapiens ribosomal protein S6 (RPS6), mRNA [NM_001010]	GO:0005515|GO:0008286|GO:0010467|GO:0048471|GO:0007093|GO:0007369|GO:0006364|GO:0019058|GO:0015935|GO:0005634|GO:0006412|GO:0006924|GO:0030425|GO:0006413|GO:0005829|GO:0006414|GO:0005737|GO:0000082|GO:0002309|GO:0000184|GO:0048821|GO:0022605|GO:0016032|GO:0042274|GO:0000028|GO:0031929|GO:0043066|GO:0033077|GO:0043065|GO:0003735|GO:0019901|GO:0019083|GO:0006614|GO:0005730|GO:0042593|GO:0001890|GO:…	NM_001010	Hs.408073	6194	24532.6	70218	14.4162	16.2764
5.21337	down	NM_145027	chr6:39311545-39311486	KIF6	Homo sapiens kinesin family member 6 (KIF6), transcript variant 1, mRNA [NM_145027]	GO:0008017|GO:0005515|GO:0005871|GO:0005737|GO:0008152|GO:0005874|GO:0003777|GO:0001673|GO:0016887|GO:0005524|GO:0007018	NM_145027	Hs.588202	221458	15.1229	45.3064	3.60827	5.99049
1.43202	down	NM_001297417	chr5:33951653-33951594	SLC45A2	Homo sapiens solute carrier family 45, member 2 (SLC45A2), transcript variant 3, mRNA [NM_001297417]	GO:0033162|GO:0042438|GO:0016021|GO:0007601|GO:0050896	NM_001297417	Hs.278962	51151	54.6768	42.8127	5.38472	5.90277
1.22588	down	NM_000552	chr12:6058242-6058183	VWF	Homo sapiens von Willebrand factor (VWF), mRNA [NM_000552]	GO:0005515|GO:0005783|GO:0005518|GO:0051087|GO:0002020|GO:0042803|GO:0042802|GO:0001948|GO:0019865|GO:0030198|GO:0031091|GO:0051260|GO:0031093|GO:0007155|GO:0070062|GO:0033093|GO:0031589|GO:0005578|GO:0009611|GO:0030168|GO:0005576|GO:0001890|GO:0001889|GO:0007599|GO:0031012|GO:0047485|GO:0005178|GO:0007596|GO:0007597|GO:0002576|GO:0009897	NM_000552	Hs.440848	7450	100.858	64.3154	6.24611	6.53994
4.99929	down	NM_174921	chr4:39553321-39553262	SMIM14	Homo sapiens small integral membrane protein 14 (SMIM14), mRNA [NM_174921]	GO:0005783|GO:0005789|GO:0016021	NM_174921	Hs.576320	201895	432.667	1007.28	8.26175	10.5835
1.80571	down	X58768	chr14:22636811-22636870		T cell receptor alpha variable 30 [Source:HGNC Symbol;Acc:HGNC:12129] [ENST00000557168]			Hs.495158		676.799	550.044	8.89532	9.74789
1.1783	down	NM_002253	chr4:55945456-55945397	KDR	Homo sapiens kinase insert domain receptor (a type III receptor tyrosine kinase) (KDR), mRNA [NM_002253]	GO:0005515|GO:0030054|GO:0035584|GO:2001214|GO:0008360|GO:0051879|GO:0046777|GO:0030198|GO:0043129|GO:0070374|GO:0045446|GO:0038084|GO:0038083|GO:0001945|GO:0038085|GO:0023014|GO:0005794|GO:0030335|GO:0048286|GO:0014068|GO:0018108|GO:0010595|GO:0005178|GO:0045165|GO:0005887|GO:0045121|GO:0009897|GO:0008284|GO:0035924|GO:0005886|GO:0005783|GO:0002042|GO:0005634|GO:0051894|GO:0055074|GO:0050927|GO:…	NM_002253	Hs.479756	3791	58.1091	37.5979	5.46803	5.70474
3.01532	down		chr3:045718927-045718868							380.556	518.073	8.07578	9.66809
1.67004	down	NM_052859	chr3:53122589-53122530	RFT1	Homo sapiens RFT1 homolog (S. cerevisiae) (RFT1), mRNA [NM_052859]	GO:0005789|GO:0008643|GO:0034203|GO:0016021|GO:0006488|GO:0044267|GO:0005319|GO:0043687|GO:0018279	NM_052859	Hs.631910	91869	180.97	141.965	7.04157	7.78145
1.41116	down	NM_025147	chr2:198338889-198338948	COQ10B	Homo sapiens coenzyme Q10 homolog B (S. cerevisiae) (COQ10B), mRNA [NM_025147]	GO:0005743	NM_025147	Hs.606592	80219	110.215	79.521	6.36808	6.86496
5.60244	down	NM_001001555	chr7:50657786-50657752	GRB10	Homo sapiens growth factor receptor-bound protein 10 (GRB10), transcript variant 4, mRNA [NM_001001555]	GO:0005515|GO:0008286|GO:0030949|GO:0032868|GO:0005886|GO:0046627|GO:0005158|GO:0030178|GO:0045719|GO:0005829|GO:0042326|GO:0005737|GO:0005070|GO:0046325|GO:0048009|GO:0042327	NM_001001555	Hs.164060	2887	254.066	654.778	7.51402	10.0001
1.40804	down	NM_004608	chr16:30100056-30099920	TBX6	Homo sapiens T-box 6 (TBX6), mRNA [NM_004608]	GO:0001191|GO:0001102|GO:0001707|GO:0003700|GO:0001708|GO:0023019|GO:0014043|GO:0005634|GO:0000122|GO:0003677|GO:0009653|GO:0006351|GO:0032525|GO:0045944|GO:0001085|GO:0010977|GO:0007498	NM_004608	Hs.198301	6911	95.2365	69.6593	6.16738	6.66107
1.33798	down	NM_006040	chr16:26148944-26149003	HS3ST4	Homo sapiens heparan sulfate (glucosamine) 3-O-sulfotransferase 4 (HS3ST4), mRNA [NM_006040]	GO:0000139|GO:0016021|GO:0008467|GO:0030201	NM_006040	Hs.655275	9951	72.2032	51.4817	5.77149	6.19155
1.00889	down	NM_024953	chr12:112465702-112465643	NAA25	Homo sapiens N(alpha)-acetyltransferase 25, NatB auxiliary subunit (NAA25), mRNA [NM_024953]	GO:0005737|GO:0005794|GO:0005654	NM_024953	Hs.530941	80018	1195.02	543.499	9.71658	9.72935
1.52796	down	NM_052942	chr1:89726446-89726387	GBP5	Homo sapiens guanylate binding protein 5 (GBP5), transcript variant 1, mRNA [NM_052942]	GO:0071346|GO:0016020|GO:0008152|GO:0003924|GO:0031410|GO:0005525|GO:0042802	NM_052942	Hs.513726	115362	33.533	29.5716	4.70509	5.31669
3.32679	down	NM_019850	chr2:233743527-233743468	NGEF	Homo sapiens neuronal guanine nucleotide exchange factor (NGEF), transcript variant 1, mRNA [NM_019850]	GO:0051056|GO:0048011|GO:0043065|GO:0048013|GO:0007264|GO:0097190|GO:0043087|GO:0005829|GO:0030426|GO:0005085|GO:0043547|GO:0016020|GO:0007411|GO:0032321|GO:0005089|GO:0061002	NM_019850	Hs.97316	25791	1151.14	1823.21	9.6656	11.3997
1.48	down	AK127489	chr19:51060933-51060874	LOC100129938	Homo sapiens cDNA FLJ45581 fis, clone BRTHA3011892. [AK127489]			Hs.669728	100129938	24.5691	21.9528	4.28848	4.85407
1.66041	down	NM_014700	chr16:572086-572145	RAB11FIP3	Homo sapiens RAB11 family interacting protein 3 (class II) (RAB11FIP3), transcript variant 1, mRNA [NM_014700]	GO:0005515|GO:0005813|GO:0017137|GO:0006996|GO:0005815|GO:0030306|GO:0032456|GO:0005509|GO:0030496|GO:0032154|GO:0042803|GO:0045171|GO:0043231|GO:0005829|GO:0000910|GO:0005654|GO:0055037|GO:0016192|GO:0055038|GO:0005768	NM_014700	Hs.531642	9727	140.494	112.487	6.70236	7.4339
1.46604	down	NM_015456	chr9:140167572-140167631	NELFB	Homo sapiens negative elongation factor complex member B (NELFB), mRNA [NM_015456]	GO:0005515|GO:0010467|GO:0006368|GO:0005737|GO:0006366|GO:0032021|GO:0016032|GO:0005654|GO:0045892|GO:0050434	NM_015456	Hs.521809	25920	541.259	349.678	8.57996	9.13189
1.53506	down	NM_015510	chr17:21094329-21094388	DHRS7B	Homo sapiens dehydrogenase/reductase (SDR family) member 7B (DHRS7B), mRNA [NM_015510]	GO:0008150|GO:0003674|GO:0016020|GO:0016491|GO:0005789|GO:0016021|GO:0055114	NM_015510	Hs.386989	25979	686.728	471.519	8.91861	9.5369
1.29389	down		chr21:39874471-39874530		small nuclear ribonucleoprotein polypeptide G pseudogene 13 [Source:HGNC Symbol;Acc:HGNC:39332] [ENST00000442212]					3033.69	1944.12	11.1151	11.4868
1.06754	down		chr18:57429001-57429060		ribosomal protein S26 pseudogene 54 [Source:HGNC Symbol;Acc:HGNC:36868] [ENST00000473094]					3100.75	1632.57	11.1485	11.2427
2.92967	down	NM_004539	chr18:55268249-55268190	NARS	Homo sapiens asparaginyl-tRNA synthetase (NARS), mRNA [NM_004539]	GO:0005739|GO:0010467|GO:0005737|GO:0006421|GO:0004816|GO:0003676|GO:0005524|GO:0070062|GO:0006418|GO:0005829	NM_004539	Hs.465224	4677	1262.69	1765.74	9.79895	11.3497
1.1155	down	NM_002852	chr3:157160969-157161028	PTX3	Homo sapiens pentraxin 3, long (PTX3), mRNA [NM_002852]	GO:0050766|GO:0006954|GO:0046597|GO:0045087|GO:0001849|GO:0046790|GO:0005576|GO:0001872|GO:0005615|GO:0001878|GO:0008228|GO:0045429	NM_002852	Hs.591286	5806	79.9787	47.8189	5.9178	6.07549
2.40452	down		chr9:139948324-139948383							150.024	169.811	6.79492	8.06067
1.06573	down	AK128083	chr4:185908624-185908565	lnc-ACSL1-3	Homo sapiens cDNA FLJ46204 fis, clone TESTI4009501. [AK128083]			Hs.640100		36.7008	23.008	4.83311	4.92495
1.28643	down	NM_024767	chr8:13259098-13259039	DLC1	Homo sapiens DLC1 Rho GTPase activating protein (DLC1), transcript variant 3, mRNA [NM_024767]	GO:0005515|GO:0008285|GO:0030036|GO:0007264|GO:0008360|GO:0035024|GO:0005634|GO:0021575|GO:0005829|GO:0008289|GO:0005737|GO:0048041|GO:0032956|GO:0030675|GO:0042169|GO:0051056|GO:0030336|GO:0006919|GO:0035307|GO:0006915|GO:0001843|GO:0005100|GO:0051497|GO:0003007|GO:0032321|GO:1900119|GO:0005901|GO:0030900|GO:0005925	NM_024767	Hs.134296	10395	32.6005	24.6616	4.66489	5.02826
1.11386	down	NM_002227	chr1:65299832-65299773	JAK1	Homo sapiens Janus kinase 1 (JAK1), mRNA [NM_002227]	GO:0005515|GO:0005131|GO:0019221|GO:0005634|GO:0030154|GO:0005829|GO:0060334|GO:0035556|GO:0005737|GO:0060337|GO:0060338|GO:0042127|GO:0038110|GO:0005856|GO:0038083|GO:0046677|GO:0060333|GO:0019903|GO:0005524|GO:0012505|GO:0031234|GO:0016477|GO:0045087|GO:0006468|GO:0004713|GO:0007169|GO:0005925|GO:0004715|GO:0031730	NM_002227	Hs.207538	3716	549.365	272.784	8.60532	8.76089
1.06811	down	NR_024341	chr9:140658651-140658710	EHMT1-IT1	Homo sapiens EHMT1 intronic transcript 1 (EHMT1-IT1), long non-coding RNA [NR_024341]		NR_024341	Hs.721002	643210	54.2584	32.4867	5.37259	5.46764
1.13611	down		chr2:97726055-97726114		immunoglobulin kappa variable 1/OR2-3 (pseudogene) [Source:HGNC Symbol;Acc:HGNC:5769] [ENST00000411475]					25.9673	18.0371	4.36252	4.54662
1.21624	down		chr11:089721922-089721863							15.5199	12.0235	3.64483	3.92726
1.2768	down	X13953	chr14:22938093-22938034		T cell receptor delta variable 3 [Source:HGNC Symbol;Acc:HGNC:12264] [ENST00000535880]			Hs.508889		32.4738	24.4225	4.65988	5.01241
2.7825	down	NM_052999	chr16:66612972-66613031	CMTM1	Homo sapiens CKLF-like MARVEL transmembrane domain containing 1 (CMTM1), transcript variant 17, mRNA [NM_052999]	GO:0006935|GO:0016021|GO:0005615|GO:0005125	NM_052999	Hs.698621	113540	374.228	468.772	8.05479	9.53118
2.27535	down	NM_006636	chr2:74441985-74442044	MTHFD2	Homo sapiens methylenetetrahydrofolate dehydrogenase (NADP+ dependent) 2, methenyltetrahydrofolate cyclohydrolase (MTHFD2), transcript variant 1, mRNA [NM_006636]	GO:0000287|GO:0004329|GO:0004477|GO:0005615|GO:0005829|GO:0005739|GO:0004488|GO:0004487|GO:0042301|GO:0046653|GO:0009396|GO:0006730|GO:0055114	NM_006636	Hs.469030	10797	5440.88	7166.41	12.0043	13.1904
2.87094	down	NM_032470	chr6:32009022-32008964	TNXB	Homo sapiens tenascin XB (TNXB), transcript variant XB-S, mRNA [NM_032470]	GO:0030036|GO:0005518|GO:0005578|GO:0005583|GO:0005615|GO:0031012|GO:0005622|GO:0016337|GO:0005178|GO:0007160|GO:0030199|GO:0032963|GO:0006631|GO:0006641|GO:0043506|GO:0043206|GO:0007155|GO:0008201|GO:0070062|GO:0048251	NM_032470	Hs.485104	7148	166.661	221.045	6.93317	8.45469
1.29484	down	NM_015575	chr2:233723189-233723248	GIGYF2	Homo sapiens GRB10 interacting GYF protein 2 (GIGYF2), transcript variant 2, mRNA [NM_015575]	GO:0017148|GO:0007631|GO:0008344|GO:0021522|GO:0009791|GO:0005737|GO:0048873|GO:0016020|GO:0035264|GO:0050881|GO:0050885|GO:0048009|GO:0031571|GO:0044267	NM_015575	Hs.565319	26058	742.951	428.184	9.03138	9.40416
4.92809	down	NM_175834	chr12:53215380-53215321	KRT79	Homo sapiens keratin 79, type II (KRT79), mRNA [NM_175834]	GO:0005198|GO:0045095|GO:0019899|GO:0070062	NM_175834	Hs.711471	338785	22.8316	61.9595	4.17831	6.47934
2.14722	down	NM_005310	chr17:37902381-37902440	GRB7	Homo sapiens growth factor receptor-bound protein 7 (GRB7), transcript variant 1, mRNA [NM_005310]	GO:0005515|GO:0017148|GO:0030335|GO:0005886|GO:0019901|GO:0010494|GO:0003723|GO:0009967|GO:0042995|GO:0050900|GO:0042802|GO:0005829|GO:0034063|GO:0007173|GO:0007596|GO:0005070|GO:0035091|GO:0005925	NM_005310	Hs.86859	2886	307.319	295.658	7.77933	8.8818
2.06638	down	NM_001145855	chr4:2824669-2824728	SH3BP2	Homo sapiens SH3-domain binding protein 2 (SH3BP2), transcript variant 4, mRNA [NM_001145855]	GO:0005515|GO:0007165|GO:0017124|GO:0005070|GO:0009967	NM_001145855	Hs.167679	6452	84.9731	89.036	6.00703	7.05414
1.06066	down	NM_153334	chr22:20780247-20780188	SCARF2	Homo sapiens scavenger receptor class F, member 2 (SCARF2), transcript variant 1, mRNA [NM_153334]	GO:0005515|GO:0016021|GO:0005925|GO:0007157|GO:0006898|GO:0005044	NM_153334	Hs.474251	91179	374.772	179.186	8.05761	8.14258
51.5629	down	NM_175839	chr20:4168300-4168359	SMOX	Homo sapiens spermine oxidase (SMOX), transcript variant 1, mRNA [NM_175839]	GO:0052901|GO:0006805|GO:0005634|GO:0044281|GO:0005829|GO:0046592|GO:0034641|GO:0005737|GO:0006598|GO:0006596|GO:0006595|GO:0052895|GO:0046208|GO:0052894|GO:0055114	NM_175839	Hs.433337	54498	90.8823	2464.34	6.10116	11.7894
1.04365	down	NM_001278649	chr20:60854299-60854358	OSBPL2	Homo sapiens oxysterol binding protein-like 2 (OSBPL2), transcript variant 3, mRNA [NM_001278649]	GO:0015485|GO:0006869	NM_001278649	Hs.473254	9885	347.09	164.28	7.94298	8.00462
2.32279	down	NM_017515	chr11:107661964-107661905	SLC35F2	Homo sapiens solute carrier family 35, member F2 (SLC35F2), mRNA [NM_017515]	GO:0008150|GO:0003674|GO:0006810|GO:0016021|GO:0005575	NM_017515	Hs.524014	54733	1082.63	1174.09	9.57029	10.7862
1.69889	down	NM_032905	chr10:6158615-6158674	RBM17	Homo sapiens RNA binding motif protein 17 (RBM17), transcript variant 1, mRNA [NM_032905]	GO:0005515|GO:0000166|GO:0003723|GO:0000380|GO:0005681|GO:0005654	NM_032905	Hs.498548	84991	2256.19	1886.86	10.6805	11.4451
2.11076	down		chr11:3635894-3635953	TRPC2	transient receptor potential cation channel, subfamily C, member 2, pseudogene [Source:HGNC Symbol;Acc:HGNC:12334] [ENST00000451043]				7221	1116.38	1095.04	9.62066	10.6984
9.221	down	NM_001085430	chr17:54869564-54869505	C17orf67	Homo sapiens chromosome 17 open reading frame 67 (C17orf67), mRNA [NM_001085430]	GO:0005576	NM_001085430	Hs.658949	339210	35.8377	164.076	4.79737	8.0023
1.128	down	NM_014972	chr16:89972605-89972664	TCF25	Homo sapiens transcription factor 25 (basic helix-loop-helix) (TCF25), mRNA [NM_014972]	GO:0007507|GO:0005515|GO:0003700|GO:0005634|GO:0000122|GO:0003677|GO:0006351	NM_014972	Hs.415342	22980	156.89	87.5225	6.85326	7.02703
1.35183	down		chr1:12987577-12987636							48.3877	36.5457	5.22361	5.65852
2.94093	down	NM_002539	chr2:10580847-10580788	ODC1	Homo sapiens ornithine decarboxylase 1 (ODC1), transcript variant 1, mRNA [NM_002539]	GO:0008284|GO:0042176|GO:0001822|GO:0004586|GO:0006521|GO:0033387|GO:0044281|GO:0005575|GO:0009615|GO:0042803|GO:0005829|GO:0034641|GO:0005737|GO:0006595	NM_002539	Hs.467701	4953	1581.26	2286.52	10.1332	11.6895
1.03574	down	XR_247456	chr17:44908061-44908002		wingless-type MMTV integration site family, member 3 [Source:HGNC Symbol;Acc:HGNC:12782] [ENST00000572508]		XR_247456			22.967	14.8269	4.18705	4.23772
1.63048	down	NM_001040619	chr1:212793856-212793915	ATF3	Homo sapiens activating transcription factor 3 (ATF3), transcript variant 4, mRNA [NM_001040619]	GO:0005515|GO:0008284|GO:0000977|GO:0003700|GO:0003714|GO:0005730|GO:0006094|GO:0005634|GO:0000122|GO:0035914|GO:0000978|GO:0001228|GO:0006351|GO:0042802|GO:0030968|GO:0001078|GO:0045944|GO:0005654|GO:0006987|GO:0044267	NM_001040619	Hs.460	467	805.587	588.263	9.1395	9.84479
1.24064	down	NM_178433	chr1:152586425-152586484	LCE3B	Homo sapiens late cornified envelope 3B (LCE3B), mRNA [NM_178433]	GO:0031424	NM_178433	Hs.553715	353143	97.8545	63.4454	6.20407	6.51516
1.05467	down	NM_002192	chr7:41729305-41729246	INHBA	Homo sapiens inhibin, beta A (INHBA), mRNA [NM_002192]	GO:0005515|GO:0042541|GO:0030308|GO:0042701|GO:0035987|GO:0030154|GO:0042802|GO:0071397|GO:0045077|GO:0001942|GO:0046982|GO:0046882|GO:0006952|GO:0046881|GO:0046880|GO:0032924|GO:0045786|GO:0005125|GO:0005160|GO:0045650|GO:0032270|GO:0005179|GO:0045648|GO:0045893|GO:0008083|GO:0040007|GO:0060279|GO:0045578|GO:0008285|GO:0007267|GO:0060395|GO:0071372|GO:0000082|GO:0001541|GO:0070699|GO:0002244|GO:…	NM_002192	Hs.583348	3624	133.672	72.1218	6.63412	6.7109
1.97514	down	NM_198253	chr5:1253364-1253305	TERT	Homo sapiens telomerase reverse transcriptase (TERT), transcript variant 1, mRNA [NM_198253]	GO:0042645|GO:0005515|GO:0030422|GO:0003721|GO:0003720|GO:0000333|GO:0030177|GO:0001172|GO:0046872|GO:0042803|GO:0003968|GO:0000723|GO:0022616|GO:2001240|GO:0031379|GO:0000783|GO:0000781|GO:0005697|GO:0000049|GO:0042162|GO:0005730|GO:0016779|GO:0001223|GO:0003677|GO:0001309|GO:0016605|GO:0032203|GO:0005654|GO:0007005|GO:0090399|GO:0007004|GO:0070034	NM_198253	Hs.492203	7015	107.977	104.891	6.33952	7.32148
1.22168	down	NM_004651	chrX:47100961-47101020	USP11	Homo sapiens ubiquitin specific peptidase 11 (USP11), mRNA [NM_004651]	GO:0005515|GO:0004197|GO:0016579|GO:0005737|GO:0004843|GO:0061136|GO:0043161|GO:0005634	NM_004651	Hs.171501	8237	40.5841	28.6389	4.97937	5.26824
1.61325	down	NM_024093	chr2:105964250-105964309	C2orf49	Homo sapiens chromosome 2 open reading frame 49 (C2orf49), transcript variant 1, mRNA [NM_024093]	GO:0008150|GO:0003674|GO:0048598|GO:0072669	NM_024093	Hs.549577	79074	95.9655	79.6199	6.17733	6.86729
2.01659	down		chr1:78557627-78557688							1161.95	1086.64	9.67823	10.6901
1.10929	down	AK091323	chr7:91808677-91808618	LRRD1	leucine-rich repeats and death domain containing 1 [Source:HGNC Symbol;Acc:HGNC:34300] [ENST00000343318]	GO:0007165		Hs.671729	401387	204.49	107.57	7.2114	7.36104
1.32343	down		chrY:008492853-008492794							331.331	197.874	7.88157	8.28584
2.07341	down	NM_001038618	chr17:80443420-80443479	NARF	Homo sapiens nuclear prelamin A recognition factor (NARF), transcript variant 3, mRNA [NM_001038618]	GO:0005730|GO:0005652|GO:0005634|GO:0031981|GO:0005638|GO:0005521	NM_001038618	Hs.256526	26502	488.64	454.154	8.43632	9.48833
1.00735	down	NR_030727	chrX:12921216-12921157	TLR8-AS1	Homo sapiens TLR8 antisense RNA 1 (TLR8-AS1), long non-coding RNA [NR_030727]		NR_030727	Hs.685035	349408	22.442	14.1173	4.15303	4.16359
1.75558	down	NM_152404	chr5:35954141-35954082	UGT3A1	Homo sapiens UDP glycosyltransferase 3 family, polypeptide A1 (UGT3A1), transcript variant 1, mRNA [NM_152404]	GO:0052696|GO:0009813|GO:0043541|GO:0015020|GO:0008194|GO:0016021|GO:0032870	NM_152404	Hs.254699	133688	169.609	140.75	6.95457	7.76652
1.30701	down	NM_020950	chr1:180913533-180913592	KIAA1614	Homo sapiens KIAA1614 (KIAA1614), mRNA [NM_020950]		NM_020950	Hs.734816	57710	99.8892	67.799	6.23096	6.61723
1.66127	down	NM_002981	chr17:32687668-32687609	CCL1	Homo sapiens chemokine (C-C motif) ligand 1 (CCL1), mRNA [NM_002981]	GO:0008009|GO:0007165|GO:0006955|GO:0006935|GO:0060326|GO:0006874|GO:0016032|GO:0005615	NM_002981	Hs.72918	6346	19.7171	19.9287	3.9683	4.70059
1.18446	down	NM_178483	chr20:18794649-18794708	SCP2D1	Homo sapiens SCP2 sterol-binding domain containing 1 (SCP2D1), mRNA [NM_178483]		NM_178483	Hs.112794	140856	16.2123	12.2123	3.70363	3.94786
1.35261	down	NM_173544	chr19:17660266-17660325	FAM129C	Homo sapiens family with sequence similarity 129, member C (FAM129C), transcript variant 1, mRNA [NM_173544]		NM_173544	Hs.434133	199786	57.6421	42.4938	5.45636	5.89211
2.04871	down	XR_429794	chr16:88588489-88588430	LOC100128882	PREDICTED: Homo sapiens uncharacterized LOC100128882 (LOC100128882), transcript variant X3, misc_RNA [XR_429794]		XR_429794	Hs.722546	100128882	1326.4	1276.67	9.86872	10.9034
1.28694	down	NM_001000	chrX:118920630-118920571	RPL39	Homo sapiens ribosomal protein L39 (RPL39), mRNA [NM_001000]	GO:0010467|GO:0003735|GO:0050830|GO:0019083|GO:0003723|GO:0006614|GO:0019058|GO:0006415|GO:0005615|GO:0006412|GO:0006413|GO:0002227|GO:0005829|GO:0006414|GO:0000184|GO:0019731|GO:0016032|GO:0022625|GO:0044267	NM_001000	Hs.558387	6170	38297.2	38297.8	15.1195	15.4834
1.43403	down	NM_001098814	chr16:4239438-4239379	SRL	Homo sapiens sarcalumenin (SRL), mRNA [NM_001098814]	GO:0033018|GO:0005525	NM_001098814	Hs.10041	6345	20.3841	17.9144	4.01396	4.53403
1.88234	down	NM_001097620	chr7:1585889-1585830	TMEM184A	Homo sapiens transmembrane protein 184A (TMEM184A), mRNA [NM_001097620]	GO:0016021	NM_001097620	Hs.592174	202915	137.704	125.086	6.6738	7.58633
1.5202	down	NR_026890	chr9:79014052-79014111	RPSAP9	Homo sapiens ribosomal protein SA pseudogene 9 (RPSAP9), non-coding RNA [NR_026890]		NR_026890	Hs.655646	653162	13102.5	12889.4	13.3572	13.9615
1.24026	down	NM_014818	chr11:8633658-8633599	TRIM66	Homo sapiens tripartite motif containing 66 (TRIM66), mRNA [NM_014818]	GO:0016235|GO:0008270|GO:0005654	NM_014818	Hs.130836	9866	84.64	55.4843	6.0009	6.31153
1.87432	down	NM_001793	chr16:68732812-68732871	CDH3	Homo sapiens cadherin 3, type 1, P-cadherin (placental) (CDH3), mRNA [NM_001793]	GO:0010838|GO:0005886|GO:0048023|GO:0031424|GO:0032912|GO:0003674|GO:0016337|GO:0005737|GO:0005913|GO:0001895|GO:0007155|GO:0060070|GO:0007156|GO:0060901|GO:0034329|GO:0042493|GO:0005509|GO:0045216|GO:0022405|GO:0010628|GO:0043568|GO:0032773|GO:0042060|GO:0016021|GO:0051796|GO:0007601|GO:0034332	NM_001793	Hs.191842	1001	1136.86	981.544	9.64521	10.5516
2.91716	down	M27390	chr7:142353832-142353891		T cell receptor beta variable 23-1 (non-functional) [Source:HGNC Symbol;Acc:HGNC:12201] [ENST00000390396]			Hs.449276		14.1719	25.0895	3.51324	5.0578
1.4149	down	NM_033184	chr17:39221524-39221465	KRTAP2-4	Homo sapiens keratin associated protein 2-4 (KRTAP2-4), mRNA [NM_033184]	GO:0045095	NM_033184	Hs.560502	85294	16.9157	15.0741	3.76254	4.26324
1.17851	down	NM_005367	chrX:151899971-151899912	MAGEA12	Homo sapiens melanoma antigen family A, 12 (MAGEA12), transcript variant 3, mRNA [NM_005367]	GO:0008150|GO:0003674|GO:0005575	NM_005367	Hs.169246	4111	74.7547	47.3427	5.81941	6.05638
1.24369	down	NM_003352	chr2:203070969-203070910	SUMO1	Homo sapiens small ubiquitin-like modifier 1 (SUMO1), transcript variant 1, mRNA [NM_003352]	GO:0005515|GO:0019221|GO:0032436|GO:0045202|GO:0005634|GO:0030425|GO:0043433|GO:0060334|GO:0032880|GO:0005737|GO:0090204|GO:0030578|GO:0031334|GO:0005643|GO:0019789|GO:0060021|GO:0031625|GO:0060333|GO:0031965|GO:0016925|GO:0005730|GO:0043392|GO:0006281|GO:0016607|GO:0016605|GO:0001650|GO:0005654|GO:0045892|GO:0044267|GO:0008134|GO:0043687	NM_003352	Hs.81424	7341	765.077	420.727	9.0682	9.38283
1.10873	down	NM_001073	chr4:70074162-70074103	UGT2B11	Homo sapiens UDP glucuronosyltransferase 2 family, polypeptide B11 (UGT2B11), mRNA [NM_001073]	GO:0008210|GO:0052696|GO:0006805|GO:0009813|GO:0005789|GO:0015020|GO:0016021|GO:0032870|GO:0043231	NM_001073	Hs.339811	10720	23.0501	15.8123	4.19112	4.34003
5.39532	down	NM_178836	chr17:17104468-17104409	PLD6	Homo sapiens phospholipase D family, member 6 (PLD6), mRNA [NM_178836]	GO:0010467|GO:0030719|GO:0090305|GO:0007286|GO:0005741|GO:0044281|GO:0046872|GO:0042803|GO:0016042|GO:0004519|GO:0007126|GO:0008053|GO:0034587|GO:0035755|GO:0016021|GO:0006644|GO:0006655|GO:0046474|GO:0043046	NM_178836	Hs.729079	201164	181.996	450.904	7.04889	9.4806
1.18339	down	NM_001048249	chr5:60453607-60453548	SMIM15	Homo sapiens small integral membrane protein 15 (SMIM15), mRNA [NM_001048249]	GO:0016021	NM_001048249	Hs.508479	643155	1846.31	1035.17	10.3775	10.6204
1.53791	down	NM_032885	chr19:10663725-10663784	ATG4D	Homo sapiens autophagy related 4D, cysteine peptidase (ATG4D), transcript variant 1, mRNA [NM_032885]	GO:0006501|GO:0006995|GO:0000422|GO:0006915|GO:0051697|GO:0005829|GO:0004197|GO:0005737|GO:0016485|GO:0005759|GO:0006612|GO:0006508|GO:0000045	NM_032885	Hs.512799	84971	53.6326	44.8625	5.35511	5.97608
2.46358	down	AK094541	chrX:51933603-51933662		melanoma antigen family D, 4B [Source:HGNC Symbol;Acc:HGNC:22880] [ENST00000481096]			Hs.729070		1411.96	1647.06	9.95448	11.2552
1.19213	down	NM_175698	chrX:52787003-52787062	SSX2	Homo sapiens synovial sarcoma, X breakpoint 2 (SSX2), transcript variant 2, mRNA [NM_175698]	GO:0005515|GO:0006355|GO:0005634|GO:0003676|GO:0006351	NM_175698	Hs.661107	6757	116.537	71.5891	6.44515	6.69869
4.49987	down	NR_002171	chr13:64316583-64316642	OR7E156P	Homo sapiens olfactory receptor, family 7, subfamily E, member 156 pseudogene (OR7E156P), non-coding RNA [NR_002171]		NR_002171	Hs.363054	283491	297.186	610.858	7.73509	9.90498
1.06564	down	NM_181686	chr21:46101631-46101572	KRTAP12-1	Homo sapiens keratin associated protein 12-1 (KRTAP12-1), mRNA [NM_181686]	GO:0045095	NM_181686	Hs.688628	353332	62.6303	36.7079	5.57535	5.66707
1.77581	down	NM_012204	chr9:135553366-135553425	GTF3C4	Homo sapiens general transcription factor IIIC, polypeptide 4, 90kDa (GTF3C4), mRNA [NM_012204]	GO:0005515|GO:0010467|GO:0016573|GO:0043085|GO:0006384|GO:0042791|GO:0003677|GO:0006383|GO:0006351|GO:0042797|GO:0000127|GO:0005654|GO:0008047|GO:0004402	NM_012204	Hs.656646	9329	179.605	149.312	7.02937	7.85785
1.15289	down	NM_004310	chr4:40245659-40245718	RHOH	Homo sapiens ras homolog family member H (RHOH), transcript variant 6, mRNA [NM_004310]	GO:0001772|GO:0005515|GO:0051056|GO:0045576|GO:0006355|GO:0005886|GO:0007264|GO:0019210|GO:0005525|GO:0043086|GO:0005829|GO:0042326|GO:0005737|GO:0030217|GO:0017048|GO:0005095|GO:0043124	NM_004310	Hs.654594	399	22258.4	18034.5	14.2537	14.4589
3.43955	down	NM_000158	chr3:81538971-81538912	GBE1	Homo sapiens glucan (1,4-alpha-), branching enzyme 1 (GBE1), mRNA [NM_000158]	GO:0043169|GO:0005975|GO:0005978|GO:0005977|GO:0009405|GO:0006006|GO:0044281|GO:0006091|GO:0004553|GO:0003844|GO:0070062|GO:0005829	NM_000158	Hs.436062	2632	1365.28	2277.55	9.90008	11.6823
1.50663	down	NM_003590	chr2:225335155-225335096	CUL3	Homo sapiens cullin 3 (CUL3), transcript variant 1, mRNA [NM_003590]	GO:0005515|GO:0031208|GO:0005827|GO:0001831|GO:0004842|GO:0008284|GO:0006513|GO:0007369|GO:0016567|GO:0035024|GO:0043149|GO:0017145|GO:0048208|GO:0042803|GO:0005829|GO:0000082|GO:0008054|GO:0040016|GO:0007050|GO:0016055|GO:0090090|GO:0031625|GO:0070062|GO:0000209|GO:0046982|GO:0032467|GO:0030332|GO:0045842|GO:0097193|GO:0006888|GO:0000139|GO:0016020|GO:0016477|GO:0007229|GO:0031463|GO:0043161|GO:…	NM_003590	Hs.372286	8452	10.6873	10.3342	3.09903	3.69035
56.5777	down	NM_018215	chr19:46969838-46969779	PNMAL1	Homo sapiens paraneoplastic Ma antigen family-like 1 (PNMAL1), transcript variant 1, mRNA [NM_018215]		NM_018215	Hs.8395	55228	5	179.308	2.32191	8.14407
1.3968	down	NM_201591	chr4:176554554-176554495	GPM6A	Homo sapiens glycoprotein M6A (GPM6A), transcript variant 2, mRNA [NM_201591]	GO:0005515|GO:0043005|GO:0005262|GO:0003407|GO:0005886|GO:0051491|GO:0030175|GO:0044295|GO:0007416|GO:0031982|GO:0048863|GO:0043197|GO:0048812|GO:0070588|GO:0043025|GO:0016021|GO:0001764|GO:0070062	NM_201591	Hs.75819	2823	23.0413	19.582	4.19026	4.67238
1.59634	down	NM_003247	chr6:169615960-169615901	THBS2	Homo sapiens thrombospondin 2 (THBS2), mRNA [NM_003247]	GO:0051965|GO:0005515|GO:0016525|GO:0005509|GO:0031091|GO:0005576|GO:0007155|GO:0008201|GO:0005604	NM_003247	Hs.371147	7058	39.521	35.6724	4.9414	5.61616
1.59262	down	NM_001077637	chr2:132118345-132118286	WTH3DI	Homo sapiens RAB6C-like (WTH3DI), mRNA [NM_001077637]		NM_001077637	Hs.645670	150786	15.9499	15.9527	3.68122	4.35262
1.01136	down	NM_006388	chr11:65486362-65486421	KAT5	Homo sapiens K(lysine) acetyltransferase 5 (KAT5), transcript variant 2, mRNA [NM_006388]	GO:0005515|GO:0048471|GO:0006325|GO:0005634|GO:0050681|GO:0000812|GO:0032403|GO:0046872|GO:0006302|GO:0005829|GO:0071392|GO:0045944|GO:0010212|GO:0070491|GO:0035267|GO:0016032|GO:0006978|GO:0004402|GO:0032703|GO:0005667|GO:0016573|GO:0003713|GO:0005730|GO:0000122|GO:0006351|GO:0032777|GO:0005654|GO:0043161|GO:0045893|GO:0045892|GO:0030521|GO:0040008	NM_006388	Hs.397010	10524	198.551	96.4103	7.16769	7.18399
1.92295	down	NM_022063	chr10:120070356-120070297	FAM204A	Homo sapiens family with sequence similarity 204, member A (FAM204A), transcript variant 1, mRNA [NM_022063]		NM_022063	Hs.372309	63877	684.694	593.141	8.91382	9.85714
2.871	down	NM_001040437	chr6:31807322-31807381	C6orf48	Homo sapiens chromosome 6 open reading frame 48 (C6orf48), transcript variant 1, mRNA [NM_001040437]		NM_001040437	Hs.640836	50854	7492.76	13312.3	12.4862	14.0077
2.56648	down	NM_001233	chr7:116148261-116148320	CAV2	Homo sapiens caveolin 2 (CAV2), transcript variant 1, mRNA [NM_001233]	GO:0005515|GO:0008286|GO:0030133|GO:0048471|GO:0005886|GO:0005634|GO:0051259|GO:0006906|GO:0042803|GO:0070836|GO:0005622|GO:0016050|GO:0031748|GO:0060161|GO:0002080|GO:0048278|GO:0030512|GO:0007088|GO:0005794|GO:0048741|GO:0031410|GO:0031234|GO:0043547|GO:0043234|GO:0001938|GO:0000139|GO:0016020|GO:0005887|GO:0001937|GO:0005901|GO:0045121|GO:0007005|GO:0043410|GO:0005925|GO:0007029	NM_001233	Hs.212332	858	223.286	261.067	7.33324	8.69304
2.18101	down	NM_173821	chr2:242815327-242815386	RTP5	Homo sapiens receptor (chemosensory) transporter protein 5 (putative) (RTP5), mRNA [NM_173821]	GO:0016021	NM_173821	Hs.376307	285093	986.698	994.496	9.44171	10.5667
1.34683	down	XM_006723188	chr19:51162656-51162715	C19orf81	PREDICTED: Homo sapiens chromosome 19 open reading frame 81 (C19orf81), transcript variant X1, mRNA [XM_006723188]		XM_006723188	Hs.621823	342918	163.813	106.001	6.90834	7.3379
2.21653	down	NM_021127	chr18:57570691-57570750	PMAIP1	Homo sapiens phorbol-12-myristate-13-acetate-induced protein 1 (PMAIP1), mRNA [NM_021127]	GO:0005515|GO:0043331|GO:0010165|GO:0048147|GO:0005741|GO:0005634|GO:0001836|GO:0010907|GO:0005829|GO:0005739|GO:0051607|GO:1900740|GO:0043525|GO:0090200|GO:0042149|GO:0032461|GO:0043029|GO:0009411|GO:0046902|GO:0043065|GO:0006919|GO:0072593|GO:0071456|GO:0006915|GO:2001244|GO:0097193|GO:0043280|GO:0042771|GO:0010917|GO:0072332|GO:0043517|GO:0010498	NM_021127	Hs.96	5366	685.981	687.134	8.91692	10.0652
1.23852	down	NM_024836	chr1:249143236-249143295	ZNF672	Homo sapiens zinc finger protein 672 (ZNF672), mRNA [NM_024836]	GO:0006355|GO:0005634|GO:0003677|GO:0046872|GO:0006351	NM_024836	Hs.521151	79894	237.12	137.511	7.41958	7.7282
1.34759	down	NM_001486	chr2:27741712-27741771	GCKR	Homo sapiens glucokinase (hexokinase 4) regulator (GCKR), mRNA [NM_001486]	GO:0004857|GO:0005515|GO:0001678|GO:0005975|GO:0070095|GO:0019904|GO:0070328|GO:0033133|GO:0044281|GO:0033132|GO:0046415|GO:0055085|GO:0010827|GO:0005829|GO:0008645|GO:0005739|GO:0005737|GO:0015758|GO:0009405|GO:0009750|GO:0030246|GO:0005654|GO:0019899|GO:0000060	NM_001486	Hs.89771	2646	13.544	11.6343	3.44792	3.8783
2.01114	down	NM_152494	chr1:155015973-155018415	DCST1	Homo sapiens DC-STAMP domain containing 1 (DCST1), transcript variant 1, mRNA [NM_152494]	GO:0008270|GO:0016021	NM_152494	Hs.567717	149095	2682.01	2753.19	10.9332	11.9413
1.42696	down	NM_001161576	chr14:55034385-55034444	SAMD4A	Homo sapiens sterile alpha motif domain containing 4A (SAMD4A), transcript variant 2, mRNA [NM_001161576]	GO:0017148|GO:0005737|GO:0030054|GO:0045202|GO:0045727|GO:0030371|GO:0030425	NM_001161576	Hs.98259	23034	70.431	53.4809	5.73842	6.25136
1.3184	down		chr4:158558989-158559048							297.808	178.26	7.73625	8.13504
1.15838	down	NM_001291274	chr19:16268351-16268410	HSH2D	Homo sapiens hematopoietic SH2 domain containing (HSH2D), transcript variant 2, mRNA [NM_001291274]	GO:0005739|GO:0005515|GO:0042110|GO:0051902|GO:0005070|GO:0002903|GO:0009967|GO:0005634|GO:0005829	NM_001291274	Hs.631617	84941	253.773	137.158	7.51233	7.72444
1.18389	down		chr7:136623056-136622997							1983.98	1120.07	10.4793	10.7229
1.89534	down	NM_001040105	chr7:100677854-100677913	MUC17	Homo sapiens mucin 17, cell surface associated (MUC17), mRNA [NM_001040105]	GO:0005515|GO:0019725|GO:0005796|GO:0016266|GO:0005576|GO:0030165|GO:0016324|GO:0006493|GO:0030197|GO:0016021|GO:0044267|GO:0009897|GO:0043687	NM_001040105	Hs.271819	140453	31.3778	33.944	4.61473	5.53719
1.1984	down	NM_030665	chr17:17714187-17714246	RAI1	Homo sapiens retinoic acid induced 1 (RAI1), mRNA [NM_030665]	GO:0005739|GO:0001501|GO:0040015|GO:0006357|GO:0008270|GO:0005654|GO:0005634|GO:0045893|GO:0035326|GO:0032922	NM_030665	Hs.655395	10743	379.072	203.778	8.07074	8.33185
2.09706	down	BM548627	chr11:62619547-62619488	SNHG1	AGENCOURT_6573317 NIH_MGC_124 Homo sapiens cDNA clone IMAGE:5732165 5', mRNA sequence [BM548627]			Hs.655643	23642	49.4502	55.7175	5.25035	6.31871
1.98322	down	NM_152762	chr11:65715525-65715584	TSGA10IP	Homo sapiens testis specific, 10 interacting protein (TSGA10IP), mRNA [NM_152762]		NM_152762	Hs.350671	254187	637.631	569.558	8.80962	9.79746
1.21858	down	NM_003428	chrUn_gl000223:46911-46852	ZNF84	Homo sapiens zinc finger protein 84 (ZNF84), transcript variant 1, mRNA [NM_003428]	GO:0006355|GO:0008270|GO:0005634|GO:0003677|GO:0006351	NM_003428	Hs.445019	7637	553.096	298.88	8.6144	8.89961
1.25318	down	BX641696	chr1:322787-322845		DKFZp686M02137_r1 686 (synonym: hlcc3) Homo sapiens cDNA clone DKFZp686M02137 5', mRNA sequence [BX641696]			Hs.512417		160.772	98.1149	6.88642	7.21202
1.83644	down	NM_177987	chr10:93730-93671	TUBB8	Homo sapiens tubulin, beta 8 class VIII (TUBB8), mRNA [NM_177987]	GO:0006184|GO:0008150|GO:0003674|GO:0051258|GO:0005737|GO:0005874|GO:0005200|GO:0003924|GO:0007017|GO:0005525|GO:0070062	NM_177987	Hs.532659	347688	104.381	95.4562	6.2894	7.16631
1.731	down	NM_015415	chr1:167889288-167889229	MPC2	Homo sapiens mitochondrial pyruvate carrier 2 (MPC2), transcript variant 2, mRNA [NM_015415]	GO:0005739|GO:0006850|GO:0006090|GO:0050833|GO:0005743|GO:0005634|GO:0044281|GO:0016021|GO:0044237	NM_015415	Hs.517768	25874	2321.54	1986.77	10.7274	11.519
2.06401	down	NM_052962	chr6:137465287-137465228	IL22RA2	Homo sapiens interleukin 22 receptor, alpha 2 (IL22RA2), transcript variant 1, mRNA [NM_052962]	GO:0042018|GO:0042017|GO:0005886|GO:0050728|GO:0042516|GO:0019221|GO:0016021|GO:0005615|GO:0005829	NM_052962	Hs.126891	116379	42.4991	48.0674	5.03776	6.08321
1.50109	down	NM_001910	chr1:206332029-206332088	CTSE	Homo sapiens cathepsin E (CTSE), transcript variant 1, mRNA [NM_001910]	GO:0019886|GO:0016540|GO:0007586|GO:0006508|GO:0004190|GO:0042803|GO:0070062|GO:0005768	NM_001910	Hs.644082	1510	166.661	119.488	6.93292	7.51893
1.45386	down	NM_000984	chr17:27050625-27050910	RPL23A	Homo sapiens ribosomal protein L23a (RPL23A), mRNA [NM_000984]	GO:0005515|GO:0010467|GO:0003735|GO:0008283|GO:0019083|GO:0006614|GO:0019058|GO:0005634|GO:0019843|GO:0006415|GO:0006412|GO:0006413|GO:0005829|GO:0006414|GO:0000166|GO:0000184|GO:0016032|GO:0031932|GO:0022625|GO:0044267|GO:0070062	NM_000984	Hs.419463	6147	39709.8	46198.9	15.1956	15.7355
7.02985	down	NM_002518	chr2:101612199-101612258	NPAS2	Homo sapiens neuronal PAS domain protein 2 (NPAS2), mRNA [NM_002518]	GO:0005515|GO:0045475|GO:0003700|GO:2001020|GO:0051879|GO:0005634|GO:0044281|GO:0045739|GO:0046872|GO:0005829|GO:0042745|GO:0045944|GO:0060548|GO:0046983|GO:0004871|GO:0044255|GO:0005667|GO:0001047|GO:0007417|GO:0003677|GO:0006974|GO:0006351|GO:0032922|GO:0007165|GO:0007623|GO:0051775|GO:0045893	NM_002518	Hs.156832	4862	64.0485	216.713	5.60865	8.42215
1.77704	down	XR_428272	chr7:153755133-153755074	LOC101929998	PREDICTED: Homo sapiens uncharacterized LOC101929998 (LOC101929998), ncRNA [XR_428272]		XR_428272	Hs.552781	101929998	16.953	18.644	3.76467	4.59415
1.10082	down	NM_006198	chr21:41301047-41301106	PCP4	Homo sapiens Purkinje cell protein 4 (PCP4), mRNA [NM_006198]	GO:0005516|GO:0005634|GO:0007417|GO:0005829	NM_006198	Hs.80296	5121	206.766	107.881	7.22604	7.36462
1.25959	down	NM_014346	chr22:47507418-47507477	TBC1D22A	Homo sapiens TBC1 domain family, member 22A (TBC1D22A), transcript variant 1, mRNA [NM_014346]	GO:0032851|GO:0042803|GO:0005097	NM_014346	Hs.435044	25771	114.263	73.7639	6.4143	6.74725
1.26001	down	NM_001002917	chr11:124180470-124180411	OR8D1	Homo sapiens olfactory receptor, family 8, subfamily D, member 1 (OR8D1), mRNA [NM_001002917]	GO:0050911|GO:0004984|GO:0007186|GO:0005886|GO:0004930|GO:0016021	NM_001002917	Hs.504211	283159	160.649	98.4474	6.8854	7.21884
1.34361	down	NM_004540	chr21:22910417-22910476	NCAM2	Homo sapiens neural cell adhesion molecule 2 (NCAM2), mRNA [NM_004540]	GO:0030424|GO:0007608|GO:0007413|GO:0005886|GO:0016021|GO:0007158	NM_004540	Hs.473450	4685	343.438	207.374	7.92908	8.35519
1.15611	down	NM_182553	chr11:66050597-66050756	CNIH2	Homo sapiens cornichon family AMPA receptor auxiliary protein 2 (CNIH2), transcript variant 1, mRNA [NM_182553]	GO:0005515|GO:0030054|GO:2000311|GO:0035249|GO:0014069|GO:0030425|GO:0035556|GO:0043197|GO:0043198|GO:0045211|GO:0032281|GO:0042391|GO:0005789|GO:0051668	NM_182553	Hs.437072	254263	107.215	64.2551	6.32881	6.53808
1.26358	down	NM_005416	chr1:152976230-152976289	SPRR3	Homo sapiens small proline-rich protein 3 (SPRR3), transcript variant 1, mRNA [NM_005416]	GO:0005515|GO:0005737|GO:0018149|GO:0008544|GO:0030216|GO:0005198|GO:0042060|GO:0031424|GO:0070062	NM_005416	Hs.139322	6707	149.149	93.105	6.78892	7.12643
1.39104	down	NM_001081550	chrX:122734545-122734486	THOC2	Homo sapiens THO complex 2 (THOC2), mRNA [NM_001081550]	GO:0008380|GO:0006397|GO:0005515|GO:0000347|GO:0006406|GO:0016607|GO:0016973|GO:0003723|GO:0000346|GO:0005654|GO:0000445|GO:0046784	NM_001081550	Hs.149991	57187	623.523	383.337	8.77829	9.25446
2.53372	down	NM_004897	chr10:89311995-89312054	MINPP1	Homo sapiens multiple inositol-polyphosphate phosphatase 1 (MINPP1), transcript variant 1, mRNA [NM_004897]	GO:0034417|GO:0008969|GO:0052826|GO:0043647|GO:0005783|GO:0003993|GO:0006797|GO:0030282|GO:0044281|GO:0001503|GO:0016311|GO:0005788|GO:0070062	NM_004897	Hs.121260	9562	370.217	419.133	8.03822	9.37948
1.37737	down	XR_427000	chr2:38789997-38789938	HNRNPLL	heterogeneous nuclear ribonucleoprotein L-like [Source:HGNC Symbol;Acc:HGNC:25127] [ENST00000449105]	GO:0006397|GO:0005515|GO:0016020|GO:0000166|GO:0030529|GO:0005634|GO:0003729|GO:0033120	XR_427000		92906	78.1037	56.5644	5.88154	6.34346
1.30752	down		chr3:121213021-121213081		ribosomal protein L7a pseudogene 11 [Source:HGNC Symbol;Acc:HGNC:35242] [ENST00000486538]					14496	12268.9	13.5116	13.8985
1.57578	down	NM_002923	chr1:192781051-192781110	RGS2	Homo sapiens regulator of G-protein signaling 2 (RGS2), mRNA [NM_002923]	GO:0005515|GO:0005516|GO:0043005|GO:0005886|GO:0038032|GO:0007283|GO:0060087|GO:0005829|GO:0005739|GO:0010614|GO:0005737|GO:0060452|GO:0043407|GO:0043951|GO:0031116|GO:0045744|GO:0005730|GO:0048487|GO:0006417|GO:0010519|GO:0043547|GO:0007049|GO:0008277|GO:0050873|GO:0009898|GO:0055119|GO:0071877|GO:0005096	NM_002923	Hs.78944	5997	427.11	298.562	8.24121	8.89727
11.6258	down	NM_139165	chr6:150210634-150210575	RAET1E	Homo sapiens retinoic acid early transcript 1E (RAET1E), transcript variant 1, mRNA [NM_139165]	GO:0002474|GO:0005886|GO:0001913|GO:0046703|GO:0042267|GO:0050776|GO:0042605|GO:0005576|GO:0016021	NM_139165	Hs.511818	135250	5.30657	41.9647	2.33624	5.87549
1.33849	down		chr15:102467247-102467188		olfactory receptor, family 4, subfamily G, member 2 pseudogene [Source:HGNC Symbol;Acc:HGNC:8303] [ENST00000328113]					16.3926	13.8974	3.71897	4.13957
1.00147	down	NM_152557	chr7:149170045-149169986	ZNF746	Homo sapiens zinc finger protein 746 (ZNF746), transcript variant 2, mRNA [NM_152557]	GO:0005515|GO:0003700|GO:0044212|GO:0005634|GO:0000122|GO:0000978|GO:0006351|GO:0046872|GO:0001078|GO:0005737|GO:0045944|GO:0045892|GO:0031625	NM_152557	Hs.24643	155061	1665.35	767.768	10.2146	10.2167
1.83744	down	NM_004959	chr9:127244278-127244219	NR5A1	Homo sapiens nuclear receptor subfamily 5, group A, member 1 (NR5A1), mRNA [NM_004959]	GO:0005515|GO:0010467|GO:0006367|GO:0030325|GO:0003705|GO:0003707|GO:0001553|GO:0007267|GO:0050810|GO:0005634|GO:0010259|GO:0030154|GO:0005543|GO:0003690|GO:0045944|GO:0043401|GO:0009888|GO:0004879|GO:2000195|GO:0003713|GO:0003677|GO:0043565|GO:0007538|GO:0051457|GO:0003682|GO:0005654|GO:0008270|GO:0042445|GO:0019899|GO:0030522|GO:0008584|GO:2000020	NM_004959	Hs.495108	2516	199.991	169.471	7.17859	8.05629
1.38879	down	NR_049748	chr15:85748229-85748170	LOC642423	Homo sapiens golgin A2 pseudogene (LOC642423), non-coding RNA [NR_049748]		NR_049748	Hs.681665	642423	199.949	130.745	7.17849	7.65232
1.9924	down	NM_006745	chr4:166263190-166263249	MSMO1	Homo sapiens methylsterol monooxygenase 1 (MSMO1), transcript variant 1, mRNA [NM_006745]	GO:0006695|GO:0005886|GO:0005506|GO:0005783|GO:0006631|GO:0005789|GO:0006633|GO:0044281|GO:0016021|GO:0008202|GO:0000254|GO:0055114	NM_006745	Hs.105269	6307	469.373	417.082	8.38058	9.37509
1.15159	down	NM_015933	chr3:48485479-48485538	TMA7	Homo sapiens translation machinery associated 7 homolog (S. cerevisiae) (TMA7), mRNA [NM_015933]		NM_015933	Hs.356440	51372	2514.71	1420.54	10.8489	11.0526
1.90455	down	NM_001249	chr14:74439616-74438582	ENTPD5	Homo sapiens ectonucleoside triphosphate diphosphohydrolase 5 (ENTPD5), mRNA [NM_001249]	GO:0046034|GO:0004382|GO:0008283|GO:0005783|GO:0045134|GO:0051084|GO:0016049|GO:0006487|GO:0045821|GO:0014066|GO:0070062	NM_001249	Hs.720540	957	37.1325	39.6795	4.85342	5.78286
1.08824	down	NM_001137610	chr8:12283380-12283321	FAM86B2	Homo sapiens family with sequence similarity 86, member B2 (FAM86B2), mRNA [NM_001137610]	GO:0008168|GO:0032259	NM_001137610	Hs.458413	653333	955.349	460.434	9.3833	9.5053
1.52119	down	NM_000989	chr8:99054999-99054940	RPL30	Homo sapiens ribosomal protein L30 (RPL30), mRNA [NM_000989]	GO:0005515|GO:0010467|GO:0003735|GO:0019083|GO:0003723|GO:0006614|GO:0019058|GO:0005634|GO:0006415|GO:0006412|GO:0006413|GO:0005829|GO:0006414|GO:0005737|GO:0016020|GO:0000184|GO:0016032|GO:0022625|GO:0044267|GO:0005925|GO:0070062	NM_000989	Hs.400295	6156	48598	61185	15.4834	16.0886
1.63362	down	NM_024632	chr5:153832984-153833043	SAP30L	Homo sapiens SAP30-like (SAP30L), transcript variant 1, mRNA [NM_024632]	GO:0010467|GO:0006355|GO:0045814|GO:0006325|GO:0005730|GO:0040029|GO:0005654|GO:0003677|GO:0046872|GO:0006351	NM_024632	Hs.592566	79685	769.085	564.366	9.07394	9.78202
1.15851	down	NM_032824	chr2:112874089-112874148	TMEM87B	Homo sapiens transmembrane protein 87B (TMEM87B), mRNA [NM_032824]	GO:0016021	NM_032824	Hs.656298	84910	52.479	33.9925	5.32712	5.53939
1.34161	down		chr11:057318049-057318108							25.9919	21.0373	4.36433	4.78829
1.28263	down	NM_002893	chrX:16863069-16863010	RBBP7	Homo sapiens retinoblastoma binding protein 7 (RBBP7), transcript variant 2, mRNA [NM_002893]	GO:0005515|GO:0010467|GO:0030308|GO:0008283|GO:0003723|GO:0006325|GO:0006334|GO:0005634|GO:0007275|GO:0000122|GO:0006351|GO:0034080|GO:0006260|GO:0035098|GO:0016581|GO:0045814|GO:0040029|GO:0005654|GO:0070370	NM_002893	Hs.495755	5931	3724.27	2432.88	11.4092	11.7683
1.7448	down	NM_004311	chr10:104433706-104433647	ARL3	Homo sapiens ADP-ribosylation factor-like 3 (ARL3), mRNA [NM_004311]	GO:0005515|GO:0008017|GO:0005881|GO:0042461|GO:0007264|GO:0003924|GO:0005634|GO:0015031|GO:0046872|GO:0007224|GO:0000910|GO:0042073|GO:0005876|GO:0070062|GO:0005813|GO:0005794|GO:0006996|GO:0001822|GO:0006892|GO:0030496|GO:0072372|GO:0005525|GO:0006184|GO:0000139|GO:0060271|GO:0032391|GO:0019003	NM_004311	Hs.182215	403	123.011	104.938	6.51921	7.32227
1.19435	down	NM_001256869	chr8:11990099-11990040	USP17L7	Homo sapiens ubiquitin specific peptidase 17-like family member 7 (USP17L7), mRNA [NM_001256869]	GO:0006511|GO:0005783|GO:0005634	NM_001256869	Hs.741132	392197	120.127	73.5281	6.48778	6.74401
2.92789	down	NM_001008237	chr2:20097656-20096855	TTC32	Homo sapiens tetratricopeptide repeat domain 32 (TTC32), mRNA [NM_001008237]	GO:0042802	NM_001008237	Hs.591547	130502	605.917	807.69	8.73639	10.2863
7.1674	down	NM_005715	chr6:149397569-149397628	UST	Homo sapiens uronyl-2-sulfotransferase (UST), mRNA [NM_005715]	GO:0030208|GO:0000139|GO:0005975|GO:0009405|GO:0008146|GO:0006477|GO:0044281|GO:0016021|GO:0030204|GO:0030203	NM_005715	Hs.657370	10090	5.20017	27.0048	2.33137	5.17282
1.16341	down	NM_054028	chr8:11189505-11189564	SLC35G5	Homo sapiens solute carrier family 35, member G5 (SLC35G5), mRNA [NM_054028]	GO:0016021	NM_054028	Hs.458397	83650	48.3958	31.9187	5.22395	5.4423
1.4211	down	NR_126339	chr8:103876780-103876839	LOC100506753	Homo sapiens uncharacterized LOC100506753 (LOC100506753), transcript variant 2, long non-coding RNA [NR_126339]		NR_126339	Hs.657619	100506753	175.203	118.463	6.99633	7.50334
1.23758	down	AK025047	chr3:113308673-113308732		Homo sapiens cDNA: FLJ21394 fis, clone COL03536. [AK025047]					190.145	111.307	7.10856	7.41608
1.77987	down	NM_005797	chr11:118124256-118124197	MPZL2	Homo sapiens myelin protein zero-like 2 (MPZL2), transcript variant 1, mRNA [NM_005797]	GO:0005515|GO:0033077|GO:0005886|GO:0016021|GO:0005856|GO:0009653|GO:0007156	NM_005797	Hs.116651	10205	1612.27	1360.81	10.1647	10.9965
1.29469	down	NM_017617	chr9:139390582-139390523	NOTCH1	Homo sapiens notch 1 (NOTCH1), mRNA [NM_017617]	GO:0005515|GO:0010467|GO:0007386|GO:0007220|GO:0001190|GO:0003700|GO:0006367|GO:0003180|GO:0003181|GO:0003184|GO:0010832|GO:0007409|GO:0007283|GO:0007221|GO:0007507|GO:0001947|GO:0007219|GO:0003241|GO:0009986|GO:0001708|GO:0003273|GO:0005509|GO:0003270|GO:0001047|GO:0000122|GO:0001701|GO:0001889|GO:0005789|GO:0005654|GO:0002437|GO:0008284|GO:0007368|GO:0003160|GO:0008285|GO:0005886|GO:0010812|GO:…	NM_017617	Hs.495473	4851	1097.5	641.241	9.59432	9.96692
7.68512	down	NR_037863	chr4:6234772-6234831	LOC285484	Homo sapiens uncharacterized LOC285484 (LOC285484), long non-coding RNA [NR_037863]		NR_037863	Hs.479068	285484	13.8318	59.639	3.4793	6.42137
3.03651	down	NM_153374	chr15:52015651-52015592	LYSMD2	Homo sapiens LysM, putative peptidoglycan-binding, domain containing 2 (LYSMD2), transcript variant 1, mRNA [NM_153374]		NM_153374	Hs.603629	256586	422.372	580.257	8.22441	9.82682
1.11673	down	AK098147	chr22:30888732-30888791	lnc-MTFP1-2	Homo sapiens cDNA FLJ40828 fis, clone TRACH2011574. [AK098147]					93.4689	55.1289	6.14278	6.30206
2.20299	down	NM_016562	chrX:12908260-12908319	TLR7	Homo sapiens toll-like receptor 7 (TLR7), mRNA [NM_016562]	GO:0003725|GO:0032755|GO:0042346|GO:0003727|GO:0005886|GO:0005783|GO:0032009|GO:0005764|GO:0032757|GO:0051607|GO:0005737|GO:0006954|GO:0036020|GO:0045078|GO:0002755|GO:0008144|GO:0001774|GO:0034154|GO:0007252|GO:0045416|GO:0032722|GO:0002224|GO:0043235|GO:0045359|GO:0000139|GO:0035197|GO:0045087|GO:0050729|GO:0045356|GO:0005789|GO:0016021|GO:0071260|GO:0010008|GO:0034162|GO:0005768|GO:0004888	NM_016562	Hs.659215	51284	20.9675	27.2973	4.04761	5.18708
1.9556	down	NM_002989	chr9:34709062-34709003	CCL21	Homo sapiens chemokine (C-C motif) ligand 21 (CCL21), mRNA [NM_002989]	GO:0051897|GO:0031295|GO:0046330|GO:0007267|GO:0051491|GO:0005615|GO:2000147|GO:0097026|GO:0031529|GO:0006955|GO:0006954|GO:0050921|GO:0030838|GO:0034695|GO:0043552|GO:0045860|GO:0031274|GO:0048469|GO:0070374|GO:0043123|GO:0008009|GO:0001771|GO:2000406|GO:0051209|GO:2000529|GO:2000548|GO:0002407|GO:0033630|GO:0005576|GO:0042379|GO:0032862|GO:0002606|GO:0010560|GO:0007186|GO:2000107|GO:0060326|GO:…	NM_002989	Hs.57907	6366	232.147	207.453	7.38893	8.35655
4.22251	down	NR_026902	chr7:92168144-92168203	MGC16142	Homo sapiens uncharacterized protein MGC16142 (MGC16142), long non-coding RNA [NR_026902]		NR_026902	Hs.711103	84849	23.5538	55.0672	4.22292	6.30102
1.18897	down	NM_138711	chr3:12458499-12458558	PPARG	Homo sapiens peroxisome proliferator-activated receptor gamma (PPARG), transcript variant 3, mRNA [NM_138711]	GO:0005515|GO:0010467|GO:0043627|GO:0030308|GO:0006367|GO:0003700|GO:0044212|GO:0033189|GO:0009409|GO:0003707|GO:0007507|GO:0042953|GO:0042594|GO:0004879|GO:0019395|GO:0032869|GO:0010745|GO:0019903|GO:0030331|GO:0000122|GO:0001890|GO:0002674|GO:0045165|GO:0007186|GO:0032966|GO:0045087|GO:0045600|GO:0005654|GO:0008270|GO:0001012|GO:0015909|GO:0019899|GO:0045892|GO:0006629|GO:0033993|GO:0031100|GO:…	NM_138711	Hs.162646	5468	721.709	378.71	8.98902	9.23873
1.27668	down	NM_002054	chr2:163008728-163008669	GCG	Homo sapiens glucagon (GCG), mRNA [NM_002054]	GO:0005515|GO:0007631|GO:0005886|GO:0008283|GO:0030819|GO:0035948|GO:0044281|GO:0010737|GO:0090280|GO:0005615|GO:0032092|GO:0042802|GO:0033138|GO:0042594|GO:0071377|GO:0045860|GO:0031769|GO:0070374|GO:0010800|GO:0043066|GO:0035774|GO:0005102|GO:0005576|GO:2001243|GO:0007165|GO:0006112|GO:0051571|GO:0050796|GO:0007186|GO:0005179|GO:1900118|GO:0005788|GO:0007188|GO:0044267|GO:0034774	NM_002054	Hs.516494	2641	187.151	112.726	7.08561	7.43801
1.21065	down		chr2:139036482-139036541							11955.5	8990.04	13.2159	13.4917
1.64936	down	NM_024615	chr5:50129844-50130785	PARP8	Homo sapiens poly (ADP-ribose) polymerase family, member 8 (PARP8), transcript variant 2, mRNA [NM_024615]	GO:0005622|GO:0008152|GO:0003950	NM_024615	Hs.369581	79668	13.4129	14.0319	3.43001	4.15192
1.13137	down		chr11:066127966-066128025							110.056	64.4565	6.365	6.54306
1.53334	down	NM_020310	chr17:2289691-2289632	MNT	Homo sapiens MAX network transcriptional repressor (MNT), mRNA [NM_020310]	GO:0000977|GO:0003700|GO:0008285|GO:0006366|GO:2001234|GO:0003714|GO:0007569|GO:0003713|GO:0005634|GO:0007275|GO:0000122|GO:0001227|GO:0003682|GO:0051726|GO:0046983|GO:0005654	NM_020310	Hs.632239	4335	78.8099	63.2838	5.89531	6.51199
1.40903	down	NM_005343	chr11:533812-533600	HRAS	Homo sapiens Harvey rat sarcoma viral oncogene homolog (HRAS), transcript variant 1, mRNA [NM_005343]	GO:0005515|GO:0034259|GO:0046330|GO:2000251|GO:0050900|GO:0032855|GO:0043524|GO:1900029|GO:0007173|GO:0006935|GO:0007411|GO:0000165|GO:0048169|GO:0009887|GO:0070374|GO:0050679|GO:0005794|GO:0030335|GO:0045740|GO:0006897|GO:0006184|GO:0060441|GO:0008543|GO:0008542|GO:0032228|GO:0045087|GO:0035176|GO:0045596|GO:0051146|GO:0038095|GO:0090398|GO:0008286|GO:2000630|GO:0048471|GO:0007093|GO:0008284|GO:…	NM_005343	Hs.37003	3265	197.904	131.171	7.16331	7.65801
1.14111	down		chr14:59977209-59977150	CCDC175	coiled-coil domain containing 175 [Source:HGNC Symbol;Acc:HGNC:19847] [ENST00000281581]				729665	39.5895	26.4171	4.94453	5.13496
1.17557	down	NM_201380	chr8:145001685-145001626	PLEC	Homo sapiens plectin (PLEC), transcript variant 6, mRNA [NM_201380]	GO:0005515|GO:0030056|GO:0005886|GO:0034329|GO:0030506|GO:0006915|GO:0003779|GO:0006921|GO:0005829|GO:0042383|GO:0005737|GO:0016528|GO:0030198|GO:0043034|GO:0031581|GO:0045111|GO:0008307|GO:0005925|GO:0070062	NM_201380	Hs.434248	5339	36.3803	25.0386	4.82011	5.05346
2.00252	down	NM_001164737	chr7:93055729-93055670	CALCR	Homo sapiens calcitonin receptor (CALCR), transcript variant 1, mRNA [NM_001164737]	GO:0004948|GO:0005515|GO:0032841|GO:0005886|GO:0030819|GO:0051384|GO:0045762|GO:0007202|GO:0015031|GO:0072659|GO:0007204|GO:0031623|GO:0007190|GO:0007186|GO:0005887|GO:0008565|GO:0004872|GO:0007189	NM_001164737	Hs.489127	799	29.8182	34.2031	4.54725	5.54906
1.08311	down	NM_014485	chr4:95220773-95220714	HPGDS	Homo sapiens hematopoietic prostaglandin D synthase (HPGDS), mRNA [NM_014485]	GO:0019369|GO:0019371|GO:0000287|GO:0006693|GO:0006805|GO:0005509|GO:0004667|GO:0044281|GO:0004364|GO:0042803|GO:0005829|GO:0007165|GO:0005737|GO:0007626	NM_014485	Hs.128433	27306	38.0443	24.2736	4.88743	5.0026
1.5452	down	NM_017746	chr9:103064570-103064511	TEX10	Homo sapiens testis expressed 10 (TEX10), transcript variant 1, mRNA [NM_017746]	GO:0005515|GO:0031965|GO:0005737|GO:0071339|GO:0005730|GO:0016021	NM_017746	Hs.494648	54881	1356.94	958.871	9.89217	10.52
1.0032	down	NM_002047	chr7:30665891-30668190	GARS	Homo sapiens glycyl-tRNA synthetase (GARS), mRNA [NM_002047]	GO:0010467|GO:0015966|GO:0005524|GO:0006426|GO:0004820|GO:0005829|GO:0006418|GO:0005737|GO:0005759|GO:0046983|GO:0005654|GO:0030141|GO:0070062	NM_002047	Hs.404321	2617	4301.37	2209.81	11.6404	11.645
1.43655	down	NM_004295	chr17:27076538-27076597	TRAF4	Homo sapiens TNF receptor-associated factor 4 (TRAF4), mRNA [NM_004295]	GO:0005515|GO:0004842|GO:0048471|GO:0016567|GO:0005886|GO:0030323|GO:0046330|GO:0005634|GO:0031996|GO:0005737|GO:0045860|GO:0005856|GO:0031625|GO:0005164|GO:0090073|GO:0007585|GO:0007250|GO:0019901|GO:0050699|GO:0006915|GO:0042981|GO:0003677|GO:0007165|GO:0008270|GO:0005923	NM_004295	Hs.8375	9618	381.712	245.123	8.07886	8.60147
1.93739	down	NM_001024227	chr1:228285947-228286006	ARF1	Homo sapiens ADP-ribosylation factor 1 (ARF1), transcript variant 1, mRNA [NM_001024227]	GO:0005515|GO:0043005|GO:0048471|GO:0005886|GO:0007264|GO:0034315|GO:0003924|GO:0060292|GO:0044281|GO:0015031|GO:0030017|GO:0048205|GO:0005829|GO:0019886|GO:0006878|GO:0045211|GO:0061024|GO:0016032|GO:0070062|GO:0006661|GO:0006890|GO:0006892|GO:0014069|GO:0005525|GO:0050690|GO:0000139|GO:0097061|GO:0002090|GO:0005057|GO:0006644|GO:0005925	NM_001024227	Hs.286221	375	232.603	205.845	7.39118	8.3453
2.34515	down	NM_003399	chrX:128902573-128902632	XPNPEP2	Homo sapiens X-prolyl aminopeptidase (aminopeptidase P) 2, membrane-bound (XPNPEP2), mRNA [NM_003399]	GO:0016020|GO:0005886|GO:0004177|GO:0006508|GO:0031225|GO:0046872|GO:0008237|GO:0070062	NM_003399	Hs.170499	7512	78.0135	92.1398	5.87956	7.10923
1.50899	down	NM_005817	chr19:4839174-4839115	PLIN3	Homo sapiens perilipin 3 (PLIN3), transcript variant 1, mRNA [NM_005817]	GO:0005811|GO:0005515|GO:0005737|GO:0005794|GO:0016020|GO:0016192|GO:0010008|GO:0043231|GO:0005768	NM_005817	Hs.140452	10226	507.966	338.495	8.49291	9.0865
1.2441	down	NM_001040455	chr11:117063914-117063973	SIDT2	Homo sapiens SID1 transmembrane family, member 2 (SIDT2), mRNA [NM_001040455]	GO:0000902|GO:0051033|GO:0044342|GO:0003323|GO:0042593|GO:0016021|GO:0005765|GO:0033227|GO:0061178|GO:0009749	NM_001040455	Hs.712144	51092	258.681	148.924	7.53774	7.85284
1.61827	down	NM_024946	chr16:57186520-57186461	FAM192A	Homo sapiens family with sequence similarity 192, member A (FAM192A), mRNA [NM_024946]	GO:0005634	NM_024946	Hs.396740	80011	222.794	166.306	7.32895	8.0234
1.00552	down	AL832454	chr9:733619-733678		KN motif and ankyrin repeat domains 1 [Source:HGNC Symbol;Acc:HGNC:19309] [ENST00000354485]					199.471	96.3705	7.17505	7.18299
3.0106	down	NM_152354	chr19:44890444-44890385	ZNF285	Homo sapiens zinc finger protein 285 (ZNF285), transcript variant 2, mRNA [NM_152354]	GO:0006355|GO:0005634|GO:0003677|GO:0046872|GO:0006351	NM_152354	Hs.709428	26974	6.03596	12.6462	2.40582	3.99588
1.37762	down	NM_007195	chr18:51820933-51820992	POLI	Homo sapiens polymerase (DNA directed) iota (POLI), mRNA [NM_007195]	GO:0006260|GO:0005622|GO:0005515|GO:0003684|GO:0006281|GO:0071897|GO:0003887|GO:0005654|GO:0005634|GO:0046872|GO:0043231	NM_007195	Hs.438533	11201	367.83	227.41	8.03004	8.49222
2.75156	down	NM_006571	chr8:30038065-30038124	DCTN6	Homo sapiens dynactin 6 (DCTN6), mRNA [NM_006571]	GO:0019886|GO:0005813|GO:0045502|GO:0000777|GO:0007052|GO:0005869|GO:0005829	NM_006571	Hs.158427	10671	745.399	940.772	9.03465	10.4949
1.32567	down	NM_021080	chr1:57480698-57480639	DAB1	Homo sapiens Dab, reelin signal transducer, homolog 1 (Drosophila) (DAB1), mRNA [NM_021080]	GO:0043005|GO:0048471|GO:0007264|GO:0021942|GO:0021517|GO:0005829|GO:0021799|GO:0045860|GO:0007628|GO:0043025|GO:0051645|GO:0042493|GO:0014069|GO:0045177|GO:0021813|GO:0016358|GO:0046426|GO:0021589|GO:0005903|GO:0048712|GO:0007162|GO:0016020|GO:0045666|GO:0007494|GO:0050771|GO:0043548	NM_021080	Hs.477370	1600	382.775	226.95	8.08303	8.48975
1.14574	down	NM_006374	chr2:242435021-242434962	STK25	Homo sapiens serine/threonine kinase 25 (STK25), transcript variant 4, mRNA [NM_006374]	GO:0005515|GO:0023014|GO:0042542|GO:0005794|GO:0006915|GO:0032874|GO:0051683|GO:0005524|GO:0090168|GO:0046872|GO:0042803|GO:0035556|GO:0007165|GO:0005737|GO:0046777|GO:0004672|GO:0007163|GO:0004702|GO:0045595|GO:0006468|GO:0050772|GO:0051645|GO:0006979|GO:0070062	NM_006374	Hs.516807	10494	346.836	178.506	7.9417	8.13798
1.24596	down	NM_017641	chr12:39687030-39687018	KIF21A	Homo sapiens kinesin family member 21A (KIF21A), transcript variant 2, mRNA [NM_017641]	GO:0008017|GO:0005515|GO:0005871|GO:0005737|GO:0008152|GO:0005874|GO:0003777|GO:0016887|GO:0005524|GO:0007018	NM_017641	Hs.374201	55605	242.342	141.121	7.45323	7.77048
1.21404	down		chr1:45287574-45287515	PTCH2	patched 2 [Source:HGNC Symbol;Acc:HGNC:9586] [ENST00000438067]	GO:0007165|GO:0042633|GO:0005119|GO:0008544|GO:0008158|GO:0045879|GO:0016021|GO:0097108			8643	20.3806	15.3632	4.01357	4.29338
1.37698	down	NM_001143833	chr3:51812898-51812839	IQCF6	Homo sapiens IQ motif containing F6 (IQCF6), mRNA [NM_001143833]		NM_001143833	Hs.444316	440956	14.9448	13.1417	3.59159	4.0531
1.35705	down	NM_058203	chr8:7707626-7707685	SPAG11B	Homo sapiens sperm associated antigen 11B (SPAG11B), transcript variant C, mRNA [NM_058203]	GO:0003674|GO:0005576|GO:0007283	NM_058203	Hs.2717	10407	24.8507	20.4389	4.30459	4.74506
1.58988	down	NM_001025199	chr1:111784040-111784882	CHI3L2	Homo sapiens chitinase 3-like 2 (CHI3L2), transcript variant 3, mRNA [NM_001025199]	GO:0008061|GO:0006032|GO:0006955|GO:0005975|GO:0030246|GO:0005615|GO:0004568	NM_001025199	Hs.514840	1117	13.1512	13.2866	3.40081	4.06973
1.09686	down	NM_013397	chr6:41753171-41753230	PRICKLE4	Homo sapiens prickle homolog 4 (Drosophila) (PRICKLE4), mRNA [NM_013397]	GO:0008150|GO:0003674|GO:0008270|GO:0005634	NM_013397	Hs.715653	29964	55.6136	34.0584	5.40894	5.54231
1.09019	down	NM_014727	chr19:36229074-36229223	KMT2B	Homo sapiens lysine (K)-specific methyltransferase 2B (KMT2B), mRNA [NM_014727]	GO:0005515|GO:0003700|GO:0080182|GO:0009994|GO:0006325|GO:0005634|GO:0016458|GO:0042800|GO:0003677|GO:0006351|GO:0001541|GO:0035097|GO:0005654|GO:0008270|GO:0051569|GO:0048096|GO:0051568|GO:0030728	NM_014727	Hs.92236	9757	158.605	85.7457	6.868	6.99258
1.0842	down	NM_032270	chr1:90180324-90180383	LRRC8C	Homo sapiens leucine rich repeat containing 8 family, member C (LRRC8C), mRNA [NM_032270]	GO:0005515|GO:0016020|GO:0005886|GO:0005789|GO:0045444|GO:0016021|GO:0006811	NM_032270	Hs.412836	84230	151.243	82.329	6.80525	6.92188
1.06521	down	NM_001290226	chr5:66255013-66255072	MAST4	Homo sapiens microtubule associated serine/threonine kinase family member 4 (MAST4), transcript variant 4, mRNA [NM_001290226]	GO:0005737|GO:0000287|GO:0004674|GO:0006468|GO:0005524	NM_001290226	Hs.595458	375449	36.92	23.1666	4.84443	4.93556
1.20178	down	AK123383	chr22:46466161-46466102	LOC642648	Homo sapiens cDNA FLJ41389 fis, clone BRCAN2024563. [AK123383]			Hs.631363	642648	49.6545	33.5678	5.25509	5.52026
1.43594	down	NM_080864	chr19:14141724-14141783	RLN3	Homo sapiens relaxin 3 (RLN3), mRNA [NM_080864]	GO:0005515|GO:0001664|GO:0005179|GO:0005576	NM_080864	Hs.352155	117579	21.4038	18.7394	4.07959	4.60159
1.35425	down	NR_026899	chr17:62776635-62776576	LOC146880	Homo sapiens Rho GTPase activating protein 27 pseudogene (LOC146880), transcript variant 2, non-coding RNA [NR_026899]		NR_026899	Hs.117853	146880	55.3959	41.0796	5.40373	5.84122
1.39484	down	NM_004544	chr2:240961604-240960786	NDUFA10	Homo sapiens NADH dehydrogenase (ubiquinone) 1 alpha subcomplex, 10, 42kDa (NDUFA10), mRNA [NM_004544]	GO:0022904|GO:0005747|GO:0042493|GO:0005759|GO:0006120|GO:0005743|GO:0044281|GO:0019206|GO:0008137|GO:0005524|GO:0044237|GO:0009165	NM_004544	Hs.277677	4705	174.867	116.089	6.99339	7.47349
1.16203	down	NM_005329	chr16:69151369-69151428	HAS3	Homo sapiens hyaluronan synthase 3 (HAS3), transcript variant 1, mRNA [NM_005329]	GO:0005886|GO:0005975|GO:0036117|GO:0044281|GO:0045226|GO:0085029|GO:1900106|GO:0005887|GO:0009405|GO:0030213|GO:0030212|GO:0050501|GO:0016021|GO:0007155|GO:0045893|GO:0030203	NM_005329	Hs.592069	3038	119.447	71.4504	6.47934	6.69599
14.5809	down	NM_004633	chr2:102632505-102636150	IL1R2	Homo sapiens interleukin 1 receptor, type II (IL1R2), transcript variant 1, mRNA [NM_004633]	GO:0005515|GO:0006955|GO:0004910|GO:0005886|GO:0019221|GO:0004908|GO:0005576|GO:0016021	NM_004633	Hs.25333	7850	32.0973	229.732	4.64436	8.51037
1.06348	down	S65201	chr22:22516927-22516986		immunoglobulin lambda variable 4-60 [Source:HGNC Symbol;Acc:HGNC:5920] [ENST00000390284]			Hs.449575		21.6129	14.2989	4.09466	4.18346
1.08129	down	NR_036494	chr5:175602897-175602838	LOC643201	Homo sapiens centrosomal protein 192kDa pseudogene (LOC643201), non-coding RNA [NR_036494]		NR_036494	Hs.390285	643201	53.3003	32.2691	5.34478	5.45753
1.4152	down	NM_024518	chr6:150386786-150386727	ULBP3	Homo sapiens UL16 binding protein 3 (ULBP3), mRNA [NM_024518]	GO:0002474|GO:0030101|GO:0005886|GO:0046703|GO:0042267|GO:0050776|GO:0042605|GO:0016032|GO:0046658	NM_024518	Hs.326556	79465	20.5356	17.802	4.02331	4.52432
1.53018	down	NM_012304	chr5:15937236-15937295	FBXL7	Homo sapiens F-box and leucine-rich repeat protein 7 (FBXL7), transcript variant 1, mRNA [NM_012304]	GO:0006511|GO:0007067|GO:0005813|GO:0005737|GO:0004842|GO:0016567|GO:0008283|GO:0000086|GO:0000151|GO:0031146|GO:0019005|GO:0051301	NM_012304	Hs.433057	23194	65.5048	53.4814	5.63796	6.25166
1.06538	down	GQ129372	chr14:53113136-53112990	ERO1L	ERO1-like (S. cerevisiae) [Source:HGNC Symbol;Acc:HGNC:13280] [ENST00000555069]	GO:0005515|GO:0034976|GO:0005783|GO:0015035|GO:0022417|GO:0030968|GO:0043231|GO:0009266|GO:0006457|GO:0030198|GO:0016671|GO:0051209|GO:0003756|GO:0019471|GO:0016020|GO:0070059|GO:0050873|GO:0016491|GO:0005789|GO:0051085|GO:0005788|GO:0045454|GO:0000302|GO:0044267|GO:0006464|GO:0055114		Hs.592304	30001	1986.82	997.235	10.4812	10.5725
1.18123	down	NM_018384	chr7:150440195-150440254	GIMAP5	Homo sapiens GTPase, IMAP family member 5 (GIMAP5), mRNA [NM_018384]	GO:0005741|GO:0016021|GO:0005525|GO:0005764	NM_018384	Hs.647079	55340	17.5815	13.1355	3.81204	4.05234
1.17464	down	NM_006790	chr5:137223008-137223067	MYOT	Homo sapiens myotilin (MYOT), transcript variant 1, mRNA [NM_006790]	GO:0042383|GO:0005515|GO:0030018|GO:0006936|GO:0051393|GO:0003779|GO:0015629|GO:0008307	NM_006790	Hs.84665	9499	13.5773	10.2826	3.45108	3.6833
1.3534	down	NM_001365	chr17:7093466-7093407	DLG4	Homo sapiens discs, large homolog 4 (Drosophila) (DLG4), transcript variant 1, mRNA [NM_001365]	GO:0005515|GO:0030054|GO:0008328|GO:2000310|GO:0045202|GO:0031697|GO:0032403|GO:0007411|GO:0045211|GO:0048169|GO:0050885|GO:0060997|GO:0007612|GO:0035641|GO:2000821|GO:2000463|GO:0044224|GO:0019903|GO:0014069|GO:0030165|GO:0071625|GO:0060076|GO:0031234|GO:0045197|GO:0050806|GO:0035176|GO:0046939|GO:0005886|GO:0005783|GO:0097120|GO:0007268|GO:0035418|GO:0032839|GO:0007204|GO:0045184|GO:0016323|GO:…	NM_001365	Hs.463928	1742	209.923	134.065	7.25208	7.68866
1.25334	down	NM_002013	chr14:45587328-45587269	FKBP3	Homo sapiens FK506 binding protein 3, 25kDa (FKBP3), mRNA [NM_002013]	GO:0005515|GO:0000413|GO:0061077|GO:0005789|GO:0003755|GO:0005528|GO:0005634|GO:0004872	NM_002013	Hs.509226	2287	3454.23	2172.19	11.2985	11.6243
1.41515	down	NM_001039966	chr7:1132661-1132720	GPER1	Homo sapiens G protein-coupled estrogen receptor 1 (GPER1), transcript variant 3, mRNA [NM_001039966]	GO:0005802|GO:0005515|GO:0030054|GO:0045599|GO:0019228|GO:0005622|GO:0032024|GO:0005496|GO:0048786|GO:0045745|GO:0005794|GO:0030335|GO:0031966|GO:0045742|GO:0004930|GO:0014069|GO:0014068|GO:0044327|GO:0043280|GO:0042734|GO:0007049|GO:0007186|GO:0005887|GO:0045087|GO:0005789|GO:0030263|GO:0030264|GO:0032962|GO:0001956|GO:0030424|GO:0048471|GO:0008284|GO:0008285|GO:0005886|GO:0005783|GO:0030819|GO:…	NM_001039966	Hs.20961	2852	425.502	268.147	8.23436	8.73532
1.22171	down	NM_178167	chr16:2047756-2047697	ZNF598	Homo sapiens zinc finger protein 598 (ZNF598), mRNA [NM_178167]	GO:0008270	NM_178167	Hs.343828	90850	5211.03	3418.41	11.9382	12.2271
2.62205	down	NM_024756	chr10:88696220-88696161	MMRN2	Homo sapiens multimerin 2 (MMRN2), mRNA [NM_024756]	GO:0030948|GO:0005515|GO:0090051|GO:0001525|GO:0005615|GO:0070062|GO:0005604	NM_024756	Hs.524479	79812	234.18	279.313	7.40251	8.79321
2.4583	down	NM_007006	chr16:56481803-56481744	NUDT21	Homo sapiens nudix (nucleoside diphosphate linked moiety X)-type motif 21 (NUDT21), mRNA [NM_007006]	GO:0005515|GO:0006397|GO:0008380|GO:0010467|GO:0006369|GO:0006378|GO:0005813|GO:0051262|GO:0042826|GO:0006366|GO:0003723|GO:0031124|GO:0005634|GO:0003729|GO:0042803|GO:0042382|GO:0016787|GO:0000398|GO:0017091|GO:0005654|GO:0005849	NM_007006	Hs.528834	11051	408.604	449.909	8.18006	9.47772
1.39195	down	XM_006711097	chr1:16318213-16318272		TBC1 domain family, member 3 pseudogene 6 [Source:HGNC Symbol;Acc:HGNC:43568] [ENST00000505954]		XM_006711097			14.2944	12.7346	3.52735	4.00446
2.51643	down	NM_000830	chr21:30927622-30927563	GRIK1	Homo sapiens glutamate receptor, ionotropic, kainate 1 (GRIK1), transcript variant 1, mRNA [NM_000830]	GO:0030054|GO:0005886|GO:0005234|GO:0007268|GO:0014054|GO:0030425|GO:0034220|GO:0045211|GO:0015277|GO:0006810|GO:0030534|GO:0051966|GO:0051967|GO:0035249|GO:0060079|GO:0007215|GO:0007417|GO:0032230|GO:0007399|GO:0042734|GO:0035235|GO:0032983|GO:0060080|GO:0005887|GO:0048266	NM_000830	Hs.664641	2897	6.32523	10.9773	2.45476	3.78613
1.60713	down	NM_198695	chr21:46032417-46032476	KRTAP10-8	Homo sapiens keratin associated protein 10-8 (KRTAP10-8), mRNA [NM_198695]	GO:0045095	NM_198695	Hs.528021	386681	676.56	487.897	8.89442	9.57891
1.45014	down	NM_001893	chr17:80206811-80206752	CSNK1D	Homo sapiens casein kinase 1, delta (CSNK1D), transcript variant 1, mRNA [NM_001893]	GO:0051219|GO:0005515|GO:0048471|GO:0005886|GO:0008360|GO:0090263|GO:0050321|GO:0032436|GO:0005634|GO:0005829|GO:0001948|GO:0018105|GO:0000086|GO:0005876|GO:0016055|GO:0042277|GO:0005813|GO:0005794|GO:0006996|GO:0005819|GO:0051225|GO:0005524|GO:0032922|GO:0006897|GO:0007165|GO:0004672|GO:0006281|GO:0004674|GO:0001934|GO:0042752|GO:0006468|GO:0000278	NM_001893	Hs.631725	1453	421.277	272.173	8.22193	8.75812
1.02413	down	NM_005427	chr1:3649541-3649600	TP73	Homo sapiens tumor protein p73 (TP73), transcript variant 1, mRNA [NM_005427]	GO:0005515|GO:0010468|GO:0060044|GO:0003700|GO:0030054|GO:0006366|GO:0044212|GO:0000981|GO:0009791|GO:0042802|GO:0043231|GO:0034644|GO:0043524|GO:0003690|GO:0006298|GO:0006978|GO:0000785|GO:0010332|GO:0005794|GO:0019901|GO:0010243|GO:0000122|GO:0000978|GO:0048546|GO:0042771|GO:0045793|GO:0005654|GO:0045893|GO:0008134|GO:0010165|GO:0005634|GO:0001836|GO:0046872|GO:0005829|GO:0000187|GO:0002039|GO:…	NM_005427	Hs.192132	7161	49.0957	28.7949	5.24309	5.2775
1.12299	down	NM_130441	chr12:7883502-7883443	CLEC4C	Homo sapiens C-type lectin domain family 4, member C (CLEC4C), transcript variant 1, mRNA [NM_130441]	GO:0045087|GO:0030246|GO:0016021	NM_130441	Hs.351812	170482	17.2508	12.2827	3.78757	3.95491
2.97407	down	NM_138328	chr17:30651534-30651593	RHBDL3	Homo sapiens rhomboid, veinlet-like 3 (Drosophila) (RHBDL3), mRNA [NM_138328]	GO:0004252|GO:0005509|GO:0006508|GO:0016021	NM_138328	Hs.655027	162494	16.9091	29.862	3.76228	5.33472
1.14007	down	NM_005730	chr12:58213870-58213811	CTDSP2	Homo sapiens CTD (carboxy-terminal domain, RNA polymerase II, polypeptide A) small phosphatase 2 (CTDSP2), mRNA [NM_005730]	GO:0005515|GO:0006470|GO:0001933|GO:2000134|GO:0005654|GO:0006987|GO:0044267|GO:0046872|GO:0030968|GO:0008420	NM_005730	Hs.524530	10106	3265.93	1841.04	11.2211	11.4102
2.70516	down	NM_001303111	chr10:120877058-120877117	FAM45A	Homo sapiens family with sequence similarity 45, member A (FAM45A), transcript variant 2, mRNA [NM_001303111]		NM_001303111	Hs.434241	404636	91.2685	121.573	6.10634	7.54205
1.1207	down	NR_037808	chr2:240721748-240721807	LOC150935	Homo sapiens uncharacterized LOC150935 (LOC150935), long non-coding RNA [NR_037808]		NR_037808	Hs.555582	150935	35.3323	23.2631	4.77965	4.94405
1.48113	down	NM_014871	chr12:56711143-56711084	PAN2	Homo sapiens PAN2 poly(A) specific ribonuclease subunit (PAN2), transcript variant 3, mRNA [NM_014871]	GO:0005515|GO:0010467|GO:0004535|GO:0000175|GO:0000932|GO:0005634|GO:0031251|GO:0003676|GO:0000289|GO:0005829|GO:0000288	NM_014871	Hs.273397	9924	198.267	137.893	7.16553	7.73222
2.72091	down	NM_004056	chr8:61102510-61102451	CA8	Homo sapiens carbonic anhydrase VIII (CA8), mRNA [NM_004056]	GO:0005737|GO:0048015|GO:0008270|GO:0004089|GO:0006730	NM_004056	Hs.654388	767	79.689	107.216	5.91344	7.35753
2.25975	down	CU678501	chr19:045411956-045411897		Synthetic construct Homo sapiens gateway clone IMAGE:100023427 3' read APOE mRNA. [CU678501]					734.502	753.928	9.01461	10.1908
1.78212	down	AK054953	chr3:160983747-160983806	LOC200830	Homo sapiens cDNA FLJ30391 fis, clone BRACE2008336. [AK054953]			Hs.691402	200830	751.407	601.24	9.04441	9.878
1.39934	down	NM_002001	chr1:159276034-159277595	FCER1A	Homo sapiens Fc fragment of IgE, high affinity I, receptor for; alpha polypeptide (FCER1A), mRNA [NM_002001]	GO:0001812|GO:0045401|GO:0019370|GO:0045425|GO:0001820|GO:0005886|GO:0009986|GO:0050731|GO:0007257|GO:0050850|GO:0043306|GO:0019863|GO:0005887|GO:0045087|GO:0019767|GO:0009897|GO:0038095	NM_002001	Hs.897	2205	22.2622	19.0816	4.14224	4.62699
5.25507	down	NM_130775	chrX:52842182-52842241	XAGE5	Homo sapiens X antigen family, member 5 (XAGE5), mRNA [NM_130775]		NM_130775	Hs.356874	170627	13.3704	40.4609	3.4226	5.81631
4.39742	down	NM_138409	chr6:84800399-84800458	MRAP2	Homo sapiens melanocortin 2 receptor accessory protein 2 (MRAP2), mRNA [NM_138409]	GO:0005515|GO:0007631|GO:0005886|GO:0005783|GO:0030819|GO:0031780|GO:0042802|GO:0097009|GO:0070996|GO:0006112|GO:0031783|GO:0031781|GO:0034394|GO:0031782|GO:0005789|GO:0016021	NM_138409	Hs.370055	112609	7.50487	20.5952	2.61975	4.7564
1.39838	down		chr19:17556068-17556009	TMEM221	Homo sapiens transmembrane protein 221 (TMEM221), mRNA [NM_001190844]	GO:0016021	NM_001190844	Hs.436603	100130519	187.317	123.554	7.08644	7.5702
8.67282	down	NM_001082	chr19:16001171-16000494	CYP4F2	Homo sapiens cytochrome P450, family 4, subfamily F, polypeptide 2 (CYP4F2), mRNA [NM_001082]	GO:0005515|GO:0019369|GO:0000038|GO:0001676|GO:0052871|GO:0006805|GO:0052872|GO:0017144|GO:0055078|GO:0044281|GO:0006691|GO:0006690|GO:0043231|GO:0036101|GO:0005737|GO:0016324|GO:0042371|GO:0008392|GO:0005506|GO:0019373|GO:0050051|GO:0018685|GO:0052869|GO:0042377|GO:0042376|GO:0003091|GO:0003095|GO:0007596|GO:0097267|GO:0030195|GO:0032304|GO:0016709|GO:0032305|GO:0008217|GO:0005789|GO:0047057|GO:…	NM_001082	Hs.558423	8529	14.2131	68.5509	3.51704	6.63354
1.97986	down	NM_001130105	chr5:74667084-74667025	COL4A3BP	Homo sapiens collagen, type IV, alpha 3 (Goodpasture antigen) binding protein (COL4A3BP), transcript variant 3, mRNA [NM_001130105]	GO:0005515|GO:0034976|GO:0048471|GO:0008283|GO:0006672|GO:0070273|GO:0044281|GO:0005829|GO:0005739|GO:0006955|GO:0006936|GO:0006665|GO:0035621|GO:0005794|GO:0035620|GO:0030148|GO:0055088|GO:0001701|GO:0000902|GO:0007165|GO:0003007|GO:0004672|GO:0070584|GO:0097001|GO:0005789|GO:0006468|GO:0005654|GO:0007029	NM_001130105	Hs.270437	10087	265.157	237.929	7.57442	8.55982
1.92595	down	NM_001681	chr12:110788669-110788728	ATP2A2	Homo sapiens ATPase, Ca++ transporting, cardiac muscle, slow twitch 2 (ATP2A2), transcript variant a, mRNA [NM_001681]	GO:0005515|GO:0006984|GO:0005783|GO:0070296|GO:0046872|GO:0034220|GO:0014704|GO:0007155|GO:0031095|GO:0045822|GO:0014801|GO:0005509|GO:0032469|GO:0006874|GO:0010882|GO:0033017|GO:0008022|GO:0055085|GO:0005524|GO:0044548|GO:0005388|GO:0016529|GO:0008544|GO:0016020|GO:0007596|GO:0005887|GO:0002026|GO:0008152|GO:0086039|GO:0070588|GO:0005789|GO:0055119|GO:0010460|GO:0019899|GO:0032470|GO:0086036	NM_001681	Hs.506759	488	1151.31	1027.52	9.66638	10.6119
2.87975	down	NM_001030005	chr15:75123496-75123555	CPLX3	Homo sapiens complexin 3 (CPLX3), mRNA [NM_001030005]	GO:0019905|GO:0030054|GO:0005886|GO:0005326|GO:0046928|GO:0045202|GO:0030073|GO:0016079|GO:0005829	NM_001030005	Hs.187694	594855	34.2149	53.7603	4.73668	6.26262
1.50213	down	NM_017530	chr16:71893808-71893749	ZNF821	Homo sapiens zinc finger protein 821 (ZNF821), transcript variant 4, mRNA [NM_017530]	GO:0006355|GO:0005634|GO:0003677|GO:0046872|GO:0006351	NM_017530	Hs.744055	55565	83.4401	65.4551	5.97937	6.56638
1.41711	down	NM_024096	chr16:30435368-30435309	DCTPP1	Homo sapiens dCTP pyrophosphatase 1 (DCTPP1), mRNA [NM_024096]	GO:0032556|GO:0000287|GO:0051289|GO:0047429|GO:0009143|GO:0047840|GO:0005829	NM_024096	Hs.632191	79077	781.343	496.397	9.098	9.60095
1.56879	down	NM_001003799	chr7:38299809-38299750	TARP	Homo sapiens TCR gamma alternate reading frame protein (TARP), transcript variant 1, mRNA [NM_001003799]		NM_001003799	Hs.534032	445347	724.523	509.669	8.99556	9.64521
2.69157	down	NM_015990	chr4:39123524-39123583	KLHL5	Homo sapiens kelch-like family member 5 (KLHL5), transcript variant 1, mRNA [NM_015990]	GO:0008150|GO:0003674|GO:0005737|GO:0003779|GO:0005856	NM_015990	Hs.272251	51088	422.017	512.667	8.22363	9.65207
12.6349	down	NM_198277	chr11:124959065-124959124	SLC37A2	Homo sapiens solute carrier family 37 (glucose-6-phosphate transporter), member 2 (SLC37A2), transcript variant 1, mRNA [NM_198277]	GO:0005215|GO:0008643|GO:0016021|GO:0055085|GO:0070062	NM_198277	Hs.352661	219855	366.568	2278.15	8.02388	11.6832
1.17126	down	BC132927	chr4:16229120-16229179	TAPT1-AS1	Homo sapiens hypothetical FLJ39653, mRNA (cDNA clone IMAGE:40146949). [BC132927]				202020	103.446	62.8136	6.27409	6.50215
1.52131	down		chr9:6639362-6639423							32834.9	38818.4	14.8982	15.5035
1.78811	down	NM_001079675	chr17:41606025-41605966	ETV4	Homo sapiens ets variant 4 (ETV4), transcript variant 2, mRNA [NM_001079675]	GO:0005515|GO:0006357|GO:0006366|GO:0060762|GO:0000981|GO:0005730|GO:0000978|GO:0030154|GO:0048863|GO:0001077|GO:0008045|GO:0045944|GO:0033600|GO:0060444	NM_001079675	Hs.434059	2118	54.9492	52.7742	5.39101	6.22945
1.17466	down	NM_018009	chr12:6566840-6566899	TAPBPL	Homo sapiens TAP binding protein-like (TAPBPL), mRNA [NM_018009]	GO:0005886|GO:0000139|GO:0005789|GO:0016021|GO:0002590|GO:0032403|GO:0002376	NM_018009	Hs.504597	55080	235.579	130.061	7.41304	7.64528
1.41248	down	NM_024589	chr16:4850504-4849729	ROGDI	Homo sapiens rogdi homolog (Drosophila) (ROGDI), transcript variant 1, mRNA [NM_024589]	GO:0030097|GO:0005622|GO:0008284|GO:0005635	NM_024589	Hs.459795	79641	139.972	97.1945	6.69534	7.19357
2.04716	down	NM_080386	chr2:132240430-132240489	TUBA3D	Homo sapiens tubulin, alpha 3d (TUBA3D), mRNA [NM_080386]	GO:0005515|GO:0051258|GO:0005874|GO:0003924|GO:0005634|GO:0005525|GO:0006184|GO:0005737|GO:0006457|GO:0005200|GO:0051084|GO:0007017|GO:0044267	NM_080386	Hs.503749	113457	1027.37	966.487	9.49764	10.5313
1.17325	down	NM_006340	chr17:79078484-79079905	BAIAP2	Homo sapiens BAI1-associated protein 2 (BAIAP2), transcript variant 3, mRNA [NM_006340]	GO:0008286|GO:0007009|GO:0005515|GO:0043005|GO:0005886|GO:0008360|GO:0007409|GO:0030175|GO:0015629|GO:0005829|GO:0042802|GO:0009617|GO:0005737|GO:0048167|GO:0032956|GO:0051764|GO:0070064|GO:0051017|GO:0008093|GO:0070062|GO:0048010|GO:0008022|GO:0001726|GO:0016358|GO:0045087|GO:0005654|GO:0038096	NM_006340	Hs.128316	10458	405.696	213.662	8.1697	8.40021
1.36231	down	NM_017988	chr12:100733740-100733799	SCYL2	Homo sapiens SCY1-like 2 (S. cerevisiae) (SCYL2), mRNA [NM_017988]	GO:0005515|GO:0048471|GO:2000370|GO:0005794|GO:0008333|GO:0030136|GO:0005102|GO:0005524|GO:0004672|GO:0006468|GO:0090090|GO:0002092|GO:0010008|GO:2000286	NM_017988	Hs.506481	55681	1455.59	906.621	10.0047	10.4507
1.34373	down	AK092494	chr16:88775474-88775415		Homo sapiens cDNA FLJ35175 fis, clone PLACE6013400. [AK092494]			Hs.592074		2415.22	1597.84	10.7857	11.2119
1.20604	down	NM_016316	chr2:100019124-100018768	REV1	Homo sapiens REV1, polymerase (DNA directed) (REV1), transcript variant 1, mRNA [NM_016316]	GO:0006260|GO:0005515|GO:0003684|GO:0042276|GO:0006281|GO:0000287|GO:0017125|GO:0003887|GO:0005654|GO:0009411	NM_016316	Hs.443077	51455	367.34	199.128	8.0276	8.29787
2.02827	down	AY337579	chr8:27762304-27762245	SCARA5	scavenger receptor class A, member 5 [Source:HGNC Symbol;Acc:HGNC:28701] [ENST00000518030]	GO:0034605|GO:0010468|GO:0006879|GO:0070207|GO:0030193|GO:0009986|GO:0005887|GO:0006898|GO:0070287|GO:0034755|GO:0006897|GO:0005044		Hs.591833	286133	70.598	74.5599	5.74217	6.76242
1.10924	down	NM_001770	chr16:28950600-28950659	CD19	Homo sapiens CD19 molecule (CD19), transcript variant 2, mRNA [NM_001770]	GO:0050853|GO:0048011|GO:0005886|GO:0048015|GO:0043234|GO:0006968|GO:0007173|GO:0005887|GO:0008543|GO:0045087|GO:0050776|GO:0005057|GO:0051281|GO:0007166|GO:0009897|GO:0038095|GO:0070062	NM_001770	Hs.652262	930	146.052	81.4536	6.75691	6.90649
2.9785	down	NM_018357	chr15:71123971-71123912	LARP6	Homo sapiens La ribonucleoprotein domain family, member 6 (LARP6), transcript variant 1, mRNA [NM_018357]	GO:0006396|GO:0005737|GO:0000166|GO:0030529|GO:0003723|GO:0005634|GO:0006417	NM_018357	Hs.416755	55323	1489.33	2148.72	10.0353	11.6099
1.2492	down	NM_002210	chr2:187545295-187545354	ITGAV	Homo sapiens integrin, alpha V (ITGAV), transcript variant 1, mRNA [NM_002210]	GO:0005515|GO:0002474|GO:0031527|GO:0031528|GO:0034686|GO:0050900|GO:0002020|GO:0035987|GO:0007411|GO:0001618|GO:0030198|GO:0005080|GO:0034446|GO:0034113|GO:0070371|GO:0033690|GO:0070062|GO:0008305|GO:0030335|GO:0010745|GO:0009986|GO:0031589|GO:0050840|GO:0043277|GO:0001846|GO:2000425|GO:0050748|GO:0038027|GO:0045785|GO:0007229|GO:0005887|GO:0034684|GO:0034683|GO:0070588|GO:0032369|GO:0016049|GO:…	NM_002210	Hs.436873	3685	3087.44	1913.08	11.142	11.463
1.03004	down		chr22:046189559-046189618		TRNT1_HUMAN (Q96Q11) tRNA-nucleotidyltransferase 1, mitochondrial precursor (Mitochondrial tRNA nucleotidyl transferase, CCA-adding) (mt tRNA adenylyltransferase) (mt tRNA CCA-pyrophosphorylase) (mt tRNA CCA-diphosphorylase) (mt CCA-adding , partial (10%) [THC2652118]					378.53	175.906	8.06884	8.11154
1.76217	down	NM_017999	chr14:24629168-24629505	RNF31	Homo sapiens ring finger protein 31 (RNF31), mRNA [NM_017999]	GO:0000209|GO:0005515|GO:0035631|GO:0043130|GO:0050852|GO:0004842|GO:0016874|GO:0023035|GO:0071797|GO:0097039|GO:0005737|GO:0051092|GO:0009898|GO:0008270|GO:0043123|GO:0031625	NM_017999	Hs.375217	55072	332.889	263.448	7.88972	8.70707
1.0087	down	NR_110587	chr2:160473700-160473759	LOC643072	Homo sapiens uncharacterized LOC643072 (LOC643072), transcript variant 1, long non-coding RNA [NR_110587]		NR_110587		643072	111.521	58.5104	6.38318	6.39568
2.24702	down	NM_016454	chr15:34520664-34520723	EMC4	Homo sapiens ER membrane protein complex subunit 4 (EMC4), transcript variant 1, mRNA [NM_016454]	GO:0072546|GO:0006915|GO:0016021	NM_016454	Hs.250905	51234	1215.43	1282.65	9.74252	10.9105
1.41734	down	NM_014699	chr16:31091549-31091608	ZNF646	Homo sapiens zinc finger protein 646 (ZNF646), mRNA [NM_014699]	GO:0005515|GO:0006355|GO:0005634|GO:0003677|GO:0046872|GO:0006351	NM_014699	Hs.119273	9726	44.8088	35.6622	5.11226	5.61545
1.56535	down	NM_001304	chr17:28795047-28795106	CPD	Homo sapiens carboxypeptidase D (CPD), transcript variant 1, mRNA [NM_001304]	GO:0004185|GO:0016020|GO:0006508|GO:0008270|GO:0016021|GO:0070062|GO:0004181	NM_001304	Hs.446079	1362	495.574	341.302	8.45469	9.10118
1.73234	down	NM_000831	chr1:37270832-37270773	GRIK3	Homo sapiens glutamate receptor, ionotropic, kainate 3 (GRIK3), mRNA [NM_000831]	GO:0030424|GO:0030054|GO:0005886|GO:0001640|GO:0005234|GO:0007268|GO:0007196|GO:0032839|GO:0030425|GO:0034220|GO:0043195|GO:0045211|GO:0004970|GO:0042391|GO:0015277|GO:0043204|GO:0051967|GO:0007216|GO:0035249|GO:0007215|GO:0042734|GO:0035235|GO:0032983|GO:0005887|GO:0008066	NM_000831	Hs.128848	2899	45.9213	43.7926	5.14491	5.93764
2.09123	down	AK093315	chr2:207118334-207118393	LOC285173	Homo sapiens cDNA FLJ35996 fis, clone TESTI2014988. [AK093315]			Hs.638487	285173	81.2767	86.6534	5.94455	7.0089
3.13836	down	NM_001163692	chr15:65385408-65385349	UBAP1L	Homo sapiens ubiquitin associated protein 1-like (UBAP1L), mRNA [NM_001163692]		NM_001163692	Hs.659256	390595	166.757	242.095	6.93413	8.58414
1.14824	down	NM_002124	chr6:32548583-32548524	HLA-DRB1	Homo sapiens major histocompatibility complex, class II, DR beta 1 (HLA-DRB1), transcript variant 1, mRNA [NM_002124]	GO:0002437|GO:0050852|GO:0005886|GO:0019221|GO:0031295|GO:0042088|GO:0005765|GO:0042130|GO:0019886|GO:0006955|GO:0002381|GO:0042605|GO:2001179|GO:0071556|GO:0032689|GO:0070062|GO:0060333|GO:0030658|GO:0012507|GO:0051262|GO:0009986|GO:0002506|GO:0035774|GO:0002503|GO:0042613|GO:0032588|GO:0030666|GO:0000139|GO:0016020|GO:0005887|GO:0031902|GO:0032673|GO:0023026|GO:0016045|GO:0030669|GO:0032395|GO:…	NM_002124	Hs.696211	3123	520.025	266.423	8.52655	8.72597
8.97218	down	NM_024420	chr1:186957652-186957711	PLA2G4A	Homo sapiens phospholipase A2, group IVA (cytosolic, calcium-dependent) (PLA2G4A), mRNA [NM_024420]	GO:0046456|GO:0019369|GO:0005743|GO:0035965|GO:0044281|GO:0006690|GO:0005829|GO:0005544|GO:0005737|GO:0004622|GO:0042127|GO:0047498|GO:0004623|GO:0006654|GO:0071236|GO:0050482|GO:0005794|GO:0006663|GO:0036149|GO:0005509|GO:0036148|GO:0030168|GO:0036150|GO:0007596|GO:0005789|GO:0016023|GO:0006644|GO:0009395|GO:0036151|GO:0046474|GO:0036152	NM_024420	Hs.497200	5321	164.393	694.748	6.914	10.0795
1.01665	down	NM_006422	chr12:4735719-4725059	AKAP3	Homo sapiens A kinase (PRKA) anchor protein 3 (AKAP3), transcript variant 2, mRNA [NM_006422]	GO:0005515|GO:0001669|GO:0006928|GO:0005634|GO:0010738|GO:0097228|GO:0007338|GO:0005737|GO:0008104|GO:0035686|GO:0007178|GO:0007340|GO:0051018	NM_006422	Hs.98397	10566	23.5231	14.9044	4.22117	4.245
2.26024	down	NM_000839	chr3:51752561-51752620	GRM2	Homo sapiens glutamate receptor, metabotropic 2 (GRM2), transcript variant 1, mRNA [NM_000839]	GO:0051966|GO:0030424|GO:0030054|GO:0005886|GO:0004930|GO:0005246|GO:0001641|GO:0007268|GO:0007196|GO:0007194|GO:0014047|GO:0030425|GO:0005622|GO:0042734|GO:0005887|GO:0008066	NM_000839	Hs.121510	2912	17.2891	23.7098	3.79139	4.96786
1.30552	down	NM_153332	chr8:8890645-8890704	ERI1	Homo sapiens exoribonuclease 1 (ERI1), mRNA [NM_153332]	GO:0008408|GO:0005730|GO:0005634|GO:0019843|GO:0031047|GO:0046872|GO:0031125|GO:0005737|GO:0000175|GO:0071044|GO:0043022|GO:0071204|GO:0071207|GO:0000467	NM_153332	Hs.20000	90459	663.201	381.772	8.86402	9.24864
1.21973	down	NR_049725	chr11:19524285-19524226	NAV2-AS5	Homo sapiens NAV2 antisense RNA 5 (NAV2-AS5), long non-coding RNA [NR_049725]		NR_049725	Hs.434602	100874012	52.1841	35.4475	5.31927	5.60583
3.46799	down	NM_001102559	chr8:38120995-38120936	PPAPDC1B	Homo sapiens phosphatidic acid phosphatase type 2 domain containing 1B (PPAPDC1B), transcript variant 1, mRNA [NM_001102559]	GO:0005737|GO:0005886|GO:0046839|GO:0016021|GO:0008195	NM_001102559	Hs.567619	84513	373.552	588.743	8.05204	9.84614
1.35612	down	NM_001136136	chr19:55898336-55898395	RPL28	Homo sapiens ribosomal protein L28 (RPL28), transcript variant 4, mRNA [NM_001136136]	GO:0005515|GO:0010467|GO:0003735|GO:0019083|GO:0003723|GO:0006614|GO:0019058|GO:0006415|GO:0006412|GO:0044297|GO:0030425|GO:0006413|GO:0005829|GO:0006414|GO:0005737|GO:0000184|GO:0016020|GO:0016032|GO:0022625|GO:0044267|GO:0070062	NM_001136136	Hs.652114	6158	16.7309	14.3457	3.74974	4.18922
1.69029	down	NM_003360	chr4:115597201-115597260	UGT8	Homo sapiens UDP glycosyltransferase 8 (UGT8), transcript variant 2, mRNA [NM_003360]	GO:0006682|GO:0052696|GO:0002175|GO:0030913|GO:0008489|GO:0015020|GO:0007417|GO:0032870|GO:0043231|GO:0003851|GO:0009813|GO:0048812|GO:0007010|GO:0007422|GO:0008088|GO:0016021	NM_003360	Hs.144197	7368	107.409	90.7409	6.33211	7.08938
9.23177	down	NM_025212	chr4:105393495-105393436	CXXC4	Homo sapiens CXXC finger protein 4 (CXXC4), mRNA [NM_025212]	GO:0005737|GO:0030178|GO:0016023|GO:0008270|GO:0031410|GO:0007352|GO:0030165|GO:0016055|GO:0003677	NM_025212	Hs.12248	80319	5	33.7429	2.32191	5.52852
2.31713	down	NM_001143975	chr11:89819626-89819685	UBTFL1	Homo sapiens upstream binding transcription factor, RNA polymerase I-like 1 (UBTFL1), mRNA [NM_001143975]	GO:0010468|GO:0005737|GO:0007566|GO:0001832|GO:0005634|GO:0003677	NM_001143975	Hs.719885	642623	153.874	167.662	6.82659	8.03893
1.0385	down	BX378805	chr4:716093-716034		BX378805 Homo sapiens PLACENTA COT 25-NORMALIZED Homo sapiens cDNA clone CS0DI026YC23 5-PRIME, mRNA sequence [BX378805]			Hs.668246		24.4168	15.7634	4.28097	4.33547
1.4095	down	NM_001044264	chr9:35753050-35752991	MSMP	Homo sapiens microseminoprotein, prostate associated (MSMP), mRNA [NM_001044264]	GO:0008150|GO:0003674|GO:0005737|GO:0005615	NM_001044264	Hs.571601	692094	19.546	17.0439	3.95906	4.45424
3.58689	down	NM_001097579	chrX:41555937-41555996	GPR34	Homo sapiens G protein-coupled receptor 34 (GPR34), transcript variant 4, mRNA [NM_001097579]	GO:0007186|GO:0045028|GO:0005887|GO:0004930|GO:0035589	NM_001097579	Hs.495989	2857	42.9383	80.7947	5.053	6.89573
1.51172	down	XR_158888	chr16:11035738-11035797	LOC100505564	PREDICTED: Homo sapiens uncharacterized LOC100505564 (LOC100505564), misc_RNA [XR_158888]		XR_158888	Hs.659355	100505564	20.188	18.6831	4.00117	4.59737
2.17007	down	NM_000343	chr22:32506237-32506296	SLC5A1	Homo sapiens solute carrier family 5 (sodium/glucose cotransporter), member 1 (SLC5A1), transcript variant 1, mRNA [NM_000343]	GO:0001656|GO:0005515|GO:0005886|GO:0005975|GO:0044281|GO:0005412|GO:0031526|GO:0055085|GO:0008645|GO:0050892|GO:0016324|GO:0015758|GO:0005887|GO:0005911|GO:0009405|GO:0006814|GO:0070062	NM_000343	Hs.1964	6523	62.3462	71.1194	5.56813	6.68587
1.41442	down	AK124375	chr16:50640700-50640641	lnc-SNX20-2	Homo sapiens cDNA FLJ42384 fis, clone UTERU2037361. [AK124375]					36.0208	29.272	4.80381	5.30403
1.29942	down	NR_033667	chrY:14518023-14517964	GYG2P1	Homo sapiens glycogenin 2 pseudogene 1 (GYG2P1), non-coding RNA [NR_033667]		NR_033667	Hs.546221	352887	64.1434	45.2577	5.61102	5.98888
2.12637	down		chrX:51665138-51665079		importin 7 pseudogene 1 [Source:HGNC Symbol;Acc:HGNC:39837] [ENST00000442031]					8.52815	11.6761	2.79527	3.88366
2.39857	down	NM_001170330	chr4:120218473-120218414	C4orf3	Homo sapiens chromosome 4 open reading frame 3 (C4orf3), transcript variant 1, mRNA [NM_001170330]	GO:0016021	NM_001170330	Hs.173705	401152	626.913	677.032	8.78396	10.0461
1.10994	down	NM_052896	chr1:34066550-34066491	CSMD2	Homo sapiens CUB and Sushi multiple domains 2 (CSMD2), transcript variant 2, mRNA [NM_052896]	GO:0005886|GO:0016021	NM_052896	Hs.656915	114784	67.0124	40.4735	5.66647	5.81695
2.00097	down	NM_033215	chrX:49143802-49143861	PPP1R3F	Homo sapiens protein phosphatase 1, regulatory subunit 3F (PPP1R3F), transcript variant 1, mRNA [NM_033215]	GO:0005979|GO:0016020|GO:2001069|GO:2000465|GO:0019903|GO:0016021	NM_033215	Hs.433652	89801	121.702	118.531	6.50387	7.50458
1.59965	down	NM_005764	chr1:47650734-47650675	PDZK1IP1	Homo sapiens PDZK1 interacting protein 1 (PDZK1IP1), mRNA [NM_005764]	GO:0016021|GO:0070062	NM_005764	Hs.431099	10158	21.957	21.1492	4.11905	4.79681
1.20084	down	NM_170683	chr12:133198203-133198262	P2RX2	Homo sapiens purinergic receptor P2X, ligand gated ion channel, 2 (P2RX2), transcript variant 4, mRNA [NM_170683]	GO:0007605|GO:0010524|GO:0046870|GO:0051291|GO:0019228|GO:0050850|GO:0042802|GO:0005639|GO:0009743|GO:0016324|GO:0050909|GO:0043197|GO:0007528|GO:0043195|GO:0008144|GO:0043025|GO:0001614|GO:0033198|GO:0051260|GO:0014832|GO:0015276|GO:0016151|GO:0035590|GO:0001666|GO:0004931|GO:0009986|GO:0005507|GO:0048741|GO:0014069|GO:0007274|GO:0005524|GO:0003029|GO:0030432|GO:0045340|GO:0043235|GO:0042734|GO:…	NM_170683	Hs.258580	22953	215.57	121.995	7.28538	7.54942
1.84361	down	NM_001037171	chrX:23740101-23740042	ACOT9	Homo sapiens acyl-CoA thioesterase 9 (ACOT9), transcript variant 1, mRNA [NM_001037171]	GO:0052689|GO:0005739|GO:0006637|GO:0003986	NM_001037171	Hs.298885	23597	811.562	668.602	9.14964	10.0322
17.4276	down	NM_019058	chr10:74035363-74035422	DDIT4	Homo sapiens DNA-damage-inducible transcript 4 (DDIT4), mRNA [NM_019058]	GO:0001666|GO:0048011|GO:0032007|GO:0008283|GO:0072593|GO:0043241|GO:0010801|GO:0005829|GO:0005622|GO:0005739|GO:0071889|GO:0042771|GO:0051607|GO:0005737|GO:0007420|GO:0033137|GO:0030182|GO:0045820|GO:0001764	NM_019058	Hs.744875	54541	911.923	8636.58	9.32129	13.4446
4.73712	down	NM_174938	chr9:85914092-85914033	FRMD3	Homo sapiens FERM domain containing 3 (FRMD3), transcript variant 1, mRNA [NM_174938]	GO:0008092|GO:0005737|GO:0016021|GO:0005856|GO:0019898	NM_174938	Hs.127535	257019	6.60588	20.3819	2.49669	4.7407
1.28813	down	NM_018196	chrX:154720085-154720026	TMLHE	Homo sapiens trimethyllysine hydroxylase, epsilon (TMLHE), transcript variant 1, mRNA [NM_018196]	GO:0050353|GO:0005739|GO:0034641|GO:0031418|GO:0051354|GO:0005506|GO:0005759|GO:0045329|GO:0044281|GO:0016702|GO:0055114	NM_018196	Hs.133321	55217	38.8762	28.9179	4.91807	5.28336
1.53102	down		chr4:139741176-139741117	lnc-ELF2-2	LNCipedia lincRNA (lnc-ELF2-2), lincRNA [lnc-ELF2-2:3]					16.9827	16.2513	3.76731	4.38181
1.59229	down	NM_130767	chr5:80626341-80626282	ACOT12	Homo sapiens acyl-CoA thioesterase 12 (ACOT12), mRNA [NM_130767]	GO:0052689|GO:0006637|GO:0006090|GO:0006631|GO:0003986|GO:0006084|GO:0005524|GO:0008289|GO:0005829	NM_130767	Hs.591756	134526	79.3608	66.1617	5.90775	6.57885
2.66855	down	NM_001344	chr14:23034008-23033949	DAD1	Homo sapiens defender against cell death 1 (DAD1), mRNA [NM_001344]	GO:0004576|GO:0043066|GO:0007584|GO:0042493|GO:0001824|GO:0006915|GO:0016020|GO:0004579|GO:0005789|GO:0006486|GO:0016021|GO:0008250|GO:0044267|GO:0070062|GO:0043687|GO:0018279	NM_001344	Hs.82890	1603	3948.22	5740.92	11.5056	12.9217
1.94179	down	NM_003203	chr2:75891606-75891547	GCFC2	Homo sapiens GC-rich sequence DNA-binding factor 2 (GCFC2), transcript variant 1, mRNA [NM_003203]	GO:0001078|GO:0000245|GO:0006355|GO:0071008|GO:0005730|GO:0005654|GO:0005634|GO:0000122|GO:0000978|GO:0045892|GO:0006351	NM_003203	Hs.303808	6936	1164.1	1051.91	9.68111	10.6385
33.3039	down	NM_015204	chr7:11414524-11414465	THSD7A	Homo sapiens thrombospondin, type I, domain containing 7A (THSD7A), mRNA [NM_015204]	GO:0005886|GO:0016021|GO:0001525|GO:0030154|GO:0070062	NM_015204	Hs.120855	221981	5	108.864	2.32191	7.37953
2.04694	down	NM_000619	chr12:68549260-68549201	IFNG	Homo sapiens interferon, gamma (IFNG), mRNA [NM_000619]	GO:0051712|GO:0019221|GO:0005615|GO:0030968|GO:0060334|GO:0045348|GO:0051607|GO:0044130|GO:0042742|GO:0060333|GO:0000060|GO:0045410|GO:0032760|GO:0030593|GO:0042832|GO:0000122|GO:0005125|GO:0032224|GO:0045084|GO:0002026|GO:0048304|GO:0009897|GO:0045080|GO:0001781|GO:0051044|GO:0008284|GO:0005133|GO:0006928|GO:0032735|GO:0033141|GO:0045429|GO:0050718|GO:0030857|GO:0019882|GO:0006959|GO:0045944|GO:…	NM_000619	Hs.856	3458	22.1667	26.8819	4.1323	5.16577
1.37283	down	NR_039982	chr14:39307190-39307131	LINC00639	Homo sapiens long intergenic non-protein coding RNA 639 (LINC00639), long non-coding RNA [NR_039982]		NR_039982	Hs.675941	283547	1007.19	620.939	9.46783	9.92498
1.38571	down	AK096227	chr9:37923039-37922980	SHB	Homo sapiens cDNA FLJ38908 fis, clone NT2NE2005358. [AK096227]	GO:0005515|GO:0048010|GO:0007165|GO:0005886|GO:0005070|GO:0006915|GO:0009967|GO:0001525|GO:0030154|GO:0005829		Hs.521482	6461	34.1163	27.5554	4.7328	5.20342
1.1836	down	NM_017534	chr17:10424632-10424573	MYH2	Homo sapiens myosin, heavy chain 2, skeletal muscle, adult (MYH2), transcript variant 1, mRNA [NM_017534]	GO:0005515|GO:0014823|GO:0005516|GO:0005826|GO:0030049|GO:0005794|GO:0003779|GO:0030016|GO:0030017|GO:0005524|GO:0005829|GO:0043234|GO:0032982|GO:0000146|GO:0006936|GO:0005911|GO:0045087|GO:0008152|GO:0061024|GO:0001778|GO:0005859|GO:0038096|GO:0031672	NM_017534	Hs.667534	4620	15.6255	11.7701	3.65432	3.8975
1.35255	down	NM_003664	chr5:77298511-77298452	AP3B1	Homo sapiens adaptor-related protein complex 3, beta 1 subunit (AP3B1), transcript variant 1, mRNA [NM_003664]	GO:0048490|GO:0005794|GO:0019903|GO:0032438|GO:0030123|GO:0005765|GO:0006886|GO:0030665|GO:0030742|GO:0016020|GO:0051138|GO:0007596|GO:0006622|GO:0048007|GO:0008089	NM_003664	Hs.532091	8546	913.855	553.859	9.32455	9.76023
2.32987	down	NM_004300	chr2:277899-277958	ACP1	Homo sapiens acid phosphatase 1, soluble (ACP1), transcript variant 3, mRNA [NM_004300]	GO:0005515|GO:0005737|GO:0003993|GO:0009898|GO:0035335|GO:0070062|GO:0004726	NM_004300	Hs.558296	52	2090.95	2460.07	10.5651	11.7853
1.53975	down	NM_152829	chr7:115898128-115898187	TES	Homo sapiens testis derived transcript (3 LIM domains) (TES), transcript variant 2, mRNA [NM_152829]	GO:0043234|GO:0005737|GO:0030054|GO:0008285|GO:0005886|GO:0008270|GO:0005634|GO:0005925	NM_152829	Hs.592286	26136	436.343	298.372	8.27301	8.8957
1.02375	down	NM_001101	chr7:5567240-5567181	ACTB	Homo sapiens actin, beta (ACTB), mRNA [NM_001101]	GO:0050998|GO:0005515|GO:0030424|GO:0000790|GO:0005886|GO:0006325|GO:0006928|GO:0072562|GO:0005615|GO:0005829|GO:0005737|GO:0001895|GO:0006457|GO:0007411|GO:0035267|GO:0061024|GO:0005856|GO:0070062|GO:0048010|GO:0048013|GO:0019901|GO:0043044|GO:0034329|GO:0031492|GO:0014069|GO:0000978|GO:0030957|GO:0005524|GO:0045216|GO:0070527|GO:0043234|GO:0016020|GO:0070688|GO:0007596|GO:0021762|GO:0045087|GO:…	NM_001101	Hs.520640	60	11887.4	7407.65	13.2071	13.241
13.4153	down	NM_006770	chr2:119751977-119752036	MARCO	Homo sapiens macrophage receptor with collagenous structure (MARCO), mRNA [NM_006770]	GO:0030666|GO:0005581|GO:0002221|GO:0005886|GO:0005887|GO:0045087|GO:0043277|GO:0007166|GO:0006898|GO:0008329|GO:0005044|GO:0004888	NM_006770	Hs.67726	8685	38.6	254.456	4.90923	8.65504
1.37312	down		chr19:21416316-21416375		ribosomal protein L36a pseudogene 51 [Source:HGNC Symbol;Acc:HGNC:36632] [ENST00000487216]					17897.9	16787.7	13.9082	14.3656
1.61276	down	NM_003693	chr17:1537812-1537753	SCARF1	Homo sapiens scavenger receptor class F, member 1 (SCARF1), transcript variant 1, mRNA [NM_003693]	GO:0006707|GO:0005886|GO:0030169|GO:0006898|GO:0016358|GO:0016322|GO:0030666|GO:0007165|GO:0048680|GO:0010976|GO:0016021|GO:0007155|GO:0004888|GO:0005044	NM_003693	Hs.647430	8578	167.582	128.611	6.93963	7.62916
1.03171	down	NM_015313	chr11:120359849-120359908	ARHGEF12	Homo sapiens Rho guanine nucleotide exchange factor (GEF) 12 (ARHGEF12), transcript variant 1, mRNA [NM_015313]	GO:0005515|GO:0051056|GO:0048011|GO:0001664|GO:0043065|GO:0007264|GO:0038032|GO:0097190|GO:0005829|GO:0005737|GO:0007186|GO:0016020|GO:0007411|GO:0032321|GO:0005089|GO:0070062|GO:0005096	NM_015313	Hs.24598	23365	57.7069	33.201	5.45823	5.50327
1.02389	down	NM_032370	chr19:8577309-8576824	ZNF414	Homo sapiens zinc finger protein 414 (ZNF414), transcript variant 2, mRNA [NM_032370]	GO:0006355|GO:0005634|GO:0003677|GO:0046872|GO:0006351	NM_032370	Hs.515114	84330	71.176	39.7511	5.75193	5.78599
1.82617	down	NM_001143978	chrX:103359593-103359652	ZCCHC18	Homo sapiens zinc finger, CCHC domain containing 18 (ZCCHC18), transcript variant 1, mRNA [NM_001143978]	GO:0008270|GO:0003676	NM_001143978	Hs.648338	644353	25.59	27.7085	4.34224	5.21106
1.03508	down	NM_022470	chr3:178742220-178742161	ZMAT3	Homo sapiens zinc finger, matrin-type 3 (ZMAT3), transcript variant 1, mRNA [NM_022470]	GO:0005515|GO:0043065|GO:0005730|GO:0006915|GO:0008270|GO:0015031|GO:0040008|GO:0006974	NM_022470	Hs.371609	64393	125.959	67.132	6.55098	6.60072
1.33399	down		chr2:065963409-065963468							49.5238	36.7427	5.25268	5.66843
4.33468	down	NM_005194	chr20:48808989-48809048	CEBPB	Homo sapiens CCAAT/enhancer binding protein (C/EBP), beta (CEBPB), transcript variant 1, mRNA [NM_005194]	GO:0005515|GO:0060850|GO:0000790|GO:0034976|GO:0003700|GO:0006366|GO:0003705|GO:0045408|GO:0005634|GO:0035259|GO:0042803|GO:0016363|GO:0043524|GO:0005737|GO:0006955|GO:0060644|GO:0006954|GO:0071230|GO:0045944|GO:0030182|GO:0032496|GO:0006355|GO:0046982|GO:0001892|GO:0006953|GO:0000978|GO:0003677|GO:0045669|GO:0033598|GO:0001077|GO:0050873|GO:0003682|GO:0045600|GO:0005654|GO:0000779|GO:0045892|GO:…	NM_005194	Hs.719041	1051	3842.59	9504.36	11.4571	13.5731
3.34373	down	NM_145301	chr17:15449189-15449130	TVP23C	Homo sapiens trans-golgi network vesicle protein 23 homolog C (S. cerevisiae) (TVP23C), transcript variant 1, mRNA [NM_145301]	GO:0016021	NM_145301	Hs.164595	201158	449.637	684.143	8.31537	10.0568
3.46991	down	NM_014297	chr19:44010989-44010930	ETHE1	Homo sapiens ethylmalonic encephalopathy 1 (ETHE1), mRNA [NM_014297]	GO:0005506|GO:0050313|GO:0006749|GO:0044281|GO:0005739|GO:0034641|GO:0005737|GO:0000096|GO:0000098|GO:0005759|GO:0005654|GO:0070813|GO:0070221	NM_014297	Hs.7486	23474	777.481	1257.4	9.08996	10.8849
4.66729	down	NM_001008536	chr1:152058198-152058139	TCHHL1	Homo sapiens trichohyalin-like 1 (TCHHL1), mRNA [NM_001008536]		NM_001008536	Hs.546477	126637	29.8366	75.0348	4.54858	6.77116
1.32549	down	XM_001127575	chr12:52241701-52241760		PREDICTED: Homo sapiens uncharacterized LOC728503 (LOC728503), mRNA [XM_001127575]			Hs.505582		122.691	82.2899	6.5148	6.92132
1.25194	down	NM_005091	chr19:46522595-46522536	PGLYRP1	Homo sapiens peptidoglycan recognition protein 1 (PGLYRP1), mRNA [NM_005091]	GO:0016019|GO:0050830|GO:0044117|GO:0042834|GO:0008745|GO:0005576|GO:0032827|GO:0009253|GO:0002221|GO:0006955|GO:0050728|GO:0045087|GO:0008270|GO:0016045|GO:0032689|GO:0070062	NM_005091	Hs.137583	8993	61.8039	42.1558	5.55757	5.88174
1.63392	down	AK001769	chr6:167347487-167347428	RNASET2	ribonuclease T2 [Source:HGNC Symbol;Acc:HGNC:21686] [ENST00000358165]	GO:0003723|GO:0033897|GO:0005788|GO:0005576|GO:0004540|GO:0005764|GO:0005615|GO:0070062|GO:0043202|GO:0006401			8635	550.118	400.374	8.6071	9.31544
1.80444	down	NM_001171796	chr8:93895961-93895902	TRIQK	Homo sapiens triple QxxK/R motif containing (TRIQK), transcript variant 1, mRNA [NM_001171796]	GO:0005789|GO:0016021	NM_001171796	Hs.440643	286144	134.507	117.737	6.64278	7.49433
1.19364	down	NM_006965	chr18:32912748-32912689	ZNF24	Homo sapiens zinc finger protein 24 (ZNF24), mRNA [NM_006965]	GO:0043565|GO:0005515|GO:0003700|GO:0042552|GO:0008270|GO:0005654|GO:0005634|GO:0045892|GO:0003677|GO:0006351	NM_006965	Hs.514802	7572	478.318	256.169	8.40809	8.66346
2.14561	down	NM_025134	chr16:53191437-53243436	CHD9	Homo sapiens chromodomain helicase DNA binding protein 9 (CHD9), mRNA [NM_025134]	GO:0005515|GO:0006355|GO:0005886|GO:0004386|GO:0005634|GO:0044281|GO:0003677|GO:0005524|GO:0006351|GO:0005737|GO:0005654|GO:0044255|GO:0016568	NM_025134	Hs.59159	80205	247.855	242.018	7.48244	8.58383
1.51736	down	NM_080597	chr18:21742185-21742126	OSBPL1A	Homo sapiens oxysterol binding protein-like 1A (OSBPL1A), transcript variant 2, mRNA [NM_080597]	GO:0005515|GO:0005770|GO:0005634|GO:0005765|GO:0005622|GO:0019886|GO:0005737|GO:0005543|GO:0015485|GO:0006869|GO:0005654|GO:0016192|GO:0070062|GO:0008203	NM_080597	Hs.370725	114876	173.63	124.975	6.98374	7.58529
1.37801	down	XM_005247622	chr3:169490728-169490787	MYNN	myoneurin [Source:HGNC Symbol;Acc:HGNC:14955] [ENST00000349841]	GO:0006355|GO:0003700|GO:0008270|GO:0005634|GO:0003677|GO:0006351	XM_005247622	Hs.507025	55892	73.1366	53.4986	5.78961	6.2522
1.44742	down	XM_006714944	chr5:180237808-180237749	LOC102724833	PREDICTED: Homo sapiens splicing factor, arginine/serine-rich 19-like (LOC102724833), mRNA [XM_006714944]		XM_006714944		102724833	128.6	92.4402	6.58062	7.11411
1.34503	down	NM_001504	chrX:70835866-70835807	CXCR3	Homo sapiens chemokine (C-X-C motif) receptor 3 (CXCR3), transcript variant 1, mRNA [NM_001504]	GO:0008284|GO:0019722|GO:0005886|GO:0006928|GO:0002685|GO:0007204|GO:0019958|GO:0010818|GO:0019956|GO:0005737|GO:0006954|GO:0050921|GO:0006935|GO:0045944|GO:0004950|GO:0043950|GO:0030816|GO:0004872|GO:0007155|GO:0051281|GO:0070098|GO:0006915|GO:0001525|GO:0071954|GO:0045766|GO:0007186|GO:0005887|GO:0001937|GO:0016494|GO:1900119|GO:1900118|GO:0016525|GO:0007166|GO:0009897	NM_001504	Hs.198252	2833	38.3682	29.7875	4.90046	5.3281
1.42709	down	AK122603	chr1:34064599-34064540	CSMD2	CUB and Sushi multiple domains 2 [Source:HGNC Symbol;Acc:HGNC:19290] [ENST00000373377]	GO:0005886|GO:0016021		Hs.656915	114784	24.6455	21.2966	4.29306	4.80614
1.05297	down	NM_021813	chr6:90636664-90636605	BACH2	Homo sapiens BTB and CNC homology 1, basic leucine zipper transcription factor 2 (BACH2), transcript variant 1, mRNA [NM_021813]	GO:0005737|GO:0001206|GO:0005634|GO:0000980|GO:0000122|GO:0006351	NM_021813	Hs.269764	60468	57.2277	33.5983	5.44688	5.52134
1.14153	down	AY465895	chr6:42327093-42327152	HCRP1	Homo sapiens hepatocellular carcinoma-related HCRP1 mRNA, complete cds. [AY465895]			Hs.675399	387535	64.4173	40.2313	5.61658	5.80755
1.57708	down	NM_020414	chr14:94526639-94526580	DDX24	Homo sapiens DEAD (Asp-Glu-Ala-Asp) box helicase 24 (DDX24), mRNA [NM_020414]	GO:0003724|GO:0016070|GO:0016020|GO:0005730|GO:0005524	NM_020414	Hs.510328	57062	104.146	83.2923	6.28616	6.94341
2.74345	down	NM_020424	chr16:20935567-20935626	LYRM1	Homo sapiens LYR motif containing 1 (LYRM1), transcript variant 1, mRNA [NM_020424]	GO:0005739|GO:0005654|GO:0045171	NM_020424	Hs.745012	57149	269.688	331.225	7.59707	9.05306
1.18553	down	DA096222	chr6:28616158-28616217	LINC00533	DA096222 BRACE3 Homo sapiens cDNA clone BRACE3006332 5', mRNA sequence [DA096222]			Hs.369401	387055	17.2475	12.9742	3.78714	4.03266
1.15761	down	NM_001098515	chr11:68773595-68773536	MRGPRF	Homo sapiens MAS-related GPR, member F (MRGPRF), transcript variant 1, mRNA [NM_001098515]	GO:0007186|GO:0005886|GO:0004930|GO:0016021|GO:0070062	NM_001098515	Hs.118513	116535	217.383	118.658	7.29525	7.5064
2.11413	down	AF289593	chr4:6693935-6693876		Homo sapiens clone pp7683 unknown mRNA. [AF289593]			Hs.543740		402.86	379.651	8.16173	9.24179
1.02989	down	NM_020981	chr2:168726358-168726417	B3GALT1	Homo sapiens UDP-Gal:betaGlcNAc beta 1,3-galactosyltransferase, polypeptide 1 (B3GALT1), mRNA [NM_020981]	GO:0009312|GO:0000139|GO:0008499|GO:0006486|GO:0016021	NM_020981	Hs.735833	8708	29.6929	18.5392	4.5421	4.58459
3.48547	down	NM_001416	chr17:7480389-7480448	EIF4A1	Homo sapiens eukaryotic translation initiation factor 4A1 (EIF4A1), transcript variant 1, mRNA [NM_001416]	GO:0000339|GO:0003725|GO:0005515|GO:0010467|GO:0016281|GO:0031100|GO:0019221|GO:0004386|GO:0003743|GO:0003729|GO:0005524|GO:0006412|GO:0006413|GO:0005829|GO:0016020|GO:0016032|GO:0044267|GO:0000289|GO:0008135|GO:0070062|GO:0000288	NM_001416	Hs.129673	1973	1325.78	2252.4	9.86853	11.6699
2.07272	down		chr4:69570411-69570352							31.6458	37.0025	4.62589	5.67741
1.41611	down	NM_000377	chrX:48549526-48549585	WAS	Homo sapiens Wiskott-Aldrich syndrome (WAS), mRNA [NM_000377]	GO:0005515|GO:0050852|GO:0017124|GO:0015629|GO:0005829|GO:0042802|GO:0006955|GO:0005083|GO:0005911|GO:0043274|GO:0016197|GO:0030041|GO:0070062|GO:0012506|GO:0030048|GO:0019901|GO:0006952|GO:0003779|GO:0042110|GO:0050790|GO:0006461|GO:0008544|GO:0008154|GO:0007596|GO:0045087|GO:2000601|GO:0038096	NM_000377	Hs.2157	7454	192.161	128.081	7.12111	7.62305
1.03521	down	NM_006658	chr7:31747985-31748044	PPP1R17	Homo sapiens protein phosphatase 1, regulatory subunit 17 (PPP1R17), transcript variant 1, mRNA [NM_006658]	GO:0035556|GO:0004865|GO:0010921|GO:0005575|GO:0007417|GO:0043086	NM_006658	Hs.227011	10842	53.694	31.2918	5.35755	5.40747
1.40996	down	NM_016309	chr16:25182080-25186270	LCMT1	Homo sapiens leucine carboxyl methyltransferase 1 (LCMT1), transcript variant 1, mRNA [NM_016309]	GO:0005515|GO:0031333|GO:0006481|GO:0090266|GO:0006479|GO:0003880|GO:0042981|GO:0008757|GO:0010906|GO:0006464|GO:0005829	NM_016309	Hs.337730	51451	1017.03	644.311	9.48105	9.9767
1.08024	down	NM_015366	chr22:45133267-45133326	PRR5	Homo sapiens proline rich 5 (renal) (PRR5), transcript variant 2, mRNA [NM_015366]	GO:0007049|GO:0001934|GO:0014068|GO:0031932	NM_015366	Hs.102336	55615	328.992	162.099	7.87312	7.98447
5.83389	down		chr9:138509830-138509889	LOC102723979	PREDICTED: Homo sapiens uncharacterized LOC102723979 (LOC102723979), ncRNA [XR_426452]		XR_426452		102723979	46.3218	135.252	5.15801	7.70247
1.28271	down	NM_177998	chr4:4199264-4199205	OTOP1	Homo sapiens otopetrin 1 (OTOP1), mRNA [NM_177998]	GO:0009590|GO:0042472|GO:0016021|GO:0031214|GO:0005615	NM_177998	Hs.534544	133060	27.3086	21.0452	4.4297	4.78889
1.13875	down	AK130920	chr1:210799982-210800041		Homo sapiens cDNA FLJ27410 fis, clone WMC04875. [AK130920]					244.16	130.423	7.46093	7.64838
1.36829	down	XR_108826	chr7:66368623-66368682	LOC644794	PREDICTED: Homo sapiens uncharacterized LOC644794 (LOC644794), misc_RNA [XR_108826]			Hs.552124	644794	67.6875	49.6641	5.68024	6.13262
3.71315	down	NR_024542	chr9:139619106-139619047	SNHG7	Homo sapiens small nucleolar RNA host gene 7 (non-protein coding) (SNHG7), transcript variant 2, long non-coding RNA [NR_024542]		NR_024542	Hs.495480	84973	1230.3	2232.38	9.76557	11.6582
3.34097	down	NM_001265	chr13:28536361-28536302	CDX2	Homo sapiens caudal type homeobox 2 (CDX2), mRNA [NM_001265]	GO:0060711|GO:0000794|GO:0008284|GO:0001568|GO:0003700|GO:0006366|GO:0003714|GO:0045597|GO:0008333|GO:0000122|GO:0009952|GO:0001829|GO:0001227|GO:0045197|GO:0003690|GO:0017053|GO:0009887|GO:0000980|GO:0005654|GO:0045893|GO:0035019	NM_001265	Hs.174249	1045	5.43554	13.4404	2.34408	4.08435
4.93953	down	NM_203286	chr11:119547906-119547847	PVRL1	Homo sapiens poliovirus receptor-related 1 (herpesvirus entry mediator C) (PVRL1), transcript variant 3, mRNA [NM_203286]	GO:0005515|GO:0030424|GO:0060041|GO:0005886|GO:0016342|GO:0046718|GO:0042803|GO:0043231|GO:0006955|GO:0016337|GO:0005913|GO:0005912|GO:0002089|GO:0001618|GO:0007411|GO:0007155|GO:0050839|GO:0007156|GO:0007157|GO:0051963|GO:0046982|GO:0034329|GO:0070166|GO:0046790|GO:0032584|GO:0005576|GO:0009615|GO:0015026|GO:0045216|GO:0042734|GO:0007165|GO:0002934|GO:0016020|GO:0006826|GO:0030246|GO:0016021|GO:…	NM_203286	Hs.334846	5818	97.1692	228.475	6.19588	8.50025
3.72307	down	NM_144666	chr11:6593108-6593167	DNHD1	Homo sapiens dynein heavy chain domain 1 (DNHD1), transcript variant 1, mRNA [NM_144666]	GO:0030286|GO:0008152|GO:0003777|GO:0070062|GO:0007018	NM_144666	Hs.720080	144132	88.0192	158.535	6.05487	7.95136
7.24173	down	NM_207328	chr2:96687836-96687777	GPAT2	Homo sapiens glycerol-3-phosphate acyltransferase 2, mitochondrial (GPAT2), mRNA [NM_207328]	GO:0005739|GO:0019432|GO:0016024|GO:0005741|GO:0004366|GO:0044281|GO:0016021|GO:0006644|GO:0006072|GO:0006654|GO:0046474	NM_207328	Hs.348629	150763	32.4345	119.171	4.65768	7.51402
1.11313	down	NM_004132	chr10:115348335-115348394	HABP2	Homo sapiens hyaluronan binding protein 2 (HABP2), transcript variant 1, mRNA [NM_004132]	GO:0004252|GO:0006508|GO:0005576|GO:0005539|GO:0007155|GO:0005615	NM_004132	Hs.422542	3026	19.3343	13.5085	3.94073	4.09536
1.35039	down	NM_001337	chr3:39305093-39305034	CX3CR1	Homo sapiens chemokine (C-X3-C motif) receptor 1 (CX3CR1), transcript variant 4, mRNA [NM_001337]	GO:0005515|GO:0043005|GO:0048471|GO:0030336|GO:0070098|GO:0005886|GO:0009611|GO:0071560|GO:0045766|GO:0032809|GO:0006968|GO:0071222|GO:0021795|GO:0006935|GO:0007186|GO:0016495|GO:0005887|GO:0016525|GO:2001240|GO:0004950|GO:0016032|GO:0002282|GO:0048246|GO:0007155	NM_001337	Hs.78913	1524	31.945	25.3256	4.63848	5.07185
1.584	down	NM_000537	chr1:204124299-204124240	REN	Homo sapiens renin (REN), mRNA [NM_000537]	GO:0005886|GO:0002003|GO:0005159|GO:0070305|GO:0005615|GO:0051591|GO:0005737|GO:0002018|GO:0043408|GO:0006508|GO:0032496|GO:0048469|GO:0035902|GO:0001822|GO:0001823|GO:0005102|GO:0005576|GO:0035690|GO:0050435|GO:0009755|GO:0042756|GO:0008217|GO:0008233|GO:0004190|GO:0044267|GO:0008584	NM_000537	Hs.3210	5972	59.6129	50.7103	5.50543	6.16901
1.08135	down	NM_004162	chr3:20026192-20026251	RAB5A	Homo sapiens RAB5A, member RAS oncogene family (RAB5A), transcript variant 1, mRNA [NM_004162]	GO:0005515|GO:0030424|GO:0048471|GO:0005886|GO:0003924|GO:0030139|GO:0045022|GO:0015629|GO:0006886|GO:0030425|GO:0005829|GO:0014911|GO:0051489|GO:0045921|GO:0005737|GO:0051036|GO:0030100|GO:0043195|GO:0048169|GO:0043025|GO:0043679|GO:0032482|GO:2000286|GO:0070062|GO:0042470|GO:2000300|GO:0005525|GO:0048661|GO:0001726|GO:0006897|GO:0008021|GO:0045335|GO:0006184|GO:0043234|GO:0051021|GO:0042589|GO:…	NM_004162	Hs.475663	5868	2656.43	1401.23	10.9205	11.0333
1.81406	down	U21252	chr14:107211014-107210955		immunoglobulin heavy variable 3-73 [Source:HGNC Symbol;Acc:HGNC:5623] [ENST00000390636]			Hs.547404		63.0105	60.533	5.58409	6.44332
1.08238	down	NM_001135865	chr16:22545395-22545455	NPIPB5	Homo sapiens nuclear pore complex interacting protein family, member B5 (NPIPB5), mRNA [NM_001135865]		NM_001135865	Hs.720286	100132247	5403.81	3095.59	11.992	12.1062
1.29159	down	NM_199454	chr1:3350316-3350375	PRDM16	Homo sapiens PR domain containing 16 (PRDM16), transcript variant 2, mRNA [NM_199454]	GO:0005515|GO:0003713|GO:0046332|GO:0005634|GO:0000122|GO:0043457|GO:0046872|GO:0006351|GO:0043565|GO:0050872|GO:0050873|GO:0017053|GO:0060021|GO:0030853|GO:0045893|GO:0043586|GO:0045892|GO:0035019|GO:0030512|GO:0022008	NM_199454	Hs.99500	63976	185.683	113.274	7.07509	7.44423
11.3202	down	NM_001243197	chrX:53295566-53295507	IQSEC2	Homo sapiens IQ motif and Sec7 domain 2 (IQSEC2), transcript variant 3, mRNA [NM_001243197]	GO:0043547|GO:0005802|GO:0005086|GO:0030054|GO:0030036|GO:0032012|GO:0005634|GO:0016192	NM_001243197	Hs.496138	23096	297.034	1623.09	7.734	11.2348
2.6161	down	AK098514	chr8:19456520-19456461		Homo sapiens cDNA FLJ25648 fis, clone SYN01015. [AK098514]					17.3288	27.2029	3.79434	5.18176
2.3771	down		chr1:201869056-201869115							127.015	144.584	6.56168	7.81088
2.16068	down	NM_015061	chr9:7175334-7175393	KDM4C	Homo sapiens lysine (K)-specific demethylase 4C (KDM4C), transcript variant 1, mRNA [NM_015061]	GO:0032454|GO:0000790|GO:0008284|GO:0006357|GO:0006325|GO:0051213|GO:0050681|GO:0006351|GO:0005654|GO:0008270|GO:0019899|GO:0033169|GO:0055114	NM_015061	Hs.709425	23081	78.8003	86.4876	5.89496	7.00645
1.79466	down	NM_001300891	chr1:13002129-13002070	LOC101929983	Homo sapiens PRAME family member 9/15-like (LOC101929983), mRNA [NM_001300891]		NM_001300891	Hs.551617	101929983	12.6565	14.3348	3.34481	4.18852
6.81534	down	NM_020895	chr19:35512470-35512614	GRAMD1A	Homo sapiens GRAM domain containing 1A (GRAMD1A), transcript variant 1, mRNA [NM_020895]	GO:0016021	NM_020895	Hs.515351	57655	24.0168	87.2797	4.25382	7.02261
1.33902	down	AK124631	chr15:40524746-40524805	lnc-BUB1B-1	Homo sapiens cDNA FLJ42640 fis, clone BRACE3025153. [AK124631]			Hs.640216		17.0445	14.3783	3.77151	4.19269
1.54938	down	NR_026810	chr17:16692558-16692616	FAM106CP	Homo sapiens family with sequence similarity 106, member C, pseudogene (FAM106CP), long non-coding RNA [NR_026810]		NR_026810	Hs.712114	100129396	28.8046	26.32	4.49919	5.13088
1.41916	down	NM_007069	chr11:63342381-63342322	PLA2G16	Homo sapiens phospholipase A2, group XVI (PLA2G16), transcript variant 1, mRNA [NM_007069]	GO:0005515|GO:0052739|GO:0048471|GO:0005783|GO:0036149|GO:0052740|GO:0044281|GO:0005575|GO:0045786|GO:0005829|GO:0016042|GO:0036150|GO:0004623|GO:0008970|GO:0016021|GO:0006644|GO:0036151|GO:0046474|GO:0036152	NM_007069	Hs.502775	11145	1095.02	701.093	9.58922	10.0943
1.45946	down	NM_003918	chrX:2800115-2800174	GYG2	Homo sapiens glycogenin 2 (GYG2), transcript variant 2, mRNA [NM_003918]	GO:0005975|GO:0005978|GO:0009405|GO:0006006|GO:0008466|GO:0044281|GO:0005980|GO:0005829	NM_003918	Hs.567381	8908	68.7231	53.274	5.70067	6.24611
2.33232	down	NM_017645	chr9:19053295-19053236	HAUS6	Homo sapiens HAUS augmin-like complex, subunit 6 (HAUS6), transcript variant 1, mRNA [NM_017645]	GO:0051297|GO:0003674|GO:0007067|GO:0005813|GO:0005737|GO:0005815|GO:0005874|GO:0005819|GO:0070652|GO:0005654|GO:0051225|GO:0051301	NM_017645	Hs.533468	54801	377.285	392.873	8.06616	9.28792
1.2312	down	NM_012100	chr2:220238798-220238739	DNPEP	Homo sapiens aspartyl aminopeptidase (DNPEP), mRNA [NM_012100]	GO:0005737|GO:0004177|GO:0006508|GO:0072562|GO:0008270|GO:0005654|GO:0005634|GO:0008237|GO:0006518	NM_012100	Hs.258551	23549	139.382	85.5218	6.68995	6.99001
1.9539	down		chr1:155815540-155815599							1162.78	1057.15	9.67953	10.6459
1.0219	down	NM_014521	chr2:235962356-235962415	SH3BP4	Homo sapiens SH3-domain binding protein 4 (SH3BP4), mRNA [NM_014521]	GO:0043090|GO:0005515|GO:0030308|GO:0032007|GO:0008285|GO:0030136|GO:0005634|GO:0042802|GO:0006897|GO:0050790|GO:0005737|GO:0005905|GO:0071230|GO:0005092|GO:0017016|GO:0034260|GO:0070062|GO:0010508	NM_014521	Hs.516777	23677	103.139	55.0912	6.2703	6.30155
1.43822	down	NM_006071	chr22:46651664-46651605	PKDREJ	Homo sapiens polycystin (PKD) family receptor for egg jelly (PKDREJ), mRNA [NM_006071]	GO:0005262|GO:0060046|GO:0050982|GO:0016020|GO:0005886|GO:0005509|GO:0070588|GO:0016021|GO:0007340	NM_006071	Hs.241383	10343	31.1482	26.3247	4.60716	5.13145
1.33152	down		chr2:203705169-203705110		keratin 8 pseudogene 15 [Source:HGNC Symbol;Acc:HGNC:33367] [ENST00000425226]					4281.44	2978.52	11.6343	12.0474
1.16726	down	NM_001290214	chr10:126822173-126822114	CTBP2	Homo sapiens C-terminal binding protein 2 (CTBP2), transcript variant 4, mRNA [NM_001290214]	GO:0005515|GO:0008285|GO:0030054|GO:0003714|GO:0003713|GO:0045202|GO:0005634|GO:0042974|GO:0019079|GO:0035563|GO:0006351|GO:0016616|GO:0048386|GO:0051287|GO:0050872|GO:0045944|GO:0003682|GO:0017053|GO:0045892|GO:0055114	NM_001290214	Hs.501345	1488	53.1928	34.5581	5.34276	5.56589
3.69275	down	NM_006573	chr13:108922693-108922752	TNFSF13B	Homo sapiens tumor necrosis factor (ligand) superfamily, member 13b (TNFSF13B), transcript variant 1, mRNA [NM_006573]	GO:0005515|GO:0005164|GO:0048471|GO:0008284|GO:0001782|GO:0005886|GO:0030890|GO:0008283|GO:0031296|GO:0031295|GO:0005102|GO:0005125|GO:0005615|GO:0007165|GO:0005737|GO:0006955|GO:0042102|GO:0002636|GO:0016021|GO:0048305	NM_006573	Hs.525157	10673	79.8548	143.677	5.91545	7.80015
1.32245	down	NM_138473	chr12:53810152-53810211	SP1	Homo sapiens Sp1 transcription factor (SP1), transcript variant 1, mRNA [NM_138473]	GO:0005515|GO:0010467|GO:0003700|GO:0006367|GO:0044212|GO:0042826|GO:0030324|GO:0000981|GO:0048706|GO:0005634|GO:0044281|GO:0043353|GO:0048596|GO:0046872|GO:0042803|GO:0005737|GO:0003690|GO:0032993|GO:0045944|GO:0016032|GO:0007179|GO:0001046|GO:0044255|GO:0035035|GO:0001103|GO:0006355|GO:0060136|GO:0043425|GO:0001892|GO:0060216|GO:0001829|GO:0000978|GO:0008022|GO:0003677|GO:0000979|GO:0043923|GO:…	NM_138473	Hs.649191	6667	883.569	522.995	9.27728	9.68049
3.94822	down	NM_015001	chr1:16266686-16266745	SPEN	Homo sapiens spen family transcriptional repressor (SPEN), mRNA [NM_015001]	GO:0001191|GO:0005515|GO:0003700|GO:0003714|GO:0000122|GO:0006351|GO:0000166|GO:0003697|GO:0007219|GO:0050769|GO:0017053|GO:0001085|GO:0016032|GO:0005654|GO:0045893|GO:0045892|GO:0070062	NM_015001	Hs.744843	23013	400.974	722.821	8.15612	10.1373
2.53044	down	AK095617	chr15:84943847-84943788	LOC283728	Homo sapiens cDNA FLJ38298 fis, clone FCBBF3017059. [AK095617]			Hs.635026	283728	14.8498	22.9256	3.58111	4.9205
1.22156	down	AK094324	chr19:37294755-37294814	lnc-ZNF345-1	Homo sapiens cDNA FLJ37005 fis, clone BRACE2009122. [AK094324]			Hs.570010		21.9139	16.4988	4.11649	4.40522
1.02485	down	NM_020415	chr19:7735274-7735333	RETN	Homo sapiens resistin (RETN), transcript variant 1, mRNA [NM_020415]	GO:0032868|GO:0007568|GO:2000252|GO:0005634|GO:0010714|GO:0005615|GO:0048661|GO:0009612|GO:0014911|GO:2000872|GO:0008150|GO:0005179|GO:0050806|GO:0045444|GO:0070062	NM_020415	Hs.283091	56729	37.421	22.6337	4.86607	4.90149
1.30369	down	NM_006402	chr1:110944166-110944107	LAMTOR5	Homo sapiens late endosomal/lysosomal adaptor, MAPK and MTOR activator 5 (LAMTOR5), mRNA [NM_006402]	GO:0005515|GO:0008361|GO:0043066|GO:0032008|GO:0009615|GO:0005764|GO:0019079|GO:0005829|GO:0005085|GO:0043547|GO:0071986|GO:0032947|GO:0071230|GO:0043154	NM_006402	Hs.439815	10542	3724.16	2468.04	11.4081	11.7907
1.23198	down		chr7:000460557-000460616							127.352	79.6117	6.56609	6.86706
1.7618	down	NM_181641	chr16:66592129-66592188	CKLF	Homo sapiens chemokine-like factor (CKLF), transcript variant 4, mRNA [NM_181641]	GO:0008009|GO:0016020|GO:0008283|GO:0030593|GO:0048247|GO:0005576|GO:0048246|GO:0016021|GO:0032940|GO:0005615	NM_181641	Hs.15159	51192	377.437	296.076	8.06679	8.88384
1.49229	down	NM_004594	chr16:67306015-67306074	SLC9A5	Homo sapiens solute carrier family 9, subfamily A (NHE5, cation proton antiporter 5), member 5 (SLC9A5), mRNA [NM_004594]	GO:0015385|GO:0005886|GO:0006810|GO:0035725|GO:0016021|GO:0055085|GO:0006885|GO:0006811	NM_004594	Hs.439650	6553	401.036	267.865	8.1564	8.73393
2.13205	down	NM_005605	chr8:22398566-22398625	PPP3CC	Homo sapiens protein phosphatase 3, catalytic subunit, gamma isozyme (PPP3CC), transcript variant 2, mRNA [NM_005605]	GO:0005516|GO:1900740|GO:0016311|GO:0006915|GO:0004721|GO:0097193|GO:0046872|GO:0070062|GO:0005829	NM_005605	Hs.731683	5533	408.812	388.952	8.18081	9.27305
1.05668	down	BC017346	chr5:114516475-114516534	TRIM36	Homo sapiens tripartite motif-containing 36, mRNA (cDNA clone IMAGE:5015503). [BC017346]	GO:0004842|GO:0016567|GO:0001669|GO:0016874|GO:0051726|GO:0008270|GO:0007340|GO:0005856|GO:0070062		Hs.638953	55521	33.9928	21.2856	4.7258	4.80533
99.6404	down	NM_004660	chrY:15032230-15032289	DDX3Y	Homo sapiens DEAD (Asp-Glu-Ala-Asp) box helicase 3, Y-linked (DDX3Y), transcript variant 2, mRNA [NM_004660]	GO:0005737|GO:0016020|GO:0003723|GO:0008152|GO:0004386|GO:0005634|GO:0005524|GO:0003677	NM_004660	Hs.99120	8653	5	311.669	2.32191	8.96057
1.78505	down	NM_001195382	chr2:241555857-241555916	GPR35	Homo sapiens G protein-coupled receptor 35 (GPR35), transcript variant 3, mRNA [NM_001195382]	GO:0007186|GO:0005887|GO:0004930	NM_001195382	Hs.112218	2859	76.0001	70.7508	5.84286	6.67882
3.44113	down	NM_198040	chr1:33789459-33789400	PHC2	Homo sapiens polyhomeotic homolog 2 (Drosophila) (PHC2), transcript variant 1, mRNA [NM_198040]	GO:0035102|GO:0031519|GO:0005515|GO:0000792|GO:0008270|GO:0007275|GO:0005654|GO:0005634|GO:0007283|GO:0003677	NM_198040	Hs.524271	1912	988.658	1615	9.44438	11.2273
1.29903	down	NM_213598	chr19:57841743-57841802	ZNF543	Homo sapiens zinc finger protein 543 (ZNF543), mRNA [NM_213598]	GO:0006355|GO:0005634|GO:0003677|GO:0046872|GO:0006351	NM_213598	Hs.202544	125919	129.461	84.4176	6.59096	6.96839
5.94114	down	NM_173354	chr21:44834819-44834760	SIK1	Homo sapiens salt-inducible kinase 1 (SIK1), mRNA [NM_173354]	GO:0045721|GO:0005515|GO:0010868|GO:0000287|GO:0019901|GO:0032792|GO:0010830|GO:0005634|GO:0005524|GO:0035556|GO:0071889|GO:0007346|GO:0005737|GO:0007049|GO:0008140|GO:0046777|GO:0004674|GO:2000210|GO:0002028|GO:0045595|GO:0006468|GO:0048511|GO:0055007|GO:0043153	NM_173354	Hs.282113	150094	695.109	1972.41	8.93606	11.5068
1.88338	down	NM_178516	chr16:67218599-67218459	EXOC3L1	Homo sapiens exocyst complex component 3-like 1 (EXOC3L1), mRNA [NM_178516]	GO:0030133|GO:0003674|GO:0000145|GO:0051601|GO:0000149|GO:0030141|GO:0030072|GO:0006887	NM_178516	Hs.647356	283849	342.804	287.387	7.92562	8.83894
1.05199	down	NM_017634	chr8:25290129-25290070	KCTD9	Homo sapiens potassium channel tetramerization domain containing 9 (KCTD9), mRNA [NM_017634]	GO:0051260	NM_017634	Hs.72071	54793	313.486	151.477	7.80845	7.88157
2.93305	down	NM_001007271	chr10:76854275-76854216	DUSP13	Homo sapiens dual specificity phosphatase 13 (DUSP13), transcript variant 1, mRNA [NM_001007271]	GO:0005737|GO:0007126|GO:0006470|GO:0008138|GO:0007283|GO:0035335|GO:0004725	NM_001007271	Hs.178170	51207	122.791	170.649	6.51593	8.06834
1.82335	down	NM_013366	chr9:140074667-140070265	ANAPC2	Homo sapiens anaphase promoting complex subunit 2 (ANAPC2), mRNA [NM_013366]	GO:0007094|GO:0090129|GO:0051437|GO:0045773|GO:0051436|GO:0031145|GO:0051439|GO:0005829|GO:0007067|GO:0031915|GO:0070979|GO:0005680|GO:0050775|GO:0005654|GO:0000278|GO:0031625|GO:0051301	NM_013366	Hs.533262	29882	119.094	106.348	6.47536	7.34195
1.60374	down		chr11:134605634-134605693		Homo sapiens cDNA FLJ43050 fis, clone BRTHA3005046. [AK125040]			Hs.148365		95.3471	78.8016	6.16901	6.85044
2.06652	down	NR_103714	chr9:46385948-46385889	FAM27E2	Homo sapiens family with sequence similarity 27, member E2 (FAM27E2), long non-coding RNA [NR_103714]		NR_103714	Hs.567050	100289124	14.6449	18.785	3.55764	4.60485
1.0997	down	NM_024110	chr17:78182633-78182692	CARD14	Homo sapiens caspase recruitment domain family, member 14 (CARD14), transcript variant 1, mRNA [NM_024110]	GO:0050700|GO:0043066|GO:0005737|GO:0051092|GO:0007250|GO:0005886|GO:0001934|GO:0006915|GO:0033209	NM_024110	Hs.696253	79092	69.0627	41.2003	5.70759	5.8447
1.94626	down	NM_006311	chr17:16068436-16068377	NCOR1	Homo sapiens nuclear receptor corepressor 1 (NCOR1), transcript variant 1, mRNA [NM_006311]	GO:0005515|GO:0010467|GO:0000790|GO:0003700|GO:0006367|GO:0044212|GO:0042826|GO:0006366|GO:0006325|GO:0035257|GO:0005634|GO:0044281|GO:0046966|GO:0021794|GO:0046965|GO:0060318|GO:0005737|GO:0046329|GO:0007219|GO:0072362|GO:0016580|GO:0017053|GO:0040014|GO:0002361|GO:0005876|GO:0007179|GO:2000191|GO:0044255|GO:0072368|GO:0042632|GO:0005667|GO:0001102|GO:0035033|GO:0003714|GO:0000122|GO:0014067|GO:…	NM_006311	Hs.462323	9611	299.188	262.493	7.74356	8.70427
27.8678	down	NM_002423	chr11:102394088-102394029	MMP7	Homo sapiens matrix metallopeptidase 7 (matrilysin, uterine) (MMP7), mRNA [NM_002423]	GO:0002780|GO:0050830|GO:0042493|GO:0005578|GO:0005576|GO:0005615|GO:0050829|GO:0022617|GO:0030198|GO:0042127|GO:0030574|GO:0006508|GO:0008270|GO:0004222|GO:0002779|GO:0070062	NM_002423	Hs.2256	4316	81.9789	1146.63	5.95548	10.756
1.02289	down	NM_014754	chr8:97346598-97346657	PTDSS1	Homo sapiens phosphatidylserine synthase 1 (PTDSS1), transcript variant 1, mRNA [NM_014754]	GO:0016020|GO:0005789|GO:0044281|GO:0016021|GO:0006644|GO:0016740|GO:0006659|GO:0046474	NM_014754	Hs.292579	9791	1578.18	735.708	10.1271	10.1598
2.13926	down	NM_002696	chr11:62534122-62534181	POLR2G	Homo sapiens polymerase (RNA) II (DNA directed) polypeptide G (POLR2G), mRNA [NM_002696]	GO:0008380|GO:0010467|GO:0003727|GO:0006368|GO:0006367|GO:0006366|GO:0000291|GO:0005634|GO:0003697|GO:0000932|GO:0034587|GO:0005665|GO:0016032|GO:0045948|GO:0035019|GO:0003899|GO:0005730|GO:0060213|GO:0006370|GO:0006915|GO:0050434|GO:0006281|GO:0006283|GO:0000398|GO:0005654|GO:0031369|GO:0006289	NM_002696	Hs.14839	5436	3146.25	3522.3	11.1739	12.271
1.60804	down	NM_017872	chr5:157166422-157166481	THG1L	Homo sapiens tRNA-histidine guanylyltransferase 1-like (S. cerevisiae) (THG1L), mRNA [NM_017872]	GO:0005739|GO:0005737|GO:0000287|GO:0000049|GO:0051289|GO:0008193|GO:0005525|GO:0005524|GO:0008033|GO:0006400|GO:0042802	NM_017872	Hs.353090	54974	251.727	184.835	7.50229	8.18759
1.46659	down	NM_001890	chr4:70810602-70810661	CSN1S1	Homo sapiens casein alpha s1 (CSN1S1), transcript variant 1, mRNA [NM_001890]	GO:0005215|GO:0006810|GO:0005576|GO:0005615	NM_001890	Hs.3155	1446	96.293	73.2351	6.18456	6.73702
1.12711	down	NM_153603	chr16:23400358-23400299	COG7	Homo sapiens component of oligomeric golgi complex 7 (COG7), mRNA [NM_153603]	GO:0005515|GO:0005794|GO:0033365|GO:0000139|GO:0034067|GO:0006890|GO:0050821|GO:0005730|GO:0017119|GO:0006486|GO:0006886|GO:0043231	NM_153603	Hs.185807	91949	136.345	77.8473	6.65993	6.83256
1.24427	down	NM_007371	chr9:136901234-136901175	BRD3	Homo sapiens bromodomain containing 3 (BRD3), mRNA [NM_007371]	GO:0005515|GO:0006357|GO:0003682|GO:0070577|GO:0005634|GO:0006351|GO:0016568	NM_007371	Hs.522472	8019	442.035	246.364	8.29239	8.60769
1.43834	down		chr1:19659569-19659628	lnc-PQLC2-1	Homo sapiens cDNA FLJ38245 fis, clone FCBBF2007186. [AK095564]			Hs.697104		87.3862	65.5481	6.04423	6.56863
1.57103	down	NM_032482	chr19:2232170-2232229	DOT1L	Homo sapiens DOT1-like histone H3K79 methyltransferase (DOT1L), mRNA [NM_032482]	GO:0005515|GO:0006342|GO:0031151|GO:0051726|GO:0046425|GO:0005634|GO:0034729|GO:2000677|GO:0003677|GO:0018024|GO:0008134	NM_032482	Hs.713641	84444	71.2752	58.955	5.75394	6.40565
1.92107	down	NM_032849	chr13:31499299-31499358	MEDAG	Homo sapiens mesenteric estrogen-dependent adipogenesis (MEDAG), mRNA [NM_032849]	GO:0005737|GO:0045600	NM_032849	Hs.147880	84935	1383.74	1244.69	9.92471	10.8666
3.60786	down	NM_006810	chr3:122880268-122880751	PDIA5	Homo sapiens protein disulfide isomerase family A, member 5 (PDIA5), transcript variant 1, mRNA [NM_006810]	GO:0034976|GO:0006457|GO:0005783|GO:0016491|GO:0005789|GO:0005788|GO:0003756|GO:0045454|GO:0006987|GO:0044267|GO:0055114|GO:0030968	NM_006810	Hs.477352	10954	421.026	690.419	8.22126	10.0724
2.16349	down	NM_032867	chr11:12380556-12380615	MICALCL	Homo sapiens MICAL C-terminal like (MICALCL), mRNA [NM_032867]	GO:0008150|GO:0005737|GO:0007275|GO:0007283|GO:0030154|GO:0051019	NM_032867	Hs.128196	84953	88.487	96.0135	6.06151	7.17488
1.29322	down	NM_015004	chr3:45038715-45043059	EXOSC7	Homo sapiens exosome component 7 (EXOSC7), transcript variant 1, mRNA [NM_015004]	GO:0005515|GO:0010467|GO:0003723|GO:0006364|GO:0005730|GO:0004532|GO:0043928|GO:0005634|GO:0000178|GO:0005829|GO:0006401|GO:0000175|GO:0000288	NM_015004	Hs.719958	23016	447.192	258.675	8.30903	8.67999
1.6145	down	NM_001137610	chr8:12283457-12283398	FAM86B2	Homo sapiens family with sequence similarity 86, member B2 (FAM86B2), mRNA [NM_001137610]	GO:0008168|GO:0032259	NM_001137610	Hs.458413	653333	826.277	596.743	9.17543	9.86652
1.42815	down	NM_138939	chr3:112648223-112648164	CD200R1	Homo sapiens CD200 receptor 1 (CD200R1), transcript variant 2, mRNA [NM_138939]	GO:0043235|GO:0005515|GO:0005886|GO:0050776|GO:0016032|GO:0005576|GO:0016021	NM_138939	Hs.309158	131450	85.4882	64.0292	6.01751	6.53165
1.34694	down	NM_001995	chr4:185676745-185676732	ACSL1	Homo sapiens acyl-CoA synthetase long-chain family member 1 (ACSL1), transcript variant 1, mRNA [NM_001995]	GO:0014070|GO:0001676|GO:0071902|GO:0005886|GO:0033211|GO:0005741|GO:0035338|GO:0044281|GO:0005739|GO:0019432|GO:0044539|GO:0005778|GO:0044255|GO:0008610|GO:0007584|GO:0042178|GO:0042493|GO:0034201|GO:0036109|GO:0005524|GO:0004467|GO:0033559|GO:0043651|GO:0016020|GO:0005789|GO:0016021	NM_001995	Hs.406678	2180	228.755	143.308	7.3664	7.79608
1.09563	down	NM_012111	chr14:77928985-77929044	AHSA1	Homo sapiens AHA1, activator of heat shock 90kDa protein ATPase homolog 1 (yeast) (AHSA1), mRNA [NM_012111]	GO:0005515|GO:0005737|GO:0005783|GO:0051087|GO:0006950|GO:0032781|GO:0001671|GO:0070062|GO:0005829	NM_012111	Hs.204041	10598	1230	607.796	9.76507	9.89683
1.38272	down	NM_182537	chr3:183756012-183756206	HTR3D	Homo sapiens 5-hydroxytryptamine (serotonin) receptor 3D, ionotropic (HTR3D), transcript variant 2, mRNA [NM_182537]	GO:0005230|GO:0034220|GO:0005886|GO:0016021|GO:0055085	NM_182537	Hs.448004	200909	27.3899	22.6617	4.4354	4.90291
7.99451	down	NM_130439	chr10:112045945-112046001	MXI1	Homo sapiens MAX interactor 1, dimerization protein (MXI1), transcript variant 2, mRNA [NM_130439]	GO:0005737|GO:0008285|GO:0003714|GO:0046983|GO:0005730|GO:0042994|GO:0005634|GO:0000122|GO:0003677|GO:0006351	NM_130439	Hs.728542	4601	214.902	805.02	7.28134	10.2804
1.07519	down	NM_004092	chr10:135176314-135176255	ECHS1	Homo sapiens enoyl CoA hydratase, short chain, 1, mitochondrial (ECHS1), mRNA [NM_004092]	GO:0005739|GO:0005515|GO:0006635|GO:0005759|GO:0044281|GO:0004300|GO:0044255|GO:0070062	NM_004092	Hs.76394	1892	3493.5	1860.61	11.3191	11.4237
1.42611	down	NM_017544	chrX:118722626-118722567	NKRF	Homo sapiens NFKB repressing factor (NKRF), transcript variant 2, mRNA [NM_017544]	GO:0005515|GO:0005783|GO:0005730|GO:0005634|GO:0045892|GO:0003677|GO:0006351	NM_017544	Hs.437084	55922	526.171	330.914	8.53938	9.05147
1.03207	down		chrX:152160822-152160763							116.85	62.5597	6.4492	6.49474
1.11003	down		chr7:099598714-099598773							15.6978	11.1535	3.66097	3.81157
6.9332	down	NM_001731	chr12:92537607-92537548	BTG1	Homo sapiens B-cell translocation gene 1, anti-proliferative (BTG1), mRNA [NM_001731]	GO:0003712|GO:0005515|GO:0006355|GO:0030308|GO:0008285|GO:0005634|GO:0045766|GO:2000271|GO:0005737|GO:0016477|GO:0045663|GO:0019899|GO:0019900|GO:0045603	NM_001731	Hs.255935	694	574.687	1903.02	8.66363	11.4571
1.21601	down	NM_172241	chr18:19994048-19993989	CTAGE1	Homo sapiens cutaneous T-cell lymphoma-associated antigen 1 (CTAGE1), mRNA [NM_172241]	GO:0008150|GO:0016021|GO:0005575	NM_172241	Hs.406709	64693	23.2152	17.3579	4.20282	4.48498
1.63048	down		chr4:109177933-109177992	lnc-HADH-1	LNCipedia lincRNA (lnc-HADH-1), lincRNA [lnc-HADH-1:7]					121.853	98.0539	6.50522	7.21052
1.43468	down	NM_014761	chr16:71961764-71961823	IST1	Homo sapiens increased sodium tolerance 1 homolog (yeast) (IST1), transcript variant 2, mRNA [NM_014761]	GO:0005515|GO:0019076|GO:0005793|GO:0005813|GO:0019904|GO:0030496|GO:0046745|GO:0032403|GO:0045862|GO:0048672|GO:0005829|GO:0009838|GO:0045184|GO:0000910|GO:0008104|GO:0016023|GO:0070062|GO:0051301	NM_014761	Hs.232194	9798	114.162	82.9173	6.4134	6.93413
1.89369	down	DA730659	chr7:97937254-97937195	FLJ30064	DA730659 NT2RM4 Homo sapiens cDNA clone NT2RM4000525 5', mRNA sequence [DA730659]			Hs.632300	644975	164.016	146.778	6.9111	7.8323
2.80795	down	NM_001293725	chr18:23873435-23873494	TAF4B	Homo sapiens TAF4b RNA polymerase II, TATA box binding protein (TBP)-associated factor, 105kDa (TAF4B), transcript variant 1, mRNA [NM_001293725]	GO:0010467|GO:0006355|GO:0006368|GO:0003700|GO:0005669|GO:0006367|GO:0051059|GO:0048477|GO:0046982|GO:0006366|GO:0005730|GO:0007283|GO:0003677|GO:0005737|GO:0016032|GO:0005654	NM_001293725	Hs.369519	6875	237.337	300.948	7.42034	8.90986
1.47956	down		chr17:041999971-041999912		Q8IWC7_HUMAN (Q8IWC7) LRRC37A protein, partial (5%) [THC2657523]					135.24	98.2844	6.65054	7.21571
2.689	down	NM_002704	chr4:74853358-74853299	PPBP	Homo sapiens pro-platelet basic protein (chemokine (C-X-C motif) ligand 7) (PPBP), mRNA [NM_002704]	GO:0008009|GO:0070098|GO:0002523|GO:0030168|GO:0005576|GO:0045236|GO:0005615|GO:0002690|GO:0006955|GO:0006954|GO:0007186|GO:0015758|GO:0060326|GO:0007596|GO:0042127|GO:0002576|GO:0032496|GO:0051781|GO:0031093|GO:0008083|GO:0042742|GO:0005355	NM_002704	Hs.2164	5473	23.5864	36.4333	4.22544	5.65251
1.03425	down	NM_012125	chr15:34356428-34356487	CHRM5	Homo sapiens cholinergic receptor, muscarinic 5 (CHRM5), mRNA [NM_012125]	GO:0030054|GO:0005886|GO:0008283|GO:0015872|GO:0007197|GO:0019226|GO:0001696|GO:0007213|GO:0060304|GO:0016907|GO:0004435|GO:0005887|GO:0045211|GO:0008152	NM_012125	Hs.584747	1133	57.7601	33.3114	5.46022	5.5088
1.64719	down	AK124041	chr5:170014065-170014124		Homo sapiens cDNA FLJ42047 fis, clone SPLEN2041645. [AK124041]			Hs.689588		284.059	212.071	7.67212	8.39213
1.29868	down	NM_001140	chr17:4539114-4539055	ALOX15	Homo sapiens arachidonate 15-lipoxygenase (ALOX15), mRNA [NM_001140]	GO:0005515|GO:0019369|GO:0006646|GO:0034976|GO:0005886|GO:0010811|GO:0035358|GO:0044281|GO:0030282|GO:0006691|GO:0035963|GO:0005829|GO:0006954|GO:0030838|GO:0071277|GO:0034116|GO:0070374|GO:2001303|GO:0002820|GO:0005811|GO:0005506|GO:0019372|GO:0005546|GO:0043277|GO:0031234|GO:0004052|GO:0001503|GO:0016020|GO:0042060|GO:0047977|GO:0097260|GO:0051122|GO:0051120|GO:0055114|GO:0050473	NM_001140	Hs.73809	246	69.3137	48.3236	5.71339	6.09043
2.07362	down	NM_001202438	chr10:127429706-127429765	EDRF1	Homo sapiens erythroid differentiation regulatory factor 1 (EDRF1), transcript variant 1, mRNA [NM_001202438]	GO:0006355|GO:0005634|GO:0006351	NM_001202438	Hs.468688	26098	64.9501	70.7854	5.62795	6.6801
1.2854	down	NR_026961	chr21:45226433-45226374	AATBC	Homo sapiens uncharacterized LOC284837 (AATBC), long non-coding RNA [NR_026961]		NR_026961	Hs.592159	284837	85.2155	57.6756	6.01228	6.3745
1.47635	down	NM_032213	chr2:85618691-85618750	ELMOD3	Homo sapiens ELMO/CED-12 domain containing 3 (ELMOD3), transcript variant 1, mRNA [NM_032213]	GO:0006909|GO:0060091|GO:0005737|GO:0032420|GO:0005856|GO:0005096	NM_032213	Hs.269990	84173	537.432	349.399	8.56912	9.13115
6.77059	down	BC056409	chr17:48814662-48814721	LUC7L3	LUC7-like 3 (S. cerevisiae) [Source:HGNC Symbol;Acc:HGNC:24309] [ENST00000506686]	GO:0008380|GO:0005515|GO:0016607|GO:0006376|GO:0005654|GO:0005634|GO:0003729|GO:0003677|GO:0005685		Hs.130293	51747	88.6939	285.144	6.06463	8.82391
2.33436	down	NM_001243467	chr21:43829657-43829716	UBASH3A	Homo sapiens ubiquitin associated and SH3 domain containing A (UBASH3A), transcript variant 3, mRNA [NM_001243467]	GO:0005634|GO:0001817|GO:0050860|GO:0070062|GO:0005829	NM_001243467	Hs.473912	53347	83.6544	97.8271	5.98319	7.20622
2.63517	down									42.036	59.8181	5.02721	6.42511
1.42922	down	NM_033060	chr17:39340580-39340521	KRTAP4-1	Homo sapiens keratin associated protein 4-1 (KRTAP4-1), mRNA [NM_033060]	GO:0045095	NM_033060	Hs.437079	85285	12.5568	11.4349	3.33363	3.84885
1.09856	down	NM_001282203	chr17:79860851-79860792	PCYT2	Homo sapiens phosphate cytidylyltransferase 2, ethanolamine (PCYT2), transcript variant 5, mRNA [NM_001282203]	GO:0006646|GO:0004306|GO:0005789|GO:0044281|GO:0008654|GO:0005575|GO:0006644|GO:0046474	NM_001282203	Hs.569843	5833	570.543	278.887	8.65437	8.78998
1.70925	down	AF119882	chr17:58356431-58356490		Homo sapiens PRO2492 mRNA, complete cds. [AF119882]					28.0012	28.0748	4.46104	5.23441
1.01946	down	NR_024418	chr5:135527210-135527151	LOC389332	Homo sapiens uncharacterized LOC389332 (LOC389332), long non-coding RNA [NR_024418]		NR_024418	Hs.127680	389332	68.0883	37.8733	5.68851	5.71632
1.20282	down	NR_033828	chr4:7035198-7035139	LOC100129931	Homo sapiens uncharacterized LOC100129931 (LOC100129931), long non-coding RNA [NR_033828]		NR_033828	Hs.707753	100129931	76.5605	49.3253	5.85367	6.12009
4.3114	down	NM_001165958	chr17:38060909-38060850	GSDMB	Homo sapiens gasdermin B (GSDMB), transcript variant 3, mRNA [NM_001165958]	GO:0005737	NM_001165958	Hs.306777	55876	286.746	567.647	7.68528	9.79344
1.21781	down	NM_001190979	chr12:42604410-42604351	YAF2	Homo sapiens YY1 associated factor 2 (YAF2), transcript variant 1, mRNA [NM_001190979]	GO:0005515|GO:0005737|GO:0003714|GO:0003713|GO:0008270|GO:0005654|GO:0005634|GO:0045893|GO:0045892|GO:0006351	NM_001190979	Hs.708084	10138	71.6991	47.0171	5.76239	6.04669
1.10913	down	NM_001005199	chr11:56057842-56057783	OR8H1	Homo sapiens olfactory receptor, family 8, subfamily H, member 1 (OR8H1), mRNA [NM_001005199]	GO:0050911|GO:0004984|GO:0007186|GO:0005886|GO:0004930|GO:0016021	NM_001005199	Hs.553628	219469	180.821	96.8634	7.04001	7.18944
1.43991	down	NM_001005235	chr9:125486510-125486569	OR1L4	Homo sapiens olfactory receptor, family 1, subfamily L, member 4 (OR1L4), mRNA [NM_001005235]	GO:0050911|GO:0004984|GO:0007186|GO:0005886|GO:0004930|GO:0016021	NM_001005235	Hs.626838	254973	19.4554	17.2578	3.95084	4.47682
2.12144	down	NR_004404	chr1:28835114-28835173	SNORA73B	Homo sapiens small nucleolar RNA, H/ACA box 73B (SNORA73B), small nucleolar RNA [NR_004404]		NR_004404	Hs.469723	26768	561.21	536.707	8.63034	9.71539
1.90521	down	NM_001080821	chr19:12501716-12501657	ZNF799	Homo sapiens zinc finger protein 799 (ZNF799), mRNA [NM_001080821]	GO:0006355|GO:0005634|GO:0003677|GO:0046872|GO:0006351	NM_001080821	Hs.546637	90576	96.3557	92.4896	6.1855	7.11545
1.318	down	NM_001256526	chr9:139009978-139009919	C9orf69	Homo sapiens chromosome 9 open reading frame 69 (C9orf69), transcript variant 2, mRNA [NM_001256526]	GO:0005515|GO:0008284|GO:0007049|GO:0005737|GO:0048524|GO:0016032|GO:0005634|GO:0016021|GO:0005525	NM_001256526	Hs.287411	90120	75.7117	52.9956	5.83905	6.23741
1.14792	down	NM_002181	chr2:219919220-219919161	IHH	Homo sapiens indian hedgehog (IHH), mRNA [NM_002181]	GO:0033088|GO:0046638|GO:0033089|GO:0033085|GO:0051216|GO:0045453|GO:0005615|GO:0035988|GO:0005113|GO:0048596|GO:0007224|GO:0046639|GO:0009880|GO:0001947|GO:0048745|GO:0006508|GO:0009968|GO:0016539|GO:0032355|GO:0003406|GO:0050679|GO:0001708|GO:0005509|GO:0060135|GO:0001701|GO:0001649|GO:0048074|GO:0030704|GO:0061053|GO:0001501|GO:0032967|GO:0008233|GO:0040008|GO:0005886|GO:0060220|GO:0007267|GO:…	NM_002181	Hs.654504	3549	98.5755	59.2752	6.21481	6.41383
1.01223	down	NM_014415	chr3:101368633-101368574	ZBTB11	Homo sapiens zinc finger and BTB domain containing 11 (ZBTB11), mRNA [NM_014415]	GO:0008150|GO:0003674|GO:0006355|GO:0005654|GO:0003677|GO:0046872|GO:0006351	NM_014415	Hs.655286	27107	3547.04	1779.8	11.3452	11.3627
4.18496	down	NR_038842	chr1:37920866-37920807	LINC01137	Homo sapiens long intergenic non-protein coding RNA 1137 (LINC01137), long non-coding RNA [NR_038842]		NR_038842	Hs.380738	728431	24.8152	57.3611	4.30343	6.36864
2.61758	down	NM_014799	chrX:65486328-65486387	HEPH	Homo sapiens hephaestin (HEPH), transcript variant 2, mRNA [NM_014799]	GO:0048471|GO:0005886|GO:0005507|GO:0055085|GO:0008198|GO:0005622|GO:0006879|GO:0004322|GO:0016323|GO:0006826|GO:0016021|GO:0006825|GO:0055114	NM_014799	Hs.31720	9843	475.264	565.29	8.39686	9.7851
1.10757	down	NM_031475	chr1:6520696-6520755	ESPN	Homo sapiens espin (ESPN), mRNA [NM_031475]	GO:0005903|GO:0017124|GO:0005737|GO:0051015|GO:0031941|GO:0051494|GO:0030046|GO:0007605|GO:0051491|GO:0032420|GO:0007626|GO:0032426	NM_031475	Hs.744222	83715	126.172	71.6871	6.55281	6.7002
1.74617	down	NM_030818	chr19:13874029-13874088	CCDC130	Homo sapiens coiled-coil domain containing 130 (CCDC130), mRNA [NM_030818]	GO:0005515|GO:0005575|GO:0009615	NM_030818	Hs.24998	81576	807.441	629.908	9.1422	9.94639
2.07341	down	XR_246362	chr1:85009909-85009968	SPATA1	spermatogenesis associated 1 [Source:HGNC Symbol;Acc:HGNC:14682] [ENST00000431031]		XR_246362	Hs.584956	100505741	195.186	185.541	7.14212	8.19413
1.54496	down	NM_001039966	chr7:1132386-1132445	GPER1	Homo sapiens G protein-coupled estrogen receptor 1 (GPER1), transcript variant 3, mRNA [NM_001039966]	GO:0005802|GO:0005515|GO:0030054|GO:0045599|GO:0019228|GO:0005622|GO:0032024|GO:0005496|GO:0048786|GO:0045745|GO:0005794|GO:0030335|GO:0031966|GO:0045742|GO:0004930|GO:0014069|GO:0014068|GO:0044327|GO:0043280|GO:0042734|GO:0007049|GO:0007186|GO:0005887|GO:0045087|GO:0005789|GO:0030263|GO:0030264|GO:0032962|GO:0001956|GO:0030424|GO:0048471|GO:0008284|GO:0008285|GO:0005886|GO:0005783|GO:0030819|GO:…	NM_001039966	Hs.20961	2852	179.744	131.125	7.02999	7.65757
1.0512	down	AK022058	chr18:8015115-8015174		Homo sapiens cDNA FLJ11996 fis, clone HEMBB1001449. [AK022058]					76.2682	43.2986	5.84716	5.91919
1.51866	down		chr16:033573750-033573809							170.645	123.112	6.96285	7.56565
1.44155	down	NM_001003395	chr6:125584445-125584504	TPD52L1	Homo sapiens tumor protein D52-like 1 (TPD52L1), transcript variant 2, mRNA [NM_001003395]	GO:0005515|GO:0048471|GO:0005737|GO:0043281|GO:0046982|GO:0043406|GO:0000086|GO:2001235|GO:0046330|GO:0042803|GO:0042802	NM_001003395	Hs.591347	7164	3134.61	2300.44	11.1708	11.6984
3.16109	down	NM_001168235	chr4:144498734-144498675	FREM3	Homo sapiens FRAS1 related extracellular matrix 3 (FREM3), mRNA [NM_001168235]	GO:0031012|GO:0007154|GO:0016021|GO:0007155|GO:0005615|GO:0046872|GO:0005604	NM_001168235	Hs.252714	166752	90.8462	140.392	6.09993	7.76036
1.49086	down	NR_047572	chr16:3086692-3086751	LOC100128770	Homo sapiens uncharacterized LOC100128770 (LOC100128770), long non-coding RNA [NR_047572]		NR_047572	Hs.666223	100128770	101.707	77.7514	6.25525	6.83139
1.00707	down	NM_018109	chr10:30602535-30602476	MTPAP	Homo sapiens mitochondrial poly(A) polymerase (MTPAP), mRNA [NM_018109]	GO:0005515|GO:0006378|GO:0000287|GO:0030145|GO:0005524|GO:0006351|GO:0042803|GO:0002134|GO:0042802|GO:0043231|GO:0005739|GO:0004652|GO:0071044	NM_018109	Hs.173946	55149	686.745	305.19	8.91877	8.92893
1.10195	down		chr14:039839168-039839109							46.0059	29.013	5.14839	5.28846
3.97947	down	NM_152419	chr8:43056897-43056956	HGSNAT	Homo sapiens heparan-alpha-glucosaminide N-acetyltransferase (HGSNAT), mRNA [NM_152419]	GO:0015019|GO:0016746|GO:0005975|GO:0009405|GO:0006027|GO:0007041|GO:0044281|GO:0016021|GO:0005765|GO:0051259|GO:0030203	NM_152419	Hs.600384	138050	204.695	369.752	7.21233	9.20491
1.46046	down	NM_176823	chr1:153395392-153395451	S100A7A	Homo sapiens S100 calcium binding protein A7A (S100A7A), mRNA [NM_176823]	GO:0005737|GO:0005509	NM_176823	Hs.442337	338324	20.3776	18.2489	4.0132	4.55962
1.08649	down	NR_110903	chr16:47196599-47196658	ITFG1-AS1	Homo sapiens ITFG1 antisense RNA 1 (ITFG1-AS1), transcript variant 1, long non-coding RNA [NR_110903]		NR_110903		101927102	54.1798	32.8964	5.36983	5.48951
1.11665	down	NM_004562	chr6:161769837-161769778	PARK2	Homo sapiens parkin RBR E3 ubiquitin protein ligase (PARK2), transcript variant 1, mRNA [NM_004562]	GO:0005515|GO:0043130|GO:0004842|GO:0034976|GO:0006513|GO:0016874|GO:0044314|GO:0010906|GO:0042802|GO:0051583|GO:0043524|GO:0046329|GO:0042787|GO:0031072|GO:0007612|GO:0044257|GO:0043123|GO:0046676|GO:0006979|GO:0031625|GO:0031624|GO:0000209|GO:0005794|GO:0019901|GO:0046928|GO:0007417|GO:0030165|GO:0051865|GO:0043388|GO:0010506|GO:0030544|GO:0032368|GO:0008270|GO:0007005|GO:0035519|GO:0043005|GO:…	NM_004562	Hs.132954	5071	26.2039	17.9313	4.37588	4.53506
1.33509	down	NM_198477	chr19:42932920-42932861	CXCL17	Homo sapiens chemokine (C-X-C motif) ligand 17 (CXCL17), mRNA [NM_198477]	GO:0006935|GO:0005576|GO:0001525|GO:0030154	NM_198477	Hs.445586	284340	63.1854	45.7973	5.5883	6.00524
24.406	down	NM_001282192	chr14:21167969-21168028	RNASE4	Homo sapiens ribonuclease, RNase A family, 4 (RNASE4), transcript variant 4, mRNA [NM_001282192]	GO:0006379|GO:0005576|GO:0004522|GO:0003676|GO:0070062|GO:0009267	NM_001282192	Hs.283749	6038	84.6668	1026.55	6.0013	10.6105
1553.59	down	NM_001032998	chr2:143715219-143715278	KYNU	Homo sapiens kynureninase (KYNU), transcript variant 2, mRNA [NM_001032998]	GO:0006569|GO:0030429|GO:0044281|GO:0034516|GO:0043420|GO:0042803|GO:0005829|GO:0005739|GO:0097053|GO:0034641|GO:0005737|GO:0019805|GO:0019441|GO:0030170|GO:0005654|GO:0019442|GO:0034341|GO:0034354	NM_001032998	Hs.470126	8942	5	5753.32	2.32191	12.9233
1.1534	down	NM_144973	chr12:31535725-31535666	DENND5B	Homo sapiens DENN/MADD domain containing 5B (DENND5B), mRNA [NM_144973]	GO:0017112|GO:0005262|GO:0050982|GO:0016020|GO:0032851|GO:0016021	NM_144973	Hs.118166	160518	635.266	322.709	8.80357	9.00946
1.11143	down	NM_139250	chrX:153815008-153815067	CTAG1A	Homo sapiens cancer/testis antigen 1A (CTAG1A), mRNA [NM_139250]	GO:0005515|GO:0005737	NM_139250	Hs.534310	246100	29.5402	19.7562	4.53475	4.68717
268.353	down	NM_005708	chr13:95059334-95059393	GPC6	Homo sapiens glypican 6 (GPC6), mRNA [NM_005708]	GO:0005886|GO:0007603|GO:0005796|GO:0005975|GO:0005578|GO:0006027|GO:0043395|GO:0005634|GO:0044281|GO:0031225|GO:0001523|GO:0005615|GO:0006024|GO:0016477|GO:0005887|GO:0009405|GO:0030204|GO:0030203|GO:0043202	NM_005708	Hs.444329	10082	5.86867	903.904	2.37857	10.4466
1.05978	down	XM_006712726	chr2:242688306-242688365	D2HGDH	D-2-hydroxyglutarate dehydrogenase [Source:HGNC Symbol;Acc:HGNC:28358] [ENST00000467427]	GO:0008762|GO:0050660|GO:0044281|GO:0010043|GO:0051990|GO:0010042|GO:0005739|GO:0051592|GO:0005759|GO:0006103|GO:0032026|GO:0032025|GO:0044267|GO:0044237|GO:0055114	XM_006712726	Hs.516813	728294	397.125	189.624	8.14158	8.22535
4.31341	down	NM_006919	chr18:61322826-61322767	SERPINB3	Homo sapiens serpin peptidase inhibitor, clade B (ovalbumin), member 3 (SERPINB3), mRNA [NM_006919]	GO:0010951|GO:0005737|GO:0004867|GO:0001618|GO:0010466|GO:0005634|GO:0009615|GO:0043086|GO:0031982|GO:0005615|GO:0070062|GO:0045861	NM_006919	Hs.227948	6317	19.1287	46.7361	3.92856	6.03739
1.34906	down	NM_000595	chr6:31541154-31541213	LTA	Homo sapiens lymphotoxin alpha (LTA), transcript variant 2, mRNA [NM_000595]	GO:0032729|GO:0001666|GO:0002876|GO:0005164|GO:0043065|GO:0050830|GO:0007584|GO:0042493|GO:0048147|GO:0005102|GO:0007267|GO:0006915|GO:0060252|GO:0005125|GO:0005615|GO:0048535|GO:0007165|GO:0002925|GO:0016020|GO:0006959|GO:0032496|GO:0044130	NM_000595	Hs.36	4049	85.347	60.6164	6.01461	6.44657
1.40012	down	NM_004188	chr9:135866653-135866712	GFI1B	Homo sapiens growth factor independent 1B transcription repressor (GFI1B), transcript variant 1, mRNA [NM_004188]	GO:0005515|GO:0030097|GO:0005667|GO:0006366|GO:0008283|GO:0005634|GO:0000122|GO:0003677|GO:0016363|GO:0046872|GO:0001085|GO:0051569|GO:0016568	NM_004188	Hs.553160	8328	113.371	80.5909	6.40502	6.89058
2.6042	down	NM_000576	chr2:113587488-113587429	IL1B	Homo sapiens interleukin 1, beta (IL1B), mRNA [NM_000576]	GO:0032755|GO:0019221|GO:0046330|GO:0002711|GO:0005615|GO:0032757|GO:0035234|GO:0031622|GO:0009743|GO:0030730|GO:0000165|GO:0001660|GO:0033198|GO:0034116|GO:0043123|GO:0031663|GO:0043122|GO:0032729|GO:0045410|GO:0032725|GO:0007566|GO:0019904|GO:0030593|GO:0014805|GO:0045840|GO:0005125|GO:0045086|GO:0043491|GO:0045893|GO:0045833|GO:0045080|GO:0030949|GO:0042346|GO:0008285|GO:0007267|GO:0035066|GO:…	NM_000576	Hs.126256	3553	47.2377	65.5444	5.18766	6.5685
2.4318	down	NM_018643	chr6:41243592-41243533	TREM1	Homo sapiens triggering receptor expressed on myeloid cells 1 (TREM1), transcript variant 1, mRNA [NM_018643]	GO:0072672|GO:0070945|GO:0005886|GO:0030593|GO:0005576|GO:0050900|GO:0035556|GO:0050755|GO:0007596|GO:0006959|GO:0045087|GO:0097110|GO:0004872|GO:0016021|GO:0002374	NM_018643	Hs.283022	54210	36.3958	48.749	4.82135	6.10337
1.48772	down	NM_016041	chr17:5377972-5377913	DERL2	Homo sapiens derlin 2 (DERL2), mRNA [NM_016041]	GO:0005515|GO:0008284|GO:0005770|GO:0005783|GO:0030307|GO:0030970|GO:0030176|GO:0030433|GO:0030968|GO:0001967|GO:0016020|GO:0005789|GO:0005769	NM_016041	Hs.286131	51009	976.147	652.028	9.42335	9.99645
1.2408	down	NM_023012	chr12:122989804-122989745	RSRC2	Homo sapiens arginine/serine-rich coiled-coil 2 (RSRC2), transcript variant 1, mRNA [NM_023012]		NM_023012	Hs.432996	65117	1871.88	1105.15	10.3968	10.7081
2.73026	down	NM_000170	chr9:6532808-6532749	GLDC	Homo sapiens glycine dehydrogenase (decarboxylating) (GLDC), mRNA [NM_000170]	GO:0005739|GO:0030170|GO:0009055|GO:0006546|GO:0016829|GO:0004375|GO:0055114	NM_000170	Hs.584238	2731	69.4637	95.43	5.71682	7.16586
2.1193	down	NM_007114	chr3:69069159-69069100	TMF1	Homo sapiens TATA element modulatory factor 1 (TMF1), mRNA [NM_007114]	GO:0003712|GO:0005515|GO:0001675|GO:2000845|GO:0043066|GO:0006355|GO:0005794|GO:0006366|GO:0005783|GO:0007289|GO:0005634|GO:0030317|GO:0001819|GO:0003677|GO:0071407|GO:0032275|GO:0000139|GO:0061136|GO:0010629|GO:0033327|GO:0042742	NM_007114	Hs.267632	7110	184.407	180.032	7.06658	8.15016
4.80392	down	NM_001244959	chr9:85863178-85863119	FRMD3	Homo sapiens FERM domain containing 3 (FRMD3), transcript variant 2, mRNA [NM_001244959]	GO:0008092|GO:0005737|GO:0016021|GO:0005856|GO:0019898	NM_001244959	Hs.127535	257019	23.1409	61.3057	4.19792	6.46214
1.67293	down	NM_022760	chr20:2819526-2819370	PCED1A	Homo sapiens PC-esterase domain containing 1A (PCED1A), transcript variant 1, mRNA [NM_022760]		NM_022760	Hs.29341	64773	192.865	150.422	7.12572	7.8681
1.03203	down	NM_006421	chr8:68110253-68110194	ARFGEF1	Homo sapiens ADP-ribosylation factor guanine nucleotide-exchange factor 1 (brefeldin A-inhibited) (ARFGEF1), mRNA [NM_006421]	GO:0005802|GO:0005515|GO:0034237|GO:0048471|GO:0034259|GO:0090303|GO:0090284|GO:0006887|GO:0015031|GO:0010256|GO:0016363|GO:0005829|GO:0005085|GO:0005086|GO:0005737|GO:0030837|GO:0007030|GO:0030532|GO:0016192|GO:0005794|GO:2000114|GO:0005730|GO:0043547|GO:0008060|GO:0000139|GO:0032012|GO:0005654|GO:0017022	NM_006421	Hs.656902	10565	577.172	265.101	8.66993	8.71542
1.11194	down		chr11:047187868-047187809							109.369	63.1191	6.35521	6.50829
1.15209	down	NM_001080399	chr8:133036787-133036728	OC90	Homo sapiens otoconin 90 (OC90), mRNA [NM_001080399]	GO:0016042|GO:0008150|GO:0003674|GO:0005509|GO:0004623|GO:0005576|GO:0005575|GO:0006644	NM_001080399	Hs.653174	729330	59.9211	37.9293	5.51365	5.71791
1.7925	down		chr10:45478410-45478469	RASSF4	Ras association (RalGDS/AF-6) domain family member 4 [Source:HGNC Symbol;Acc:HGNC:20793] [ENST00000428466]	GO:0005515|GO:0007165|GO:0007049			83937	132.144	114.634	6.61636	7.45834
1.09415	down	NM_020863	chr8:135490097-135490038	ZFAT	Homo sapiens zinc finger and AT hook domain containing (ZFAT), transcript variant 1, mRNA [NM_020863]	GO:0001077|GO:0060712|GO:0002244|GO:0045944|GO:0005634|GO:0003677|GO:0046872|GO:0006351|GO:0005829	NM_020863	Hs.446172	57623	398.177	196.367	8.14544	8.27525
1.60211	down	NM_015163	chr14:51448600-51448541	TRIM9	Homo sapiens tripartite motif containing 9 (TRIM9), transcript variant 1, mRNA [NM_015163]	GO:0004842|GO:0016567|GO:0030054|GO:0016874|GO:0016079|GO:0030425|GO:0042803|GO:0008021|GO:0035544|GO:0005737|GO:0045955|GO:0000149|GO:0043161|GO:0008270|GO:0005856	NM_015163	Hs.654750	114088	25.3184	24.3425	4.3268	5.00677
1.13725	down	NM_001282659	chr11:11901729-11901788	USP47	Homo sapiens ubiquitin specific peptidase 47 (USP47), transcript variant 1, mRNA [NM_001282659]	GO:0005515|GO:0043066|GO:0004843|GO:0030307|GO:0042493|GO:0005634|GO:0006974|GO:0004197|GO:0005737|GO:0034644|GO:0010972|GO:0071987|GO:0061136|GO:0006284|GO:0035520|GO:0043161|GO:0043154|GO:0045892|GO:0019005	NM_001282659	Hs.577256	55031	36.2316	24.2142	4.81337	4.99892
1.44113	down	NM_002031	chr6:116263245-116263186	FRK	Homo sapiens fyn-related Src family tyrosine kinase (FRK), mRNA [NM_002031]	GO:0005515|GO:0008285|GO:0030036|GO:0005102|GO:0005634|GO:0005524|GO:0030154|GO:0031234|GO:0005622|GO:0005737|GO:0016477|GO:0045087|GO:0042127|GO:0006468|GO:0038083|GO:0004715|GO:0007169|GO:0070062	NM_002031	Hs.89426	2444	48.1793	38.664	5.21746	5.74467
1.95134	down	NM_001242837	chr11:1011179-1011238	AP2A2	Homo sapiens adaptor-related protein complex 2, alpha 2 subunit (AP2A2), transcript variant 1, mRNA [NM_001242837]	GO:0072583|GO:0005515|GO:0048011|GO:0035615|GO:0048013|GO:0019901|GO:0005886|GO:0030122|GO:0042059|GO:0007268|GO:0006886|GO:0050690|GO:0005829|GO:0008289|GO:0030666|GO:0003674|GO:0019886|GO:0007173|GO:0007411|GO:0008565|GO:0016023|GO:0016032|GO:0030669	NM_001242837	Hs.19121	161	39.4907	42.9013	4.94022	5.90469
1.58524	down	NM_001012264	chr14:21501049-21500990	RNASE13	Homo sapiens ribonuclease, RNase A family, 13 (non-active) (RNASE13), mRNA [NM_001012264]	GO:0005576|GO:0003676	NM_001012264	Hs.666729	440163	690.626	492.627	8.92797	9.59267
1.31587	down	NM_003585	chr17:11929-11331	DOC2B	Homo sapiens double C2-like domains, beta (DOC2B), mRNA [NM_003585]	GO:0005544|GO:0005215|GO:0005737|GO:0008104|GO:0005886|GO:0048791|GO:0045956|GO:0031340|GO:0031201|GO:0032024|GO:0008021	NM_003585	Hs.551705	8447	46.2246	34.236	5.15475	5.55077
1.36039	down	NM_001184889	chr15:23005425-23005366	NIPA2	Homo sapiens non imprinted in Prader-Willi/Angelman syndrome 2 (NIPA2), transcript variant 5, mRNA [NM_001184889]	GO:0015693|GO:0005886|GO:0015095|GO:0016021|GO:0005769	NM_001184889	Hs.591003	81614	2066.04	1353.46	10.543	10.987
1.63403	down	NM_015959	chr11:57508264-57508323	TMX2	Homo sapiens thioredoxin-related transmembrane protein 2 (TMX2), transcript variant 1, mRNA [NM_015959]	GO:0008150|GO:0003674|GO:0045454|GO:0016021|GO:0005575	NM_015959	Hs.654965	51075	1611.76	1249.54	10.164	10.8724
1.73376	down		chr2:92031592-92031651		ATP-binding cassette, sub-family D (ALD), member 1, pseudogene 5 [Source:HGNC Symbol;Acc:HGNC:42662] [ENST00000445663]					55.5814	51.8068	5.40803	6.20193
1.39921	down	AK308862	chr16:10273875-10273816	GRIN2A	glutamate receptor, ionotropic, N-methyl D-aspartate 2A [Source:HGNC Symbol;Acc:HGNC:4585] [ENST00000566665]	GO:0005515|GO:0030054|GO:0005886|GO:0005783|GO:0045471|GO:0005234|GO:0017146|GO:0007268|GO:0030425|GO:0001964|GO:0042417|GO:0034220|GO:0008104|GO:0048167|GO:0004972|GO:0045211|GO:0007611|GO:0006810|GO:0007613|GO:0022008|GO:0005262|GO:0043065|GO:0009986|GO:0042177|GO:0033058|GO:0042493|GO:0060079|GO:0035249|GO:0009611|GO:0030431|GO:0007215|GO:0019233|GO:0008021|GO:0042734|GO:0042428|GO:0035235|GO:…		Hs.411472	2903	60.2411	45.8659	5.52242	6.00703
3.25785	down	NM_000927	chr7:87138603-87135313	ABCB1	Homo sapiens ATP-binding cassette, sub-family B (MDR/TAP), member 1 (ABCB1), mRNA [NM_000927]	GO:0005515|GO:0005215|GO:0005886|GO:0009986|GO:0042493|GO:0072089|GO:0042626|GO:0042908|GO:0044281|GO:0055085|GO:0005524|GO:0008559|GO:0016020|GO:0000086|GO:0006855|GO:0006810|GO:0016021|GO:0070062	NM_000927	Hs.489033	5243	63.9373	104.186	5.60664	7.31056
1.46214	down	AI924184	chr2:119254784-119254843		wn53g02.x1 NCI_CGAP_Lu19 Homo sapiens cDNA clone IMAGE:2449202 3', mRNA sequence [AI924184]			Hs.580542		376.112	246.76	8.06237	8.61045
1.47115	down	NM_001032	chr14:50052691-50050358	RPS29	Homo sapiens ribosomal protein S29 (RPS29), transcript variant 1, mRNA [NM_001032]	GO:0010467|GO:0003735|GO:0019083|GO:0006614|GO:0019058|GO:0015935|GO:0006415|GO:0006412|GO:0006413|GO:0005829|GO:0006414|GO:0005737|GO:0000184|GO:0022627|GO:0016032|GO:0008270|GO:0044267|GO:0005925|GO:0070062	NM_001032	Hs.156367	6235	44225.8	54709.6	15.3606	15.9176
1.23734	down	NM_000314	chr10:89726025-89726084	PTEN	Homo sapiens phosphatase and tensin homolog (PTEN), mRNA [NM_000314]	GO:0005515|GO:0010997|GO:0042995|GO:0010043|GO:0035335|GO:0035749|GO:0007507|GO:0007173|GO:0007611|GO:0033198|GO:0002902|GO:0007613|GO:0032355|GO:0033032|GO:0021542|GO:0030336|GO:0000287|GO:0019901|GO:0007568|GO:0033555|GO:0014067|GO:0030165|GO:0005161|GO:0007417|GO:0007416|GO:0007270|GO:0008543|GO:0016314|GO:0010975|GO:0035176|GO:0043491|GO:0009898|GO:0005654|GO:0008138|GO:0006644|GO:0019899|GO:…	NM_000314	Hs.500466	5728	845.755	464.734	9.20734	9.51458
1.13432	down	NM_003095	chr12:96255070-96259159	SNRPF	Homo sapiens small nuclear ribonucleoprotein polypeptide F (SNRPF), mRNA [NM_003095]	GO:0008380|GO:0005515|GO:0010467|GO:0006369|GO:0008334|GO:0006366|GO:0003723|GO:0031124|GO:0034660|GO:0071013|GO:0000387|GO:0034709|GO:0005829|GO:0000398|GO:0030532|GO:0005683|GO:0034715|GO:0005654|GO:0005681|GO:0005687|GO:0034719|GO:0005685|GO:0005689	NM_003095	Hs.105465	6636	7501.38	4767.86	12.4874	12.6693
20.9928	down	NM_001003954	chr8:124693447-124693388	ANXA13	Homo sapiens annexin A13 (ANXA13), transcript variant 2, mRNA [NM_001003954]	GO:0005886|GO:0042998|GO:0005509|GO:0031210|GO:0042997|GO:0005615|GO:0030154|GO:0005544|GO:0016323|GO:0016324|GO:0001786|GO:0005654|GO:0045121|GO:0070382|GO:0070062	NM_001003954	Hs.181107	312	41.4948	427.073	5.00823	9.40005
1.12708	down	AL137458	chr2:238085757-238085816	LOC200609	Homo sapiens mRNA; cDNA DKFZp434E2221 (from clone DKFZp434E2221) [AL137458]			Hs.635880	200609	67.5345	41.3182	5.67725	5.84984
3.5565	down	NM_000358	chr5:135399343-135399402	TGFBI	Homo sapiens transforming growth factor, beta-induced, 68kDa (TGFBI), mRNA [NM_000358]	GO:0005515|GO:0005802|GO:0005886|GO:0008283|GO:0005518|GO:0050840|GO:0005578|GO:0005576|GO:0001525|GO:0005615|GO:0005604|GO:0031012|GO:0007162|GO:0005178|GO:0030198|GO:0002062|GO:0007155|GO:0007601|GO:0050896|GO:0070062	NM_000358	Hs.369397	7045	4872.16	10228.5	11.8352	13.6656
5.55782	down		chr9:140446712-140446653		Q8IXM3_HUMAN (Q8IXM3) Mitochondrial ribosomal protein L41 (Proliferation-inducing gene 3), partial (67%) [THC2728923]					283.034	726.012	7.6671	10.1416
1.42088	down	NM_001271592	chr12:11325867-11325926	LOC100129361	Homo sapiens chromosome X open reading frame 69-like (LOC100129361), mRNA [NM_001271592]		NM_001271592	Hs.521817	100129361	198.502	132.707	7.16736	7.67414
1.49878	down	NM_017762	chr15:31260183-31260124	MTMR10	Homo sapiens myotubularin related protein 10 (MTMR10), mRNA [NM_017762]	GO:0016791|GO:0016311	NM_017762	Hs.30141	54893	83.754	65.63	5.98563	6.56941
1.70793	down	NM_007219	chr20:3914467-3914408	RNF24	Homo sapiens ring finger protein 24 (RNF24), transcript variant 1, mRNA [NM_007219]	GO:0000139|GO:0008270|GO:0016021	NM_007219	Hs.589884	11237	212.559	167.626	7.2663	8.03855
1.61942	down	NM_022126	chr10:126302618-126302677	LHPP	Homo sapiens phospholysine phosphohistidine inorganic pyrophosphate phosphatase (LHPP), transcript variant 1, mRNA [NM_022126]	GO:0008969|GO:0005737|GO:0006470|GO:0000287|GO:0004427|GO:0005654|GO:0005634|GO:0006796|GO:0042803|GO:0005829	NM_022126	Hs.527748	64077	914.567	664.001	9.32681	10.0223
1.42026	down	NR_002157	chr7:143997420-143997479	OR2A9P	Homo sapiens olfactory receptor, family 2, subfamily A, member 9 pseudogene (OR2A9P), non-coding RNA [NR_002157]		NR_002157	Hs.591830	441295	74.7521	55.9383	5.8192	6.32535
1.53693	down	NM_001195	chr20:17474629-17474570	BFSP1	Homo sapiens beaded filament structural protein 1, filensin (BFSP1), transcript variant 1, mRNA [NM_001195]	GO:0005882|GO:0005739|GO:0008150|GO:0005737|GO:0005212|GO:0005886|GO:0070307|GO:0005200|GO:0048469|GO:0015629	NM_001195	Hs.129702	631	224.904	159.636	7.34306	7.96312
2.26578	down	NM_001282431	chr2:235401768-235401709	ARL4C	Homo sapiens ADP-ribosylation factor-like 4C (ARL4C), transcript variant 1, mRNA [NM_001282431]	GO:0005515|GO:0005737|GO:0005886|GO:0043014|GO:0007264|GO:0032456|GO:0008152|GO:0003924|GO:0005634|GO:0030175|GO:0005525	NM_001282431	Hs.730678	10123	608.573	619.57	8.74184	9.92185
2.54681	down	NR_015401	chr7:44079925-44079984	LINC00957	Homo sapiens long intergenic non-protein coding RNA 957 (LINC00957), transcript variant 2, long non-coding RNA [NR_015401]		NR_015401	Hs.661253	255031	28.9534	41.4454	4.50662	5.85531
1.10672	down	NM_031962	chr17:39389473-39389532	KRTAP9-3	Homo sapiens keratin associated protein 9-3 (KRTAP9-3), mRNA [NM_031962]	GO:0045095	NM_031962	Hs.307012	83900	20.2863	14.0603	4.0083	4.15459
1.42485	down	NM_017878	chr11:63320383-63320324	HRASLS2	Homo sapiens HRAS-like suppressor 2 (HRASLS2), mRNA [NM_017878]	GO:0016042|GO:0005737|GO:0016746|GO:0016787|GO:0016021	NM_017878	Hs.272805	54979	37.4603	30.6816	4.86861	5.37942
1.38868	down	AK001173	chr15:35147853-35147794	AQR	aquarius intron-binding spliceosomal factor [Source:HGNC Symbol;Acc:HGNC:29513] [ENST00000156471]	GO:0005515|GO:0016020|GO:0000398|GO:0005654|GO:0005634|GO:0071013		Hs.510958	9716	431.619	267.26	8.25807	8.73178
1.4104	down	NM_001317	chr17:61973154-61973095	CSH1	Homo sapiens chorionic somatomammotropin hormone 1 (placental lactogen) (CSH1), mRNA [NM_001317]	GO:0005179|GO:0005576|GO:0060397|GO:0046872	NM_001317	Hs.654390	1442	96.9966	71.2463	6.19323	6.68934
3.74132	down	NM_024893	chr20:24647022-24647081	SYNDIG1	Homo sapiens synapse differentiation inducing 1 (SYNDIG1), mRNA [NM_024893]	GO:0051965|GO:0030054|GO:0014069|GO:0060076|GO:0006886|GO:0042803|GO:0044297|GO:0009607|GO:0043197|GO:0005887|GO:0043198|GO:0031901|GO:0045211|GO:0035254|GO:0097091	NM_024893	Hs.124638	79953	8.88804	20.6301	2.85553	4.75908
2.24347	down	NM_018648	chr15:34634079-34634020	NOP10	Homo sapiens NOP10 ribonucleoprotein (NOP10), mRNA [NM_018648]	GO:0005515|GO:0030515|GO:0015030|GO:0006364|GO:0005730|GO:0005732|GO:0072588|GO:0001522	NM_018648	Hs.14317	55505	3708.7	4376.63	11.3993	12.565
2.43317	down	NM_001863	chr19:36149509-36149568	COX6B1	Homo sapiens cytochrome c oxidase subunit VIb polypeptide 1 (ubiquitous) (COX6B1), mRNA [NM_001863]	GO:0022904|GO:0005739|GO:0005758|GO:0021762|GO:0004129|GO:0005743|GO:0044281|GO:0055085|GO:0044237	NM_001863	Hs.431668	1340	4814.07	6637.35	11.8176	13.1005
2.1259	down	NM_003281	chr1:201386936-201384353	TNNI1	Homo sapiens troponin I type 1 (skeletal, slow) (TNNI1), mRNA [NM_003281]	GO:0030049|GO:0005861|GO:0055010|GO:0006942|GO:0003779|GO:0046872|GO:0005829	NM_003281	Hs.320890	7135	1068.37	1055.69	9.55514	10.6432
1.09936	down	NR_027001	chr15:84873671-84873612	GOLGA2P7	Homo sapiens golgin A2 pseudogene 7 (GOLGA2P7), non-coding RNA [NR_027001]		NR_027001	Hs.405809	388152	314.095	158.29	7.81173	7.94839
1.6491	down	NM_032509	chr8:33358375-33358434	MAK16	Homo sapiens MAK16 homolog (S. cerevisiae) (MAK16), mRNA [NM_032509]	GO:0005730|GO:0043231	NM_032509	Hs.583805	84549	487.026	355.396	8.43324	9.15492
2.76456	down	NM_201563	chr1:161570485-161570544	FCGR2C	Homo sapiens Fc fragment of IgG, low affinity IIc, receptor for (CD32) (gene/pseudogene) (FCGR2C), transcript variant 1, mRNA [NM_201563]	GO:0005515|GO:0007165|GO:0006955|GO:0005737|GO:0005886|GO:0019864|GO:0016021|GO:0004888	NM_201563	Hs.656750	9103	495.173	619.026	8.45336	9.92041
1.22509	down	NM_014849	chr1:149876051-149875992	SV2A	Homo sapiens synaptic vesicle glycoprotein 2A (SV2A), transcript variant 1, mRNA [NM_014849]	GO:0048786|GO:0043005|GO:0031594|GO:0005886|GO:0019901|GO:0005783|GO:0022857|GO:0006874|GO:0055085|GO:0008021|GO:0005737|GO:0005911|GO:0006836|GO:0009405|GO:0004872|GO:0030672|GO:0016021	NM_014849	Hs.516153	9900	358.387	198.049	7.99395	8.28685
1.1621	down	NM_173632	chr19:58268715-58268774	ZNF776	Homo sapiens zinc finger protein 776 (ZNF776), mRNA [NM_173632]	GO:0006355|GO:0005634|GO:0003677|GO:0046872|GO:0006351	NM_173632	Hs.720254	284309	37.3755	25.4531	4.86374	5.08048
1.20124	down	NM_032152	chr19:8555000-8554941	PRAM1	Homo sapiens PML-RARA regulated adaptor molecule 1 (PRAM1), mRNA [NM_032152]	GO:0005515|GO:0008289	NM_032152	Hs.465812	84106	52.727	35.2359	5.33105	5.59558
1.66204	down	NM_003975	chr1:156776243-156776184	SH2D2A	Homo sapiens SH2 domain containing 2A (SH2D2A), transcript variant 2, mRNA [NM_003975]	GO:0005515|GO:0048010|GO:0007165|GO:0017124|GO:0005737|GO:0008283|GO:0005070|GO:0009967|GO:0001525|GO:0030154|GO:0005829	NM_003975	Hs.103527	9047	739.646	552.977	9.02341	9.75636
1.13214	down		chr20:048237517-048237576							38.9843	25.8012	4.92288	5.10194
1.00776	down	NR_026943	chr21:46711249-46711308	LOC642852	Homo sapiens uncharacterized LOC642852 (LOC642852), long non-coding RNA [NR_026943]		NR_026943	Hs.11637	642852	18.0686	11.5167	3.84946	3.86062
1.21509	down	NM_015698	chrX:48970514-48970455	GPKOW	Homo sapiens G patch domain and KOW motifs (GPKOW), mRNA [NM_015698]	GO:0005515|GO:0008150|GO:0003674|GO:0005654|GO:0003676	NM_015698	Hs.503666	27238	1054.16	575.944	9.53376	9.81483
1.05338	down	NM_181491	chr9:136210661-136210602	MED22	Homo sapiens mediator complex subunit 22 (MED22), transcript variant c, mRNA [NM_181491]	GO:0005515|GO:0005737|GO:0001104|GO:0006366|GO:0006357|GO:0016592	NM_181491	Hs.78354	6837	530.199	249.875	8.551	8.62603
1.42419	down		chr13:019241753-019241812							1672.03	1123.22	10.2177	10.7278
3.11345	down	NM_000518	chr11:5246777-5246718	HBB	Homo sapiens hemoglobin, beta (HBB), mRNA [NM_000518]	GO:0005515|GO:0042542|GO:0072562|GO:0044281|GO:0051291|GO:0070293|GO:0005829|GO:0045429|GO:0030492|GO:0031838|GO:0004601|GO:0050880|GO:0030185|GO:0071682|GO:0042744|GO:0010942|GO:0031720|GO:0070062|GO:0005833|GO:0005506|GO:0005576|GO:0006898|GO:0015671|GO:0070527|GO:0019825|GO:0007596|GO:0008217|GO:0005344|GO:0015701|GO:0055114|GO:0020037	NM_000518	Hs.523443	3043	29.652	51.049	4.54024	6.17875
3.05632	down	NM_001951	chr8:86126199-86126258	E2F5	Homo sapiens E2F transcription factor 5, p130-binding (E2F5), transcript variant 1, mRNA [NM_001951]	GO:0005515|GO:0010467|GO:0005667|GO:0003700|GO:0006367|GO:0005730|GO:0005634|GO:0003677|GO:0006351|GO:0005737|GO:0045944|GO:0030030|GO:0051726|GO:0009887|GO:0005654|GO:0007179|GO:0000278|GO:0008134	NM_001951	Hs.445758	1875	268.082	368.721	7.5889	9.20069
1.48472	down	NM_173667	chr5:61001796-61001855	C5orf64	Homo sapiens chromosome 5 open reading frame 64 (C5orf64), transcript variant 1, mRNA [NM_173667]	GO:0005576	NM_173667	Hs.683866	285668	21.6686	19.5443	4.09868	4.66887
1.20549	down	NM_152570	chr9:27948668-27948609	LINGO2	Homo sapiens leucine rich repeat and Ig domain containing 2 (LINGO2), transcript variant 1, mRNA [NM_152570]	GO:0016021	NM_152570	Hs.745029	158038	38.6311	27.1795	4.91023	5.17985
1.59048	down	DB090170	chrX:115827146-115827087		DB090170 TESTI4 Homo sapiens cDNA clone TESTI4038997 5', mRNA sequence [DB090170]			Hs.123784		22.6689	21.7239	4.16715	4.83661
3.33146	down	NM_014062	chr16:69776266-69776207	NOB1	Homo sapiens NIN1/RPN12 binding protein 1 homolog (S. cerevisiae) (NOB1), transcript variant 1, mRNA [NM_014062]	GO:0005634|GO:0007601|GO:0046872	NM_014062	Hs.271695	28987	271.124	406.501	7.60486	9.34101
3.60495	down	NM_000320	chr4:17488089-17488030	QDPR	Homo sapiens quinoid dihydropteridine reductase (QDPR), mRNA [NM_000320]	GO:0043005|GO:0006520|GO:0006559|GO:0010288|GO:0051066|GO:0006729|GO:0009055|GO:0070404|GO:0044281|GO:0010044|GO:0070402|GO:0035690|GO:0042803|GO:0005829|GO:0001889|GO:0005739|GO:0034641|GO:0005737|GO:0033762|GO:0004155|GO:0070062|GO:0055114	NM_000320	Hs.75438	5860	127.291	215.78	6.56544	8.41542
2.12449	down		chr12:050273146-050273205							243.478	235.726	7.45863	8.54575
1.09033	down	NM_206836	chr6:4116182-4116123	ECI2	Homo sapiens enoyl-CoA delta isomerase 2 (ECI2), transcript variant 2, mRNA [NM_206836]	GO:0005739|GO:0016020|GO:0005782|GO:0004165|GO:0008152|GO:0005102|GO:0005654|GO:0000062|GO:0043231|GO:0009062	NM_206836	Hs.15250	10455	4419.77	2506.12	11.6892	11.8139
1.84543	down	AK127831	chr8:6692733-6692792	GS1-24F4.2	Homo sapiens cDNA FLJ45934 fis, clone PLACE7003684. [AK127831]				100652791	29.4135	31.3736	4.52887	5.41283
1.36053	down	XR_243451	chr16:52314138-52314197	CASC22	cancer susceptibility candidate 22 (non-protein coding) [Source:HGNC Symbol;Acc:HGNC:50627] [ENST00000569713]		XR_243451	Hs.266768	283854	402.686	245.949	8.16114	8.60532
1.31754	down	NM_000618	chr12:102796325-102796266	IGF1	Homo sapiens insulin-like growth factor 1 (somatomedin C) (IGF1), transcript variant 4, mRNA [NM_000618]	GO:0010468|GO:0005515|GO:0033160|GO:0009408|GO:0005159|GO:0005158|GO:0046579|GO:0030879|GO:0005615|GO:0030104|GO:0046326|GO:0045445|GO:0045821|GO:0014834|GO:0045740|GO:0030168|GO:0045840|GO:0014068|GO:0014904|GO:0030166|GO:0001501|GO:0007517|GO:0005178|GO:0005179|GO:0043388|GO:0010001|GO:0045893|GO:0044267|GO:0008083|GO:0035630|GO:0008284|GO:0008285|GO:0005886|GO:0032878|GO:0006928|GO:0021940|GO:…	NM_000618	Hs.160562	3479	23.1714	18.6858	4.20024	4.59809
3.26996	down	NM_001014795	chr11:6631739-6631798	ILK	Homo sapiens integrin-linked kinase (ILK), transcript variant 3, mRNA [NM_001014795]	GO:0005515|GO:0001658|GO:0030054|GO:0090263|GO:0030017|GO:0010761|GO:0043524|GO:0018105|GO:0032956|GO:0043025|GO:0034446|GO:0010667|GO:2000178|GO:0030335|GO:0019901|GO:0007569|GO:0034329|GO:0030027|GO:0045197|GO:0043234|GO:0005178|GO:0007229|GO:0050775|GO:0043034|GO:0043491|GO:0005654|GO:0045893|GO:0005925|GO:0001954|GO:0051897|GO:0008284|GO:0017124|GO:0005886|GO:0008283|GO:0022011|GO:0045773|GO:…	NM_001014795	Hs.706355	3611	107.162	167.505	6.32798	8.03726
1.27186	down	BC033261	chrX:71361153-71361212	NHSL2	NHS-like 2 [Source:HGNC Symbol;Acc:HGNC:33737] [ENST00000373677]			Hs.397836	340527	45.5401	32.7621	5.13537	5.48232
1.41823	down	D13084	chr7:142231697-142231638		T cell receptor beta variable 10-1(gene/pseudogene) [Source:HGNC Symbol;Acc:HGNC:12177] [ENST00000390364]			Hs.547739		17.569	15.5671	3.81054	4.31463
1.85394	down	BC005107	chr21:44337055-44336996		endogenous retrovirus group 48, member 1 [Source:HGNC Symbol;Acc:HGNC:17216] [ENST00000447535]					15.3596	17.7314	3.62721	4.51781
2.50561	down	NR_026906	chr17:43723534-43723593	CRHR1-IT1	Homo sapiens CRHR1 intronic transcript 1 (non-protein coding) (CRHR1-IT1), transcript variant 2, long non-coding RNA [NR_026906]	GO:0005576	NR_026906	Hs.128813	147081	321.094	358.997	7.84212	9.16728
2.13531	down	NM_000131	chr13:113773878-113773937	F7	Homo sapiens coagulation factor VII (serum prothrombin conversion accelerator) (F7), transcript variant 1, mRNA [NM_000131]	GO:0005515|GO:0051897|GO:0043627|GO:0005886|GO:0004252|GO:0031100|GO:0005615|GO:0050927|GO:0001948|GO:0006508|GO:0010641|GO:0060416|GO:0030335|GO:0005796|GO:0005509|GO:0005102|GO:0005576|GO:0031982|GO:0002690|GO:0017187|GO:0007596|GO:0030194|GO:0007598|GO:0005788|GO:0007623|GO:0008236|GO:0032571|GO:0044267|GO:0043687	NM_000131	Hs.36989	2155	134.344	138.152	6.64127	7.73572
2.60679	down	NM_198531	chr18:77137941-77138000	ATP9B	Homo sapiens ATPase, class II, type 9B (ATP9B), mRNA [NM_198531]	GO:0005802|GO:0048471|GO:0000287|GO:0005886|GO:0006890|GO:0005524|GO:0045332|GO:0006897|GO:0004012|GO:0008152|GO:0072600|GO:0016021|GO:0005768	NM_198531	Hs.465475	374868	129.486	160.839	6.59133	7.97361
2.68979	down	NM_004457	chr2:223807495-223807554	ACSL3	Homo sapiens acyl-CoA synthetase long-chain family member 3 (ACSL3), transcript variant 1, mRNA [NM_004457]	GO:0005811|GO:0014070|GO:0048471|GO:0001676|GO:0005794|GO:0019901|GO:0051047|GO:0005783|GO:0007584|GO:0042998|GO:0019904|GO:0005741|GO:0034379|GO:0005524|GO:2001247|GO:0004467|GO:0016020|GO:0007420|GO:0005789|GO:0006633|GO:0016021|GO:0044539|GO:0005778	NM_004457	Hs.655772	2181	1140.1	1456.12	9.65159	11.0791
1.09884	down	NM_016144	chr5:115628532-115628591	COMMD10	Homo sapiens COMM domain containing 10 (COMMD10), mRNA [NM_016144]	GO:0005515	NM_016144	Hs.483136	51397	1050.77	516.549	9.5291	9.66508
1.07076	down	NM_001858	chr6:70909326-70909385	COL19A1	Homo sapiens collagen, type XIX, alpha 1 (COL19A1), mRNA [NM_001858]	GO:0005581|GO:0005578|GO:0005576|GO:0030154|GO:0001501|GO:0016337|GO:0022617|GO:0007519|GO:0030198|GO:0030574|GO:0005788|GO:0030674|GO:0007155|GO:0005201	NM_001858	Hs.444842	1310	48.1788	29.5492	5.21726	5.3159
1.18183	down	NM_021184	chr6:31626656-31626597	C6orf47	Homo sapiens chromosome 6 open reading frame 47 (C6orf47), mRNA [NM_021184]	GO:0005737	NM_021184	Hs.247323	57827	284.071	154.677	7.67248	7.9135
1.79074	down	NM_015332	chr7:44423748-44423689	NUDCD3	Homo sapiens NudC domain containing 3 (NUDCD3), mRNA [NM_015332]	GO:0005515	NM_015332	Hs.488171	23386	371.315	295.836	8.04198	8.88254
1.92447	down	NM_053056	chr11:69468233-69468292	CCND1	Homo sapiens cyclin D1 (CCND1), mRNA [NM_053056]	GO:0005515|GO:0071157|GO:0043627|GO:0006325|GO:0032403|GO:0030968|GO:0005622|GO:0007219|GO:0017053|GO:0010039|GO:0032026|GO:0045444|GO:0016538|GO:0033197|GO:0070064|GO:0051412|GO:0019901|GO:0003714|GO:0010243|GO:0000122|GO:0070141|GO:0001889|GO:0051592|GO:0033598|GO:0010971|GO:0000307|GO:0005654|GO:0005923|GO:0000278|GO:0019899|GO:0008134|GO:0051301|GO:0010165|GO:0042826|GO:0045471|GO:0031100|GO:…	NM_053056	Hs.523852	595	1264.63	1139.1	9.8017	10.7462
1.64789	down	NR_024469	chr11:67158982-67159041	LOC100130987	Homo sapiens uncharacterized LOC100130987 (LOC100130987), long non-coding RNA [NR_024469]		NR_024469	Hs.664585	100130987	96.1633	81.228	6.18166	6.90229
20.5403	down	NM_054024	chr14:39716981-39717040	MIA2	Homo sapiens melanoma inhibitory activity 2 (MIA2), mRNA [NM_054024]	GO:0042632|GO:0070328|GO:0005576|GO:0070971	NM_054024	Hs.287694	117153	14.1907	150.959	3.51531	7.8757
5.05842	down	NM_031500	chr5:140189110-140189169	PCDHA4	Homo sapiens protocadherin alpha 4 (PCDHA4), transcript variant 2, mRNA [NM_031500]	GO:0005887|GO:0005509|GO:0007155|GO:0007156|GO:0007399	NM_031500	Hs.199343	56144	5	19.4365	2.32191	4.6606
1.02618	down		chr9:136104147-136104088	XLOC_l2_015399	BROAD Institute lincRNA (XLOC_l2_015399), lincRNA [TCONS_l2_00029619]					25.9693	16.447	4.36307	4.40035
1.3235	down	Z18843	chr14:106963066-106963007		immunoglobulin heavy variable 1-45 [Source:HGNC Symbol;Acc:HGNC:5553] [ENST00000390621]			Hs.449024		14.6554	12.3421	3.55914	3.9635
1.72789	down	NM_001008491	chr2:242282456-242283173	SEPT2	Homo sapiens septin 2 (SEPT2), transcript variant 1, mRNA [NM_001008491]	GO:0005515|GO:0060170|GO:0048471|GO:0045202|GO:0005634|GO:0015629|GO:0032154|GO:0031175|GO:0007224|GO:0032880|GO:0005737|GO:0000145|GO:0035869|GO:0030234|GO:0005938|GO:0070062|GO:0005819|GO:0005730|GO:0030496|GO:0002036|GO:0005525|GO:0042384|GO:0007067|GO:0032947|GO:0050790|GO:0000777|GO:0005654|GO:0051301	NM_001008491	Hs.721234	4735	413.469	317.361	8.1978	8.98681
3.88011	down	NM_020999	chr10:71331901-71331842	NEUROG3	Homo sapiens neurogenin 3 (NEUROG3), mRNA [NM_020999]	GO:0021510|GO:0060290|GO:0005634|GO:0005737|GO:0051091|GO:0003690|GO:0045944|GO:0030855|GO:0046983|GO:0003713|GO:0001047|GO:0000122|GO:0007417|GO:0000978|GO:0006351|GO:0031490|GO:0007399|GO:0048814|GO:0001078|GO:0001077|GO:0045666|GO:0031018|GO:0007422|GO:0030900|GO:0030902	NM_020999	Hs.532682	50674	1589.96	3082.25	10.1441	12.1002
1.13155	down	AK128825	chr19:426964-426905	LOC100131907	Homo sapiens cDNA FLJ46268 fis, clone TESTI4027262. [AK128825]			Hs.30965	100131907	33.269	22.237	4.69434	4.87263
2.01857	down		chr2:038179970-038180029							1738.77	1695.21	10.2857	11.299
2.47629	down	NM_178353	chr1:152760119-152760178	LCE1E	Homo sapiens late cornified envelope 1E (LCE1E), mRNA [NM_178353]	GO:0031424	NM_178353	Hs.250236	353135	780.389	876.902	9.09631	10.4045
1.63201	down	NR_040254	chr21:24733607-24733548	D21S2088E	Homo sapiens D21S2088E (D21S2088E), long non-coding RNA [NR_040254]		NR_040254	Hs.145622	266917	330.701	242.126	7.87794	8.58459
2.82426	down	AF351614	chr4:89192240-89192181	PPM1K	protein phosphatase, Mg2+/Mn2+ dependent, 1K [Source:HGNC Symbol;Acc:HGNC:25415] [ENST00000506423]	GO:0006470|GO:0005759|GO:0004722|GO:0046872		Hs.43744	152926	55.1785	80.7188	5.39713	6.895
1.31001	down	BC020894	chr11:112131565-112131624	LOC100132686	Homo sapiens hypothetical LOC100132686, mRNA (cDNA clone MGC:24147 IMAGE:4702473), complete cds. [BC020894]			Hs.650455	100132686	23.8181	19.1019	4.2396	4.62918
2.00049	down	NM_001025366	chr6:43753511-43753570	VEGFA	Homo sapiens vascular endothelial growth factor A (VEGFA), transcript variant 1, mRNA [NM_001025366]	GO:0005515|GO:0008360|GO:0038033|GO:0005615|GO:0038084|GO:0030335|GO:0009986|GO:0030168|GO:0000122|GO:0005161|GO:0042056|GO:0005125|GO:0001701|GO:0031077|GO:0002575|GO:0010595|GO:0038091|GO:0040007|GO:0005172|GO:0008083|GO:0030949|GO:0035924|GO:0008284|GO:0035767|GO:0030324|GO:0002042|GO:0003169|GO:0032147|GO:0033138|GO:0001541|GO:0005737|GO:0031334|GO:0030855|GO:0030225|GO:0031093|GO:0030224|GO:…	NM_001025366	Hs.73793	7422	518.881	466.752	8.52363	9.52398
1.13116	down	NM_031852	chr5:140216279-140216338	PCDHA7	Homo sapiens protocadherin alpha 7 (PCDHA7), transcript variant 2, mRNA [NM_031852]	GO:0005887|GO:0005509|GO:0007155|GO:0007156|GO:0007399	NM_031852	Hs.199343	56141	944.241	475.238	9.36831	9.54612
1.15916	down	AK125228	chr6:43155864-43155923	CUL9	cullin 9 [Source:HGNC Symbol;Acc:HGNC:15982] [ENST00000451399]	GO:0005515|GO:0031461|GO:0006511|GO:0007088|GO:0005737|GO:0016567|GO:0000226|GO:0008270|GO:0005524|GO:0031625		Hs.485434	23113	26.3481	18.6566	4.38237	4.59544
1.44246	down	NR_003228	chr16:90066550-90066609	AFG3L1P	Homo sapiens AFG3-like AAA ATPase 1, pseudogene (AFG3L1P), transcript variant 3, non-coding RNA [NR_003228]		NR_003228	Hs.534773	172	69.7127	53.4794	5.72269	6.25122
7.62006	down	AK126083	chr20:60978020-60977961	LOC100131099	Homo sapiens cDNA FLJ44095 fis, clone TESTI4042444. [AK126083]			Hs.664462	100131099	27.064	106.77	4.41822	7.34802
1.02204	down	NM_025000	chr2:172341501-172341560	DCAF17	Homo sapiens DDB1 and CUL4 associated factor 17 (DCAF17), transcript variant 1, mRNA [NM_025000]	GO:0016567|GO:0005730|GO:0080008|GO:0016021	NM_025000	Hs.659439	80067	269.593	128.547	7.59689	7.62834
1.52676	down	NM_021135	chr6:166827367-166827308	RPS6KA2	Homo sapiens ribosomal protein S6 kinase, 90kDa, polypeptide 2 (RPS6KA2), transcript variant 1, mRNA [NM_021135]	GO:0005515|GO:0060047|GO:0034142|GO:0008285|GO:0070613|GO:0007268|GO:0005634|GO:0001556|GO:0051403|GO:0005829|GO:0035556|GO:0007507|GO:0002756|GO:0005737|GO:0018105|GO:0007411|GO:0002755|GO:0034138|GO:0048011|GO:0031965|GO:0043065|GO:0038124|GO:0000287|GO:0038123|GO:0034134|GO:0005819|GO:0002035|GO:0045786|GO:0002224|GO:0005524|GO:0010628|GO:0007165|GO:0004674|GO:0045087|GO:0010659|GO:0004711|GO:…	NM_021135	Hs.655277	6196	89.0835	70.7876	6.07024	6.68071
1.52173	down	NM_021943	chr6:38121738-38121797	ZFAND3	Homo sapiens zinc finger, AN1-type domain 3 (ZFAND3), mRNA [NM_021943]	GO:0008270|GO:0003677	NM_021943	Hs.36959	60685	203.731	144.78	7.20738	7.81309
2.14918	down		chr12:090104098-090104039							17.0394	22.264	3.77089	4.87468
1.10202	down	NM_203437	chr2:64819947-64820006	AFTPH	Homo sapiens aftiphilin (AFTPH), transcript variant 1, mRNA [NM_203437]	GO:0005737|GO:0005794|GO:0030276|GO:0030121|GO:0005654|GO:0005634|GO:0015031|GO:0043231|GO:0005829	NM_203437	Hs.655167	54812	353.981	176.059	7.97361	8.11375
136.03	down	NM_001040058	chr4:88903920-88903979	SPP1	Homo sapiens secreted phosphoprotein 1 (SPP1), transcript variant 1, mRNA [NM_001040058]	GO:0005515|GO:0048471|GO:0007566|GO:0010811|GO:0030593|GO:0050840|GO:0045177|GO:0033280|GO:0005576|GO:0042995|GO:0048545|GO:0005125|GO:0005615|GO:0031214|GO:0001649|GO:0048685|GO:0046697|GO:0006954|GO:0022617|GO:0045780|GO:0030198|GO:0007155|GO:0070062	NM_001040058	Hs.313	6696	48.1599	3612.97	5.2169	12.3047
1.38739	down	NM_207401	chr1:247275358-247275299	C1orf229	Homo sapiens chromosome 1 open reading frame 229 (C1orf229), mRNA [NM_207401]		NM_207401	Hs.456511	388759	714.432	441.571	8.97683	9.4492
3.72112	down	NM_182961	chr6:152443111-152443052	SYNE1	Homo sapiens spectrin repeat containing, nuclear envelope 1 (SYNE1), transcript variant 1, mRNA [NM_182961]	GO:0005515|GO:0031965|GO:0006997|GO:0005794|GO:0090292|GO:0034993|GO:0003779|GO:0005634|GO:0090286|GO:0005635|GO:0030017|GO:0042803|GO:0042692|GO:0005640|GO:0005737|GO:0051015|GO:0040023|GO:0045211|GO:0007030|GO:0005654|GO:0016021|GO:0005856|GO:0005521	NM_182961	Hs.12967	23345	255.86	432.332	7.52421	9.41995
1.28922	down		chr13:098085882-098085941		Q2J3C8_RHOP2 (Q2J3C8) OmpA/MotB precursor, partial (4%) [THC2618540]					21.502	17.0405	4.08759	4.45408
1.73137	down	NM_014249	chr15:72110325-72110384	NR2E3	Homo sapiens nuclear receptor subfamily 2, group E, member 3 (NR2E3), transcript variant 2, mRNA [NM_014249]	GO:0005515|GO:0010467|GO:0005667|GO:0008285|GO:0006367|GO:0060041|GO:0006366|GO:0003707|GO:0005634|GO:0000122|GO:0045872|GO:0043565|GO:0007165|GO:0045944|GO:0043401|GO:0005654|GO:0008270|GO:0004879|GO:0007602|GO:0042462|GO:0030522|GO:0007601	NM_014249	Hs.187354	10002	63.1579	57.8255	5.58768	6.3796
1.35573	down	NM_213604	chr19:1506798-1506739	ADAMTSL5	Homo sapiens ADAMTS-like 5 (ADAMTSL5), mRNA [NM_213604]	GO:0006508|GO:0005578|GO:0001527|GO:0008270|GO:0005576|GO:0004222|GO:0008201	NM_213604	Hs.371674	339366	3489.72	2411.39	11.3175	11.7566
1.3951	down	AK125981	chr17:28904990-28905049	lnc-TBC1D29-1	Homo sapiens cDNA FLJ43993 fis, clone TESTI4020102. [AK125981]					278.028	177.412	7.64271	8.12308
10.6184	down	AK310078	chrX:23802269-23802328	SAT1	spermidine/spermine N1-acetyltransferase 1 [Source:HGNC Symbol;Acc:HGNC:10540] [ENST00000379253]	GO:0005515|GO:0001525|GO:0032918|GO:0044281|GO:0005829|GO:0005622|GO:0034641|GO:0006596|GO:0019809|GO:0042127|GO:0006595|GO:0004145|GO:0009447		Hs.28491	6303	25.0331	136.885	4.31219	7.72068
10.6467	down	NM_000304	chr17:15133267-15133208	PMP22	Homo sapiens peripheral myelin protein 22 (PMP22), transcript variant 1, mRNA [NM_000304]	GO:0005515|GO:0008219|GO:0008285|GO:0005886|GO:0043218|GO:0007422|GO:0032060|GO:0010977|GO:0007268|GO:0016021|GO:0005923|GO:0032288	NM_000304	Hs.372031	5376	446.556	2342.55	8.30628	11.7186
1.86917	down	NM_138813	chr19:1782142-1782083	ATP8B3	Homo sapiens ATPase, aminophospholipid transporter, class I, type 8B, member 3 (ATP8B3), transcript variant 1, mRNA [NM_138813]	GO:0005794|GO:0000287|GO:0005886|GO:0005783|GO:0008152|GO:0004012|GO:0007030|GO:0016021|GO:0007339|GO:0005524|GO:0002080|GO:0045332	NM_138813	Hs.306212	148229	45.1022	46.3063	5.12108	6.02348
4.54871	down	XR_428457	chr9:42435117-42435176	LOC102724462	PREDICTED: Homo sapiens uncharacterized LOC102724462 (LOC102724462), ncRNA [XR_428457]		XR_428457		102724462	33.4123	80.3071	4.69976	6.88521
1.6785	down									26.4823	26.4255	4.38856	5.13574
3.32745	down	NM_001160246	chr17:5324688-5324747	RPAIN	Homo sapiens RPA interacting protein (RPAIN), transcript variant 4, mRNA [NM_001160246]	GO:0006261|GO:0005737|GO:0006281|GO:0016605|GO:0005730|GO:0006310|GO:0005634|GO:0006606|GO:0032403|GO:0009411|GO:0046872	NM_001160246	Hs.462086	84268	528.832	805.56	8.54735	10.2818
1.59713	down	S73508	chr14:107083393-107083334		ens			Hs.703938		276.731	200.865	7.63539	8.31088
2.07006	down	NR_036592	chr9:37087746-37087805	EBLN3	Homo sapiens endogenous Bornavirus-like nucleoprotein 3 (EBLN3), non-coding RNA [NR_036592]		NR_036592	Hs.446271	100506710	2209.56	2299.9	10.6482	11.6979
1.00391	down	NM_130794	chr20:23431212-23431153	CST11	Homo sapiens cystatin 11 (CST11), transcript variant 1, mRNA [NM_130794]	GO:0010951|GO:0005737|GO:0004869|GO:0005634|GO:0042742	NM_130794	Hs.128100	140880	38.6391	22.8595	4.91053	4.91616
2.5014	down		chr1:12280908-12280851							8072.77	12456	12.5979	13.9206
1.47283	down	NM_000992	chr3:52028003-52027944	RPL29	Homo sapiens ribosomal protein L29 (RPL29), mRNA [NM_000992]	GO:0010467|GO:0003735|GO:0007566|GO:0019083|GO:0003723|GO:0006614|GO:0019058|GO:0006415|GO:0006412|GO:0006413|GO:0005829|GO:0006414|GO:0000184|GO:0016020|GO:0016032|GO:0022625|GO:0044267|GO:0008201	NM_000992	Hs.425125	6159	6522.73	5436.6	12.2797	12.8383
2.00795	down	NM_152992	chr7:76254917-76254858	POMZP3	Homo sapiens POM121 and ZP3 fusion (POMZP3), transcript variant 2, mRNA [NM_152992]	GO:0008150|GO:0003674|GO:0005575	NM_152992	Hs.488877	22932	303.375	274.307	7.76141	8.76713
1.2288	down		chr22:38015991-38016050	GGA1	golgi-associated, gamma adaptin ear containing, ARF binding protein 1 [Source:HGNC Symbol;Acc:HGNC:17842] [ENST00000491295]	GO:0005515|GO:0003674|GO:0045732|GO:0030131|GO:0005794|GO:0016020|GO:0005654|GO:0016192|GO:0006886|GO:0010008|GO:0043231			26088	14.4311	11.3759	3.54126	3.8385
1.92468	down	NM_017460	chr7:99354663-99354604	CYP3A4	Homo sapiens cytochrome P450, family 3, subfamily A, polypeptide 4 (CYP3A4), transcript variant 1, mRNA [NM_017460]	GO:0006629|GO:0006706|GO:0034875|GO:0006805|GO:0017144|GO:0030343|GO:0070989|GO:0044281|GO:0050649|GO:0047638|GO:0043231|GO:0004497|GO:0005737|GO:0009822|GO:0070576|GO:0016712|GO:0005496|GO:0008202|GO:0046483|GO:0005506|GO:0042359|GO:0008395|GO:0008209|GO:0033780|GO:0016098|GO:0042737|GO:0019825|GO:0042738|GO:0050591|GO:0005789|GO:0016491|GO:0016021|GO:0019899|GO:0055114|GO:0020037	NM_017460	Hs.728751	1576	637.867	552.533	8.81025	9.75486
1.01693	down	BC044633	chr7:107600010-107599951	LAMB1	Homo sapiens laminin, beta 1, mRNA (cDNA clone IMAGE:4889995), containing frame-shift errors. [BC044633]	GO:0048471|GO:0035987|GO:0005615|GO:0031175|GO:0022617|GO:0007411|GO:0030198|GO:0043208|GO:0042476|GO:0034446|GO:0007155|GO:0070062|GO:0050679|GO:0030335|GO:0007566|GO:0005606|GO:0005607|GO:0005576|GO:0021812|GO:0005604|GO:0031012|GO:0007162|GO:0043259|GO:0005178|GO:0043257|GO:0005198|GO:0019899|GO:0005201		Hs.650585	3912	18.3603	11.7595	3.87106	3.89528
1.73516	down	NM_182505	chr9:74526696-74526752	C9orf85	Homo sapiens chromosome 9 open reading frame 85 (C9orf85), mRNA [NM_182505]		NM_182505	Hs.534190	138241	120.462	102.867	6.49145	7.28652
2.47226	down	NM_004925	chr9:33442956-33442897	AQP3	Homo sapiens aquaporin 3 (Gill blood group) (AQP3), mRNA [NM_004925]	GO:0005215|GO:0005886|GO:0034219|GO:0009992|GO:0033280|GO:0002684|GO:0070295|GO:0016323|GO:0045616|GO:0005737|GO:0034220|GO:0005911|GO:0015250|GO:0015793|GO:0006810|GO:0042476|GO:0015204|GO:0006833|GO:0015254|GO:0032526|GO:0007588|GO:0055085|GO:0003091|GO:0051592|GO:0005887|GO:0016021|GO:0071918	NM_004925	Hs.234642	360	27.28	38.3487	4.42797	5.7338
2.26284	down	NM_002668	chrX:49029760-49029819	PLP2	Homo sapiens proteolipid protein 2 (colonic epithelium-enriched) (PLP2), mRNA [NM_002668]	GO:0005515|GO:0005886|GO:0005783|GO:0015075|GO:0019221|GO:0019956|GO:0034220|GO:0006935|GO:0016020|GO:0005789|GO:0016021|GO:0006811|GO:0070062	NM_002668	Hs.77422	5355	310.827	314.004	7.79519	8.97332
10.274	down	NM_003897	chr6:30711635-30711576	IER3	Homo sapiens immediate early response 3 (IER3), mRNA [NM_003897]	GO:0005515|GO:0007095|GO:0043066|GO:0045732|GO:0008630|GO:2001020|GO:0006915|GO:0005634|GO:0009653|GO:0006282|GO:0050728|GO:0001562|GO:2000377|GO:0016021|GO:0045820|GO:0046822|GO:0003085	NM_003897	Hs.76095	8870	189.497	915.63	7.10224	10.4632
1.16293	down	NM_018439	chr18:22033169-22033228	IMPACT	Homo sapiens impact RWD domain protein (IMPACT), mRNA [NM_018439]	GO:0008150|GO:0003674|GO:0005737|GO:0006446|GO:0001933|GO:0005575	NM_018439	Hs.515317	55364	173.292	97.5646	6.98242	7.20019
1.62793	down	NM_001195381	chr2:241570164-241570223	GPR35	Homo sapiens G protein-coupled receptor 35 (GPR35), transcript variant 2, mRNA [NM_001195381]	GO:0007186|GO:0005887|GO:0004930	NM_001195381	Hs.112218	2859	285.894	211.035	7.68049	8.38353
1.00354	down	NM_172250	chr4:146579784-146579843	MMAA	Homo sapiens methylmalonic aciduria (cobalamin deficiency) cblA type (MMAA), mRNA [NM_172250]	GO:0009236|GO:0009235|GO:0006635|GO:0016787|GO:0006766|GO:0005759|GO:0019626|GO:0006767|GO:0044281|GO:0005525|GO:0044255	NM_172250	Hs.452864	166785	34.9912	20.7943	4.76627	4.77137
1.31459	down	AK055411	chr18:75900753-75900812		Homo sapiens cDNA FLJ30849 fis, clone FEBRA2002882. [AK055411]			Hs.531297		406.645	238.921	8.17182	8.56643
1.92166	down	NM_007229	chr22:43266674-43266615	PACSIN2	Homo sapiens protein kinase C and casein kinase substrate in neurons 2 (PACSIN2), transcript variant 2, mRNA [NM_007229]	GO:0008092|GO:0005515|GO:0005215|GO:0070300|GO:0030036|GO:0097320|GO:0072584|GO:0070836|GO:0005829|GO:0042802|GO:0043231|GO:0005737|GO:0005911|GO:0030100|GO:0045806|GO:0005856|GO:0030659|GO:0070062|GO:0031988|GO:0032587|GO:0048858|GO:0005901|GO:0036010|GO:0005654|GO:0005925|GO:0055038|GO:0005769|GO:0019898	NM_007229	Hs.162877	11252	391.235	333.085	8.11957	9.06193
1.54972	down	BC017961	chr1:113667884-113667825	LRIG2	Homo sapiens leucine-rich repeats and immunoglobulin-like domains 2, mRNA (cDNA clone IMAGE:4608480), partial cds. [BC017961]	GO:0060384|GO:0005737|GO:0005886|GO:0007605|GO:0010640|GO:0016021		Hs.729143	9860	30.9176	27.9953	4.59677	5.22878
1.04761	down	AK023303	chr19:19019818-19019759	COPE	Homo sapiens cDNA FLJ13241 fis, clone OVARC1000557. [AK023303]	GO:0006888|GO:0030126|GO:0005794|GO:0005198|GO:0006890|GO:0061024|GO:0006891|GO:0005654|GO:0015031|GO:0048205|GO:0005829		Hs.10326	11316	126.905	68.2837	6.55991	6.62702
4.59921	down	NM_001008540	chr2:136872012-136871953	CXCR4	Homo sapiens chemokine (C-X-C motif) receptor 4 (CXCR4), transcript variant 1, mRNA [NM_001008540]	GO:0005515|GO:0043130|GO:0019722|GO:0030260|GO:0007281|GO:0005764|GO:0001618|GO:0031625|GO:0032027|GO:0070062|GO:0030334|GO:0070098|GO:0009986|GO:0004930|GO:0008045|GO:0019955|GO:0007186|GO:0071345|GO:0007420|GO:0016494|GO:0042119|GO:0009897|GO:0005886|GO:0007204|GO:0030426|GO:0061351|GO:0000187|GO:0005737|GO:0006954|GO:0042098|GO:0005911|GO:0050920|GO:0016032|GO:0031252|GO:0001666|GO:0008354|GO:…	NM_001008540	Hs.593413	7852	15.2658	40.5665	3.61877	5.82015
1.0132	down	NM_014370	chrX:153050866-153050925	SRPK3	Homo sapiens SRSF protein kinase 3 (SRPK3), transcript variant 1, mRNA [NM_014370]	GO:0005515|GO:0007519|GO:0004674|GO:0060537|GO:0006468|GO:0005575|GO:0005524|GO:0030154	NM_014370	Hs.104865	26576	195.323	95.2851	7.14407	7.16298
1.36911	down	NR_038433	chr13:45373908-45373849	LINC00330	Homo sapiens long intergenic non-protein coding RNA 330 (LINC00330), long non-coding RNA [NR_038433]		NR_038433	Hs.585616	144817	36.8876	29.1371	4.8423	5.29554
5.37334	down	NM_018168	chr14:57937011-57936952	C14orf105	Homo sapiens chromosome 14 open reading frame 105 (C14orf105), transcript variant 2, mRNA [NM_018168]		NM_018168	Hs.659706	55195	5	20.4586	2.32191	4.74773
1.2681	down	NM_001080432	chr16:54148113-54148172	FTO	Homo sapiens fat mass and obesity associated (FTO), mRNA [NM_001080432]	GO:0001659|GO:0070989|GO:0043734|GO:0005634|GO:0010883|GO:0042245|GO:0035515|GO:0008198|GO:0035553|GO:0035516|GO:0035552|GO:0006307|GO:0016607|GO:0040014|GO:0080111|GO:0070350|GO:0044065|GO:0060612	NM_001080432	Hs.528833	79068	350.022	199.202	7.95577	8.29844
1.44006	down	NM_019067	chrX:54588995-54589054	GNL3L	Homo sapiens guanine nucleotide binding protein-like 3 (nucleolar)-like (GNL3L), transcript variant 2, mRNA [NM_019067]	GO:0005739|GO:0005515|GO:0005737|GO:0016020|GO:0042254|GO:0008152|GO:0005730|GO:0003924|GO:0005654|GO:0005634|GO:0005525	NM_019067	Hs.654677	54552	10474.1	9135.77	12.9968	13.5229
1.68783	down	NM_001019	chr16:18796069-18794375	RPS15A	Homo sapiens ribosomal protein S15a (RPS15A), transcript variant 2, mRNA [NM_001019]	GO:0010467|GO:0008284|GO:0003735|GO:0019083|GO:0003723|GO:0006614|GO:0019058|GO:0006415|GO:0009615|GO:0045787|GO:0006412|GO:0006413|GO:0005829|GO:0006414|GO:0005737|GO:0016020|GO:0000184|GO:0022627|GO:0016032|GO:0044267|GO:0070062	NM_001019	Hs.370504	6210	42142.9	59430.5	15.2918	16.0469
1.16336	down	NM_001007471	chr9:73150331-73150272	TRPM3	Homo sapiens transient receptor potential cation channel, subfamily M, member 3 (TRPM3), transcript variant 9, mRNA [NM_001007471]	GO:0005262|GO:0034220|GO:0005261|GO:0005886|GO:0070588|GO:0016048|GO:0016021|GO:0005227|GO:0050951|GO:0055085|GO:0006812	NM_001007471	Hs.47288	80036	119.145	71.3732	6.4765	6.6948
1.84905	down	NR_040082	chr15:26260736-26260795	LOC100128714	Homo sapiens uncharacterized LOC100128714 (LOC100128714), long non-coding RNA [NR_040082]		NR_040082	Hs.587854	100128714	127.335	114.157	6.56591	7.4527
2.93174	down	NM_003468	chr2:208627844-208627785	FZD5	Homo sapiens frizzled class receptor 5 (FZD5), mRNA [NM_003468]	GO:0005515|GO:0017147|GO:0048471|GO:2000810|GO:0008285|GO:0005886|GO:0060715|GO:0090263|GO:0060670|GO:0044332|GO:0031076|GO:0000578|GO:0045944|GO:0030182|GO:0060716|GO:0060718|GO:0048469|GO:0043507|GO:0008595|GO:0071219|GO:0060070|GO:0031625|GO:0032729|GO:0042813|GO:0033077|GO:0009986|GO:0019901|GO:0004930|GO:0060561|GO:0001525|GO:0031077|GO:0007186|GO:0000139|GO:0031901|GO:0016021|GO:0005923|GO:…	NM_003468	Hs.17631	7855	228.664	302.512	7.366	8.91776
4.59295	down	NR_003287	chrUn_gl000220:117900-117959	RNA28S5	Homo sapiens RNA, 28S ribosomal 5 (RNA28S5), ribosomal RNA [NR_003287]		NR_003287		100008589	358.183	753.946	7.99202	10.1914
1.57838	down	AK000041	chr14:95930166-95930107		Homo sapiens cDNA FLJ20034 fis, clone COL00195. [AK000041]			Hs.675410		114.122	89.8444	6.41244	7.07088
1.43107	down		chr9:113550154-113550213		Q5VZW9_HUMAN (Q5VZW9) Muscle, skeletal, receptor tyrosine kinase, complete [THC2660930]					526.959	332.635	8.54234	9.05943
1.06998	down	NM_001080441	chr11:118398249-118398308	TTC36	Homo sapiens tetratricopeptide repeat domain 36 (TTC36), mRNA [NM_001080441]		NM_001080441	Hs.653449	143941	617.652	291.448	8.7637	8.86129
1.01546	down	NM_007030	chr5:660037-659978	TPPP	Homo sapiens tubulin polymerization promoting protein (TPPP), mRNA [NM_007030]	GO:0008017|GO:0005515|GO:0048471|GO:0046785|GO:0005737|GO:0031334|GO:0015631|GO:0032273|GO:0001578|GO:0005874|GO:0005634	NM_007030	Hs.481466	11076	199.719	97.4539	7.17631	7.19845
1.98747	down	NM_006512	chr11:18254043-18253984	SAA4	Homo sapiens serum amyloid A4, constitutive (SAA4), mRNA [NM_006512]	GO:0034364|GO:0005576|GO:0006953|GO:0070062	NM_006512	Hs.1955	6291	15.1472	18.7303	3.60995	4.60088
2.98625	down	NM_005390	chr4:96762468-96762527	PDHA2	Homo sapiens pyruvate dehydrogenase (lipoamide) alpha 2 (PDHA2), mRNA [NM_005390]	GO:0006099|GO:0006090|GO:0005759|GO:0006006|GO:0005634|GO:0004739|GO:0006096	NM_005390	Hs.131361	5161	14.8765	26.8562	3.58571	5.16405
2.03632	down	NM_021641	chr10:127731711-127731652	ADAM12	Homo sapiens ADAM metallopeptidase domain 12 (ADAM12), transcript variant 2, mRNA [NM_021641]	GO:0005515|GO:0017124|GO:0005886|GO:0005576|GO:0007520|GO:0005739|GO:0007173|GO:0006508|GO:0005654|GO:0008270|GO:0016021|GO:0004222|GO:0007155|GO:0008237	NM_021641	Hs.594351	8038	157.349	151.635	6.85757	7.88354
1.41	down	NR_024032	chr9:118650653-118650594	LINC00474	Homo sapiens long intergenic non-protein coding RNA 474 (LINC00474), long non-coding RNA [NR_024032]	GO:0008150|GO:0003674|GO:0005575	NR_024032	Hs.23367	58483	13.5026	12.106	3.44008	3.93578
1.05811	down	NM_023080	chr8:146280237-146280296	C8orf33	Homo sapiens chromosome 8 open reading frame 33 (C8orf33), mRNA [NM_023080]		NM_023080	Hs.169615	65265	167.03	86.972	6.93562	7.0171
1.19435	down	NM_020690	chr5:139928822-139928881	ANKHD1-EIF4EBP3	Homo sapiens ANKHD1-EIF4EBP3 readthrough (ANKHD1-EIF4EBP3), mRNA [NM_020690]		NM_020690	Hs.594084	404734	226.068	126.898	7.35094	7.60717
1.21785	down	NM_207325	chr19:32974173-32974232	DPY19L3	Homo sapiens dpy-19-like 3 (C. elegans) (DPY19L3), transcript variant 1, mRNA [NM_207325]	GO:0000030|GO:0018406|GO:0005637|GO:0016021	NM_207325	Hs.194392	147991	37.2556	26.5173	4.85884	5.14318
1.10663	down	NM_004704	chr3:51967609-51967550	RRP9	Homo sapiens ribosomal RNA processing 9, small subunit (SSU) processome component, homolog (yeast) (RRP9), mRNA [NM_004704]	GO:0006364|GO:0030532|GO:0005730|GO:0005732|GO:0005634	NM_004704	Hs.153768	9136	261.379	135.19	7.55464	7.70081
1.31388	down	XR_425408	chr2:65258333-65258392	LOC102724233	PREDICTED: Homo sapiens uncharacterized LOC102724233 (LOC102724233), ncRNA [XR_425408]		XR_425408	Hs.674511	102724233	34.2591	26.3554	4.73852	5.13235
1.2085	down	NM_005448	chrX:50659411-50659470	BMP15	Homo sapiens bone morphogenetic protein 15 (BMP15), mRNA [NM_005448]	GO:0010862|GO:0042981|GO:0007292|GO:0030509|GO:0060395|GO:0005125|GO:0005160|GO:0005615|GO:0060016|GO:0001541|GO:0005737|GO:0043408|GO:0048468|GO:0045893|GO:0008083	NM_005448	Hs.532692	9210	58.5877	38.9255	5.4799	5.75312
6.70318	down	NR_002929	chr1:202843170-202843229	LOC148709	Homo sapiens actin pseudogene (LOC148709), non-coding RNA [NR_002929]		NR_002929	Hs.162880	148709	842.852	2768.45	9.20252	11.9474
2.37877	down	NR_004404	chr1:28835168-28835227	SNORA73B	Homo sapiens small nucleolar RNA, H/ACA box 73B (SNORA73B), small nucleolar RNA [NR_004404]		NR_004404	Hs.469723	26768	264.69	284.862	7.57139	8.82161
1.60627	down	DB092099	chr14:80078042-80077983	lnc-DIO2-3	DB092099 TESTI4 Homo sapiens cDNA clone TESTI4041634 5', mRNA sequence [DB092099]			Hs.589247		290.849	211.741	7.7054	8.38912
1.07823	down	NM_016589	chr3:119242693-119242752	TIMMDC1	Homo sapiens translocase of inner mitochondrial membrane domain containing 1 (TIMMDC1), mRNA [NM_016589]	GO:0005739|GO:0031966|GO:0005654|GO:0016021	NM_016589	Hs.477287	51300	1569.27	773.215	10.1169	10.2256
1.50289	down	NM_019105	chr6:32010593-32010534	TNXB	Homo sapiens tenascin XB (TNXB), transcript variant XB, mRNA [NM_019105]	GO:0030036|GO:0005518|GO:0005578|GO:0005583|GO:0005615|GO:0031012|GO:0005622|GO:0016337|GO:0005178|GO:0007160|GO:0030199|GO:0032963|GO:0006631|GO:0006641|GO:0043506|GO:0043206|GO:0007155|GO:0008201|GO:0070062|GO:0048251	NM_019105	Hs.485104	7148	1664.76	1190.8	10.2135	10.8013
1.77894	down		chr4:144480005-144479946							17.683	19.324	3.81897	4.64999
1.633	down	NR_026719	chr21:38592834-38592893	DSCR9	Homo sapiens Down syndrome critical region 9 (non-protein coding) (DSCR9), long non-coding RNA [NR_026719]	GO:0008150|GO:0003674|GO:0005575	NR_026719	Hs.505159	257203	465.023	335.933	8.36865	9.07617
15.0873	down	NM_000597	chr2:217529086-217529145	IGFBP2	Homo sapiens insulin-like growth factor binding protein 2, 36kDa (IGFBP2), mRNA [NM_000597]	GO:0005515|GO:0007565|GO:0007584|GO:0042493|GO:0007568|GO:0031994|GO:0031995|GO:0051384|GO:0005576|GO:0031410|GO:0001558|GO:0005615|GO:0032870|GO:0009612|GO:0042104|GO:0007165|GO:0016324|GO:0010226|GO:0043567|GO:0032526|GO:0044267|GO:0032355|GO:0070062	NM_000597	Hs.438102	3485	768.934	6128.23	9.07371	12.989
4.16531	down	NM_024907	chr19:39432700-39432641	FBXO17	Homo sapiens F-box protein 17 (FBXO17), transcript variant 2, mRNA [NM_024907]	GO:0005515|GO:0001948|GO:0019005	NM_024907	Hs.531770	115290	119.828	235.142	6.48289	8.54131
1.75209	down	NM_001291774	chr19:55644255-55644196	TNNT1	Homo sapiens troponin T type 1 (skeletal, slow) (TNNT1), transcript variant 4, mRNA [NM_001291774]	GO:0031014|GO:0045932|GO:0030049|GO:0005861|GO:0003009|GO:0031444|GO:0005523|GO:0005829	NM_001291774	Hs.631558	7138	3095.09	2777.39	11.1452	11.9543
1.07359	down	NM_033378	chr19:49535289-49535348	CGB2	Homo sapiens chorionic gonadotropin, beta polypeptide 2 (CGB2), mRNA [NM_033378]	GO:0005179|GO:0005576	NM_033378	Hs.567650	114336	202.772	103.611	7.19829	7.30073
1.27223	down	NM_001134434	chr10:73846187-73846128	SPOCK2	Homo sapiens sparc/osteonectin, cwcv and kazal-like domains proteoglycan (testican) 2 (SPOCK2), transcript variant 1, mRNA [NM_001134434]	GO:0019800|GO:0007165|GO:0030198|GO:0010811|GO:0005509|GO:0050840|GO:0005578|GO:0045595|GO:0005539|GO:0007416	NM_001134434	Hs.523009	9806	1677.95	995.764	10.2223	10.5697
1.64358	down	NM_001004689	chr1:248367005-248367064	OR2M3	Homo sapiens olfactory receptor, family 2, subfamily M, member 3 (OR2M3), mRNA [NM_001004689]	GO:0050911|GO:0004984|GO:0007186|GO:0005886|GO:0004930|GO:0016021	NM_001004689	Hs.553581	127062	51.1613	45.9781	5.29495	6.01179
1.105	down	NM_032101	chr5:140799732-140799791	PCDHGB7	Homo sapiens protocadherin gamma subfamily B, 7 (PCDHGB7), transcript variant 2, mRNA [NM_032101]	GO:0005886|GO:0005509|GO:0016021|GO:0007156	NM_032101	Hs.368160	56099	17.9177	12.534	3.83923	3.98328
1.10004	down	NM_022436	chr2:44040115-44040056	ABCG5	Homo sapiens ATP-binding cassette, sub-family G (WHITE), member 5 (ABCG5), mRNA [NM_022436]	GO:0042632|GO:0005515|GO:0007588|GO:0033344|GO:0046982|GO:0005886|GO:0007584|GO:0042493|GO:0017127|GO:0044281|GO:0055085|GO:0045796|GO:0005524|GO:0043235|GO:0030299|GO:0016324|GO:0010212|GO:0010949|GO:0015918|GO:0043190|GO:0016887	NM_022436	Hs.132992	64240	94.8178	54.9976	6.16237	6.29993
2.12146	down	NM_014168	chr2:170672009-170668981	METTL5	Homo sapiens methyltransferase like 5 (METTL5), transcript variant 1, mRNA [NM_014168]	GO:0008168|GO:0003676|GO:0032259	NM_014168	Hs.470553	29081	3195.04	3532.91	11.1936	12.2786
1.68111	down	NM_001024675	chr20:32256272-32256331	ACTL10	Homo sapiens actin-like 10 (ACTL10), mRNA [NM_001024675]		NM_001024675	Hs.592151	170487	180.594	142.459	7.03819	7.78761
1.41513	down		chrX:15781042-15781101	CA5B	carbonic anhydrase VB, mitochondrial [Source:HGNC Symbol;Acc:HGNC:1378] [ENST00000380313]	GO:0005739|GO:0005759|GO:0015701|GO:0008270|GO:0044281|GO:0004089|GO:0006730			11238	31.0667	25.8622	4.60485	5.10578
2.6158	down	NM_002939	chr11:498093-498034	RNH1	Homo sapiens ribonuclease/angiogenin inhibitor 1 (RNH1), transcript variant 1, mRNA [NM_002939]	GO:0005515|GO:0005737|GO:0032311|GO:0008428|GO:0045765|GO:0006402|GO:0043086|GO:0070062	NM_002939	Hs.530687	6050	199.39	238.302	7.17406	8.56131
1.54587	down	NM_005400	chr2:46414736-46414795	PRKCE	Homo sapiens protein kinase C, epsilon (PRKCE), mRNA [NM_005400]	GO:0005515|GO:0050730|GO:2000650|GO:0010763|GO:0007173|GO:0018105|GO:0030838|GO:0032024|GO:0005856|GO:0043123|GO:0031663|GO:0035641|GO:0051209|GO:0005794|GO:0032467|GO:0030168|GO:0043278|GO:0032230|GO:0007049|GO:0035276|GO:0008543|GO:0045087|GO:0030546|GO:0004697|GO:0008047|GO:0019899|GO:0035669|GO:0038096|GO:0051301|GO:0050996|GO:0048471|GO:0004699|GO:0005886|GO:0005783|GO:0090303|GO:0010811|GO:…	NM_005400	Hs.580351	5581	441.935	302.632	8.29019	8.91861
1.05669	down	NR_034118	chr22:42520497-42520556	NDUFA6-AS1	Homo sapiens NDUFA6 antisense RNA 1 (head to head) (NDUFA6-AS1), long non-coding RNA [NR_034118]		NR_034118	Hs.709677	100132273	175.083	89.9592	6.99477	7.07433
1.00163	down	NR_121188	chr9:74943-75002	PGM5P3-AS1	Homo sapiens PGM5P3 antisense RNA 1 (PGM5P3-AS1), transcript variant 1, long non-coding RNA [NR_121188]		NR_121188	Hs.552819	101929127	33.2328	19.832	4.69269	4.69505
2.8912	down	AK097997	chr10:102764939-102764998	LZTS2	Homo sapiens cDNA FLJ40678 fis, clone THYMU2022660. [AK097997]	GO:0005515|GO:0051255|GO:0005813|GO:0008285|GO:0001822|GO:0005874|GO:0030496|GO:1900181|GO:0000910|GO:0051013|GO:0005737|GO:0007067|GO:0016055|GO:0090090|GO:0051168		Hs.523221	84445	241.785	316.079	7.45019	8.98186
1.00511	down		chr9:045352861-045352802							54.0462	30.6125	5.36797	5.37533
5.98149	down	NM_080869	chr20:43752838-43752779	WFDC12	Homo sapiens WAP four-disulfide core domain 12 (WFDC12), mRNA [NM_080869]	GO:0010951|GO:0004867|GO:0005576|GO:0042742	NM_080869	Hs.352180	128488	35.7298	108.562	4.79389	7.37439
1.37456	down	AB306076	chr14:22409565-22409624		T cell receptor alpha variable 9-2 [Source:HGNC Symbol;Acc:HGNC:12154] [ENST00000390441]			Hs.494972		23.8096	19.888	4.23932	4.69828
1.6069	down		chr6:167871558-167871499							169.493	129.417	6.95397	7.63825
1.21456	down	NM_006552	chr11:61960950-61961009	SCGB1D1	Homo sapiens secretoglobin, family 1D, member 1 (SCGB1D1), mRNA [NM_006552]	GO:0046982|GO:0005615	NM_006552	Hs.202686	10648	15.828	12.2692	3.67352	3.95395
1.10537	down	NM_031925	chr7:75616562-75616503	TMEM120A	Homo sapiens transmembrane protein 120A (TMEM120A), mRNA [NM_031925]	GO:0008150|GO:0003674|GO:0016021|GO:0005575	NM_031925	Hs.488835	83862	311.551	157.632	7.79928	7.9438
1.77304	down	NM_020180	chr18:34823088-34823029	CELF4	Homo sapiens CUGBP, Elav-like family member 4 (CELF4), transcript variant 1, mRNA [NM_020180]	GO:0048026|GO:0017148|GO:0048025|GO:0042835|GO:0006376|GO:0005634|GO:0009790|GO:0003729|GO:0007281|GO:0005737|GO:0090394|GO:0000166|GO:0000381|GO:0000380|GO:0000900	NM_020180	Hs.435976	56853	168.79	141.457	6.94816	7.77439
1.27168	down	NM_001020658	chr1:31404653-31404594	PUM1	Homo sapiens pumilio RNA-binding family member 1 (PUM1), transcript variant 1, mRNA [NM_001020658]	GO:0006892|GO:0061024|GO:0006417|GO:0005829	NM_001020658	Hs.281707	9698	725.609	407.657	8.99756	9.34429
1.62301	down	NM_182705	chr17:289939-289880	FAM101B	Homo sapiens family with sequence similarity 101, member B (FAM101B), mRNA [NM_182705]	GO:0005737|GO:0030036|GO:0031005|GO:0001837|GO:0015629	NM_182705	Hs.741149	359845	1449.75	1094.47	9.99896	10.6976
1.78632	down	NM_014290	chr9:100258236-100258295	TDRD7	Homo sapiens tudor domain containing 7 (TDRD7), transcript variant 1, mRNA [NM_014290]	GO:0005515|GO:0070306|GO:0007283|GO:0003729|GO:0007281|GO:0033391|GO:0005737|GO:0010608|GO:0047485|GO:0002089|GO:0005759|GO:0035770|GO:0043186	NM_014290	Hs.193842	23424	655.942	526.59	8.85009	9.68708
1.36888	down	XM_006711085	chr1:16863279-16863338	LOC102724970	PREDICTED: Homo sapiens putative uncharacterized protein FLJ35883-like (LOC102724970), mRNA [XM_006711085]		XM_006711085		102724970	24.9485	20.6747	4.30895	4.76195
2.48745	down	NM_148894	chr4:13612618-13612559	BOD1L1	Homo sapiens biorientation of chromosomes in cell division 1-like 1 (BOD1L1), mRNA [NM_148894]	GO:0005654|GO:0003677	NM_148894	Hs.744935	259282	468.335	528.359	8.3773	9.69196
1.91674	down		chr10:95185557-95185498	MYOF	myoferlin [Source:HGNC Symbol;Acc:HGNC:3656] [ENST00000371488]	GO:0005515|GO:0031965|GO:0030947|GO:0005886|GO:0008015|GO:0007520|GO:0005635|GO:0031410|GO:0043231|GO:0034605|GO:0005543|GO:0006936|GO:0005901|GO:0001778|GO:0016021|GO:0030659|GO:0070062			26509	1209.68	1075.37	9.73591	10.6746
1.88675	down	NM_003914	chr13:37014154-37014213	CCNA1	Homo sapiens cyclin A1 (CCNA1), transcript variant 1, mRNA [NM_003914]	GO:0005515|GO:0019901|GO:0010389|GO:0000079|GO:0007283|GO:0005829|GO:0000082|GO:0007067|GO:0000083|GO:0000086|GO:0015630|GO:0005654|GO:0000278|GO:0007141|GO:0051301	NM_003914	Hs.417050	8900	75.0613	73.3693	5.82446	6.74036
1.0737	down	NM_001178000	chr2:209170109-209170168	PIKFYVE	Homo sapiens phosphoinositide kinase, FYVE finger containing (PIKFYVE), transcript variant 4, mRNA [NM_001178000]	GO:0005515|GO:0048471|GO:0034504|GO:0043813|GO:0044281|GO:0046872|GO:0005829|GO:0035556|GO:0005911|GO:0042147|GO:0000285|GO:0006661|GO:0036092|GO:0031410|GO:0005524|GO:0006898|GO:0016308|GO:0032288|GO:0046854|GO:0000139|GO:0031901|GO:0031902|GO:0045121|GO:0006644|GO:0044267|GO:0010008	NM_001178000	Hs.744997	200576	30.6399	19.7587	4.58517	4.68776
1.12383	down	NM_002657	chr20:30784257-30784198	PLAGL2	Homo sapiens pleiomorphic adenoma gene-like 2 (PLAGL2), mRNA [NM_002657]	GO:0043565|GO:0006629|GO:0001077|GO:0003700|GO:0045944|GO:2001244|GO:0005634|GO:0009791|GO:0046872|GO:0006351|GO:0034378	NM_002657	Hs.154104	5326	273.36	142.304	7.61751	7.78594
3.07608	down	NR_003367	chr8:129113404-129113463	PVT1	Homo sapiens Pvt1 oncogene (non-protein coding) (PVT1), long non-coding RNA [NR_003367]		NR_003367	Hs.133107	5820	901.771	1297.49	9.30588	10.927
1.05897	down	NM_207437	chr12:124419946-124420005	DNAH10	Homo sapiens dynein, axonemal, heavy chain 10 (DNAH10), mRNA [NM_207437]	GO:0005929|GO:0005737|GO:0030286|GO:0008152|GO:0005874|GO:0003777|GO:0016887|GO:0005524|GO:0007018	NM_207437	Hs.622654	196385	53.3931	31.6561	5.34748	5.43014
1.57735	down	NM_031448	chr19:30192602-30192543	C19orf12	Homo sapiens chromosome 19 open reading frame 12 (C19orf12), transcript variant 2, mRNA [NM_031448]	GO:0005739|GO:0031966|GO:0005783|GO:0005789|GO:0016021	NM_031448	Hs.529094	83636	257.353	185.024	7.53143	8.18893
2.05112	down	NM_213674	chr9:35682147-35682088	TPM2	Homo sapiens tropomyosin 2 (beta) (TPM2), transcript variant Tpm2.1, mRNA [NM_213674]	GO:0005862|GO:0030049|GO:0006936|GO:0043462|GO:0003779|GO:0008307|GO:0005829	NM_213674	Hs.300772	7169	6376.46	7695.01	12.2488	13.2852
1.2605	down	NM_173595	chr12:56631650-56631591	ANKRD52	Homo sapiens ankyrin repeat domain 52 (ANKRD52), mRNA [NM_173595]	GO:0005515	NM_173595	Hs.524506	283373	1370.07	782.751	9.90653	10.2405
1.7781	down	NM_053024	chr3:149683394-149683335	PFN2	Homo sapiens profilin 2 (PFN2), transcript variant 1, mRNA [NM_053024]	GO:0005515|GO:0030036|GO:2000300|GO:0005546|GO:0032781|GO:0003785|GO:1900028|GO:0005737|GO:0033138|GO:0030838|GO:0043195|GO:0032233|GO:0051496|GO:0030837|GO:0005856|GO:0070062|GO:0000774|GO:0010633	NM_053024	Hs.91747	5217	547.426	433.881	8.5959	9.42624
1.0936	down	NM_032424	chr11:105879100-105879041	MSANTD4	Homo sapiens Myb/SANT-like DNA-binding domain containing 4 with coiled-coils (MSANTD4), mRNA [NM_032424]	GO:0005634	NM_032424	Hs.266782	84437	263.517	134.808	7.56762	7.69671
1.31652	down	NM_024958	chr20:335267-335326	NRSN2	Homo sapiens neurensin 2 (NRSN2), mRNA [NM_024958]	GO:0030133|GO:0008150|GO:0003674|GO:0005886|GO:0043025|GO:0016021	NM_024958	Hs.416024	80023	65.9232	46.925	5.64647	6.04319
1.13754	down	NM_031293	chr16:72153134-72153075	PMFBP1	Homo sapiens polyamine modulated factor 1 binding protein 1 (PMFBP1), transcript variant 1, mRNA [NM_031293]	GO:0005737	NM_031293	Hs.714939	83449	91.99	55.1698	6.11747	6.30339
1.93509	down	NR_023342	chr21:31993110-31993169	KRTAP20-4	Homo sapiens keratin associated protein 20-4 (KRTAP20-4), non-coding RNA [NR_023342]	GO:0005882	NR_023342	Hs.580879	100151643	27.1802	30.6241	4.42357	5.37597
1.99215	down		chr7:156058902-156058961							55.3664	58.5594	5.4025	6.39682
2.68374	down	NM_145754	chr8:145694875-145694934	KIFC2	Homo sapiens kinesin family member C2 (KIFC2), mRNA [NM_145754]	GO:0008017|GO:0005871|GO:0005737|GO:0008152|GO:0005874|GO:0003777|GO:0016887|GO:0005524|GO:0007018	NM_145754	Hs.528713	90990	71.3524	96.2027	5.75527	7.17952
1.77214	down	NM_014953	chr13:73330377-73330318	DIS3	Homo sapiens DIS3 exosome endoribonuclease and 3'-5' exoribonuclease (DIS3), transcript variant 1, mRNA [NM_014953]	GO:0005515|GO:0016075|GO:0010467|GO:0090305|GO:0003723|GO:0006364|GO:0005730|GO:0043928|GO:0071034|GO:0000178|GO:0005829|GO:0043547|GO:0005085|GO:0004519|GO:0016020|GO:0000175|GO:0000176|GO:0005654|GO:0000288	NM_014953	Hs.744104	22894	27.1753	28.3163	4.42342	5.24891
1.45129	down	NM_003868	chrX:76711799-76711858	FGF16	Homo sapiens fibroblast growth factor 16 (FGF16), mRNA [NM_003868]	GO:0008286|GO:0048011|GO:0048015|GO:0007267|GO:0005104|GO:0005576|GO:2000546|GO:0005615|GO:0070349|GO:0009266|GO:0007165|GO:0043405|GO:0007173|GO:0008543|GO:0045087|GO:0001936|GO:0008152|GO:0009887|GO:0008083|GO:0038095	NM_003868	Hs.666364	8823	59.2819	46.6685	5.49789	6.03523
126.26	down	NM_024943	chr4:38969231-38969172	TMEM156	Homo sapiens transmembrane protein 156 (TMEM156), transcript variant 1, mRNA [NM_024943]	GO:0016021	NM_024943	Hs.374147	80008	5	396.906	2.32191	9.30216
1.28556	down	NM_022131	chr3:140286379-140286438	CLSTN2	Homo sapiens calsyntenin 2 (CLSTN2), mRNA [NM_022131]	GO:0000139|GO:0045211|GO:0005509|GO:0005789|GO:0016021|GO:0007156	NM_022131	Hs.158529	64084	16.1845	13.2495	3.70234	4.06473
1.63809	down	NM_006059	chr9:133914335-133914394	LAMC3	Homo sapiens laminin, gamma 3 (LAMC3), mRNA [NM_006059]	GO:0000904|GO:0060041|GO:0016020|GO:0030198|GO:0014002|GO:0005198|GO:0005578|GO:0005576|GO:0007155|GO:0007601|GO:0005604	NM_006059	Hs.201805	10319	16.8181	17.1818	3.75508	4.4671
1.51246	down		chr15:043885724-043885783		Q70CD4_EIMTE (Q70CD4) Surface antigen 2 precursor, partial (6%) [THC2631252]					596.066	399.015	8.71289	9.30979
1.38954	down	NR_026979	chr15:69863175-69863234	LOC145837	Homo sapiens uncharacterized LOC145837 (LOC145837), long non-coding RNA [NR_026979]		NR_026979	Hs.410126	145837	29.483	24.3413	4.53183	5.00644
1.22941	down	AK097098	chr14:69262570-69262511		Homo sapiens cDNA FLJ39779 fis, clone SPLEN2001945. [AK097098]			Hs.734777		2160.36	1281.63	10.611	10.9089
1.23923	down	NM_000200	chr4:70898958-70902030	HTN3	Homo sapiens histatin 3 (HTN3), mRNA [NM_000200]	GO:0005515|GO:0050832|GO:0031640|GO:0005576|GO:0031214|GO:0046872|GO:0042742	NM_000200	Hs.654442	3347	16.2761	12.8528	3.70854	4.01799
4.7754	down	NM_152644	chr10:124609990-124608947	FAM24B	Homo sapiens family with sequence similarity 24, member B (FAM24B), transcript variant 1, mRNA [NM_152644]	GO:0005576	NM_152644	Hs.114648	196792	127.15	284.108	6.56364	8.81926
1.44514	down	NM_033171	chr21:41033636-41033695	B3GALT5	Homo sapiens UDP-Gal:betaGlcNAc beta 1,3-galactosyltransferase, polypeptide 5 (B3GALT5), transcript variant 3, mRNA [NM_033171]	GO:0005794|GO:0000139|GO:0008499|GO:0005783|GO:0006486|GO:0016021	NM_033171	Hs.733638	10317	16.0322	14.6233	3.68837	4.21958
1.22093	down	NM_004994	chr20:44645121-44645180	MMP9	Homo sapiens matrix metallopeptidase 9 (gelatinase B, 92kDa gelatinase, 92kDa type IV collagenase) (MMP9), mRNA [NM_004994]	GO:0005515|GO:0051549|GO:0005518|GO:0035987|GO:0050900|GO:2001258|GO:0005615|GO:0042802|GO:0022617|GO:0007411|GO:0030198|GO:0030574|GO:0006508|GO:0030225|GO:1900122|GO:0070062|GO:0043065|GO:0048013|GO:0007566|GO:0005578|GO:0005576|GO:0001501|GO:0004175|GO:0001503|GO:0008270|GO:0004222	NM_004994	Hs.297413	4318	180.755	105.33	7.03943	7.32741
2.16016	down	NM_004249	chr4:13369441-13369382	RAB28	Homo sapiens RAB28, member RAS oncogene family (RAB28), transcript variant 2, mRNA [NM_004249]	GO:0005737|GO:0005886|GO:0007264|GO:0035253|GO:0008152|GO:0003924|GO:0019003|GO:0005525|GO:0036064	NM_004249	Hs.656060	9364	757.11	738.279	9.05417	10.1653
1.48266	down	BC054009	chr8:76402375-76402434	HNF4G	hepatocyte nuclear factor 4, gamma [Source:HGNC Symbol;Acc:HGNC:5026] [ENST00000396419]	GO:0010467|GO:0003700|GO:0006367|GO:0006357|GO:0003707|GO:0043565|GO:0031018|GO:0043401|GO:0005654|GO:0008270|GO:0004879|GO:0045893|GO:0030522		Hs.241529	3174	60.3516	48.4037	5.5255	6.09368
1.24365	down	NM_054016	chr1:24291533-24291474	SRSF10	Homo sapiens serine/arginine-rich splicing factor 10 (SRSF10), transcript variant 2, mRNA [NM_054016]	GO:0000244|GO:0005515|GO:0006355|GO:0048025|GO:0003723|GO:0006376|GO:0005634|GO:0050733|GO:0005737|GO:0006406|GO:0016607|GO:0000166|GO:0000398|GO:0000375|GO:0016482|GO:0005654|GO:0051082	NM_054016	Hs.3530	10772	283.453	162.003	7.66864	7.98322
1.40839	down	AK125684	chr10:79627888-79627947	LOC100131132	Homo sapiens cDNA FLJ43696 fis, clone TBAES2007964. [AK125684]			Hs.568869	100131132	86.8666	63.9119	6.03466	6.5287
2.1253	down	NM_018677	chr20:33515343-33515401	ACSS2	Homo sapiens acyl-CoA synthetase short-chain family member 2 (ACSS2), transcript variant 1, mRNA [NM_018677]	GO:0008610|GO:0006805|GO:0016208|GO:0006069|GO:0019542|GO:0044281|GO:0005524|GO:0005829|GO:0043231|GO:0005737|GO:0019427|GO:0019413|GO:0005654|GO:0003987	NM_018677	Hs.517034	55902	233.309	225.833	7.39579	8.48345
1.05406	down		chr13:37064301-37064242		HIST1H2A pseudogene 6 [Source:HGNC Symbol;Acc:HGNC:42647] [ENST00000448609]					30.5235	19.3903	4.58067	4.65663
1.13455	down	AK124891	chr15:89936478-89936537	LOC100131654	Homo sapiens cDNA FLJ42901 fis, clone BRHIP3011241. [AK124891]			Hs.587277	100131654	56.0347	35.3669	5.4197	5.60182
1.03732	down	NM_001144995	chr14:99981606-99981547	CCDC85C	Homo sapiens coiled-coil domain containing 85C (CCDC85C), mRNA [NM_001144995]	GO:0043296|GO:0021987|GO:0005923	NM_001144995	Hs.709288	317762	29.157	18.3554	4.51699	4.56985
1.50641	down	NM_138418	chr16:698235-698294	FAM195A	Homo sapiens family with sequence similarity 195, member A (FAM195A), mRNA [NM_138418]		NM_138418	Hs.706105	84331	605.576	403.076	8.7357	9.32681
1.62751	down	NM_018584	chr1:20809460-20809401	CAMK2N1	Homo sapiens calcium/calmodulin-dependent protein kinase II inhibitor 1 (CAMK2N1), mRNA [NM_018584]	GO:0030054|GO:0019901|GO:0045211|GO:0043025|GO:0008427|GO:0014069|GO:0006469|GO:0030425	NM_018584	Hs.731383	55450	952.706	695.293	9.37893	10.0816
1.08676	down	BC066989	chr2:190649903-190649962		Homo sapiens cDNA clone IMAGE:5267335. [BC066989]			Hs.111749		60.8582	36.5365	5.53759	5.65762
157.321	down		chr2:143704873-143704932		Q9BVW3_HUMAN (Q9BVW3) Kynureninase (L-kynurenine hydrolase), isoform b, partial (40%) [THC2613185]					7.57087	624.733	2.63596	9.93353
5.35331	down	NM_001673	chr7:97481520-97481461	ASNS	Homo sapiens asparagine synthetase (glutamine-hydrolyzing) (ASNS), transcript variant 2, mRNA [NM_001673]	GO:0070981|GO:0031427|GO:0044281|GO:0032870|GO:0042803|GO:0030968|GO:0005829|GO:0034641|GO:0004066|GO:0009416|GO:0042149|GO:0006529|GO:0043200|GO:0032354|GO:0043066|GO:0048037|GO:0009636|GO:0008652|GO:0005524|GO:0009612|GO:0001889|GO:0045931|GO:0006987|GO:0044267|GO:0006541	NM_001673	Hs.489207	440	5045.48	16227.1	11.8835	14.3039
1.92316	down	NM_198540	chr19:41931342-41931283	B3GNT8	Homo sapiens UDP-GlcNAc:betaGal beta-1,3-N-acetylglucosaminyltransferase 8 (B3GNT8), mRNA [NM_198540]	GO:0006493|GO:0000139|GO:0030311|GO:0016262|GO:0016266|GO:0016021|GO:0044267|GO:0008378|GO:0070062|GO:0043687	NM_198540	Hs.441681	374907	426.005	362.506	8.23638	9.17986
1.02169	down	NM_138785	chr6:149901799-149901858	GINM1	Homo sapiens glycoprotein integral membrane 1 (GINM1), mRNA [NM_138785]	GO:0016021|GO:0070062	NM_138785	Hs.438872	116254	809.057	361.687	9.14502	9.17598
1.80871	down	NM_022077	chr20:35944983-35945042	MANBAL	Homo sapiens mannosidase, beta A, lysosomal-like (MANBAL), transcript variant 1, mRNA [NM_022077]	GO:0016021	NM_022077	Hs.6126	63905	901.818	736.003	9.30619	10.1612
2.09373	down	AB002446	chr5:114504690-114504749	LOC728254	Homo sapiens mRNA, clone: sF2, from chromosome 5q21-q22. [AB002446]			Hs.519514	728254	1995.81	2035.67	10.4888	11.5548
2.10868	down	XM_005273526	chr8:23432812-23432871	SLC25A37	solute carrier family 25 (mitochondrial iron transporter), member 37 [Source:HGNC Symbol;Acc:HGNC:29786] [ENST00000519973]	GO:0048250|GO:0005743|GO:0005381|GO:0044281|GO:0016021|GO:0055072|GO:0034755	XM_005273526	Hs.596025	51312	954.076	911.429	9.38088	10.4572
1.50282	down	NM_003638	chr10:15561364-15561305	ITGA8	Homo sapiens integrin, alpha 8 (ITGA8), transcript variant 1, mRNA [NM_003638]	GO:0001656|GO:0005886|GO:0005783|GO:0046872|GO:0045184|GO:0016337|GO:0030198|GO:0048745|GO:0034446|GO:0043204|GO:0007613|GO:0048333|GO:0030511|GO:0008305|GO:0042472|GO:0009986|GO:2000721|GO:0001822|GO:0014069|GO:0045177|GO:0034678|GO:0007160|GO:0032591|GO:0007420|GO:0007229|GO:0030030|GO:0005925	NM_003638	Hs.171311	8516	14.6027	13.9018	3.55307	4.14075
1.39637	down		chr2:74534419-74534360		keratin 18 pseudogene 26 [Source:HGNC Symbol;Acc:HGNC:33395] [ENST00000454475]					11004.6	9420.82	13.0847	13.5664
2.0512	down	AK127681	chr2:70237008-70236949	LOC100128333	Homo sapiens cDNA FLJ45779 fis, clone NETRP2005282. [AK127681]			Hs.683646	100128333	47.1848	52.4652	5.18393	6.2204
1.33648	down	NM_138798	chr2:99787060-99787001	MITD1	Homo sapiens MIT, microtubule interacting and transport, domain containing 1 (MITD1), mRNA [NM_138798]	GO:0005515|GO:0032091|GO:0000281|GO:0019904|GO:0030496|GO:0042803|GO:0043231|GO:0000920|GO:0071985|GO:0031902|GO:0035091|GO:0019898|GO:0070062	NM_138798	Hs.14222	129531	806.106	479.667	9.14032	9.55876
1.05314	down	NM_001265594	chr1:6528219-6528160	PLEKHG5	Homo sapiens pleckstrin homology domain containing, family G (with RhoGef domain) member 5 (PLEKHG5), transcript variant 8, mRNA [NM_001265594]	GO:0051056|GO:0048471|GO:0048011|GO:0035767|GO:0043065|GO:0005886|GO:0007264|GO:0030139|GO:0097190|GO:0030027|GO:0005829|GO:0005737|GO:0005911|GO:0032321|GO:0004871|GO:0005089|GO:0043123	NM_001265594	Hs.284232	57449	1881.6	929.713	10.4065	10.4812
1.09213	down	NR_046107	chr9:138076863-138076922	LOC401557	Homo sapiens uncharacterized LOC401557 (LOC401557), long non-coding RNA [NR_046107]		NR_046107	Hs.640138	401557	129.087	72.2006	6.58602	6.71317
1.18452	down	NM_001146702	chrX:53253984-53253925	KDM5C	Homo sapiens lysine (K)-specific demethylase 5C (KDM5C), transcript variant 2, mRNA [NM_001146702]	GO:0034720|GO:0032453|GO:0016706|GO:0006325|GO:0008270|GO:0005654|GO:0005634|GO:0048511|GO:0045892|GO:0003677|GO:0006351|GO:0055114	NM_001146702	Hs.631768	8242	21.7869	15.9536	4.10874	4.35305
2.15611	down	NM_004604	chr16:31051321-31051380	STX4	Homo sapiens syntaxin 4 (STX4), transcript variant 3, mRNA [NM_004604]	GO:0005802|GO:0005515|GO:0035493|GO:0048471|GO:0008284|GO:0005886|GO:0043311|GO:0042581|GO:0045202|GO:0031201|GO:0060291|GO:0006886|GO:0005615|GO:0005829|GO:0035749|GO:0005622|GO:0016323|GO:0050921|GO:0043197|GO:0000149|GO:0017157|GO:2000010|GO:0061024|GO:0031629|GO:0033194|GO:0048278|GO:0070062|GO:0005773|GO:0016230|GO:0030335|GO:0009986|GO:0035774|GO:0048284|GO:0006892|GO:0030168|GO:0043085|GO:…	NM_004604	Hs.83734	6810	388.71	373.312	8.10933	9.21777
1.41828	down	NM_004246	chr17:9765347-9765406	GLP2R	Homo sapiens glucagon-like peptide 2 receptor (GLP2R), mRNA [NM_004246]	GO:0008284|GO:0005886|GO:0071377|GO:0004930|GO:0007188|GO:0016021|GO:0004967	NM_004246	Hs.248202	9340	13.5357	12.2315	3.44641	3.95054
1.28719	down	NM_181054	chr14:62214845-62214904	HIF1A	Homo sapiens hypoxia inducible factor 1, alpha subunit (basic helix-loop-helix transcription factor) (HIF1A), transcript variant 2, mRNA [NM_181054]	GO:0042541|GO:0005515|GO:0010468|GO:0003700|GO:0003705|GO:0001755|GO:0000989|GO:0001947|GO:0006879|GO:0007219|GO:0042789|GO:0031625|GO:0035035|GO:0006089|GO:0019901|GO:0014850|GO:0001892|GO:0032722|GO:0030502|GO:0008542|GO:0032963|GO:0019896|GO:0005654|GO:0019899|GO:0032364|GO:0008134|GO:0030949|GO:0032007|GO:0021987|GO:0042826|GO:0035257|GO:0005634|GO:0001837|GO:0010870|GO:0005829|GO:0005737|GO:…	NM_181054	Hs.597216	3091	2375.18	1501.65	10.7599	11.1242
1.09634	down	NM_002363	chrX:30269128-30269187	MAGEB1	Homo sapiens melanoma antigen family B, 1 (MAGEB1), transcript variant 1, mRNA [NM_002363]		NM_002363	Hs.73021	4112	64.258	38.7051	5.61314	5.74584
2.93267	down	NR_026932	chr10:112629567-112629508	PDCD4-AS1	Homo sapiens PDCD4 antisense RNA 1 (PDCD4-AS1), long non-coding RNA [NR_026932]		NR_026932	Hs.599931	282997	61.9001	92.2988	5.5597	7.11191
1.49333	down	NM_006059	chr9:133963144-133963203	LAMC3	Homo sapiens laminin, gamma 3 (LAMC3), mRNA [NM_006059]	GO:0000904|GO:0060041|GO:0016020|GO:0030198|GO:0014002|GO:0005198|GO:0005578|GO:0005576|GO:0007155|GO:0007601|GO:0005604	NM_006059	Hs.201805	10319	62.8521	50.4423	5.58096	6.1595
1.28224	down	AK127723	chr12:130518100-130518041	LOC100190940					100190940	22.2482	17.5196	4.13986	4.49852
1.51216	down	NM_130803	chr11:64571867-64571808	MEN1	Homo sapiens multiple endocrine neoplasia I (MEN1), transcript variant e1E, mRNA [NM_130803]	GO:0051974|GO:0005515|GO:0010467|GO:0006367|GO:0044212|GO:0048704|GO:0046329|GO:0003690|GO:0000165|GO:0051781|GO:0007179|GO:0030674|GO:0000785|GO:0009411|GO:0010332|GO:0000400|GO:0060135|GO:0000403|GO:0000122|GO:0045786|GO:0032925|GO:0018024|GO:0043280|GO:0043234|GO:0006281|GO:0002076|GO:0007420|GO:0005654|GO:0045892|GO:0008285|GO:0045736|GO:0005634|GO:0032154|GO:0016363|GO:0043433|GO:0005829|GO:…	NM_130803	Hs.423348	4221	156.339	113.338	6.84864	7.44525
1.07579	down	NM_033109	chr2:55862315-55862256	PNPT1	Homo sapiens polyribonucleotide nucleotidyltransferase 1 (PNPT1), mRNA [NM_033109]	GO:0097222|GO:0005515|GO:0000962|GO:0000965|GO:0035458|GO:0000964|GO:0043457|GO:0035928|GO:0035927|GO:0005739|GO:0070207|GO:0005758|GO:0008266|GO:0005737|GO:0051260|GO:2000772|GO:0045926|GO:0000957|GO:0043631|GO:0000958|GO:0006402|GO:0006401|GO:0071850|GO:0071042|GO:0004654|GO:0034046|GO:0035198|GO:2000627|GO:0070584|GO:0000175|GO:0016020|GO:0045025|GO:0034599|GO:0061014	NM_033109	Hs.388733	87178	112.799	62.8717	6.39747	6.50287
1.2845	down	NM_001105539	chr8:81431950-81432009	ZBTB10	Homo sapiens zinc finger and BTB domain containing 10 (ZBTB10), transcript variant 1, mRNA [NM_001105539]	GO:0006355|GO:0005654|GO:0003677|GO:0046872|GO:0006351	NM_001105539	Hs.591868	65986	63.4538	44.2924	5.5941	5.95531
1.118	down	NM_001219	chr7:128410369-128410428	CALU	Homo sapiens calumenin (CALU), transcript variant 1, mRNA [NM_001219]	GO:0005515|GO:0042470|GO:0008150|GO:0005794|GO:0016020|GO:0007596|GO:0005783|GO:0005509|GO:0002576|GO:0033018|GO:0030168|GO:0005576	NM_001219	Hs.743262	813	1194.21	600.693	9.71566	9.87658
1.014	down		chr7:3197966-3197907	LOC100129603	Q16673_HUMAN (Q16673) PMS7 protein (HPMS7 protein) (Fragment), partial (11%) [THC2638383]				100129603	54.8228	31.3037	5.38862	5.40868
10.1975	down	NM_004126	chr7:93555764-93555823	GNG11	Homo sapiens guanine nucleotide binding protein (G protein), gamma 11 (GNG11), mRNA [NM_004126]	GO:0007165|GO:0006112|GO:0007186|GO:0005886|GO:0071377|GO:0005834|GO:0003924|GO:0044281|GO:0004871	NM_004126	Hs.83381	2791	977.647	5176.36	9.42598	12.7761
1.13363	down	NM_058230	chr5:178311237-178311296	ZNF354B	Homo sapiens zinc finger protein 354B (ZNF354B), mRNA [NM_058230]	GO:0006355|GO:0003700|GO:0005634|GO:0003677|GO:0046872|GO:0006351	NM_058230	Hs.724051	117608	98.3245	58.3361	6.21053	6.39147
1.3997	down	NM_182499	chr1:154517305-154517364	TDRD10	Homo sapiens tudor domain containing 10 (TDRD10), transcript variant 2, mRNA [NM_182499]	GO:0000166|GO:0003723	NM_182499	Hs.387671	126668	88.0002	64.3117	6.05457	6.53969
1.94341	down	NM_001025579	chr17:8371379-8371438	NDEL1	Homo sapiens nudE neurodevelopment protein 1-like 1 (NDEL1), transcript variant 1, mRNA [NM_001025579]	GO:0005515|GO:0008017|GO:0008090|GO:0007100|GO:0001833|GO:0045773|GO:0000132|GO:0005635|GO:0005829|GO:0051642|GO:0005737|GO:0007059|GO:0048680|GO:0047496|GO:0021799|GO:0043203|GO:0006508|GO:0031252|GO:0060053|GO:0060052|GO:0005813|GO:0005871|GO:0043014|GO:0005874|GO:0021955|GO:0048487|GO:0005819|GO:0005730|GO:0032864|GO:0051303|GO:0070012|GO:0016477|GO:0007020|GO:0010975|GO:0000777|GO:0000776|GO:…	NM_001025579	Hs.372123	81565	2205.45	2131.65	10.6426	11.6012
1.10392	down	NM_201400	chr16:5134996-5134937	EEF2KMT	Homo sapiens eukaryotic elongation factor 2 lysine methyltransferase (EEF2KMT), transcript variant 1, mRNA [NM_201400]	GO:0005515|GO:0005737|GO:0016279|GO:0018023	NM_201400	Hs.406461	196483	129.642	73.1713	6.59324	6.73587
1.52763	down	NM_006139	chr2:204599903-204599962	CD28	Homo sapiens CD28 molecule (CD28), transcript variant 1, mRNA [NM_006139]	GO:0005515|GO:0051897|GO:0050852|GO:0005886|GO:0002863|GO:0031295|GO:0042089|GO:0002020|GO:0005829|GO:0042802|GO:0007173|GO:0045944|GO:0006959|GO:0042102|GO:0046641|GO:0016032|GO:0045070|GO:0001772|GO:0048011|GO:0048015|GO:0045840|GO:0045727|GO:0014068|GO:0015026|GO:0097190|GO:0050690|GO:0045086|GO:0045066|GO:0008543|GO:0005887|GO:0045087|GO:0005070|GO:0045060|GO:0048304|GO:0009897|GO:0007166|GO:…	NM_006139	Hs.443123	940	128.776	97.2294	6.58294	7.19424
1.24233	down	NM_022915	chr2:224831754-224831813	MRPL44	Homo sapiens mitochondrial ribosomal protein L44 (MRPL44), mRNA [NM_022915]	GO:0070124|GO:0070125|GO:0006396|GO:0070126|GO:0032543|GO:0006996|GO:0004525|GO:0005743|GO:0005840|GO:0005575	NM_022915	Hs.203559	65080	810.208	443.403	9.14683	9.45988
1.03954	down	NM_001319	chr19:1980005-1980195	CSNK1G2	Homo sapiens casein kinase 1, gamma 2 (CSNK1G2), mRNA [NM_001319]	GO:0051219|GO:0005515|GO:0006665|GO:0042277|GO:0000287|GO:0030148|GO:0008360|GO:0090263|GO:0005634|GO:0044281|GO:0005524|GO:0005829|GO:0006897|GO:0007165|GO:0046777|GO:0001948|GO:0018105|GO:0016020|GO:0004674|GO:0006468|GO:0016055	NM_001319	Hs.651905	1455	206.071	102.133	7.21999	7.27593
2.17483	down	BQ932264	chr11:61593923-61593982		AGENCOURT_8882055 Lupski_sciatic_nerve Homo sapiens cDNA clone IMAGE:6197768 5', mRNA sequence [BQ932264]			Hs.734202		171.02	172.43	6.96575	8.08665
3.39931	down	NM_005356	chr1:32751432-32751491	LCK	Homo sapiens LCK proto-oncogene, Src family tyrosine kinase (LCK), transcript variant 2, mRNA [NM_005356]	GO:0005515|GO:0042542|GO:0006882|GO:0050900|GO:0010043|GO:0032403|GO:0042802|GO:0001948|GO:0042609|GO:0070474|GO:0007173|GO:0042127|GO:0051117|GO:0000242|GO:0038083|GO:0042169|GO:0070062|GO:0051209|GO:0019901|GO:0019903|GO:0007568|GO:0045588|GO:0030168|GO:2001244|GO:0051249|GO:0031234|GO:0008543|GO:0050870|GO:0016311|GO:0045087|GO:0045121|GO:0038095|GO:0043548|GO:0050853|GO:0050852|GO:0005886|GO:…	NM_005356	Hs.470627	3932	94.6937	155.821	6.16012	7.92537
1.81231	down	NM_016599	chr4:120108443-120108502	MYOZ2	Homo sapiens myozenin 2 (MYOZ2), mRNA [NM_016599]	GO:0005515|GO:0030346|GO:0008150|GO:0030018|GO:0031433|GO:0003779|GO:0015629|GO:0030017	NM_016599	Hs.732122	51778	36.916	37.521	4.84404	5.70187
1.07812	down	NM_014106	chr15:35270627-35270568	ZNF770	Homo sapiens zinc finger protein 770 (ZNF770), mRNA [NM_014106]	GO:0006366|GO:0006357|GO:0000981|GO:0005634|GO:0003677|GO:0046872	NM_014106	Hs.744990	54989	3360.02	1781.66	11.2569	11.3654
50.3242	down		chr4:165878012-165877953							83.628	2192.15	5.98245	11.6356
26.9277	down	NM_012254	chr19:59009780-59009721	SLC27A5	Homo sapiens solute carrier family 27 (fatty acid transporter), member 5 (SLC27A5), mRNA [NM_012254]	GO:0015245|GO:0000038|GO:0001676|GO:0005783|GO:0006699|GO:0030176|GO:0044281|GO:0032403|GO:0005524|GO:0004467|GO:0043234|GO:0015911|GO:0009925|GO:0047747|GO:0046951|GO:0015721|GO:0005789|GO:0008206|GO:0031957|GO:0006642	NM_012254	Hs.292177	10998	41.4929	553.594	5.00809	9.75911
10.0743	down	NM_024997	chr16:10577266-10577325	ATF7IP2	Homo sapiens activating transcription factor 7 interacting protein 2 (ATF7IP2), transcript variant 1, mRNA [NM_024997]	GO:0006355|GO:0005737|GO:0005730|GO:0005654|GO:0005634|GO:0006351	NM_024997	Hs.513343	80063	12.9511	72.2994	3.38333	6.71594
1.42544	down	NM_024691	chr19:58005503-58005562	ZNF419	Homo sapiens zinc finger protein 419 (ZNF419), transcript variant 2, mRNA [NM_024691]	GO:0006355|GO:0005634|GO:0003677|GO:0046872|GO:0006351	NM_024691	Hs.744339	79744	24.2054	20.8928	4.26715	4.77855
2.01279	down	XM_003118552	chr6:71122645-71122586	lnc-COL9A1-1	PREDICTED: Homo sapiens uncharacterized LOC100507172 (LOC100507172), mRNA [XM_003118552]			Hs.669000		60.215	63.9857	5.52118	6.53037
1.00037	down	NM_001142966	chr18:19085780-19085839	GREB1L	Homo sapiens growth regulation by estrogen in breast cancer-like (GREB1L), mRNA [NM_001142966]	GO:0016021	NM_001142966	Hs.149020	80000	39.9558	23.5259	4.95807	4.9586
1.15194	down		chr2:173808326-173808267							17.1785	12.5413	3.78025	3.98432
1.3263	down	NM_000978	chr17:37006703-37006644	RPL23	Homo sapiens ribosomal protein L23 (RPL23), mRNA [NM_000978]	GO:0005515|GO:0010467|GO:0003735|GO:0019083|GO:0006614|GO:0019058|GO:0005730|GO:0006415|GO:0006412|GO:0006413|GO:0005829|GO:0006414|GO:0005737|GO:0016020|GO:0000184|GO:0006610|GO:0016032|GO:0005840|GO:0022625|GO:0044267|GO:0005925|GO:0070062	NM_000978	Hs.406300	9349	42304.2	45722.8	15.2994	15.7068
1.65344	down	NM_152399	chr4:122680578-122680519	TMEM155	Homo sapiens transmembrane protein 155 (TMEM155), mRNA [NM_152399]	GO:0005576	NM_152399	Hs.27524	132332	24.5109	24.4057	4.2856	5.01106
1.29034	down	NM_013389	chr7:44578461-44576528	NPC1L1	Homo sapiens NPC1-like 1 (NPC1L1), transcript variant 1, mRNA [NM_013389]	GO:0042632|GO:0005515|GO:0006695|GO:0017137|GO:0005886|GO:0042493|GO:0044281|GO:0031526|GO:0030301|GO:0030299|GO:0031489|GO:0007165|GO:0016324|GO:0008144|GO:0042157|GO:0015918|GO:0008158|GO:0016021|GO:0030659	NM_013389	Hs.567486	29881	100.123	67.2189	6.23536	6.60311
1.49512	down	NM_033180	chr11:5345150-5345091	OR51B2	Homo sapiens olfactory receptor, family 51, subfamily B, member 2 (gene/pseudogene) (OR51B2), mRNA [NM_033180]	GO:0050911|GO:0004984|GO:0007186|GO:0005886|GO:0004930|GO:0016021	NM_033180	Hs.680163	79345	24.3276	21.9627	4.2745	4.85476
1.01227	down	NM_004170	chr9:4587002-4587061	SLC1A1	Homo sapiens solute carrier family 1 (neuronal/epithelial high affinity glutamate transporter, system Xag), member 1 (SLC1A1), mRNA [NM_004170]	GO:0015501|GO:0005886|GO:0051938|GO:0070779|GO:0005313|GO:0007268|GO:0055085|GO:0016324|GO:0016020|GO:0042883|GO:0005887|GO:0051260|GO:0016595|GO:0017153|GO:0070062|GO:0006811|GO:0033229	NM_004170	Hs.444915	6505	143.785	73.9429	6.73274	6.75034
2.0869	down	NM_003876	chr17:21101502-21101443	TMEM11	Homo sapiens transmembrane protein 11 (TMEM11), transcript variant 1, mRNA [NM_003876]	GO:0005515|GO:0003674|GO:0005887|GO:0031305|GO:0007005	NM_003876	Hs.592945	8834	963.816	913.533	9.39918	10.4605
1.27419	down	NM_000741	chr11:46406728-46406669	CHRM4	Homo sapiens cholinergic receptor, muscarinic 4 (CHRM4), mRNA [NM_000741]	GO:0040012|GO:0007165|GO:0030054|GO:0005886|GO:0008283|GO:0005887|GO:0045211|GO:0007197|GO:0007213|GO:0016907|GO:0007166	NM_000741	Hs.248100	1132	45.0571	32.5132	5.11942	5.46901
1.74893	down	XM_006717483	chr10:12871082-12871141	CAMK1D	calcium/calmodulin-dependent protein kinase ID [Source:HGNC Symbol;Acc:HGNC:19341] [ENST00000615792]	GO:0005516|GO:0043066|GO:0043065|GO:0071622|GO:0005634|GO:0060267|GO:0005524|GO:0032793|GO:0005737|GO:0050766|GO:0006954|GO:0010976|GO:0090023|GO:0050773|GO:0006468|GO:0004683	XM_006717483	Hs.659517	57118	220.294	176.984	7.31391	8.12039
1.61265	down	NM_022550	chr5:82500709-82554376	XRCC4	Homo sapiens X-ray repair complementing defective repair in Chinese hamster cells 4 (XRCC4), transcript variant 3, mRNA [NM_022550]	GO:0005515|GO:0051351|GO:0000793|GO:0030054|GO:0010165|GO:0016874|GO:0005634|GO:0048146|GO:0006303|GO:0006302|GO:0005829|GO:0043524|GO:0050769|GO:0016032|GO:0002328|GO:0005958|GO:0010332|GO:0071285|GO:0005813|GO:0033077|GO:0033152|GO:0045190|GO:0007417|GO:0008022|GO:0003677|GO:0001701|GO:0070419|GO:0032807|GO:0006281|GO:0051103|GO:0005654	NM_022550	Hs.567359	7518	268.654	197.08	7.59219	8.28162
1.00821	down	AK090887	chr10:7326212-7326153	SFMBT2	Scm-like with four mbt domains 2 [Source:HGNC Symbol;Acc:HGNC:20256] [ENST00000379713]	GO:0005515|GO:0042393|GO:0006355|GO:0016235|GO:0010629|GO:0005654|GO:0005634|GO:0043231		Hs.407983	57713	41.6358	24.6134	5.01303	5.02482
4.55786	down	NM_000678	chr20:4201337-4201278	ADRA1D	Homo sapiens adrenoceptor alpha 1D (ADRA1D), mRNA [NM_000678]	GO:0004937|GO:0008284|GO:0005886|GO:0008283|GO:0007267|GO:0007275|GO:0006259|GO:0001994|GO:0001986|GO:0007186|GO:0005887|GO:0071875|GO:0007188	NM_000678	Hs.557	146	14.7012	38.9209	3.56455	5.7529
3.37052	down	NM_001130042	chr1:75171765-75171706	CRYZ	Homo sapiens crystallin, zeta (quinone reductase) (CRYZ), transcript variant 1, mRNA [NM_001130042]	GO:0005794|GO:0042178|GO:0070404|GO:0003960|GO:0070402|GO:0005829|GO:0043231|GO:0005737|GO:0051289|GO:0008270|GO:0003730|GO:0007601|GO:0055114|GO:0070062	NM_001130042	Hs.83114	1429	808.707	1270.72	9.14426	10.8972
2.48144	down	NM_001430	chr2:46613666-46613725	EPAS1	Homo sapiens endothelial PAS domain protein 1 (EPAS1), mRNA [NM_001430]	GO:0005515|GO:0006366|GO:0030324|GO:0061418|GO:0055072|GO:0005829|GO:0042415|GO:0045944|GO:0048469|GO:0043129|GO:0004871|GO:0035019|GO:0048625|GO:0035035|GO:0005667|GO:0001666|GO:0046982|GO:0071456|GO:0001892|GO:0043619|GO:0001525|GO:0003677|GO:0043565|GO:0007165|GO:0001077|GO:0002027|GO:0001974|GO:0030218|GO:0005654|GO:0007005|GO:0007601|GO:0008134	NM_001430	Hs.468410	2034	13690.5	22612.5	13.4281	14.7393
1.02861	down	NR_001536	chrY:9595896-9595955	TTTY2	Homo sapiens testis-specific transcript, Y-linked 2 (non-protein coding) (TTTY2), long non-coding RNA [NR_001536]		NR_001536	Hs.158345	60439	30.1976	18.7962	4.56536	4.60606
1.1126	down	NM_017966	chr11:60897849-60897790	VPS37C	Homo sapiens vacuolar protein sorting 37 homolog C (S. cerevisiae) (VPS37C), mRNA [NM_017966]	GO:0005515|GO:0000813|GO:0019082|GO:0019058|GO:0019068|GO:0015031|GO:0016197|GO:0031902|GO:0016032|GO:0061024|GO:0010008|GO:0048306|GO:0070062	NM_017966	Hs.523715	55048	1110.09	556.807	9.61258	9.76651
1.38724	down	NM_000780	chr8:59403473-59403414	CYP7A1	Homo sapiens cytochrome P450, family 7, subfamily A, polypeptide 1 (CYP7A1), mRNA [NM_000780]	GO:0042632|GO:0006707|GO:0006805|GO:0005506|GO:0006699|GO:0044281|GO:0055085|GO:0043231|GO:0071397|GO:0070857|GO:0005789|GO:0008206|GO:0016125|GO:0071333|GO:0008123|GO:0044255|GO:0055114|GO:0020037	NM_000780	Hs.1644	1581	68.5659	50.7296	5.6975	6.16972
2.69634	down	NM_044472	chr1:22416563-22416622	CDC42	Homo sapiens cell division cycle 42 (CDC42), transcript variant 2, mRNA [NM_044472]	GO:0045859|GO:0005515|GO:0043497|GO:0046330|GO:0031424|GO:0035088|GO:0042802|GO:0031069|GO:0042692|GO:0051489|GO:0043525|GO:0043552|GO:0007173|GO:0007411|GO:0043025|GO:0007030|GO:0031274|GO:0046847|GO:0051017|GO:0007088|GO:0005815|GO:0019901|GO:0032467|GO:0045740|GO:0042059|GO:0030496|GO:0031435|GO:0030742|GO:0051149|GO:0048554|GO:0045087|GO:0038096|GO:0005925|GO:0034332|GO:0043005|GO:0003161|GO:…	NM_044472	Hs.467637	998	67.0443	91.3949	5.66707	7.09807
1.34807	down	NM_004131	chr14:25100295-25100236	GZMB	Homo sapiens granzyme B (granzyme 2, cytotoxic T-lymphocyte-associated serine esterase 1) (GZMB), mRNA [NM_004131]	GO:0001772|GO:0005515|GO:0004252|GO:0006915|GO:0005634|GO:0097193|GO:0043231|GO:0005829|GO:0005737|GO:0006955|GO:1900740|GO:0007219|GO:0016020|GO:0016485|GO:0019835|GO:0006508|GO:0008236|GO:0008626	NM_004131	Hs.1051	3002	115.522	79.446	6.43241	6.86331
1.04748	down	NM_178339	chr3:37441068-37441127	C3orf35	Homo sapiens chromosome 3 open reading frame 35 (C3orf35), transcript variant B, mRNA [NM_178339]	GO:0016021	NM_178339	Hs.475945	339883	131.414	70.6557	6.61069	6.67761
3.13275	down	NR_024468	chr2:2330782-2330841	MYT1L-AS1	Homo sapiens MYT1L antisense RNA 1 (MYT1L-AS1), long non-coding RNA [NR_024468]		NR_024468	Hs.629472	730811	30.3012	52.3858	4.57049	6.21792
1.76041	down	NM_201636	chr19:3599878-3595904	TBXA2R	Homo sapiens thromboxane A2 receptor (TBXA2R), transcript variant b, mRNA [NM_201636]	GO:0005515|GO:0001669|GO:0005886|GO:0007584|GO:0042493|GO:0030168|GO:0045777|GO:0007204|GO:0045766|GO:0043547|GO:0005085|GO:0006954|GO:0045907|GO:0007186|GO:0045987|GO:0005887|GO:0007596|GO:0019932|GO:0004961|GO:0032496	NM_201636	Hs.442530	6915	1196.35	968.738	9.71771	10.5336
1.47355	down	XR_133387	chr4:190942715-190942656		double homeobox 4 like 9 [Source:HGNC Symbol;Acc:HGNC:33855] [ENST00000449051]		XR_133387	Hs.742140		21.1755	19.0019	4.06177	4.62106
1.03822	down	NM_001164603	chr20:30956857-30956916	ASXL1	Homo sapiens additional sex combs like transcriptional regulator 1 (ASXL1), transcript variant 2, mRNA [NM_001164603]	GO:0005515|GO:0000790|GO:0045599|GO:0003714|GO:0003713|GO:0035359|GO:0000122|GO:0042974|GO:0003677|GO:0042975|GO:0046872|GO:0006351|GO:0035517|GO:0060348|GO:0048386|GO:0048387|GO:0035522|GO:0045944|GO:0032526|GO:0070062	NM_001164603	Hs.374043	171023	754.221	341.934	9.0494	9.10352
1.27886	down	NM_032012	chr9:111777792-111777733	TMEM245	Homo sapiens transmembrane protein 245 (TMEM245), mRNA [NM_032012]	GO:0008150|GO:0003674|GO:0016021	NM_032012	Hs.308074	23731	2849.05	1800.19	11.0244	11.3793
1.91835	down	NM_001896	chr16:58192239-58192180	CSNK2A2	Homo sapiens casein kinase 2, alpha prime polypeptide (CSNK2A2), mRNA [NM_001896]	GO:0005515|GO:0031519|GO:0006355|GO:0006915|GO:0005634|GO:0005524|GO:0006351|GO:0005829|GO:0047485|GO:0004674|GO:0007411|GO:0006468|GO:0071174|GO:0000278|GO:0016055	NM_001896	Hs.82201	1459	384.314	326.94	8.09457	9.03444
2.35695	down	NM_198481	chr19:54544173-54544114	VSTM1	Homo sapiens V-set and transmembrane domain containing 1 (VSTM1), transcript variant 1, mRNA [NM_198481]	GO:0016021|GO:0005615|GO:0005125|GO:0002376	NM_198481	Hs.444431	284415	196.68	212.06	7.15468	8.3916
1.83129	down	NM_001290253	chr7:154379546-154379605	DPP6	Homo sapiens dipeptidyl-peptidase 6 (DPP6), transcript variant 5, mRNA [NM_001290253]	GO:0006508|GO:0008236|GO:0016021|GO:0008239|GO:0019228|GO:0070062	NM_001290253	Hs.703229	1804	44.6925	45.0304	5.10867	5.98153
2.29749	down	AY358123	chr2:10143804-10143745	lnc-CYS1-3	Homo sapiens clone DNA149986 AILT5830 (UNQ5830) mRNA, complete cds. [AY358123]			Hs.526504		521.115	543.316	8.52864	9.7287
1.81898	down		chr1:149287832-149287773							465.93	377.615	8.37142	9.23455
1.01399	down	NM_012404	chr12:48866669-48866728	ANP32D	Homo sapiens acidic (leucine-rich) nuclear phosphoprotein 32 family, member D (ANP32D), mRNA [NM_012404]		NM_012404	Hs.532658	23519	228.054	109.093	7.36263	7.38268
1.02765	down	NM_001288615	chr15:99676528-99676505	TTC23	Homo sapiens tetratricopeptide repeat domain 23 (TTC23), transcript variant 8, mRNA [NM_001288615]		NM_001288615	Hs.513195	64927	127.88	67.6155	6.57384	6.61319
1.95301	down	NM_015275	chr12:105562796-105562855	KIAA1033	Homo sapiens KIAA1033 (KIAA1033), transcript variant 2, mRNA [NM_015275]	GO:0031083|GO:0016197|GO:0071203|GO:0007032|GO:0005654|GO:0005768	NM_015275	Hs.12144	23325	812.643	712.753	9.15199	10.1177
2.40357	down	NM_080740	chr22:22868775-22868716	ZNF280A	Homo sapiens zinc finger protein 280A (ZNF280A), mRNA [NM_080740]	GO:0006355|GO:0005634|GO:0003677|GO:0046872|GO:0006351	NM_080740	Hs.178665	129025	23.8221	33.2528	4.23981	5.50499
2.56728	down	NM_001080554	chr12:13237895-13237836	GSG1	Homo sapiens germ cell associated 1 (GSG1), transcript variant 3, mRNA [NM_001080554]	GO:0005789|GO:0016021|GO:0070063	NM_001080554	Hs.240053	83445	34.1745	48.4551	4.73437	6.09461
1.86389	down	NM_001012715	chr9:132084813-132084872	C9orf106	Homo sapiens chromosome 9 open reading frame 106 (C9orf106), mRNA [NM_001012715]		NM_001012715	Hs.449434	414318	57.0301	56.5057	5.44215	6.34047
1.25357	down	NM_004053	chr6:41900519-41900578	BYSL	Homo sapiens bystin-like (BYSL), mRNA [NM_004053]	GO:0005515|GO:0000462|GO:0007565|GO:0005737|GO:0016020|GO:0008283|GO:0005730|GO:0045177|GO:0005634|GO:0007155|GO:0001829|GO:0043231	NM_004053	Hs.106880	705	916.027	513.939	9.33011	9.65615
1.64489	down	NM_018316	chr19:18780745-18780804	KLHL26	Homo sapiens kelch-like family member 26 (KLHL26), mRNA [NM_018316]		NM_018316	Hs.250632	55295	124.873	100.681	6.53664	7.25463
1.09543	down		chr17:042101761-042101702		Q6QMY6_RAT (Q6QMY6) Hepatic protein EIIH, partial (11%) [THC2641208]					152.931	83.4917	6.81685	6.94835
1.41179	down	NM_013982	chr5:139227327-139227268	NRG2	Homo sapiens neuregulin 2 (NRG2), transcript variant 3, mRNA [NM_013982]	GO:0048011|GO:0005886|GO:0048015|GO:0005102|GO:0005576|GO:0048513|GO:0009790|GO:0005615|GO:0035556|GO:0007165|GO:0007173|GO:0008543|GO:0045087|GO:0016021|GO:0008083|GO:0038095	NM_013982	Hs.408515	9542	16.3615	14.5545	3.71621	4.21373
1.54127	down	NM_024319	chr1:228289841-228289782	C1orf35	Homo sapiens chromosome 1 open reading frame 35 (C1orf35), mRNA [NM_024319]	GO:0005515	NM_024319	Hs.445952	79169	485.358	330.967	8.42766	9.05178
1.68094	down	NM_033624	chr12:117581868-117581809	FBXO21	Homo sapiens F-box protein 21 (FBXO21), transcript variant 1, mRNA [NM_033624]	GO:0006511|GO:0004842|GO:0016567|GO:0000151|GO:0003677	NM_033624	Hs.740376	23014	926.648	700.73	9.34385	10.0931
1.35433	down	NM_002383	chr16:29819090-29819149	MAZ	Homo sapiens MYC-associated zinc finger protein (purine-binding transcription factor) (MAZ), transcript variant 1, mRNA [NM_002383]	GO:0005515|GO:0006369|GO:0005737|GO:0006367|GO:0045944|GO:0003682|GO:0000981|GO:0005654|GO:0005634|GO:0000979|GO:0046872	NM_002383	Hs.23650	4150	68.3749	49.6597	5.69433	6.13192
3.85076	down	NM_182569	chr17:57335133-57335192	GDPD1	Homo sapiens glycerophosphodiester phosphodiesterase domain containing 1 (GDPD1), transcript variant 1, mRNA [NM_182569]	GO:0006629|GO:0005737|GO:0016020|GO:0016021|GO:0008889|GO:0006071|GO:0046872	NM_182569	Hs.631744	284161	5.32862	15.2441	2.33723	4.28238
1.27614	down	NM_022648	chr2:218667628-218667569	TNS1	Homo sapiens tensin 1 (TNS1), mRNA [NM_022648]	GO:0005515|GO:0010761|GO:0005737|GO:0009986|GO:0007044|GO:0003779|GO:0005856|GO:0005925	NM_022648	Hs.471381	7145	234.809	140.253	7.40713	7.75891
1.41861	down	NR_040117	chr9:90473890-90473831	LOC392364	Homo sapiens nuclear pore associated protein 1 pseudogene (LOC392364), non-coding RNA [NR_040117]		NR_040117	Hs.742401	392364	188.691	126.253	7.09498	7.59945
1.10904	down	NM_001000	chrX:118920597-118920538	RPL39	Homo sapiens ribosomal protein L39 (RPL39), mRNA [NM_001000]	GO:0010467|GO:0003735|GO:0050830|GO:0019083|GO:0003723|GO:0006614|GO:0019058|GO:0006415|GO:0005615|GO:0006412|GO:0006413|GO:0002227|GO:0005829|GO:0006414|GO:0000184|GO:0019731|GO:0016032|GO:0022625|GO:0044267	NM_001000	Hs.558387	6170	52251.6	47609.2	15.6285	15.7778
1.97322	down	NM_032501	chr20:24987088-24987029	ACSS1	Homo sapiens acyl-CoA synthetase short-chain family member 1 (ACSS1), transcript variant 1, mRNA [NM_032501]	GO:0005515|GO:0006805|GO:0016208|GO:0019542|GO:0006069|GO:0005759|GO:0019427|GO:0019413|GO:0044281|GO:0003987|GO:0006085|GO:0005524	NM_032501	Hs.529353	84532	90.8151	90.2357	6.09892	7.07947
1.06362	down	NM_006067	chr16:85813076-85813017	EMC8	Homo sapiens ER membrane protein complex subunit 8 (EMC8), transcript variant 1, mRNA [NM_006067]	GO:0072546|GO:0005739|GO:0005737|GO:0016020|GO:0005634	NM_006067	Hs.173162	10328	3181.26	1670.78	11.1894	11.2784
3.99789	down	NM_183419	chr8:101269850-101269791	RNF19A	Homo sapiens ring finger protein 19A, RBR E3 ubiquitin protein ligase (RNF19A), transcript variant 1, mRNA [NM_183419]	GO:0005813|GO:0005737|GO:0016567|GO:0016874|GO:0000226|GO:0008270|GO:0016021|GO:0008134	NM_183419	Hs.292882	25897	512.63	946.38	8.50511	10.5043
1.74567	down		chr10:050463136-050463195							621.796	486.572	8.77294	9.57672
1.0771	down	NM_015271	chr4:154259817-154259876	TRIM2	Homo sapiens tripartite motif containing 2 (TRIM2), transcript variant 1, mRNA [NM_015271]	GO:0005515|GO:0043523|GO:0005737|GO:0004842|GO:0016567|GO:0016874|GO:0008270	NM_015271	Hs.435711	23321	161.176	85.9789	6.88979	6.99694
1.8316	down	NM_001290058	chr11:67786661-67786720	ALDH3B1	Homo sapiens aldehyde dehydrogenase 3 family, member B1 (ALDH3B1), transcript variant 4, mRNA [NM_001290058]	GO:0006629|GO:0005886|GO:0006066|GO:0006068|GO:0046185|GO:0004028|GO:0031982|GO:0005829|GO:0005737|GO:0034599|GO:0004030|GO:0055114|GO:0070062	NM_001290058	Hs.523841	221	187.451	159.263	7.08749	7.96059
1.13566	down	NM_014979	chr5:75621242-75621301	SV2C	Homo sapiens synaptic vesicle glycoprotein 2C (SV2C), transcript variant 1, mRNA [NM_014979]	GO:0030054|GO:0005886|GO:0022857|GO:0009405|GO:0006836|GO:0030672|GO:0016021|GO:0055085|GO:0008021	NM_014979	Hs.663229	22987	178.037	97.6059	7.01804	7.20157
1.14142	down	NM_014440	chr2:113765437-113765496	IL36A	Homo sapiens interleukin 36, alpha (IL36A), mRNA [NM_014440]	GO:0032755|GO:0006955|GO:0005149|GO:0006954|GO:0045087|GO:0019221|GO:0005576|GO:0005615|GO:0005125	NM_014440	Hs.278910	27179	86.4367	52.4258	6.02856	6.21939
1.21071	down	NM_033416	chr2:131103666-131103813	IMP4	Homo sapiens IMP4, U3 small nucleolar ribonucleoprotein (IMP4), mRNA [NM_033416]	GO:0005515|GO:0030515|GO:0006364|GO:0032040|GO:0005730|GO:0042134|GO:0034457	NM_033416	Hs.91579	92856	1297.79	710.488	9.8376	10.1135
1.40537	down	NM_145064	chr12:57637301-57637242	STAC3	Homo sapiens SH3 and cysteine rich domain 3 (STAC3), transcript variant 1, mRNA [NM_145064]	GO:0035556|GO:0003009|GO:0048741|GO:0007274|GO:0046872|GO:0042802	NM_145064	Hs.417595	246329	111.27	79.7736	6.38	6.87095
1.21297	down	AB529238	chr11:5424714-5424773		olfactory receptor, family 51, subfamily J, member 1 (gene/pseudogene) [Source:HGNC Symbol;Acc:HGNC:14856] [ENST00000332043]					17.0801	13.1429	3.77489	4.05343
1.15172	down	NM_016200	chr7:117832101-117832160	LSM8	Homo sapiens LSM8 homolog, U6 small nuclear RNA associated (S. cerevisiae) (LSM8), mRNA [NM_016200]	GO:0005515|GO:0030629|GO:0000398|GO:0005681|GO:0046540|GO:0017070	NM_016200	Hs.655046	51691	5831.67	3615.01	12.1024	12.3062
1.50025	down	NM_032320	chr11:13410160-13410101	BTBD10	Homo sapiens BTB (POZ) domain containing 10 (BTBD10), transcript variant 2, mRNA [NM_032320]	GO:0005737|GO:0044342|GO:0005730|GO:0005654|GO:0005634|GO:0042327	NM_032320	Hs.332382	84280	410.645	275.599	8.18927	8.77447
3.25755	down	NM_031229	chr20:411040-411099	RBCK1	Homo sapiens RanBP-type and C3HC4-type zinc finger containing 1 (RBCK1), transcript variant 2, mRNA [NM_031229]	GO:0000209|GO:0005515|GO:0042346|GO:0043130|GO:0050852|GO:2001238|GO:0004842|GO:0003700|GO:0016874|GO:0071797|GO:0032088|GO:0097039|GO:0051092|GO:0016032|GO:0008270|GO:0043161|GO:0043123|GO:0060546	NM_031229	Hs.247280	10616	136.509	208.468	6.66062	8.36441
1.05741	down	NM_020750	chr6:43491457-43491398	XPO5	Homo sapiens exportin 5 (XPO5), mRNA [NM_020750]	GO:0005515|GO:0010467|GO:0005737|GO:0000049|GO:0003723|GO:0008565|GO:0008536|GO:0006611|GO:0005654|GO:0031047|GO:0005829	NM_020750	Hs.203206	57510	60.508	35.5357	5.52877	5.6093
1.58029	down	NM_032488	chr19:42891318-42891259	CNFN	Homo sapiens cornifelin (CNFN), mRNA [NM_032488]	GO:0005737|GO:0031424|GO:0001533|GO:0070062	NM_032488	Hs.148590	84518	1213.99	874.167	9.74081	10.401
1.81737	down	AK097637	chr22:41768715-41768656	LOC100129648	Homo sapiens cDNA FLJ40318 fis, clone TESTI2030556. [AK097637]			Hs.711285	100129648	207.94	174.198	7.23523	8.09708
2.69741	down	NM_001159	chr2:201535624-201535683	AOX1	Homo sapiens aldehyde oxidase 1 (AOX1), mRNA [NM_001159]	GO:0008762|GO:0005506|GO:0051537|GO:0004854|GO:0072593|GO:0050660|GO:0042816|GO:0006767|GO:0009055|GO:0044281|GO:0005829|GO:0004031|GO:0043546|GO:0005737|GO:0051287|GO:0006954|GO:0006766|GO:0070062|GO:0055114	NM_001159	Hs.406238	316	110.686	144.025	6.37365	7.80522
1.36663	down	NM_152405	chr5:78617809-78617868	JMY	Homo sapiens junction mediating and regulatory protein, p53 cofactor (JMY), mRNA [NM_152405]	GO:0034314|GO:0005515|GO:0070060|GO:0043065|GO:0030054|GO:0005886|GO:0006357|GO:0003713|GO:0003779|GO:0005634|GO:0070358|GO:0051091|GO:0005737|GO:0006281|GO:0072332|GO:0005654|GO:0007050|GO:0005856|GO:0031252	NM_152405	Hs.482605	133746	127.01	86.7495	6.5615	7.01213
6.18113	down	NM_004615	chrX:38546881-38547204	TSPAN7	Homo sapiens tetraspanin 7 (TSPAN7), mRNA [NM_004615]	GO:0005887|GO:0016032	NM_004615	Hs.441664	7102	14.0911	49.7027	3.50609	6.13396
2.13553	down	NM_001080501	chr11:62558150-62558091	TMEM223	Homo sapiens transmembrane protein 223 (TMEM223), mRNA [NM_001080501]	GO:0016021	NM_001080501	Hs.530463	79064	567.925	547.995	8.64657	9.74117
1.22911	down		chr1:182555576-182555635							20.8003	15.7658	4.03829	4.3359
1.30043	down		chr16:029144039-029143980							180.226	111.15	7.03492	7.41391
1.11239	down	NM_182931	chr7:104751253-104751312	KMT2E	Homo sapiens lysine (K)-specific methyltransferase 2E (KMT2E), transcript variant 1, mRNA [NM_182931]	GO:0005515|GO:0002446|GO:0005886|GO:0071300|GO:0003713|GO:0006325|GO:0042800|GO:0006351|GO:0045171|GO:0043231|GO:0048384|GO:0006306|GO:0005737|GO:0016607|GO:0070688|GO:0030854|GO:0030218|GO:0005654|GO:0007050|GO:0008270|GO:0042119|GO:0045893|GO:0019899|GO:0051568	NM_182931	Hs.592262	55904	75.0382	44.9306	5.82391	5.97758
1.42081	down	NM_000054	chrX:153172176-153172235	AVPR2	Homo sapiens arginine vasopressin receptor 2 (AVPR2), transcript variant 1, mRNA [NM_000054]	GO:0005515|GO:0008284|GO:0005886|GO:0005783|GO:0007249|GO:0021537|GO:0001992|GO:0032870|GO:0007190|GO:0003084|GO:0045907|GO:0005000|GO:0031398|GO:0006833|GO:0032609|GO:0034097|GO:0042277|GO:0007588|GO:0005794|GO:0055085|GO:0003091|GO:0007599|GO:0010628|GO:0005887|GO:0035814|GO:0007188|GO:0016021|GO:0035811|GO:0005768	NM_000054	Hs.567240	554	36.7338	29.9931	4.83483	5.34154
2.76473	down		chr17:18166768-18166827	MIEF2	mitochondrial elongation factor 2 [Source:HGNC Symbol;Acc:HGNC:17920] [ENST00000395703]	GO:0032464|GO:0005739|GO:0005515|GO:0008053|GO:0090314|GO:0005741|GO:0016021|GO:0007005|GO:0090141|GO:0005777			125170	52.6977	76.3293	5.33074	6.79788
19.6217	down	NM_001145033	chr11:43965338-43965397	C11orf96	Homo sapiens chromosome 11 open reading frame 96 (C11orf96), mRNA [NM_001145033]		NM_001145033	Hs.530443	387763	14.8663	151.131	3.58312	7.87749
1.14693	down	NM_004163	chr18:52556632-52556691	RAB27B	Homo sapiens RAB27B, member RAS oncogene family (RAB27B), mRNA [NM_004163]	GO:0005515|GO:0042470|GO:0009306|GO:0005795|GO:0019904|GO:0032585|GO:0003924|GO:0005525|GO:0006886|GO:0032402|GO:0006904|GO:0006184|GO:0045921|GO:0031489|GO:0016324|GO:0071985|GO:0042589|GO:0032482|GO:0019003|GO:0030141|GO:0030140|GO:0070062	NM_004163	Hs.25318	5874	92.166	55.7327	6.1212	6.31898
1.91247	down	NM_001282761	chr2:55761036-55761095	CFAP36	Homo sapiens cilia and flagella associated protein 36 (CFAP36), transcript variant 1, mRNA [NM_001282761]	GO:0005737|GO:0005634|GO:0042995	NM_001282761	Hs.264208	112942	692.65	597.249	8.93178	9.86722
1.41312	down	NM_004235	chr9:110248108-110248049	KLF4	Homo sapiens Kruppel-like factor 4 (gut) (KLF4), mRNA [NM_004235]	GO:0000987|GO:0005515|GO:0000790|GO:0001190|GO:0003700|GO:0070301|GO:0006366|GO:0044212|GO:0051973|GO:0001221|GO:0003690|GO:0043551|GO:0034115|GO:0045444|GO:0046985|GO:0070373|GO:0051247|GO:0045415|GO:0060761|GO:0014067|GO:0000122|GO:0031077|GO:0032270|GO:0008270|GO:0005654|GO:0045595|GO:0045893|GO:0045892|GO:0001010|GO:0051898|GO:0008285|GO:0045429|GO:0048730|GO:0045944|GO:0001085|GO:0035166|GO:…	NM_004235	Hs.376206	9314	101.598	74.0713	6.25409	6.75297
1.74407	down	NM_017856	chrX:14038346-14038287	GEMIN8	Homo sapiens gem (nuclear organelle) associated protein 8 (GEMIN8), transcript variant 3, mRNA [NM_017856]	GO:0005515|GO:0005737|GO:0032797|GO:0005654|GO:0005634|GO:0000387|GO:0034719|GO:0005829	NM_017856	Hs.592237	54960	60.9123	56.5395	5.53968	6.34214
2.21448	down	NM_001310	chr12:12797484-12797543	CREBL2	Homo sapiens cAMP responsive element binding protein-like 2 (CREBL2), mRNA [NM_001310]	GO:0003700|GO:0050821|GO:0005634|GO:0006351|GO:0030154|GO:0043565|GO:0007165|GO:0046889|GO:0007049|GO:0033138|GO:0046326|GO:0045600|GO:0045893	NM_001310	Hs.591156	1389	362.9	355.889	8.00942	9.15639
1.06876	down	NM_030918	chr1:151670954-151671013	SNX27	Homo sapiens sorting nexin family member 27 (SNX27), mRNA [NM_030918]	GO:0001772|GO:0005515|GO:0001770|GO:0008333|GO:0032266|GO:0006886|GO:0005829|GO:0007165|GO:0005737|GO:0031901|GO:0016197|GO:0071203|GO:0005654|GO:0005769|GO:0030904	NM_030918	Hs.192326	81609	202.489	103.19	7.19659	7.29253
3.42154	down		chr1:135434-135493	XLOC_l2_000001	BROAD Institute lincRNA (XLOC_l2_000001), lincRNA [TCONS_l2_00001922]					139.05	222.086	6.68627	8.46091
1.64428	down	NM_000620	chr12:117651049-117650990	NOS1	Homo sapiens nitric oxide synthase 1 (neuronal) (NOS1), transcript variant 1, mRNA [NM_000620]	GO:0005515|GO:0005516|GO:0009408|GO:0010523|GO:0010181|GO:0006941|GO:0043267|GO:0045202|GO:0006809|GO:0051926|GO:0005856|GO:0051701|GO:0005506|GO:0051346|GO:0007520|GO:0018119|GO:0033555|GO:0044325|GO:0004517|GO:0043234|GO:0003958|GO:0042738|GO:0051612|GO:0002028|GO:0055117|GO:0016491|GO:0031284|GO:0045121|GO:0045893|GO:0055114|GO:0020037|GO:0050661|GO:0048471|GO:0007263|GO:0050660|GO:0045776|GO:…	NM_000620	Hs.654410	4842	111.799	91.7973	6.38699	7.10445
1.2678	down	AK127016	chrX:153068362-153068303	PDZD4	PDZ domain containing 4 [Source:HGNC Symbol;Acc:HGNC:21167] [ENST00000393758]	GO:0005938		Hs.92732	57595	130.468	83.3375	6.60193	6.94426
1.14629	down	NM_004519	chr8:133141528-133141469	KCNQ3	Homo sapiens potassium channel, voltage gated KQT-like subfamily Q, member 3 (KCNQ3), transcript variant 1, mRNA [NM_004519]	GO:0005251|GO:0005886|GO:0005267|GO:0007268|GO:0043194|GO:0060081|GO:0033268|GO:0007411|GO:0005249|GO:0008076|GO:0034765|GO:0016021|GO:0006813|GO:0071805	NM_004519	Hs.374023	3786	162.721	91.3647	6.90037	7.09735
1.00607	down	NM_001143906	chr12:112591305-112591364	TRAFD1	Homo sapiens TRAF-type zinc finger domain containing 1 (TRAFD1), transcript variant 1, mRNA [NM_001143906]	GO:0005515|GO:0034097|GO:0046872|GO:0045824	NM_001143906	Hs.5148	10906	2460.94	1213.57	10.8193	10.828
1.05008	down	NM_182543	chr10:18834783-18834724	NSUN6	Homo sapiens NOP2/Sun domain family, member 6 (NSUN6), mRNA [NM_182543]	GO:0003723|GO:0008168|GO:0032259	NM_182543	Hs.396175	221078	108.579	59.3841	6.34553	6.41603
1.64637	down	NR_026761	chr1:211605740-211605799	LINC00467	Homo sapiens long intergenic non-protein coding RNA 467 (LINC00467), long non-coding RNA [NR_026761]		NR_026761	Hs.523932	84791	569.249	415.952	8.65155	9.37084
2.06593	down	NM_130434	chr15:65739034-65738975	DPP8	Homo sapiens dipeptidyl-peptidase 8 (DPP8), transcript variant 1, mRNA [NM_130434]	GO:0006955|GO:0005737|GO:0016020|GO:0006508|GO:0008236|GO:0005654|GO:0008239	NM_130434	Hs.591106	54878	2243.42	2346.03	10.6731	11.7199
5.36306	down	NM_001955	chr6:12296218-12296277	EDN1	Homo sapiens endothelin 1 (EDN1), transcript variant 1, mRNA [NM_001955]	GO:0005515|GO:0019722|GO:0005615|GO:0006885|GO:0019229|GO:0007507|GO:0001516|GO:0014032|GO:0015758|GO:0032496|GO:0003100|GO:0031583|GO:0030335|GO:0043179|GO:0010193|GO:0030593|GO:0035994|GO:0044321|GO:0000122|GO:0001701|GO:0005125|GO:0014065|GO:0032269|GO:0010595|GO:0007186|GO:0005179|GO:0035815|GO:0016049|GO:0010460|GO:0035810|GO:0030072|GO:0008284|GO:0042482|GO:0030818|GO:0007267|GO:0010259|GO:…	NM_001955	Hs.511899	1906	89.1226	227.746	6.07141	8.49446
1.93235	down	NM_016525	chr9:34251982-34252041	UBAP1	Homo sapiens ubiquitin associated protein 1 (UBAP1), transcript variant 1, mRNA [NM_016525]	GO:0043130|GO:0005737|GO:0005794|GO:0000813|GO:0005886|GO:0015031|GO:0043162|GO:0005829	NM_016525	Hs.268963	51271	262.316	229.841	7.56103	8.51139
1.02013	down	NM_005139	chr4:79525495-79531210	ANXA3	Homo sapiens annexin A3 (ANXA3), mRNA [NM_005139]	GO:0006909|GO:0005886|GO:0043312|GO:0005509|GO:0042581|GO:0019834|GO:0043086|GO:0045766|GO:0005544|GO:0010595|GO:0051091|GO:0005737|GO:0016020|GO:0030670|GO:0042742|GO:0070062|GO:0048306	NM_005139	Hs.480042	306	5457.82	2955.8	12.0065	12.0352
1.38304	down	NM_018654	chr12:13102731-13102672	GPRC5D	Homo sapiens G protein-coupled receptor, class C, group 5, member D (GPRC5D), mRNA [NM_018654]	GO:0007186|GO:0005886|GO:0004930|GO:0016021	NM_018654	Hs.644599	55507	97.1624	69.8289	6.19574	6.66358
1.36015	down	AY358253	chr17:37071624-37071683		Homo sapiens clone DNA172120 micronovel (UNQ9353) mRNA, complete cds. [AY358253]			Hs.741156		112.456	78.0802	6.39301	6.83678
1.36274	down	NM_001291831	chr7:75915038-75915097	SRRM3	Homo sapiens serine/arginine repetitive matrix 3 (SRRM3), transcript variant 1, mRNA [NM_001291831]		NM_001291831	Hs.511025	222183	75.4982	54.2128	5.83372	6.28024
1.08065	down	NM_016371	chr1:162773299-162774089	HSD17B7	Homo sapiens hydroxysteroid (17-beta) dehydrogenase 7 (HSD17B7), mRNA [NM_016371]	GO:0006695|GO:0004303|GO:0005148|GO:0005886|GO:0006703|GO:0005789|GO:0044281|GO:0016021|GO:0055114|GO:0000253	NM_016371	Hs.492925	51478	119.294	66.5949	6.47787	6.58977
1.37227	down	NR_029405	chr20:5454718-5454777	LOC643406	Homo sapiens uncharacterized LOC643406 (LOC643406), long non-coding RNA [NR_029405]		NR_029405	Hs.431161	643406	24.4556	20.3732	4.2835	4.74007
2.32486	down	NM_022061	chr11:6704008-6703605	MRPL17	Homo sapiens mitochondrial ribosomal protein L17 (MRPL17), mRNA [NM_022061]	GO:0070124|GO:0070125|GO:0070126|GO:0032543|GO:0006996|GO:0003735|GO:0019904|GO:0005743|GO:0005762	NM_022061	Hs.523456	63875	319.701	331.166	7.83562	9.05276
1.18408	down	NM_021620	chr6:100062311-100062370	PRDM13	Homo sapiens PR domain containing 13 (PRDM13), mRNA [NM_021620]	GO:0003682|GO:0008168|GO:0005634|GO:0000122|GO:0032259|GO:0003677|GO:0046872|GO:0006351|GO:0022008	NM_021620	Hs.287386	59336	144.127	85.1099	6.73792	6.98168
1.30547	down	NM_020427	chr8:143822421-143822362	SLURP1	Homo sapiens secreted LY6/PLAUR domain containing 1 (SLURP1), mRNA [NM_020427]	GO:0010839|GO:0050884|GO:0007626|GO:0005576|GO:0007155|GO:0005615|GO:0005125|GO:0001775|GO:0070062	NM_020427	Hs.676358	57152	197.698	121.741	7.16149	7.54606
1.08687	down	NM_002607	chr7:536988-536929	PDGFA	Homo sapiens platelet-derived growth factor alpha polypeptide (PDGFA), transcript variant 1, mRNA [NM_002607]	GO:0005515|GO:0050730|GO:0005518|GO:0005615|GO:0042803|GO:0010035|GO:0007173|GO:0030198|GO:0032956|GO:0009887|GO:0051781|GO:0007179|GO:0070374|GO:0001942|GO:0032355|GO:0035793|GO:0048839|GO:0060683|GO:0030335|GO:0048286|GO:0046982|GO:0009986|GO:0048407|GO:0010512|GO:0045740|GO:0030168|GO:0014068|GO:0005161|GO:0008543|GO:0030031|GO:0045087|GO:0042060|GO:0005788|GO:0043588|GO:0008083|GO:2000278|GO:…	NM_002607	Hs.535898	5154	769.652	367.337	9.07534	9.19552
1.32697	down	NM_005721	chr2:114715503-114715562	ACTR3	Homo sapiens ARP3 actin-related protein 3 homolog (yeast) (ACTR3), transcript variant 1, mRNA [NM_005721]	GO:0005515|GO:0034314|GO:0030056|GO:0005885|GO:0005884|GO:0002102|GO:0051491|GO:0006928|GO:0015629|GO:0005829|GO:0016344|GO:0010592|GO:0009743|GO:0051015|GO:0007411|GO:0005911|GO:0046677|GO:0070062|GO:0008356|GO:0033206|GO:0048013|GO:0060076|GO:0005524|GO:0030027|GO:0051653|GO:0007163|GO:0000139|GO:0016020|GO:0050775|GO:0045087|GO:0060271|GO:0005200|GO:0005925|GO:0038096|GO:0043519	NM_005721	Hs.433512	10096	4641.65	3278.32	11.7683	12.1764
1.56285	down		chr8:145538275-145538216		ZSWM1_HUMAN (Q9BR11) Zinc finger SWIM domain-containing protein 1, partial (79%) [THC2552980]	GO:0006986|GO:0006355|GO:0003700|GO:0008285|GO:0005634|GO:0007283|GO:0003677|GO:0046872|GO:0043565|GO:0005737|GO:0006457|GO:0008270|GO:0045120				69.9147	57.5191	5.72689	6.37106
20.6972	down	NM_005434	chr2:110841931-110841872	MALL	Homo sapiens mal, T-cell differentiation protein-like (MALL), mRNA [NM_005434]	GO:0042632|GO:0005515|GO:0005886|GO:0000139|GO:0030136|GO:0016023|GO:0045121|GO:0016021	NM_005434	Hs.185055	7851	305.139	3185.58	7.77187	12.1432
11.4616	down	NR_003503	chr2:91969703-91969762	GGT8P	Homo sapiens gamma-glutamyltransferase 8 pseudogene (GGT8P), non-coding RNA [NR_003503]		NR_003503	Hs.650223	645367	32.1191	182.089	4.64517	8.1639
6.2345	down	NM_014964	chr17:19239914-19239973	EPN2	Homo sapiens epsin 2 (EPN2), transcript variant 2, mRNA [NM_014964]	GO:0005794|GO:0007219|GO:0048568|GO:0005654|GO:0030128|GO:0001701|GO:0043231|GO:0008289|GO:0006897	NM_014964	Hs.743983	22905	1023.31	3159.97	9.49106	12.1313
2.10084	down	NM_004137	chr5:169812341-169810819	KCNMB1	Homo sapiens potassium channel subfamily M regulatory beta subunit 1 (KCNMB1), mRNA [NM_004137]	GO:0005513|GO:0005886|GO:0007596|GO:0008076|GO:0015459|GO:0007268|GO:0015269|GO:0006813|GO:0071805	NM_004137	Hs.484099	3779	1272.5	1255.05	9.81054	10.8815
1.03602	down	NM_015173	chr4:38140705-38140764	TBC1D1	Homo sapiens TBC1 (tre-2/USP6, BUB2, cdc16) domain family, member 1 (TBC1D1), transcript variant 1, mRNA [NM_015173]	GO:0032880|GO:0005515|GO:0061024|GO:0032851|GO:0005634|GO:0005097|GO:0005829	NM_015173	Hs.176503	23216	153.754	79.9621	6.82548	6.87654
4.11208	down	NM_002982	chr17:32584050-32584109	CCL2	Homo sapiens chemokine (C-C motif) ligand 2 (CCL2), mRNA [NM_002982]	GO:0009408|GO:0035684|GO:0008360|GO:0019221|GO:0045202|GO:0005615|GO:0030968|GO:0043524|GO:0006935|GO:0000165|GO:0044299|GO:0031727|GO:0009887|GO:0007179|GO:0031663|GO:0010332|GO:0046677|GO:0005791|GO:0008009|GO:0032869|GO:0036006|GO:0032760|GO:0002523|GO:0007568|GO:0030593|GO:0033552|GO:0032967|GO:0007186|GO:0007187|GO:0043491|GO:0032570|GO:0010759|GO:0006987|GO:0044267|GO:0045471|GO:0031100|GO:…	NM_002982	Hs.303649	6347	59.4574	121.526	5.50166	7.54153
1.18001	down	NM_001135190	chr11:72410552-72410493	ARAP1	Homo sapiens ArfGAP with RhoGAP domain, ankyrin repeat and PH domain 1 (ARAP1), transcript variant 4, mRNA [NM_001135190]	GO:0005515|GO:0005802|GO:0051056|GO:0030037|GO:0005794|GO:0005886|GO:0007264|GO:0008360|GO:0005547|GO:0051491|GO:0031410|GO:0031702|GO:0005100|GO:0005829|GO:0051497|GO:0008060|GO:0032312|GO:0032580|GO:0043089|GO:0001921|GO:0008270|GO:0051270	NM_001135190	Hs.503165	116985	33.5668	23.2984	4.70702	4.94581
2.33592	down	NM_003864	chr4:174298478-174298537	SAP30	Homo sapiens Sin3A-associated protein, 30kDa (SAP30), mRNA [NM_003864]	GO:0005515|GO:0010467|GO:0006355|GO:0003714|GO:0006325|GO:0000122|GO:0035914|GO:0003677|GO:0046872|GO:0006351|GO:0000118|GO:0045814|GO:0040029|GO:0005654	NM_003864	Hs.591715	8819	566.554	596.994	8.64284	9.86684
1.895	down	NM_002729	chr10:94454858-94454917	HHEX	Homo sapiens hematopoietically expressed homeobox (HHEX), mRNA [NM_002729]	GO:0005515|GO:0034504|GO:0044212|GO:0030878|GO:0030154|GO:0042803|GO:0060431|GO:0010944|GO:0006406|GO:0032993|GO:0042127|GO:0022027|GO:0016055|GO:0071103|GO:0008301|GO:0000122|GO:0000978|GO:0001701|GO:0002573|GO:0061017|GO:0016973|GO:0061010|GO:0071837|GO:0017025|GO:0061011|GO:0045892|GO:0008134|GO:0030948|GO:0008283|GO:0045736|GO:0030177|GO:0043434|GO:0005634|GO:0009952|GO:0005737|GO:0035264|GO:…	NM_002729	Hs.118651	3087	268.677	230.656	7.59241	8.51461
5.68788	down		chr15:101088249-101088190	PRKXP1	Homo sapiens protein kinase, X-linked, pseudogene 1 (PRKXP1), non-coding RNA [NR_073405]		NR_073405	Hs.12250	441733	133.699	352.469	6.63431	9.1422
1.13145	down	NM_001286473	chr14:91633926-91633985	C14orf159	Homo sapiens chromosome 14 open reading frame 159 (C14orf159), transcript variant 9, mRNA [NM_001286473]	GO:0005739|GO:0008150|GO:0003674|GO:0005575	NM_001286473	Hs.309849	80017	60.4208	37.6073	5.52704	5.70521
1.54399	down	NM_000828	chrX:122616819-122616878	GRIA3	Homo sapiens glutamate receptor, ionotropic, AMPA 3 (GRIA3), transcript variant 2, mRNA [NM_000828]	GO:0030054|GO:0005886|GO:0005234|GO:0035249|GO:0007268|GO:0007215|GO:0030425|GO:0030666|GO:0035235|GO:0034220|GO:0045211|GO:0004971|GO:0032281|GO:0006810	NM_000828	Hs.377070	2892	19.6588	18.6252	3.96498	4.59164
1.44561	down	NM_002538	chr5:68849515-68849574	OCLN	Homo sapiens occludin (OCLN), transcript variant 1, mRNA [NM_002538]	GO:0005515|GO:0030054|GO:0005886|GO:0019904|GO:0006915|GO:0030139|GO:0031410|GO:0032259|GO:0045216|GO:0006921|GO:0016327|GO:0005829|GO:0016324|GO:0006461|GO:0070830|GO:0005198|GO:0005911|GO:0008119|GO:0046500|GO:0046498|GO:0005923|GO:0016021	NM_002538	Hs.592605	100506658	262.748	173.863	7.56391	8.09559
1.44033	down	NM_020944	chr9:35738622-35738563	GBA2	Homo sapiens glucosidase, beta (bile acid) 2 (GBA2), mRNA [NM_020944]	GO:0006665|GO:0005886|GO:0006687|GO:0021954|GO:0004348|GO:0016139|GO:0044281|GO:0005790|GO:0006680|GO:0000139|GO:0005789|GO:0008206|GO:0016021|GO:0008422	NM_020944	Hs.443134	57704	40.84	33.4751	4.9898	5.5162
1.7228	down	NM_001109660	chr16:30035091-30035150	C16orf92	Homo sapiens chromosome 16 open reading frame 92 (C16orf92), transcript variant 2, mRNA [NM_001109660]	GO:0016021	NM_001109660	Hs.651588	146378	280.001	218.371	7.65215	8.4369
1.29886	down	NM_012296	chr11:77926747-77926688	GAB2	Homo sapiens GRB2-associated binding protein 2 (GAB2), transcript variant 2, mRNA [NM_012296]	GO:0005515|GO:0008284|GO:0005886|GO:0048015|GO:0043325|GO:0005547|GO:0030316|GO:0005829|GO:0043306|GO:0005737|GO:0016477|GO:0007229|GO:0045087|GO:0005068|GO:0007169|GO:0038095	NM_012296	Hs.429434	9846	287.192	170.18	7.68764	8.06489
1.0789	down	AK128756	chr9:70348528-70348587	LOC100132790	Homo sapiens cDNA FLJ44869 fis, clone BRAMY2015516. [AK128756]				100132790	612.4	290.841	8.74937	8.85892
1.39197	down	NM_001007248	chr19:35249768-35249709	ZNF599	Homo sapiens zinc finger protein 599 (ZNF599), mRNA [NM_001007248]	GO:0006355|GO:0005634|GO:0003677|GO:0046872|GO:0006351	NM_001007248	Hs.590961	148103	26.5607	22.2076	4.39335	4.87048
2.19472	down	NM_007005	chr9:82340031-82340090	TLE4	Homo sapiens transducin-like enhancer of split 4 (TLE4), transcript variant 3, mRNA [NM_007005]	GO:0005515|GO:0006366|GO:0003705|GO:0003714|GO:0005634|GO:0000122|GO:0003674|GO:0008150|GO:0007219|GO:0003682|GO:0070491|GO:0005654|GO:0016055	NM_007005	Hs.444213	7091	17.0524	22.7062	3.77192	4.90596
1.84725	down	NM_000660	chr19:41847802-41838142	TGFB1	Homo sapiens transforming growth factor, beta 1 (TGFB1), mRNA [NM_000660]	GO:0005515|GO:0001657|GO:0002513|GO:0006796|GO:0005615|GO:0007406|GO:0005114|GO:0006754|GO:0010763|GO:0001948|GO:0007173|GO:0000165|GO:0002062|GO:0006611|GO:0007179|GO:0000060|GO:0010800|GO:0007565|GO:0009986|GO:0002460|GO:0005796|GO:0010742|GO:0007568|GO:0000122|GO:0005125|GO:0007182|GO:0007183|GO:0010936|GO:0007184|GO:0002028|GO:0016049|GO:0008083|GO:0008284|GO:0007093|GO:0008285|GO:0005886|GO:…	NM_000660	Hs.645227	7040	44.5358	45.2683	5.10378	5.98916
1.85065	down	NM_004525	chr2:169983828-169983769	LRP2	Homo sapiens low density lipoprotein receptor-related protein 2 (LRP2), mRNA [NM_004525]	GO:0006629|GO:0005515|GO:0017124|GO:0005886|GO:0007603|GO:0005783|GO:0008283|GO:0030139|GO:0044281|GO:0031526|GO:0005765|GO:0005764|GO:0016324|GO:0008202|GO:0070062|GO:0005794|GO:0042359|GO:0005509|GO:0001523|GO:0006898|GO:0006897|GO:0043235|GO:0005905|GO:0006486|GO:0016021|GO:0030900|GO:0005768	NM_004525	Hs.657729	4036	697.795	581.268	8.94141	9.82944
1.50106	down	NM_001037540	chrX:17772278-17772337	SCML1	Homo sapiens sex comb on midleg-like 1 (Drosophila) (SCML1), transcript variant 1, mRNA [NM_001037540]	GO:0006355|GO:0003700|GO:0005634|GO:0009653|GO:0003677|GO:0006351	NM_001037540	Hs.109655	6322	227.578	157.789	7.35913	7.94511
1.03341	down	NM_014017	chr1:156028235-156028294	LAMTOR2	Homo sapiens late endosomal/lysosomal adaptor, MAPK and MTOR activator 2 (LAMTOR2), transcript variant 1, mRNA [NM_014017]	GO:0005515|GO:0032008|GO:0005770|GO:0005765|GO:0005085|GO:0043547|GO:0000186|GO:0032947|GO:0071986|GO:0071230|GO:0016049|GO:0034613|GO:0070062	NM_014017	Hs.632483	28956	3859.76	1980.53	11.466	11.5135
2.55078	down	NM_019009	chr11:1297951-1297892	TOLLIP	Homo sapiens toll interacting protein (TOLLIP), mRNA [NM_019009]	GO:0005515|GO:0048471|GO:0007267|GO:0005150|GO:0005829|GO:0035556|GO:0045323|GO:0005737|GO:0006954|GO:0045092|GO:0030855|GO:0033235|GO:0004871|GO:0019900|GO:0031625|GO:0070062|GO:0031624|GO:0032183|GO:0006914|GO:0035325|GO:0016604|GO:0016310|GO:0007165|GO:0045321|GO:0045087|GO:0036010	NM_019009	Hs.368527	54472	800.464	930.042	9.13071	10.4816
1.54019	down		chr10:82413387-82413446		BX109507 Soares_NFL_T_GBC_S1 Homo sapiens cDNA clone IMAGp998I133863, mRNA sequence [BX109507]			Hs.531456		104.728	82.0788	6.29493	6.91804
1.2747	down	AY358815	chr11:113118623-113118683		Homo sapiens clone DNA108923 SFVP2550 (UNQ2550) mRNA, complete cds. [AY358815]					28.3526	21.6091	4.47807	4.82823
1.46092	down	NR_003662	chr1:160236609-160236550	RPSAP58	Homo sapiens ribosomal protein SA pseudogene 58 (RPSAP58), non-coding RNA [NR_003662]		NR_003662	Hs.560655	388524	15627.1	15239.6	13.6567	14.2036
1.99176	down	XR_424216	chr11:34072332-34072273	LOC101929918	PREDICTED: Homo sapiens uncharacterized LOC101929918 (LOC101929918), transcript variant X1, ncRNA [XR_424216]		XR_424216		101929918	37.8875	42.0148	4.88264	5.87668
1.31476	down	NM_018711	chr12:109304740-109304691	SVOP	Homo sapiens SV2 related protein homolog (rat) (SVOP), mRNA [NM_018711]	GO:0034220|GO:0030054|GO:0015075|GO:0030672|GO:0016021|GO:0008021	NM_018711	Hs.4221	55530	16.2731	13.5574	3.70818	4.10297
1.17348	down	NM_001005170	chr11:4609036-4609095	OR52I2	Homo sapiens olfactory receptor, family 52, subfamily I, member 2 (OR52I2), mRNA [NM_001005170]	GO:0050911|GO:0004984|GO:0007186|GO:0005886|GO:0004930|GO:0016021	NM_001005170	Hs.553607	143502	104.334	63.5586	6.288	6.5188
1.70794	down	NM_181616	chr21:32007721-32007780	KRTAP20-2	Homo sapiens keratin associated protein 20-2 (KRTAP20-2), mRNA [NM_181616]	GO:0005882	NM_181616	Hs.553698	337976	367.316	280.534	8.02735	8.79961
1.05418	down	NM_001698	chr9:93976528-93976469	AUH	Homo sapiens AU RNA binding protein/enoyl-CoA hydratase (AUH), mRNA [NM_001698]	GO:0005739|GO:0034641|GO:0005759|GO:0004490|GO:0009083|GO:0044281|GO:0003730|GO:0004300|GO:0006552	NM_001698	Hs.175905	549	867.866	402.388	9.24712	9.32324
1.07192	down		chr10:003166508-003166449							35.1137	22.2355	4.77213	4.87232
3.30322	down		chr10:7487581-7487522							5.52147	13.3348	2.35097	4.07484
2.54727	down		chr19:049542303-049542244		Q6I984_HUMAN (Q6I984) Acidic neurotrophin 6 alpha (Fragment), complete [THC2606816]					450.717	517.454	8.31827	9.66723
82.3762	down	NM_004751	chr15:59911364-59911423	GCNT3	Homo sapiens glucosaminyl (N-acetyl) transferase 3, mucin type (GCNT3), mRNA [NM_004751]	GO:0003829|GO:0005975|GO:0002426|GO:0016266|GO:0008109|GO:0050892|GO:0000139|GO:0006493|GO:0016020|GO:0060993|GO:0048729|GO:0016021|GO:0044267|GO:0047225|GO:0070062|GO:0043687	NM_004751	Hs.194710	9245	5	259.954	2.32191	8.68607
3.06514	down	NM_001031739	chrX:15262247-15262188	ASB9	Homo sapiens ankyrin repeat and SOCS box containing 9 (ASB9), transcript variant 1, mRNA [NM_001031739]	GO:0035556|GO:0005739|GO:0005515|GO:0045732|GO:0016567	NM_001031739	Hs.19404	140462	233.95	323.94	7.40068	9.01664
2.09937	down		chrX:003753785-003753844							37.1394	43.4229	4.85391	5.92387
1.4126	down	NM_001278577	chr19:32084396-32084455	THEG5	Homo sapiens testis highly expressed protein 5 (THEG5), transcript variant 4, mRNA [NM_001278577]		NM_001278577	Hs.723805	100507527	15.9888	14.2993	3.68543	4.18379
1.0731	down	JF432775	chr1:9011597-9011656	CA6	Synthetic construct Homo sapiens clone IMAGE:100074019 carbonic anhydrase VI (CA6) gene, encodes complete protein. [JF432775]	GO:0005737|GO:0015701|GO:0008270|GO:0005576|GO:0044281|GO:0004089|GO:0006730|GO:0005615|GO:0001580|GO:0070062		Hs.100322	765	38.4695	24.3283	4.90405	5.00584
1.14049	down	NM_018425	chr10:99435228-99435287	PI4K2A	Homo sapiens phosphatidylinositol 4-kinase type 2 alpha (PI4K2A), mRNA [NM_018425]	GO:0005515|GO:0004430|GO:0043005|GO:0030054|GO:0031224|GO:0044281|GO:0005765|GO:0030425|GO:0005829|GO:0005739|GO:0002561|GO:0043025|GO:0043204|GO:0030672|GO:0005794|GO:0000287|GO:0035651|GO:0006661|GO:0031410|GO:0005524|GO:0046854|GO:0042734|GO:0035838|GO:0016020|GO:0031083|GO:0005887|GO:0031901|GO:0044231|GO:0045121|GO:0006644|GO:0070382|GO:0005768	NM_018425	Hs.25300	55361	125.31	72.964	6.54237	6.73202
1.2074	down	NM_133259	chr2:44190787-44190728	LRPPRC	Homo sapiens leucine-rich pentatricopeptide repeat containing (LRPPRC), mRNA [NM_133259]	GO:0042645|GO:0008017|GO:0000961|GO:0005515|GO:0048471|GO:0006355|GO:0000794|GO:0070129|GO:0003723|GO:0005874|GO:0048487|GO:0005637|GO:0005634|GO:0006351|GO:0005640|GO:0005739|GO:0051015|GO:0047497|GO:0016020|GO:0003697|GO:0030529|GO:0005654|GO:0051028|GO:0005856	NM_133259	Hs.368084	10128	660.481	349.028	8.85852	9.13042
1.03857	down	NM_177983	chr2:27605078-27605019	PPM1G	Homo sapiens protein phosphatase, Mg2+/Mn2+ dependent, 1G (PPM1G), mRNA [NM_177983]	GO:0005515|GO:0005737|GO:0035970|GO:0006470|GO:0007050|GO:0005654|GO:0005634|GO:0004722|GO:0046872	NM_177983	Hs.643951	5496	1429.31	668.547	9.97708	10.0317
1.46767	down	NM_006429	chr2:73479769-73479828	CCT7	Homo sapiens chaperonin containing TCP1, subunit 7 (eta) (CCT7), transcript variant 1, mRNA [NM_006429]	GO:0005515|GO:0005832|GO:0005874|GO:0007339|GO:0005524|GO:0044297|GO:0005829|GO:0042802|GO:0005739|GO:0005737|GO:0006457|GO:0051084|GO:0002199|GO:0051082|GO:0044267|GO:0070062	NM_006429	Hs.368149	10574	11141.6	10211	13.1096	13.6632
1.38743	down	NM_031886	chr19:49570826-49570767	KCNA7	Homo sapiens potassium channel, voltage gated shaker related subfamily A, member 7 (KCNA7), mRNA [NM_031886]	GO:0005251|GO:0005886|GO:0008076|GO:0007268|GO:0051260|GO:0034765|GO:0016021|GO:0071805	NM_031886	Hs.306973	3743	13.6749	12.0725	3.45969	3.93211
1.09213	down	NM_005359	chr18:48605060-48605119	SMAD4	Homo sapiens SMAD family member 4 (SMAD4), mRNA [NM_005359]	GO:0005515|GO:0000987|GO:0000988|GO:0010467|GO:0000790|GO:0001658|GO:0030308|GO:0003700|GO:0006367|GO:0044212|GO:0005518|GO:0042803|GO:0042802|GO:0007411|GO:0014033|GO:0007179|GO:0017015|GO:0003279|GO:0005813|GO:0003360|GO:0000122|GO:0030509|GO:0000978|GO:0001701|GO:0001702|GO:0007183|GO:0042118|GO:0005654|GO:0045893|GO:0045892|GO:0030616|GO:0008285|GO:0008283|GO:0010718|GO:0005634|GO:0005829|GO:…	NM_005359	Hs.75862	4089	173.794	92.3048	6.98503	7.11217
1.42671	down	NM_205850	chr15:48434530-48434589	SLC24A5	Homo sapiens solute carrier family 24 (sodium/potassium/calcium exchanger), member 5 (SLC24A5), mRNA [NM_205850]	GO:0005802|GO:0042470|GO:0048022|GO:0055085|GO:0032588|GO:0034220|GO:0006816|GO:0035725|GO:0016021|GO:0006813|GO:0050896|GO:0006811|GO:0008273|GO:0015293	NM_205850	Hs.710240	283652	62.002	47.7771	5.56111	6.07381
1.16224	down	NM_173584	chr11:831224-831283	CRACR2B	Homo sapiens calcium release activated channel regulator 2B (CRACR2B), transcript variant 2, mRNA [NM_173584]	GO:0005737|GO:0002115|GO:0005509|GO:2001256|GO:0034613	NM_173584	Hs.660936	283229	4587.88	2814.34	11.7504	11.9673
2.34451	down	NM_004924	chr19:39220305-39220364	ACTN4	Homo sapiens actinin, alpha 4 (ACTN4), mRNA [NM_004924]	GO:0005515|GO:0043005|GO:0048471|GO:0030018|GO:0032417|GO:0035257|GO:0035357|GO:0005634|GO:0042974|GO:0015031|GO:0005615|GO:0042803|GO:0031143|GO:0005737|GO:0051015|GO:0030374|GO:0070830|GO:0005911|GO:0001882|GO:0031093|GO:0051017|GO:0070062|GO:0001666|GO:0001725|GO:0005509|GO:0048549|GO:0030168|GO:0042981|GO:0005576|GO:0003779|GO:0048384|GO:0043234|GO:0047485|GO:0005178|GO:0007596|GO:0030529|GO:…	NM_004924	Hs.270291	81	661.163	699.026	8.86058	10.0899
1.40855	down		chr7:010162448-010162507							15.5631	13.9423	3.64909	4.1433
1.55213	down	NM_015187	chr4:25749158-25749099	SEL1L3	Homo sapiens sel-1 suppressor of lin-12-like 3 (C. elegans) (SEL1L3), transcript variant 1, mRNA [NM_015187]	GO:0005654|GO:0005634|GO:0016021	NM_015187	Hs.479384	23231	827.196	574.181	9.17629	9.81054
1.47179	down	NM_016084	chr17:17397846-17397787	RASD1	Homo sapiens RAS, dexamethasone-induced 1 (RASD1), transcript variant 1, mRNA [NM_016084]	GO:0006184|GO:0007165|GO:0048471|GO:0007263|GO:0007186|GO:0005886|GO:0007264|GO:0003924|GO:0005634|GO:0005525|GO:0045892	NM_016084	Hs.25829	51655	769.442	505.89	9.07435	9.63192
1.60667	down	NM_152356	chr19:11918405-11918464	ZNF491	Homo sapiens zinc finger protein 491 (ZNF491), mRNA [NM_152356]	GO:0006355|GO:0005634|GO:0003677|GO:0046872|GO:0006351	NM_152356	Hs.631634	126069	68.8161	58.101	5.70245	6.38653
1.27821	down	NM_003802	chr17:10206734-10206573	MYH13	Homo sapiens myosin, heavy chain 13, skeletal muscle (MYH13), mRNA [NM_003802]	GO:0005516|GO:0032982|GO:0000146|GO:0006936|GO:0008152|GO:0003779|GO:0005859|GO:0030016|GO:0005524|GO:0070062|GO:0009267	NM_003802	Hs.711142	8735	15.9252	12.9805	3.67973	4.03386
1.30724	down	NM_152443	chr14:68200939-68200998	RDH12	Homo sapiens retinol dehydrogenase 12 (all-trans/9-cis/11-cis) (RDH12), mRNA [NM_152443]	GO:0005622|GO:0005515|GO:0007603|GO:0042572|GO:0045494|GO:0004745|GO:0007601|GO:0001523|GO:0060342|GO:0055114	NM_152443	Hs.415322	145226	26.2571	20.719	4.37928	4.76581
1.02419	down	NM_199077	chr10:104687119-104687178	CNNM2	Homo sapiens cyclin and CBS domain divalent metal cation transport mediator 2 (CNNM2), transcript variant 3, mRNA [NM_199077]	GO:0016323|GO:0015693|GO:0010960|GO:0016021	NM_199077	Hs.643509	54805	33.0685	20.1636	4.68552	4.72
1.98957	down	BE616696	chr7:65196929-65196869		601279876F1 NIH_MGC_39 Homo sapiens cDNA clone IMAGE:3621930 5', mRNA sequence [BE616696]			Hs.676335		81.81	83.3784	5.95306	6.94552
1.43506	down	AK096928	chr1:855660-855601	LOC100130417	Homo sapiens cDNA FLJ39609 fis, clone SKNSH2008043. [AK096928]			Hs.200644	100130417	59.539	46.3563	5.50359	6.0247
2.13584	down	NM_001080826	chr8:8175388-8175329	SGK223	Homo sapiens homolog of rat pragma of Rnd2 (SGK223), mRNA [NM_001080826]	GO:0018108|GO:0005524|GO:0004715	NM_001080826	Hs.657673	157285	2796.92	3050.19	10.9959	12.0907
1.42798	down	NM_020773	chr4:7034494-7034553	TBC1D14	Homo sapiens TBC1 domain family, member 14 (TBC1D14), transcript variant 1, mRNA [NM_020773]	GO:0005515|GO:0005794|GO:0005776|GO:0019901|GO:2000785|GO:0010507|GO:0032851|GO:0055037|GO:0071955|GO:0005097	NM_020773	Hs.518611	57533	559.81	352.447	8.6281	9.14207
3.81934	down		chr17:17000529-17000588	MPRIP	myosin phosphatase Rho interacting protein [Source:HGNC Symbol;Acc:HGNC:30321] [ENST00000395807]	GO:0005515|GO:0005737|GO:0003779|GO:0015629|GO:0005925			23164	230.274	399.209	7.37688	9.3102
1.32928	down		chr1:002310557-002310498		Q8WW30_HUMAN (Q8WW30) MORN1 protein, partial (44%) [THC2519762]					7477.87	5639.66	12.4795	12.8902
2.584	down	XR_133213	chr1:177362039-177361980		PREDICTED: Homo sapiens uncharacterized LOC100506128, transcript variant 1 (LOC100506128), misc_RNA [XR_133213]			Hs.437806		37.9585	53.5572	4.88514	6.25475
1.90116	down		chr22:18520615-18520674	FLJ41941	Homo sapiens uncharacterized LOC100192420 (FLJ41941), long non-coding RNA [NR_024417]		NR_024417	Hs.589947	100192420	12.0158	14.3594	3.26405	4.19093
1.44756	down	DR007930	chr17:018331790-018331731		MGC5.5.1.1.1.G05.R.1 NIH_MGC_331 Homo sapiens cDNA clone MGC5.5.1.1.1.G05, mRNA sequence [DR007930]			Hs.565076		127.483	91.6033	6.56736	7.10098
2.04308	down	NM_004464	chr4:81207806-81207865	FGF5	Homo sapiens fibroblast growth factor 5 (FGF5), transcript variant 1, mRNA [NM_004464]	GO:0008286|GO:0048011|GO:0008284|GO:0008283|GO:0023019|GO:0048015|GO:0007267|GO:0005104|GO:0005576|GO:0005615|GO:0007399|GO:0007173|GO:0008543|GO:0045087|GO:0010001|GO:0051781|GO:0008083|GO:0038095	NM_004464	Hs.37055	2250	23.4689	28.3151	4.21774	5.24848
1.30105	down	NM_000982	chr13:27830365-27830424	RPL21	Homo sapiens ribosomal protein L21 (RPL21), mRNA [NM_000982]	GO:0010467|GO:0003735|GO:0019083|GO:0003723|GO:0006614|GO:0019058|GO:0005730|GO:0006415|GO:0006412|GO:0006413|GO:0005829|GO:0006414|GO:0005737|GO:0000184|GO:0016020|GO:0016032|GO:0022625|GO:0044267	NM_000982	Hs.381123	6144	47595.8	49617.7	15.4571	15.8367
1.41329	down	NM_024956	chr15:43476683-43476742	TMEM62	Homo sapiens transmembrane protein 62 (TMEM62), mRNA [NM_024956]	GO:0016021	NM_024956	Hs.511175	80021	76.3714	56.7433	5.85	6.34905
1.88334	down		chr9:140911593-140911652		GB					37.4528	39.644	4.86818	5.78147
1.3593	down	NM_006600	chr1:27269453-27269512	NUDC	Homo sapiens nudC nuclear distribution protein (NUDC), mRNA [NM_006600]	GO:0005515|GO:0007067|GO:0005737|GO:0008283|GO:0005874|GO:0007275|GO:0005654|GO:0000278|GO:0051301|GO:0005829	NM_006600	Hs.263812	10726	615.888	368.934	8.75932	9.20219
1.29041	down	NM_014689	chr2:225630183-225630124	DOCK10	Homo sapiens dedicator of cytokinesis 10 (DOCK10), transcript variant DOCK10.1, mRNA [NM_014689]	GO:0030334|GO:0003674|GO:0016020|GO:0032321|GO:0007264|GO:0017048|GO:0005089|GO:0070062	NM_014689	Hs.46578	55619	36.469	27.3913	4.82491	5.19274
1.35781	down	NM_016399	chr12:120882083-120882024	TRIAP1	Homo sapiens TP53 regulated inhibitor of apoptosis 1 (TRIAP1), mRNA [NM_016399]	GO:0005515|GO:0043066|GO:0048471|GO:0030330|GO:0097035|GO:0005739|GO:0002039|GO:0005758|GO:0043234|GO:0034644|GO:0090201|GO:0015914|GO:0045944|GO:2001140|GO:0043154|GO:0006977	NM_016399	Hs.69499	51499	881.154	536.266	9.27257	9.71385
1.08408	down	BC009725	chr19:40023120-40023061	EID2B	EP300 interacting inhibitor of differentiation 2B [Source:HGNC Symbol;Acc:HGNC:26796] [ENST00000326282]	GO:0006355|GO:0007517|GO:0005634|GO:0030154|GO:0006351		Hs.135181	126272	50.6287	31.0863	5.28066	5.39713
31.6559	down	NM_001007156	chr15:88520669-88520610	NTRK3	Homo sapiens neurotrophic tyrosine kinase, receptor, type 3 (NTRK3), transcript variant 3, mRNA [NM_001007156]	GO:0005515|GO:0008284|GO:0032856|GO:0070306|GO:0071300|GO:0019056|GO:0045471|GO:2000251|GO:0048678|GO:0050927|GO:0002039|GO:0000187|GO:0005737|GO:0033138|GO:0046777|GO:0032148|GO:0090102|GO:0060548|GO:0051412|GO:0030335|GO:0042490|GO:0043121|GO:0048665|GO:0018108|GO:0005524|GO:0048712|GO:0010628|GO:0043235|GO:0005030|GO:0046875|GO:0005887|GO:0048691|GO:0007623|GO:0001933|GO:0004714|GO:0001764|GO:…	NM_001007156	Hs.410969	4916	5	103.973	2.32191	7.30631
1.05495	down	NM_016292	chr16:3721731-3716069	TRAP1	Homo sapiens TNF receptor-associated protein 1 (TRAP1), transcript variant 1, mRNA [NM_016292]	GO:0005515|GO:0005811|GO:0005164|GO:0019901|GO:0005743|GO:0006950|GO:0005524|GO:0005739|GO:0005758|GO:0061077|GO:0016020|GO:0005759|GO:0005654|GO:0051082|GO:0070062	NM_016292	Hs.30345	10131	215.239	107.564	7.2838	7.36097
1.03351	down	BC040680	chr11:071404228-071404169		Homo sapiens cDNA clone IMAGE:4817893. [BC040680]			Hs.531959		50.6371	29.7934	5.28112	5.32867
1.02522	down	NM_000139	chr11:59865756-59865815	MS4A2	Homo sapiens membrane-spanning 4-domains, subfamily A, member 2 (MS4A2), transcript variant 1, mRNA [NM_000139]	GO:0051219|GO:0050663|GO:0005886|GO:0019901|GO:0051279|GO:0007202|GO:0007205|GO:0043306|GO:0032998|GO:0006955|GO:0019863|GO:0006954|GO:0005887|GO:0045087|GO:0045121|GO:0019767|GO:0042169|GO:0009897|GO:0038095|GO:0005768	NM_000139	Hs.386748	2206	39.4566	23.8178	4.93896	4.97489
4.9252	down	NM_001206	chr9:72999896-72999837	KLF9	Homo sapiens Kruppel-like factor 9 (KLF9), mRNA [NM_001206]	GO:0010839|GO:0050847|GO:0097067|GO:0003700|GO:0005886|GO:0006357|GO:0007566|GO:0005634|GO:0003677|GO:0006351|GO:0046872|GO:0071387|GO:0005737|GO:0007623|GO:0005654	NM_001206	Hs.150557	687	105.19	245.469	6.30229	8.60247
1.30246	down	XM_006711705	chr1:145075023-145074964	LOC102723367	PREDICTED: Homo sapiens uncharacterized LOC102723367 (LOC102723367), mRNA [XM_006711705]		XM_006711705	Hs.731111	102723367	17.0994	14.0702	3.77573	4.15697
1.21017	down	NM_001013845	chrX:149100773-149100714	CXorf40B	Homo sapiens chromosome X open reading frame 40B (CXorf40B), mRNA [NM_001013845]		NM_001013845	Hs.545950	541578	1595.06	887.936	10.1491	10.4243
1.20458	down	NM_016591	chr5:74323839-74323780	GCNT4	Homo sapiens glucosaminyl (N-acetyl) transferase 4, core 2 (GCNT4), mRNA [NM_016591]	GO:0003829|GO:0005975|GO:0016266|GO:0008109|GO:0002121|GO:0048872|GO:0042403|GO:0000139|GO:0006493|GO:0060993|GO:0048729|GO:0016021|GO:0044267|GO:0043687	NM_016591	Hs.272404	51301	16.616	12.7622	3.73796	4.0065
1.01833	down	XR_424503	chr14:55152515-55152456	LOC729451	PREDICTED: Homo sapiens uncharacterized LOC729451 (LOC729451), misc_RNA [XR_424503]		XR_424503	Hs.647554	729451	36.5941	21.9777	4.82949	4.8557
1.00302	down	NM_001280790	chr9:136231776-136231717	SURF4	Homo sapiens surfeit 4 (SURF4), transcript variant 4, mRNA [NM_001280790]	GO:0010638|GO:0005515|GO:0005793|GO:0000139|GO:0034498|GO:0033116|GO:0007030|GO:0005789|GO:0032527|GO:0016021	NM_001280790	Hs.512465	6836	386.132	175.155	8.10126	8.10561
1.24164	down	NM_001887	chr22:26997883-26995619	CRYBB1	Homo sapiens crystallin, beta B1 (CRYBB1), mRNA [NM_001887]	GO:0005212|GO:0007601	NM_001887	Hs.37135	1414	18.7169	14.5426	3.89865	4.2109
2.21894	down		chr4:009056283-009056224							77.9034	87.483	5.87668	7.02655
1.98595	down	NM_006677	chr3:49148212-49148153	USP19	Homo sapiens ubiquitin specific peptidase 19 (USP19), transcript variant 4, mRNA [NM_006677]	GO:0005515|GO:0016579|GO:0034976|GO:0004843|GO:0030433|GO:0048642|GO:0046872|GO:0005829|GO:0090068|GO:0004197|GO:1900037|GO:0031647|GO:0061136|GO:0005789|GO:0016021	NM_006677	Hs.255596	10869	154.545	145.692	6.83256	7.82239
1.05328	down	NM_032217	chr4:73940618-73940559	ANKRD17	Homo sapiens ankyrin repeat domain 17 (ANKRD17), transcript variant 1, mRNA [NM_032217]	GO:0005515|GO:1900087|GO:0051151|GO:1900246|GO:1900245|GO:0005634|GO:0045787|GO:0005737|GO:0016020|GO:0003682|GO:0045087|GO:0016032|GO:0043123|GO:0000785|GO:0001955|GO:0006275|GO:0042742	NM_032217	Hs.601206	26057	1250.65	595.625	9.78727	9.86217
4.10348	down	NM_002467	chr8:128753268-128753327	MYC	Homo sapiens v-myc avian myelocytomatosis viral oncogene homolog (MYC), mRNA [NM_002467]	GO:0005515|GO:0010468|GO:0010467|GO:0001658|GO:0006367|GO:0003700|GO:2001022|GO:0032403|GO:0006879|GO:0034644|GO:0007219|GO:0045656|GO:0000165|GO:0046983|GO:0007179|GO:0051782|GO:0010332|GO:0090096|GO:0050679|GO:0070888|GO:0000122|GO:0070848|GO:0000978|GO:0043280|GO:0043234|GO:0005654|GO:0045893|GO:0008134|GO:0008284|GO:0051276|GO:2000573|GO:0048147|GO:0005634|GO:0048146|GO:0032873|GO:0005829|GO:…	NM_002467	Hs.202453	4609	1158.12	2324.65	9.67337	11.7102
1.34324	down	NM_001166222	chr11:67192533-67192592	CARNS1	Homo sapiens carnosine synthase 1 (CARNS1), transcript variant 1, mRNA [NM_001166222]	GO:0047730|GO:0035499|GO:0005575|GO:0016887|GO:0005524|GO:0046872	NM_001166222	Hs.502982	57571	39.6371	30.5708	4.94667	5.37239
2.40981	down	NR_027321	chr8:125963234-125963293	LINC00964	Homo sapiens long intergenic non-protein coding RNA 964 (LINC00964), long non-coding RNA [NR_027321]		NR_027321	Hs.651593	157381	545.473	594.192	8.59082	9.85974
5.21935	down	NM_001802	chr16:22358232-22358173	CDR2	Homo sapiens cerebellar degeneration-related protein 2, 62kDa (CDR2), mRNA [NM_001802]	GO:0005515|GO:0003674|GO:0005737	NM_001802	Hs.513430	1039	120.285	293.87	6.48935	8.87322
1.11641	down	NM_203290	chr6:43487873-43488021	POLR1C	Homo sapiens polymerase (RNA) I polypeptide C, 30kDa (POLR1C), mRNA [NM_203290]	GO:0010467|GO:0006386|GO:0006385|GO:0003899|GO:0006363|GO:0006362|GO:0006361|GO:0006360|GO:0003677|GO:0006383|GO:0005829|GO:0001056|GO:0005736|GO:0045814|GO:0045087|GO:0001054|GO:0046983|GO:0040029|GO:0005666|GO:0032481|GO:0005654	NM_203290	Hs.743509	9533	487.301	243.6	8.43389	8.59276
1.29471	down	NM_031412	chr12:10374676-10374735	GABARAPL1	Homo sapiens GABA(A) receptor-associated protein like 1 (GABARAPL1), mRNA [NM_031412]	GO:0005515|GO:0008017|GO:0005776|GO:0005794|GO:0000422|GO:0005783|GO:0000421|GO:0005874|GO:0048487|GO:0032839|GO:0050811|GO:0000407|GO:0030957|GO:0044297|GO:0005829|GO:0005622|GO:0032590|GO:0061025|GO:0000045|GO:0030659|GO:0019898	NM_031412	Hs.524250	23710	515.963	296.576	8.51518	8.88781
1.05698	down	NM_172194	chr14:20216469-20216528	OR4Q3	Homo sapiens olfactory receptor, family 4, subfamily Q, member 3 (OR4Q3), mRNA [NM_172194]	GO:0050911|GO:0050907|GO:0004984|GO:0007186|GO:0005886|GO:0004930|GO:0016021|GO:0004888	NM_172194	Hs.553828	441669	20.2393	13.4348	4.00364	4.08359
1.59126	down	NM_139243	chr4:123350833-123350892	ADAD1	Homo sapiens adenosine deaminase domain containing 1 (testis-specific) (ADAD1), transcript variant 1, mRNA [NM_139243]	GO:0006396|GO:0004000|GO:0003723|GO:0007286|GO:0007275|GO:0005634	NM_139243	Hs.518957	132612	72.4697	60.6689	5.77713	6.4473
1.03332	down	NM_019557	chr1:26158765-26158824	MTFR1L	Homo sapiens mitochondrial fission regulator 1-like (MTFR1L), transcript variant 1, mRNA [NM_019557]		NM_019557	Hs.149305	56181	364.576	170.118	8.01704	8.06433
1.47039	down		chr6:3978834-3978894		glutaredoxin 3 pseudogene 2 [Source:HGNC Symbol;Acc:HGNC:49788] [ENST00000405027]					96.7946	73.7373	6.19039	6.74659
1.77398	down	NM_001012446	chr9:35818494-35818435	FAM221B	Homo sapiens family with sequence similarity 221, member B (FAM221B), transcript variant 1, mRNA [NM_001012446]		NM_001012446	Hs.128075	392307	12.6626	14.2351	3.34632	4.17331
1.81439	down	NM_016848	chr9:91653107-91653048	SHC3	Homo sapiens SHC (Src homology 2 domain containing) transforming protein 3 (SHC3), mRNA [NM_016848]	GO:0005515|GO:0008286|GO:0030971|GO:0048011|GO:0005886|GO:0019901|GO:0035249|GO:0007265|GO:0005575|GO:0007417|GO:0005829|GO:0007173|GO:0007611|GO:0004871|GO:0007169	NM_016848	Hs.292737	53358	15.7052	17.7628	3.66168	4.52117
1.3339	down	NM_000852	chr11:67354050-67354109	GSTP1	Homo sapiens glutathione S-transferase pi 1 (GSTP1), mRNA [NM_000852]	GO:0005515|GO:2001237|GO:0006805|GO:0005886|GO:0032691|GO:0048147|GO:0006749|GO:0005634|GO:0044281|GO:0032872|GO:0071638|GO:0005615|GO:0019207|GO:0032873|GO:0005829|GO:0043409|GO:0005739|GO:0005622|GO:0005737|GO:0043407|GO:0070373|GO:0035726|GO:0043508|GO:0008432|GO:0070372|GO:0070026|GO:0032930|GO:0070062|GO:0043124|GO:0043066|GO:0032720|GO:0004364|GO:0002674|GO:0007417|GO:0010804|GO:0031982|GO:…	NM_000852	Hs.523836	2950	32550.3	32978.8	14.8675	15.2832
3.63457	down	NM_000175	chr19:34891174-34891233	GPI	Homo sapiens glucose-6-phosphate isomerase (GPI), transcript variant 2, mRNA [NM_000175]	GO:0043005|GO:0019242|GO:0005886|GO:0046185|GO:0006094|GO:0004347|GO:0044281|GO:0005615|GO:0006096|GO:0005829|GO:0005737|GO:0043524|GO:0006959|GO:0007611|GO:0016866|GO:0006006|GO:0043154|GO:0051156|GO:0070062|GO:0005975|GO:0001525|GO:0005125|GO:0007599|GO:0016020|GO:0009405|GO:0005654|GO:0048029|GO:0008083	NM_000175	Hs.466471	2821	12192.6	28569.1	13.2469	15.1086
1.55894	down	NM_022752	chr19:42585435-42585494	ZNF574	Homo sapiens zinc finger protein 574 (ZNF574), mRNA [NM_022752]	GO:0006355|GO:0005634|GO:0003677|GO:0046872|GO:0006351	NM_022752	Hs.13323	64763	420.001	290.659	8.2171	8.85766
1.61232	down	NM_001014979	chr16:30770688-30770535	C16orf93	Homo sapiens chromosome 16 open reading frame 93 (C16orf93), transcript variant 1, mRNA [NM_001014979]		NM_001014979	Hs.724010	90835	71.9931	61.0431	5.76666	6.4558
2.22643	down	NR_037809	chr2:239419392-239419333	LINC01107	Homo sapiens long intergenic non-protein coding RNA 1107 (LINC01107), long non-coding RNA [NR_037809]		NR_037809	Hs.652076	151171	124.933	134.382	6.53738	7.69211
11.7357	down	NM_001170820	chr11:1753699-1753640	IFITM10	Homo sapiens interferon induced transmembrane protein 10 (IFITM10), mRNA [NM_001170820]	GO:0009607|GO:0005886|GO:0016021	NM_001170820	Hs.121575	402778	43.2033	247.887	5.06209	8.61493
2.04141	down		chr17:037308291-037308350							1669.21	1636.73	10.2162	11.2458
1.38161	down	NM_014230	chr17:74041401-74040009	SRP68	Homo sapiens signal recognition particle 68kDa (SRP68), transcript variant 1, mRNA [NM_014230]	GO:0005786|GO:0010467|GO:0005783|GO:0042493|GO:0030942|GO:0006614|GO:0008312|GO:0005730|GO:0045047|GO:0006412|GO:0005829|GO:0005737|GO:0005840|GO:0005047|GO:0005048|GO:0044267|GO:0005925	NM_014230	Hs.514495	6730	280.075	176.64	7.65273	8.11909
1.41077	down	NM_013243	chr15:52012297-52012356	SCG3	Homo sapiens secretogranin III (SCG3), transcript variant 1, mRNA [NM_013243]	GO:0007596|GO:0002576|GO:0030168|GO:0005576|GO:0034774|GO:0030658	NM_013243	Hs.232618	29106	81.463	60.5236	5.94654	6.44302
1.89903	down	NM_007145	chr19:36728855-36728914	ZNF146	Homo sapiens zinc finger protein 146 (ZNF146), transcript variant 1, mRNA [NM_007145]	GO:0006355|GO:0005737|GO:0003700|GO:0005730|GO:0008270|GO:0005634|GO:0008201|GO:0003677	NM_007145	Hs.643436	7705	1128.62	991.306	9.6366	10.5619
1.65652	down	NR_015401	chr7:44081962-44082021	LINC00957	Homo sapiens long intergenic non-protein coding RNA 957 (LINC00957), transcript variant 2, long non-coding RNA [NR_015401]		NR_015401	Hs.661253	255031	153.144	121.794	6.81879	7.54694
1.10104	down	NM_001080451	chr14:94909539-94909480	SERPINA11	Homo sapiens serpin peptidase inhibitor, clade A (alpha-1 antiproteinase, antitrypsin), member 11 (SERPINA11), mRNA [NM_001080451]	GO:0010951|GO:0004867|GO:0005615	NM_001080451	Hs.145890	256394	17.0928	11.9097	3.77528	3.91415
1.30797	down	NM_032888	chr9:117072895-117072954	COL27A1	Homo sapiens collagen, type XXVII, alpha 1 (COL27A1), mRNA [NM_032888]	GO:0003431|GO:0030198|GO:0005788|GO:0005576|GO:0005583|GO:0046872|GO:0005201	NM_032888	Hs.494892	85301	699.474	404.461	8.94609	9.33342
1.6863	down	NM_004805	chr2:128604595-128604536	POLR2D	Homo sapiens polymerase (RNA) II (DNA directed) polypeptide D (POLR2D), mRNA [NM_004805]	GO:0008380|GO:0010467|GO:0003727|GO:0006368|GO:0034402|GO:0006367|GO:0006366|GO:0005634|GO:0031990|GO:0003697|GO:0000166|GO:0000932|GO:0034587|GO:0005665|GO:0016032|GO:0045948|GO:0035019|GO:0000288|GO:0003899|GO:0006370|GO:0050434|GO:0006281|GO:0006283|GO:0000398|GO:0005654|GO:0031369|GO:0006289	NM_004805	Hs.715348	5433	396.612	297.92	8.13921	8.89307
1.23706	down	NM_001014811	chr11:86198388-86176193	ME3	Homo sapiens malic enzyme 3, NADP(+)-dependent, mitochondrial (ME3), transcript variant 2, mRNA [NM_001014811]	GO:0048037|GO:0072592|GO:0004470|GO:0004473|GO:0006108|GO:0004471|GO:0046872|GO:0005739|GO:0009060|GO:0051287|GO:0006090|GO:0005759|GO:0008948|GO:0055114	NM_001014811	Hs.199743	10873	39.0166	28.0256	4.92406	5.23097
1.25714	down	NM_024558	chr14:50576138-50576079	VCPKMT	Homo sapiens valosin containing protein lysine (K) methyltransferase (VCPKMT), transcript variant 1, mRNA [NM_024558]	GO:0005515|GO:0005737|GO:0005575|GO:0016279|GO:0018023	NM_024558	Hs.558541	79609	350.112	197.966	7.95612	8.28627
1.06908	down	NM_053023	chr11:58384672-58384731	ZFP91	Homo sapiens ZFP91 zinc finger protein (ZFP91), transcript variant 1, mRNA [NM_053023]	GO:0070534|GO:0004842|GO:0007250|GO:0016874|GO:0005634|GO:0003676|GO:0046872	NM_053023	Hs.524920	80829	420.696	201.404	8.22047	8.31683
2.02287	down	NM_020897	chr1:155259312-155259371	HCN3	Homo sapiens hyperpolarization activated cyclic nucleotide gated potassium channel 3 (HCN3), transcript variant 1, mRNA [NM_020897]	GO:0030552|GO:0005886|GO:0005887|GO:0005249|GO:0042391|GO:0005248|GO:0007268|GO:0035725|GO:0034765|GO:0071320|GO:0071805	NM_020897	Hs.706960	57657	129.982	127.367	6.597	7.6134
1.06546	down	NM_001039574	chr1:110766328-110766387	KCNC4	Homo sapiens potassium channel, voltage gated Shaw related subfamily C, member 4 (KCNC4), transcript variant 3, mRNA [NM_001039574]	GO:0005251|GO:0031594|GO:0005886|GO:0005267|GO:0007268|GO:0046928|GO:0005249|GO:0008076|GO:0034765|GO:0043679|GO:0051260|GO:0016021|GO:0006813|GO:0071805	NM_001039574	Hs.153521	3749	60.8094	35.9435	5.53647	5.62795
4.40995	down	NM_144613	chr19:55861416-55861357	COX6B2	Homo sapiens cytochrome c oxidase subunit VIb polypeptide 2 (testis) (COX6B2), mRNA [NM_144613]	GO:0005758|GO:0004129|GO:0030061	NM_144613	Hs.550544	125965	955.79	1987.5	9.38408	11.5248
44.2881	down	NM_000963	chr1:186641528-186641469	PTGS2	Homo sapiens prostaglandin-endoperoxide synthase 2 (prostaglandin G/H synthase and cyclooxygenase) (PTGS2), mRNA [NM_000963]	GO:0019369|GO:0006693|GO:0035633|GO:0019674|GO:0010042|GO:0042803|GO:0071636|GO:0031622|GO:0034644|GO:0004601|GO:0001516|GO:0032496|GO:0051926|GO:0007613|GO:0007612|GO:0006979|GO:0032355|GO:0042633|GO:0007566|GO:0051968|GO:0031394|GO:0051384|GO:0045786|GO:0071318|GO:0043234|GO:0070542|GO:0050873|GO:0032227|GO:0005789|GO:0019899|GO:0055114|GO:0020037|GO:0042346|GO:0043005|GO:0008285|GO:0006767|GO:…	NM_000963	Hs.196384	5743	14.6092	325.038	3.55375	9.02259
1.65751	down	NM_025075	chr3:63821001-63820842	THOC7	Homo sapiens THO complex 7 homolog (Drosophila) (THOC7), transcript variant 1, mRNA [NM_025075]	GO:0005515|GO:0006397|GO:0008380|GO:0000347|GO:0000346|GO:0003723|GO:0005634|GO:0046784|GO:0005737|GO:0006406|GO:0016607|GO:0000445|GO:0005654	NM_025075	Hs.288151	80145	1507.72	1172.22	10.0544	10.7834
1.0587	down	NM_018471	chr2:187373716-187373775	ZC3H15	Homo sapiens zinc finger CCCH-type containing 15 (ZC3H15), mRNA [NM_018471]	GO:0005515|GO:0005737|GO:0019221|GO:0005730|GO:0046872	NM_018471	Hs.741180	55854	4613.51	2572.54	11.7601	11.8424
1.97995	down	NM_032946	chrX:101087159-101087100	NXF5	Homo sapiens nuclear RNA export factor 5 (NXF5), transcript variant 1, mRNA [NM_032946]	GO:0005515|GO:0005737|GO:0006406|GO:0000166|GO:0003723|GO:0050658|GO:0007275|GO:0005634	NM_032946	Hs.307077	55998	81.6731	82.9815	5.94967	6.93513
2.00492	down	NM_139355	chr19:3778522-3778377	MATK	Homo sapiens megakaryocyte-associated tyrosine kinase (MATK), transcript variant 1, mRNA [NM_139355]	GO:0005515|GO:0008284|GO:0008283|GO:0005102|GO:0005524|GO:0030154|GO:0031234|GO:0005829|GO:0016477|GO:0045087|GO:0042127|GO:0006468|GO:0007498|GO:0004713|GO:0038083|GO:0002009|GO:0004715|GO:0007169	NM_139355	Hs.631845	4145	58.4468	61.979	5.47599	6.47953
2.36552	down	AY203940	chr19:8398739-8398680	KANK3	KN motif and ankyrin repeat domains 3 [Source:HGNC Symbol;Acc:HGNC:24796] [ENST00000610351]				256949	1927.33	2281.31	10.4434	11.6855
1.2434	down	NM_001031847	chr11:68527122-68527063	CPT1A	Homo sapiens carnitine palmitoyltransferase 1A (liver) (CPT1A), transcript variant 2, mRNA [NM_001031847]	GO:0014070|GO:0001676|GO:0006635|GO:0004095|GO:0042493|GO:0006853|GO:0005743|GO:0005741|GO:0044281|GO:0042802|GO:0071398|GO:0005739|GO:0050796|GO:0016020|GO:0030855|GO:0032000|GO:0006006|GO:0006641|GO:0007623|GO:0051260|GO:0042755|GO:0031307|GO:0009437|GO:0044255	NM_001031847	Hs.503043	1374	46.3022	32.5743	5.15746	5.47176
1.36242	down		chr1:658861-658920		capicua transcriptional repressor pseudogene 5 [Source:HGNC Symbol;Acc:HGNC:37754] [ENST00000424045]					204.905	131.388	7.21374	7.65991
1.69545	down	NR_103761	chr2:131198475-131198416	CYP4F62P	Homo sapiens cytochrome P450, family 4, subfamily F, polypeptide 62, pseudogene (CYP4F62P), non-coding RNA [NR_103761]		NR_103761	Hs.734862	646802	1324.58	1042.53	9.86722	10.6289
1.02329	down	NM_015305	chr14:77253935-77253876	ANGEL1	Homo sapiens angel homolog 1 (Drosophila) (ANGEL1), mRNA [NM_015305]		NM_015305	Hs.497448	23357	152.064	78.4964	6.81129	6.84451
1.09515	down	NM_006400	chr12:57924362-57924303	DCTN2	Homo sapiens dynactin 2 (p50) (DCTN2), transcript variant 1, mRNA [NM_006400]	GO:0005515|GO:0005813|GO:0006996|GO:0008283|GO:0005874|GO:0030507|GO:0031982|GO:0032402|GO:0030426|GO:0005829|GO:0019886|GO:0003774|GO:0005737|GO:0007067|GO:0030286|GO:0016020|GO:0000086|GO:0008152|GO:0000776|GO:0000278|GO:0005869|GO:0007052|GO:0070062	NM_006400	Hs.289123	10540	1429.6	708.625	9.97828	10.1094
1.05816	down	NM_001855	chr9:101832765-101832824	COL15A1	Homo sapiens collagen, type XV, alpha 1 (COL15A1), mRNA [NM_001855]	GO:0005576|GO:0001525|GO:0005582|GO:0005615|GO:0030154|GO:0031012|GO:0007165|GO:0022617|GO:0030198|GO:0030574|GO:0005788|GO:0016021|GO:0007155|GO:0070062|GO:0005201	NM_001855	Hs.409034	1306	19.391	12.9368	3.94523	4.02679
1.33959	down	NM_005988	chr1:153028985-153028926	SPRR2A	Homo sapiens small proline-rich protein 2A (SPRR2A), mRNA [NM_005988]	GO:0005515|GO:0005737|GO:0008544|GO:0030216|GO:0031424|GO:0001533	NM_005988	Hs.355542	6700	75.9052	53.7806	5.84147	6.26326
1.03554	down	NM_015231	chr11:47800345-47800286	NUP160	Homo sapiens nucleoporin 160kDa (NUP160), mRNA [NM_015231]	GO:0005515|GO:0007077|GO:0010467|GO:0005975|GO:0019083|GO:0019221|GO:0019058|GO:0044281|GO:0005635|GO:0015031|GO:0055085|GO:0010827|GO:0005829|GO:0008645|GO:0006406|GO:0015758|GO:0005487|GO:0005643|GO:0031080|GO:0009405|GO:0016032|GO:0000776|GO:0000278	NM_015231	Hs.744107	23279	1010.65	466.449	9.47222	9.52261
1.10538	down	NM_153045	chr9:117408425-117408484	C9orf91	Homo sapiens chromosome 9 open reading frame 91 (C9orf91), mRNA [NM_153045]	GO:0008150|GO:0003674|GO:0016021|GO:0005575	NM_153045	Hs.522357	203197	67.0677	40.3427	5.668	5.81255
1.39718	down	NM_145232	chr19:51600922-51600863	CTU1	Homo sapiens cytosolic thiouridylase subunit 1 (CTU1), mRNA [NM_145232]	GO:0005739|GO:0005515|GO:0002098|GO:0000049|GO:0016779|GO:0034227|GO:0032447|GO:0005829	NM_145232	Hs.148425	90353	271.32	172.668	7.60623	8.08875
1.71446	down	NM_138578	chr20:30253383-30253324	BCL2L1	Homo sapiens BCL2-like 1 (BCL2L1), transcript variant 1, mRNA [NM_138578]	GO:0005515|GO:0019050|GO:0030054|GO:0097284|GO:0007283|GO:2000811|GO:0051402|GO:0007281|GO:0042803|GO:0042802|GO:0000910|GO:0043524|GO:0008637|GO:0005759|GO:0097136|GO:0030672|GO:0005813|GO:0031965|GO:0019901|GO:0046982|GO:0071312|GO:2001244|GO:2001243|GO:0001701|GO:0006897|GO:0009566|GO:0070584|GO:0045087|GO:1900118|GO:0010507|GO:0071839|GO:0040007|GO:0008284|GO:0007093|GO:0008283|GO:0005743|GO:…	NM_138578	Hs.516966	598	821.918	630.008	9.16919	9.94694
2.71121	down	NM_006026	chr3:129034525-129034466	H1FX	Homo sapiens H1 histone family, member X (H1FX), mRNA [NM_006026]	GO:0006334|GO:0005730|GO:0005634|GO:0000786|GO:0003677	NM_006026	Hs.75307	8971	118.69	154.189	6.47032	7.90926
1.16219	down	NM_001170738	chr12:176547-208312	IQSEC3	Homo sapiens IQ motif and Sec7 domain 3 (IQSEC3), transcript variant 1, mRNA [NM_001170738]	GO:0043547|GO:0005802|GO:0005086|GO:0030054|GO:0030036|GO:0045211|GO:0032012|GO:0060077|GO:0016192	NM_001170738	Hs.536319	440073	364.555	190.792	8.01687	8.23371
1.36469	down	AK126351	chr2:159522553-159522494	lnc-CCDC148-1	Homo sapiens cDNA FLJ44380 fis, clone TRACH3035482. [AK126351]			Hs.630724		46.8133	35.7628	5.17139	5.61996
1.01123	down	NM_001289933	chr7:100172312-100172253	ZASP	Homo sapiens ZO-2 associated speckle protein (ZASP), mRNA [NM_001289933]		NM_001289933	Hs.125742	101927655	3555.58	1781.26	11.3489	11.365
2.15014	down	NM_016423	chr14:21558392-21558333	ZNF219	Homo sapiens zinc finger protein 219 (ZNF219), transcript variant 1, mRNA [NM_016423]	GO:0005515|GO:0006355|GO:0003700|GO:0005634|GO:0000122|GO:0000978|GO:0004969|GO:0003677|GO:0046872|GO:0006351|GO:0001078|GO:0007186|GO:0001505|GO:0016021|GO:0045892	NM_016423	Hs.250493	51222	699.94	679.064	8.94719	10.0516
1.32698	down	NM_014755	chr2:64859160-64859101	SERTAD2	Homo sapiens SERTA domain containing 2 (SERTAD2), mRNA [NM_014755]	GO:0030308|GO:0005737|GO:0003713|GO:0005634|GO:0045893|GO:0006351	NM_014755	Hs.591569	9792	363.586	216.549	8.01258	8.42072
1.72993	down	NM_003414	chr16:31927638-31927697	ZNF267	Homo sapiens zinc finger protein 267 (ZNF267), transcript variant 1, mRNA [NM_003414]	GO:0006355|GO:0003700|GO:0007275|GO:0005634|GO:0003677|GO:0046872|GO:0006351	NM_003414	Hs.460645	10308	717.514	560.507	8.98217	9.77289
1.20993	down	BM674043	chr16:30832743-30832684		UI-E-EJ0-ahi-b-22-0-UI.s1 UI-E-EJ0 Homo sapiens cDNA clone UI-E-EJ0-ahi-b-22-0-UI 3', mRNA sequence [BM674043]			Hs.681104		500.3	269.642	8.46988	8.7448
1.73777	down	NM_139286	chr9:116029538-116029479	CDC26	Homo sapiens cell division cycle 26 (CDC26), mRNA [NM_139286]	GO:0005515|GO:0007094|GO:0051437|GO:0051436|GO:0031145|GO:0051439|GO:0005829|GO:0007067|GO:0070979|GO:0005680|GO:0005654|GO:0000278|GO:0051301	NM_139286	Hs.727648	246184	1585.85	1307.2	10.1401	10.9374
2.17632	down	NM_001001551	chr9:86258959-86259018	IDNK	Homo sapiens idnK, gluconokinase homolog (E. coli) (IDNK), transcript variant 1, mRNA [NM_001001551]	GO:0016310|GO:0008150|GO:0003674|GO:0046316|GO:0005524|GO:0046177	NM_001001551	Hs.530261	414328	222.49	220.011	7.32556	8.44745
1.64018	down	NM_173791	chr10:119042996-119042937	PDZD8	Homo sapiens PDZ domain containing 8 (PDZD8), mRNA [NM_173791]	GO:0035556|GO:0016020|GO:0022604|GO:0007010|GO:0016032|GO:0046872	NM_173791	Hs.501149	118987	319.533	236.384	7.83504	8.5489
2.08339	down	NM_001008495	chr8:91634707-91634648	TMEM64	Homo sapiens transmembrane protein 64 (TMEM64), transcript variant 1, mRNA [NM_001008495]	GO:0045780|GO:0005783|GO:0051480|GO:0043462|GO:0045672|GO:0016021	NM_001008495	Hs.567759	169200	88.434	92.7291	6.0609	7.11983
2.25592	down		chr7:144737677-144737618		ribosomal protein L7 pseudogene 59 [Source:HGNC Symbol;Acc:HGNC:49215] [ENST00000447700]					11399.9	16338.4	13.138	14.3118
1.19707	down		chr21:047053112-047053053							179.345	102.896	7.02724	7.28674
1.56152	down	NM_152643	chr10:135012755-135013005	KNDC1	Homo sapiens kinase non-catalytic C-lobe domain (KIND) containing 1 (KNDC1), mRNA [NM_152643]	GO:0007264|GO:0005575|GO:0030425|GO:0048814|GO:0021707|GO:0003674|GO:0008150|GO:0032320|GO:0008152|GO:0043025|GO:0001934|GO:0005088|GO:0016772|GO:0032045|GO:0032318	NM_152643	Hs.530685	85442	34.8861	31.2633	4.76271	5.40566
3.39792	down	NM_002658	chr10:75677050-75677109	PLAU	Homo sapiens plasminogen activator, urokinase (PLAU), transcript variant 1, mRNA [NM_002658]	GO:0005515|GO:0033628|GO:0001666|GO:0010469|GO:0004252|GO:0005886|GO:0009986|GO:0014910|GO:0014909|GO:0005576|GO:2000097|GO:0005615|GO:0061041|GO:0007165|GO:0006935|GO:0007596|GO:0042127|GO:0006508|GO:0042730|GO:0005925|GO:0070062	NM_002658	Hs.77274	5328	1578.78	2661.93	10.1284	11.8931
70.7652	down	NM_004664	chr12:81191501-81191442	LIN7A	Homo sapiens lin-7 homolog A (C. elegans) (LIN7A), mRNA [NM_004664]	GO:0005515|GO:0043005|GO:0048839|GO:0097025|GO:0045202|GO:0014069|GO:0048489|GO:0006887|GO:0015031|GO:0030165|GO:0045199|GO:0007269|GO:0016323|GO:0006461|GO:0008105|GO:0005911|GO:0045211|GO:0005923|GO:0097016|GO:0070062	NM_004664	Hs.144333	8825	5	223.372	2.32191	8.46688
3.23755	down	NM_001144	chr16:56396402-56396343	AMFR	Homo sapiens autocrine motility factor receptor, E3 ubiquitin protein ligase (AMFR), mRNA [NM_001144]	GO:0005515|GO:0006511|GO:0004842|GO:0048471|GO:0016874|GO:0006928|GO:0005634|GO:0030176|GO:0051259|GO:0030425|GO:0030426|GO:0030968|GO:0007611|GO:0043025|GO:0004872|GO:0000209|GO:0000836|GO:0007568|GO:0030433|GO:0007165|GO:0043234|GO:0016020|GO:0005789|GO:0008270|GO:0016021	NM_001144	Hs.295137	267	243.168	355.026	7.45733	9.15223
1.19003	down	NM_001277353	chr4:141377806-141377747	MGAT4D	Homo sapiens MGAT4 family, member D (MGAT4D), mRNA [NM_001277353]	GO:0016758|GO:0016020|GO:0005975|GO:0005576	NM_001277353		152586	24.0281	17.6026	4.25536	4.50635
1.14665	down	NM_024876	chr19:41201941-41198931	ADCK4	Homo sapiens aarF domain containing kinase 4 (ADCK4), transcript variant 1, mRNA [NM_024876]	GO:0031966|GO:0005886|GO:0004674|GO:0006468|GO:0016021|GO:0005829	NM_024876	Hs.130712	79934	43.4639	28.6187	5.06945	5.26688
1.15122	down	NM_173535	chr2:71036355-71036296	CLEC4F	Homo sapiens C-type lectin domain family 4, member F (CLEC4F), transcript variant 1, mRNA [NM_173535]	GO:0051861|GO:0005534|GO:0005886|GO:0016021|GO:0051132|GO:0006897	NM_173535	Hs.681239	165530	46.844	30.6372	5.17373	5.3769
2.31751	down	NM_174893	chr17:6920231-6920290	C17orf49	Homo sapiens chromosome 17 open reading frame 49 (C17orf49), transcript variant 2, mRNA [NM_174893]	GO:0071339|GO:0003682|GO:0016589|GO:0003677|GO:0016568	NM_174893	Hs.511801	124944	393.022	406.298	8.12631	9.33889
1.16885	down	NM_001807	chr9:135945982-135946041	CEL	Homo sapiens carboxyl ester lipase (CEL), mRNA [NM_001807]	GO:0052689|GO:0005515|GO:0006629|GO:0006707|GO:0004806|GO:0044241|GO:0005576|GO:0044281|GO:0030157|GO:0003824|GO:0005615|GO:0018350|GO:0009062|GO:0030299|GO:0005737|GO:0016787|GO:0047372|GO:0006641|GO:0044258|GO:0008201|GO:0070062|GO:0004771	NM_001807	Hs.533258	1056	33.4243	23.0128	4.70002	4.92511
2.64868	down	NM_001001974	chr10:124189516-124189575	PLEKHA1	Homo sapiens pleckstrin homology domain containing, family A (phosphoinositide binding specific) member 1 (PLEKHA1), transcript variant 2, mRNA [NM_001001974]	GO:0005515|GO:0050853|GO:0051898|GO:0070301|GO:0005886|GO:0001553|GO:0048705|GO:0007283|GO:0009791|GO:0031529|GO:0045184|GO:0005737|GO:0035264|GO:0060021|GO:0070062|GO:0008209|GO:0043325|GO:0032587|GO:0030165|GO:0014065|GO:0008210|GO:0060325|GO:0033327|GO:0005654|GO:0048008	NM_001001974	Hs.643512	59338	869.641	1062.61	9.24985	10.6551
1.32245	down	NM_145205	chr1:34329965-34330024	HMGB4	Homo sapiens high mobility group box 4 (HMGB4), transcript variant 1, mRNA [NM_145205]	GO:0006355|GO:0005694|GO:0003682|GO:0006338|GO:0005634|GO:0003677	NM_145205	Hs.568628	127540	53.7664	39.2349	5.36098	5.7642
1.14285	down	NM_003394	chr12:49359496-49359437	WNT10B	Homo sapiens wingless-type MMTV integration site family, member 10B (WNT10B), mRNA [NM_003394]	GO:0071464|GO:0006629|GO:0008284|GO:0071300|GO:0045599|GO:0045899|GO:0090263|GO:0050680|GO:0032434|GO:0005615|GO:0007224|GO:0005109|GO:0051091|GO:0030858|GO:0050909|GO:0002062|GO:0071374|GO:0000086|GO:0030182|GO:0007050|GO:0016055|GO:0060070|GO:0014835|GO:0048018|GO:0030501|GO:0043065|GO:0050821|GO:0005578|GO:0048741|GO:0005576|GO:0000122|GO:0051885|GO:0048641|GO:0045669|GO:0071425|GO:0010971|GO:…	NM_003394	Hs.91985	7480	130.897	76.3489	6.60571	6.79834
2.1446	down	NM_016142	chr11:43877854-43877913	HSD17B12	Homo sapiens hydroxysteroid (17-beta) dehydrogenase 12 (HSD17B12), mRNA [NM_016142]	GO:0005515|GO:0004303|GO:0006703|GO:0005518|GO:0010811|GO:0044281|GO:0035338|GO:0031012|GO:0030198|GO:0005789|GO:0019432|GO:0006633|GO:0016021|GO:0001968|GO:0008201|GO:0044255|GO:0055114	NM_016142	Hs.132513	51144	4388.12	5152.89	11.6699	12.7706
15.4844	down	NM_138379	chr5:156346459-156346400	TIMD4	Homo sapiens T-cell immunoglobulin and mucin domain containing 4 (TIMD4), transcript variant 1, mRNA [NM_138379]	GO:0016021	NM_138379	Hs.334907	91937	6.02434	56.9803	2.40313	6.35587
1.15072	down	NM_017676	chr5:102421763-102421704	GIN1	Homo sapiens gypsy retrotransposon integrase 1 (GIN1), mRNA [NM_017676]	GO:0015074|GO:0003676	NM_017676	Hs.24088	54826	588.288	298.444	8.69446	8.89699
1.00768	down	NM_017599	chr12:95694737-95694796	VEZT	Homo sapiens vezatin, adherens junctions transmembrane protein (VEZT), transcript variant 1, mRNA [NM_017599]	GO:0016337|GO:0005737|GO:0005912|GO:0005886|GO:0001669|GO:0002142|GO:0017022|GO:0005654|GO:0016021|GO:0043009	NM_017599	Hs.24135	55591	1337.14	604.255	9.87736	9.8884
1.4021	down	NM_024617	chr9:88903200-88903141	ZCCHC6	Homo sapiens zinc finger, CCHC domain containing 6 (ZCCHC6), transcript variant 1, mRNA [NM_024617]	GO:0071044|GO:0031123|GO:0008270|GO:0050265	NM_024617	Hs.597057	79670	150.582	102.962	6.80024	7.28784
1.1052	down	AK025118	chr5:179032932-179032873		Homo sapiens cDNA: FLJ21465 fis, clone COL04784. [AK025118]			Hs.612899		137.146	76.8925	6.66761	6.81191
1.89267	down	NM_001277053	chr2:85049013-85048954	TRABD2A	Homo sapiens TraB domain containing 2A (TRABD2A), transcript variant 1, mRNA [NM_001277053]	GO:0017147|GO:0031301|GO:0005887|GO:0018158|GO:0008152|GO:0030178|GO:0006508|GO:0060322|GO:0016055|GO:0004222|GO:0046872	NM_001277053	Hs.469134	129293	81.2145	79.4643	5.9434	6.86382
2.7121	down	NR_026772	chr8:58192943-58193002	LINC00588	Homo sapiens long intergenic non-protein coding RNA 588 (LINC00588), long non-coding RNA [NR_026772]		NR_026772	Hs.159352	26138	26.0919	40.2722	4.37035	5.80976
3.0841	down	NR_126046	chr9:41954897-41954838	GLIDR	Homo sapiens glioblastoma down-regulated RNA (GLIDR), transcript variant 4, long non-coding RNA [NR_126046]		NR_126046	Hs.380240	389741	28.9624	49.6522	4.50676	6.13161
1.27076	down	NM_001079821	chr1:247612029-247612089	NLRP3	Homo sapiens NLR family, pyrin domain containing 3 (NLRP3), transcript variant 3, mRNA [NM_001079821]	GO:0005515|GO:0042347|GO:0050713|GO:0051259|GO:0035872|GO:0005829|GO:0051607|GO:0005737|GO:0006954|GO:0051092|GO:0050718|GO:0009595|GO:0032621|GO:0072559|GO:0050701|GO:0006919|GO:0042834|GO:0006915|GO:0032088|GO:0006952|GO:0002674|GO:0005524|GO:0043280|GO:0007165|GO:0071222|GO:0044546|GO:0045087|GO:0050728|GO:0032611	NM_001079821	Hs.159483	114548	36.2836	26.8003	4.8164	5.16208
1.5741	down	NM_001945	chr5:139713111-139713052	HBEGF	Homo sapiens heparin-binding EGF-like growth factor (HBEGF), mRNA [NM_001945]	GO:0051545|GO:0051897|GO:0008284|GO:0005154|GO:0035313|GO:0051549|GO:0005886|GO:0030307|GO:0090303|GO:0008016|GO:0005615|GO:0007173|GO:0008201|GO:0048011|GO:0030335|GO:0009986|GO:0048015|GO:0005576|GO:0048661|GO:0030666|GO:0007165|GO:0007517|GO:0008543|GO:0005887|GO:0045087|GO:0009405|GO:0008083|GO:0030669|GO:0038095	NM_001945	Hs.799	1839	32.1416	29.2303	4.64679	5.30132
1.47667	down	NM_001031834	chrX:102192709-102192768	RAB40AL	Homo sapiens RAB40A, member RAS oncogene family-like (RAB40AL), mRNA [NM_001031834]	GO:0009306|GO:0016567|GO:0005886|GO:0003924|GO:0005525|GO:0072659|GO:0006886|GO:0006904|GO:0005739|GO:0006184|GO:0005737|GO:0017157|GO:0032482|GO:0019003|GO:0010008	NM_001031834	Hs.449517	282808	186.239	129.734	7.07977	7.64212
1.08145	down	NM_145254	chr16:75481508-75481449	TMEM170A	Homo sapiens transmembrane protein 170A (TMEM170A), mRNA [NM_145254]	GO:0016021	NM_145254	Hs.487510	124491	502.651	243.431	8.47752	8.59049
1.38399	down	NM_021109	chrX:12994394-12994453	TMSB4X	Homo sapiens thymosin beta 4, X-linked (TMSB4X), mRNA [NM_021109]	GO:0005515|GO:0003785|GO:0042989|GO:0007596|GO:0002576|GO:0030168|GO:0031093|GO:0007015|GO:0005576|GO:0005856	NM_021109	Hs.437277	7114	7039.3	5449.93	12.3795	12.8483
1.17029	down	NM_153606	chr1:212799772-212799831	FAM71A	Homo sapiens family with sequence similarity 71, member A (FAM71A), mRNA [NM_153606]	GO:0005634	NM_153606	Hs.129293	149647	28.985	20.3167	4.50726	4.73413
1.51159	down	NM_177532	chr4:74439028-74438969	RASSF6	Homo sapiens Ras association (RalGDS/AF-6) domain family member 6 (RASSF6), transcript variant 1, mRNA [NM_177532]	GO:0005515|GO:0007165|GO:0043065|GO:0006915	NM_177532	Hs.529677	166824	911.551	617.587	9.32065	9.91671
1.61741	down	NM_032025	chr3:150302684-150302743	EIF2A	Homo sapiens eukaryotic translation initiation factor 2A, 65kDa (EIF2A), mRNA [NM_032025]	GO:0005515|GO:0005850|GO:0000049|GO:0042255|GO:0003743|GO:0072562|GO:0009967|GO:0005615|GO:0006413|GO:0006417|GO:0005737|GO:0032933|GO:0043022|GO:0006468	NM_032025	Hs.655782	83939	57.1793	49.8686	5.44583	6.13952
1.05829	down	NM_001037131	chr2:237033264-237033323	AGAP1	Homo sapiens ArfGAP with GTPase domain, ankyrin repeat and PH domain 1 (AGAP1), transcript variant 1, mRNA [NM_001037131]	GO:0043547|GO:0008060|GO:0005737|GO:0005543|GO:0032312|GO:0007264|GO:0008270|GO:0015031|GO:0005525	NM_001037131	Hs.435039	116987	192.33	97.712	7.12215	7.20388
1.07515	down	NM_021209	chr2:32449762-32449703	NLRC4	Homo sapiens NLR family, CARD domain containing 4 (NLRC4), transcript variant 1, mRNA [NM_021209]	GO:0005515|GO:0004842|GO:0004869|GO:0016567|GO:0005634|GO:0002218|GO:0035872|GO:0042803|GO:0005829|GO:0042802|GO:0005622|GO:0043523|GO:0005737|GO:0051092|GO:0006954|GO:0051260|GO:0005876|GO:0090307|GO:0042742|GO:0043066|GO:0000287|GO:0043065|GO:0006919|GO:0072557|GO:0050702|GO:0009966|GO:0005524|GO:0070269|GO:0045087|GO:0016045	NM_021209	Hs.574741	58484	21.063	14.0843	4.05422	4.15875
1.90952	down	NM_138571	chr6:126301280-126301339	HINT3	Homo sapiens histidine triad nucleotide binding protein 3 (HINT3), mRNA [NM_138571]	GO:0005739|GO:0005737|GO:0016787|GO:0000166|GO:0008152|GO:0005730|GO:0070062	NM_138571	Hs.72325	135114	613.536	525.952	8.75335	9.68656
1.02166	down		chr8:81095357-81095298	TPD52	tumor protein D52 [Source:HGNC Symbol;Acc:HGNC:12005] [ENST00000602950]	GO:0005515|GO:0048471|GO:0008284|GO:0005737|GO:0046982|GO:0005783|GO:0030183|GO:0005509|GO:0009653|GO:0046903|GO:0042803			7163	115.089	61.1301	6.42716	6.45808
1.95574	down	NM_001000	chrX:118923925-118920691	RPL39	Homo sapiens ribosomal protein L39 (RPL39), mRNA [NM_001000]	GO:0010467|GO:0003735|GO:0050830|GO:0019083|GO:0003723|GO:0006614|GO:0019058|GO:0006415|GO:0005615|GO:0006412|GO:0006413|GO:0002227|GO:0005829|GO:0006414|GO:0000184|GO:0019731|GO:0016032|GO:0022625|GO:0044267	NM_001000	Hs.558387	6170	5086.54	5532.45	11.897	12.8647
1.33261	down	NM_005773	chr19:58452297-58452238	ZNF256	Homo sapiens zinc finger protein 256 (ZNF256), mRNA [NM_005773]	GO:0005515|GO:0003700|GO:0007275|GO:0005654|GO:0005634|GO:0045892|GO:0003677|GO:0046872|GO:0006351	NM_005773	Hs.596242	10172	34.3964	26.7375	4.74353	5.15779
2.31444	down	NM_015186	chr9:79985462-79985832	VPS13A	Homo sapiens vacuolar protein sorting 13 homolog A (S. cerevisiae) (VPS13A), transcript variant B, mRNA [NM_015186]	GO:0005622|GO:0005515|GO:0008104|GO:0045053|GO:0035176|GO:0031045|GO:0006623|GO:0007626|GO:0006895|GO:0019898|GO:0007399	NM_015186	Hs.459790	23230	120.911	135.634	6.49625	7.70691
1.53916	down		chr18:014449514-014449573							333.424	230.569	7.89182	8.51396
1.1549	down	NM_152261	chr12:107367533-107367592	TMEM263	Homo sapiens transmembrane protein 263 (TMEM263), mRNA [NM_152261]	GO:0016021	NM_152261	Hs.257664	90488	2779.57	1575.52	10.9872	11.195
1.96346	down	NM_001098843	chrX:36403070-36403129	CXorf30	Homo sapiens chromosome X open reading frame 30 (CXorf30), mRNA [NM_001098843]		NM_001098843	Hs.632791	645090	120.39	115.199	6.49082	7.46422
1.4777	down	NM_022063	chr10:120069008-120068949	FAM204A	Homo sapiens family with sequence similarity 204, member A (FAM204A), transcript variant 1, mRNA [NM_022063]		NM_022063	Hs.372309	63877	136.565	98.7588	6.66143	7.22479
1.7321	down	NM_058238	chr22:46319002-46318943	WNT7B	Homo sapiens wingless-type MMTV integration site family, member 7B (WNT7B), mRNA [NM_058238]	GO:0060710|GO:0072236|GO:0070307|GO:0071300|GO:0046330|GO:0005615|GO:0005109|GO:0016055|GO:0060033|GO:0005796|GO:0072089|GO:0051384|GO:0072207|GO:0072205|GO:0001701|GO:0021871|GO:0045165|GO:0050808|GO:0005788|GO:0060484|GO:0060535|GO:0032364|GO:0060482|GO:0051145|GO:0008284|GO:0060428|GO:0005886|GO:0032536|GO:0030324|GO:0060425|GO:0072054|GO:0045879|GO:0072053|GO:0048144|GO:0060669|GO:0072061|GO:…	NM_058238	Hs.512714	7477	122.328	103.672	6.50938	7.3019
1.80294	down	NM_020383	chr10:111624955-111624896	XPNPEP1	Homo sapiens X-prolyl aminopeptidase (aminopeptidase P) 1, soluble (XPNPEP1), transcript variant 1, mRNA [NM_020383]	GO:0005737|GO:0030145|GO:0004177|GO:0070006|GO:0006508|GO:0010815|GO:0042803|GO:0070062|GO:0005829	NM_020383	Hs.390623	7511	186.324	156.291	7.08023	7.93059
1.48859	down	NM_014814	chr3:64004350-64004291	PSMD6	Homo sapiens proteasome (prosome, macropain) 26S subunit, non-ATPase, 6 (PSMD6), transcript variant 2, mRNA [NM_014814]	GO:0002474|GO:0010467|GO:0090263|GO:0044281|GO:0031145|GO:0005829|GO:0034641|GO:0000082|GO:0006508|GO:0016032|GO:0090090|GO:0016887|GO:0070062|GO:0006977|GO:0000209|GO:0000502|GO:0043066|GO:0005838|GO:0006521|GO:0051437|GO:0042590|GO:0006915|GO:0042981|GO:0051436|GO:0051439|GO:0002479|GO:0005654|GO:0022624|GO:0043161|GO:0000278	NM_014814	Hs.152536	9861	1398.05	953.571	9.94106	10.515
1.4455	down	NM_005238	chr11:128328679-128328656	ETS1	Homo sapiens v-ets avian erythroblastosis virus E26 oncogene homolog 1 (ETS1), transcript variant 2, mRNA [NM_005238]	GO:0005515|GO:0008284|GO:0070301|GO:0003700|GO:0008285|GO:0006366|GO:0000981|GO:0021983|GO:0005634|GO:0010715|GO:0006955|GO:0005737|GO:0030578|GO:0048870|GO:0045944|GO:0032355|GO:0070555|GO:0046677|GO:0035035|GO:0005667|GO:0001666|GO:0007565|GO:0060055|GO:0045765|GO:0042981|GO:0045786|GO:0021854|GO:0003677|GO:0045766|GO:0045171|GO:0009612|GO:0043565|GO:0010595|GO:0045648|GO:0034616|GO:0005654|GO:…	NM_005238	Hs.369438	2113	127.872	91.8613	6.57359	7.10516
1.04198	down	BU535024	chr10:97949085-97949026		AGENCOURT_10185273 NIH_MGC_126 Homo sapiens cDNA clone IMAGE:6562423 5', mRNA sequence [BU535024]			Hs.621182		9102.43	5523.89	12.8038	12.8632
1.28906	down	NM_005275	chr6:30509291-30509232	GNL1	Homo sapiens guanine nucleotide binding protein-like 1 (GNL1), mRNA [NM_005275]	GO:0007165|GO:0005198|GO:0042254|GO:0008152|GO:0003924|GO:0005634|GO:0005525|GO:0005615|GO:0006974|GO:0002456	NM_005275	Hs.83147	2794	123.346	80.5403	6.52356	6.88989
1.19574	down	NM_006043	chr16:22927193-22927252	HS3ST2	Homo sapiens heparan sulfate (glucosamine) 3-O-sulfotransferase 2 (HS3ST2), mRNA [NM_006043]	GO:0000139|GO:0005975|GO:0009405|GO:0008146|GO:0033871|GO:0007623|GO:0044281|GO:0016021|GO:0030203|GO:0006024	NM_006043	Hs.115830	9956	23.9958	17.6297	4.25151	4.50942
2.55601	down	NM_016161	chr3:137843320-137843261	A4GNT	Homo sapiens alpha-1,4-N-acetylglucosaminyltransferase (A4GNT), mRNA [NM_016161]	GO:0008375|GO:0009101|GO:0016020|GO:0006493|GO:0000139|GO:0005975|GO:0050680|GO:0016021	NM_016161	Hs.278960	51146	25.3414	37.1346	4.32956	5.68346
62.5295	down	NM_012419	chr6:153332781-153332722	RGS17	Homo sapiens regulator of G-protein signaling 17 (RGS17), mRNA [NM_012419]	GO:0043547|GO:0005737|GO:0005886|GO:0038032|GO:0005634|GO:0005096	NM_012419	Hs.166313	26575	5	198.232	2.32191	8.28838
1.38373	down	NM_014614	chr2:54092618-54092559	PSME4	Homo sapiens proteasome (prosome, macropain) activator subunit 4 (PSME4), mRNA [NM_014614]	GO:0010467|GO:0002474|GO:0090263|GO:0005634|GO:0044281|GO:0031145|GO:0005829|GO:0034641|GO:0016032|GO:0070577|GO:0090090|GO:0006977|GO:0000209|GO:0043066|GO:0006521|GO:0051437|GO:0042590|GO:0006915|GO:0007275|GO:0042981|GO:0051439|GO:0006974|GO:0016504|GO:0010952|GO:0006281|GO:0016607|GO:0002479|GO:0000278|GO:0035093|GO:0010499	NM_014614	Hs.413801	23198	368.075	228.344	8.03059	8.49916
1.24904	down	NM_001012506	chr3:56653364-56653423	CCDC66	Homo sapiens coiled-coil domain containing 66 (CCDC66), transcript variant 2, mRNA [NM_001012506]	GO:0046548|GO:0060060	NM_001012506	Hs.476399	285331	130.659	82.4744	6.60387	6.92469
1.69668	down		chr2:6910270-6910211	LINC00487	Homo sapiens long intergenic non-protein coding RNA 487 (LINC00487), long non-coding RNA [NR_038369]		NR_038369	Hs.446195	400941	117.504	98.3445	6.45478	7.21749
1.22701	down	NM_001282458	chr6:31912555-31912614	C2	Homo sapiens complement component 2 (C2), transcript variant 5, mRNA [NM_001282458]	GO:0030449|GO:0006956|GO:0004252|GO:2000427|GO:0007584|GO:0045087|GO:0006958|GO:0006508|GO:0005576|GO:0005615|GO:0046872|GO:0070062	NM_001282458	Hs.408903	717	24.0526	18.1204	4.25668	4.55182
1.0195	down	NM_003480	chr12:8800746-8800687	MFAP5	Homo sapiens microfibrillar associated protein 5 (MFAP5), transcript variant 1, mRNA [NM_003480]	GO:0030198|GO:0001527|GO:0005576|GO:0043206|GO:0005201	NM_003480	Hs.512842	8076	541.171	246.351	8.57961	8.60748
1.10577	down	NM_001204300	chr10:99019229-99019170	ARHGAP19	Homo sapiens Rho GTPase activating protein 19 (ARHGAP19), transcript variant 2, mRNA [NM_001204300]	GO:0043547|GO:0051056|GO:0007264|GO:0005634|GO:0005829|GO:0005096	NM_001204300	Hs.80305	84986	323.263	163.69	7.85111	7.99616
1.72538	down	NM_005146	chr11:65747203-65747262	SART1	Homo sapiens squamous cell carcinoma antigen recognized by T cells (SART1), mRNA [NM_005146]	GO:0005515|GO:0005794|GO:0015030|GO:0045292|GO:0000481|GO:0071013|GO:0000387|GO:0097193|GO:0005829|GO:0005737|GO:0000398|GO:0005654|GO:0007050|GO:0046540|GO:0045585	NM_005146	Hs.502883	9092	254.818	200.231	7.51715	8.30406
52.4524	down	NM_030572	chr12:21679348-21679407	SPX	Homo sapiens spexin hormone (SPX), mRNA [NM_030572]	GO:0030133|GO:0010459|GO:0003084|GO:0031765|GO:0031766|GO:0045944|GO:0035814|GO:0032099|GO:0005184|GO:0044539|GO:0005615|GO:0051930	NM_030572	Hs.130692	80763	5	167.248	2.32191	8.03485
1.07635	down	AK125520	chr12:125625788-125625847	LOC100129380	Homo sapiens cDNA FLJ43532 fis, clone PLACE7001022. [AK125520]			Hs.169054	100129380	71.9092	41.8546	5.76545	5.8716
5.24253	down	NM_020244	chr12:102110521-102110580	CHPT1	Homo sapiens choline phosphotransferase 1 (CHPT1), mRNA [NM_020244]	GO:0006629|GO:0006663|GO:0044281|GO:0001558|GO:0046872|GO:0019992|GO:0043231|GO:0000139|GO:0016020|GO:0004142|GO:0016021|GO:0006644|GO:0006657|GO:0046474|GO:0006656	NM_020244	Hs.293077	56994	124.763	304.316	6.53535	8.92561
1.21524	down	NM_001039083	chr17:44416935-44416876	ARL17B	Homo sapiens ADP-ribosylation factor-like 17B (ARL17B), transcript variant 1, mRNA [NM_001039083]	GO:0005794|GO:0007264|GO:0016192|GO:0015031|GO:0005525	NM_001039083	Hs.733127	100506084	309.062	170.613	7.78691	8.06815
1.61152	down	NM_003943	chr4:77231410-77231469	STBD1	Homo sapiens starch binding domain 1 (STBD1), mRNA [NM_003943]	GO:0005515|GO:0006936|GO:0016020|GO:0005887|GO:2001070	NM_003943	Hs.109590	8987	46.0234	40.9785	5.14911	5.83754
1.15908	down		chr19:35650773-35650832	FXYD5	FXYD domain containing ion transport regulator 5 [Source:HGNC Symbol;Acc:HGNC:4029] [ENST00000392218]	GO:0045296|GO:0034220|GO:0030033|GO:0046588|GO:0003779|GO:0016021|GO:0005216			53827	63.8668	40.5258	5.60583	5.81881
2.28133	down	NM_025098	chr11:75442248-75442307	MOGAT2	Homo sapiens monoacylglycerol O-acyltransferase 2 (MOGAT2), mRNA [NM_025098]	GO:0050892|GO:0005783|GO:0019432|GO:0005789|GO:0003846|GO:0016407|GO:0006651|GO:0016021|GO:0006071	NM_025098	Hs.288568	80168	17.2774	23.8906	3.78909	4.97896
1.0801	down	XM_006721169	chr16:57610060-57610119	GPR114	G protein-coupled receptor 114 [Source:HGNC Symbol;Acc:HGNC:19010] [ENST00000564607]	GO:0007186|GO:0005886|GO:0004930|GO:0016021	XM_006721169	Hs.187884	221188	38.4237	24.4342	4.90242	5.01359
1.6498	down	NM_030927	chr10:82276016-82276075	TSPAN14	Homo sapiens tetraspanin 14 (TSPAN14), transcript variant 1, mRNA [NM_030927]	GO:0045747|GO:0051604|GO:0009986|GO:0005886|GO:0097197|GO:0016021|GO:0019899|GO:0090002	NM_030927	Hs.718943	81619	149.242	119.033	6.78985	7.51214
1.52088	down	NM_001290131	chr17:27237154-27237095	PHF12	Homo sapiens PHD finger protein 12 (PHF12), transcript variant 3, mRNA [NM_001290131]	GO:0005515|GO:0001106|GO:0005730|GO:0005634|GO:0000122|GO:0006351|GO:0001222|GO:0016580|GO:0017053|GO:0005654|GO:0008270|GO:0035091|GO:0045892	NM_001290131	Hs.444173	57649	31.7901	28.133	4.63193	5.23684
1.40624	down	NM_003724	chr8:143739085-143739026	JRK	Homo sapiens Jrk homolog (mouse) (JRK), transcript variant 1, mRNA [NM_003724]	GO:0005515|GO:0008150|GO:0003674|GO:0005737|GO:0030529|GO:0005634|GO:0005575|GO:0003729|GO:0003677	NM_003724	Hs.535903	8629	606.49	375.974	8.73737	9.22921
1.50949	down	NM_001233	chr7:116140389-116140448	CAV2	Homo sapiens caveolin 2 (CAV2), transcript variant 1, mRNA [NM_001233]	GO:0005515|GO:0008286|GO:0030133|GO:0048471|GO:0005886|GO:0005634|GO:0051259|GO:0006906|GO:0042803|GO:0070836|GO:0005622|GO:0016050|GO:0031748|GO:0060161|GO:0002080|GO:0048278|GO:0030512|GO:0007088|GO:0005794|GO:0048741|GO:0031410|GO:0031234|GO:0043547|GO:0043234|GO:0001938|GO:0000139|GO:0016020|GO:0005887|GO:0001937|GO:0005901|GO:0045121|GO:0007005|GO:0043410|GO:0005925|GO:0007029	NM_001233	Hs.212332	858	1611.12	1148.6	10.1634	10.7575
1.34062	down	NM_000222	chr4:55606511-55606570	KIT	Homo sapiens v-kit Hardy-Zuckerman 4 feline sarcoma viral oncogene homolog (KIT), transcript variant 1, mRNA [NM_000222]	GO:0005515|GO:0008360|GO:0019221|GO:0007286|GO:0007283|GO:0002020|GO:0005615|GO:0042803|GO:0035234|GO:0043069|GO:0043552|GO:0007173|GO:0042127|GO:0031274|GO:0002327|GO:0038162|GO:0023014|GO:0002320|GO:0043303|GO:0030335|GO:0006687|GO:0031532|GO:0032762|GO:0014068|GO:0018108|GO:0035855|GO:0019955|GO:0008543|GO:0045087|GO:0008542|GO:0038093|GO:0002371|GO:0009898|GO:0002318|GO:0038095|GO:0009897|GO:…	NM_000222	Hs.479754	3815	13.1702	11.2517	3.40205	3.82494
3.28334	down	NM_004528	chr1:165623528-165623587	MGST3	Homo sapiens microsomal glutathione S-transferase 3 (MGST3), mRNA [NM_004528]	GO:0006629|GO:0006805|GO:0005635|GO:0044281|GO:0004364|GO:0043231|GO:0004602|GO:0007165|GO:0004601|GO:0016020|GO:0005789|GO:0016021|GO:0070062|GO:0055114	NM_004528	Hs.191734	4259	994.505	1548.08	9.45186	11.167
1.26364	down	NM_024335	chr16:55364250-55364309	IRX6	Homo sapiens iroquois homeobox 6 (IRX6), mRNA [NM_024335]	GO:0043565|GO:0006355|GO:0005634	NM_024335	Hs.369907	79190	56.0219	39.048	5.41894	5.75653
1.12363	down	NM_000312	chr2:128186633-128186692	PROC	Homo sapiens protein C (inactivator of coagulation factors Va and VIIIa) (PROC), mRNA [NM_000312]	GO:0005515|GO:0043066|GO:0004252|GO:0005796|GO:0005509|GO:0005576|GO:0050900|GO:0017187|GO:0007596|GO:0030195|GO:0006508|GO:0005788|GO:0044267|GO:0043687	NM_000312	Hs.224698	5624	23.7296	16.4633	4.23345	4.40162
1.48131	down	NM_001037317	chr1:99355931-99355872	LPPR5	Homo sapiens lipid phosphate phosphatase-related protein type 5 (LPPR5), transcript variant 1, mRNA [NM_001037317]	GO:0016787|GO:0008152|GO:0016021	NM_001037317	Hs.483948	163404	21.8672	19.6801	4.11382	4.68069
1.9772	down	XM_005258879	chr19:58019003-58019062	ZNF773	zinc finger protein 773 [Source:HGNC Symbol;Acc:HGNC:30487] [ENST00000598770]	GO:0006355|GO:0005634|GO:0003677|GO:0046872|GO:0006351	XM_005258879	Hs.579576	374928	18.0593	21.6677	3.84868	4.83214
1.85523	down	NM_021123	chrX:49218341-49218400	GAGE7	Homo sapiens G antigen 7 (GAGE7), mRNA [NM_021123]	GO:0008150|GO:0003674|GO:0005575	NM_021123	Hs.460641	2579	16.3098	18.7847	3.71262	4.60422
3.52113	down	BU955595	chr5:172387975-172388034		AGENCOURT_10612443 NIH_MGC_126 Homo sapiens cDNA clone IMAGE:6727802 5', mRNA sequence [BU955595]			Hs.430755		41.8265	78.0135	5.0198	6.83584
1.48611	down	NM_173632	chr19:58269249-58269308	ZNF776	Homo sapiens zinc finger protein 776 (ZNF776), mRNA [NM_173632]	GO:0006355|GO:0005634|GO:0003677|GO:0046872|GO:0006351	NM_173632	Hs.720254	284309	175.188	123.22	6.99562	7.56716
1.21966	down	NM_001008215	chr2:99220631-99220572	COA5	Homo sapiens cytochrome c oxidase assembly factor 5 (COA5), mRNA [NM_001008215]	GO:0005739	NM_001008215	Hs.596537	493753	721.4	389.831	8.98835	9.27484
1.49763	down	NM_033185	chr17:39150112-39150053	KRTAP3-3	Homo sapiens keratin associated protein 3-3 (KRTAP3-3), mRNA [NM_033185]	GO:0005198|GO:0045095	NM_033185	Hs.662759	85293	2377.99	1755.22	10.7605	11.3432
1.98574	down	NM_000291	chrX:77381462-77381521	PGK1	Homo sapiens phosphoglycerate kinase 1 (PGK1), mRNA [NM_000291]	GO:0005515|GO:0005975|GO:0006094|GO:0044281|GO:0005524|GO:0006096|GO:0005829|GO:0016310|GO:0004618|GO:0016020|GO:0030855|GO:0009405|GO:0006006|GO:0070062	NM_000291	Hs.78771	5230	18428.7	26271	13.951	14.9407
1.44141	down	NM_001033017	chr8:11842036-11842095	DEFB135	Homo sapiens defensin, beta 135 (DEFB135), mRNA [NM_001033017]	GO:0009986|GO:0045087|GO:0005576|GO:0042742	NM_001033017	Hs.558284	613209	9.18198	8.60196	2.8943	3.42178
1.2426	down	NM_152275	chr2:178479027-178479009	TTC30A	Homo sapiens tetratricopeptide repeat domain 30A (TTC30A), mRNA [NM_152275]	GO:0042384|GO:0005929|GO:0042073|GO:0030992	NM_152275	Hs.128384	92104	61.5744	41.737	5.5529	5.86627
1.08331	down		chr6:029044462-029044521							131.863	72.9179	6.61428	6.72973
1.1441	down		chr1:26551643-26551702	LOC101928303					101928303	87.5446	53.1472	6.04743	6.24164
1.28469	down	NM_012110	chr4:54876291-54876232	CHIC2	Homo sapiens cysteine-rich hydrophobic domain 2 (CHIC2), mRNA [NM_012110]	GO:0005515|GO:0008150|GO:0003674|GO:0005886|GO:0005798|GO:0006893|GO:0005575	NM_012110	Hs.335393	26511	332.017	192.691	7.88576	8.24718
1.22197	down	NM_016475	chr14:59971064-59971123	JKAMP	Homo sapiens JNK1/MAPK8-associated membrane protein (JKAMP), transcript variant 1, mRNA [NM_016475]	GO:0006986|GO:0005789|GO:0016021|GO:0030433|GO:0031625	NM_016475	Hs.446850	51528	2645.31	1591.21	10.9167	11.2059
1.13604	down		chrX:076949251-076949192							143.788	82.0451	6.73295	6.91696
1.02497	down	NM_017757	chr18:72777025-72777084	ZNF407	Homo sapiens zinc finger protein 407 (ZNF407), transcript variant 1, mRNA [NM_017757]	GO:0006355|GO:0008270|GO:0005634|GO:0003677|GO:0006351	NM_017757	Hs.536490	55628	106.662	57.0658	6.3221	6.35768
1.04085	down		chr19:000202859-000202800							67.8423	38.6099	5.68374	5.7415
1.20798	down	NM_014142	chr10:12214844-12214785	NUDT5	Homo sapiens nudix (nucleoside diphosphate linked moiety X)-type motif 5 (NUDT5), mRNA [NM_014142]	GO:0000287|GO:0017110|GO:0055086|GO:0005634|GO:0044281|GO:0050072|GO:0005829|GO:0005622|GO:0019303|GO:0030515|GO:0034656|GO:0047631|GO:0019144|GO:0009117|GO:0070062|GO:0009191	NM_014142	Hs.555956	11164	2018.11	1165.14	10.5038	10.7764
4.34235	down	BU171032	chr5:180222497-180222438		AGENCOURT_7835728 NIH_MGC_67 Homo sapiens cDNA clone IMAGE:6145127 5', mRNA sequence [BU171032]			Hs.736216		28.1469	66.5042	4.46886	6.58734
2.21544	down	NM_001039613	chr2:9628439-9628498	IAH1	Homo sapiens isoamyl acetate-hydrolyzing esterase 1 homolog (S. cerevisiae) (IAH1), mRNA [NM_001039613]	GO:0016042|GO:0016788|GO:0070062	NM_001039613	Hs.744980	285148	2504.01	2854.46	10.8384	11.986
1.00297	down	NM_001014990	chr5:154346304-154346363	MRPL22	Homo sapiens mitochondrial ribosomal protein L22 (MRPL22), transcript variant 2, mRNA [NM_001014990]	GO:0070124|GO:0005739|GO:0070125|GO:0070126|GO:0032543|GO:0006996|GO:0003735|GO:0005743|GO:0015934	NM_001014990	Hs.483924	29093	2632.67	1285.27	10.9086	10.9128
1.33633	down	NM_015488	chr2:219210607-219210666	PNKD	Homo sapiens paroxysmal nonkinesigenic dyskinesia (PNKD), transcript variant 1, mRNA [NM_015488]	GO:0005739|GO:0005515|GO:0016020|GO:0032225|GO:0006750|GO:0050884|GO:0008270|GO:0005634|GO:0004416|GO:0042053	NM_015488	Hs.98475	25953	231.925	143.997	7.38674	7.80502
1.36249	down	NM_198159	chr3:69987007-69987066	MITF	Homo sapiens microphthalmia-associated transcription factor (MITF), transcript variant 1, mRNA [NM_198159]	GO:0005515|GO:0006355|GO:0006366|GO:0003705|GO:0030316|GO:0044336|GO:0030318|GO:0005634|GO:0045670|GO:0000122|GO:0000978|GO:0000979|GO:0001227|GO:0043234|GO:0001077|GO:0045165|GO:0006461|GO:0046849|GO:0045944|GO:0042127|GO:0003682|GO:0046983|GO:0043010|GO:0045893	NM_198159	Hs.166017	4286	53.4392	40.0152	5.3493	5.79555
1.98808	down	NM_001242739	chr1:43316875-43316934	ZNF691	Homo sapiens zinc finger protein 691 (ZNF691), transcript variant 1, mRNA [NM_001242739]	GO:0005634|GO:0003677|GO:0046872	NM_001242739	Hs.20879	51058	66.8497	69.4352	5.6636	6.65498
1.78323	down	NM_018024	chr8:124453600-124453659	WDYHV1	Homo sapiens WDYHV motif containing 1 (WDYHV1), transcript variant 1, mRNA [NM_018024]	GO:0005515|GO:0070773|GO:0005634|GO:0006464|GO:0005829	NM_018024	Hs.18029	55093	353.669	281.884	7.9717	8.8062
7.13785	down	NM_005114	chr4:11400729-11400670	HS3ST1	Homo sapiens heparan sulfate (glucosamine) 3-O-sulfotransferase 1 (HS3ST1), mRNA [NM_005114]	GO:0005975|GO:0005796|GO:0009405|GO:0008146|GO:0044281|GO:0016021|GO:0008467|GO:0030203|GO:0006024	NM_005114	Hs.507348	9957	39.6725	142.067	4.94748	7.78297
1.66342	down		chrUn_gl000240:000037946-000038005		Q3SWV3_HUMAN (Q3SWV3) LOC389833 protein (Fragment), partial (8%) [THC2563836]					50.1966	45.8057	5.27123	6.00538
1.92856	down	NM_001205259	chr16:33262300-33262359	TP53TG3C	Homo sapiens TP53 target 3C (TP53TG3C), transcript variant 1, mRNA [NM_001205259]	GO:0005737|GO:0005634	NM_001205259	Hs.624982	653550	54.9512	56.4796	5.39176	6.33928
1.76852	down	XR_109251	chr16:6427992-6428051		PREDICTED: Homo sapiens uncharacterized LOC440337 (LOC440337), misc_RNA [XR_109251]		XR_109251	Hs.683875		172.669	143.645	6.97674	7.79928
48.7906	down	NM_000047	chrX:2854805-2853195	ARSE	Homo sapiens arylsulfatase E (chondrodysplasia punctata 1) (ARSE), transcript variant 2, mRNA [NM_000047]	GO:0006665|GO:0001501|GO:0006687|GO:0005795|GO:0005788|GO:0004065|GO:0044281|GO:0044267|GO:0046872|GO:0070062|GO:0043687	NM_000047	Hs.386975	415	5	156.26	2.32191	7.93044
1.66738	down	NM_178548	chr1:36060150-36060209	TFAP2E	Homo sapiens transcription factor AP-2 epsilon (activating enhancer binding protein 2 epsilon) (TFAP2E), mRNA [NM_178548]	GO:0000977|GO:0046982|GO:0006366|GO:0006357|GO:0045944|GO:0042127|GO:0000981|GO:0005634|GO:0048856|GO:0042803	NM_178548	Hs.567844	339488	94.18	80.5945	6.15372	6.8913
1.29845	down	XR_252344	chr7:153755819-153755760	LOC101929998	PREDICTED: Homo sapiens uncharacterized LOC101929998 (LOC101929998), transcript variant X1, ncRNA [XR_252344]		XR_252344	Hs.552781	101929998	12.2484	10.2144	3.2961	3.6729
1.45162	down	NR_026761	chr1:211565258-211565317	LINC00467	Homo sapiens long intergenic non-protein coding RNA 467 (LINC00467), long non-coding RNA [NR_026761]		NR_026761	Hs.523932	84791	256.885	170.464	7.52913	8.06679
1.06445	down	NM_024587	chr1:45119563-45119504	TMEM53	Homo sapiens transmembrane protein 53 (TMEM53), transcript variant 1, mRNA [NM_024587]	GO:0005634|GO:0016021	NM_024587	Hs.22157	79639	25.1765	16.5635	4.32073	4.41084
1.2507	down		chr2:100726366-100726307	AFF3	AF4/FMR2 family, member 3 [Source:HGNC Symbol;Acc:HGNC:6473] [ENST00000483600]	GO:0006355|GO:0005737|GO:0003690|GO:0035116|GO:0034612|GO:0005654|GO:0005634|GO:0006351			3899	46.2451	32.695	5.15535	5.47808
1.78932	down	NM_016932	chr2:45233321-45233262	SIX2	Homo sapiens SIX homeobox 2 (SIX2), mRNA [NM_016932]	GO:0072161|GO:0003700|GO:0005886|GO:0008283|GO:0090189|GO:0005634|GO:0006606|GO:0009653|GO:0032403|GO:0048701|GO:0072038|GO:0005737|GO:0030278|GO:0009948|GO:0002062|GO:0045944|GO:0042474|GO:0031965|GO:0001822|GO:0072028|GO:0032330|GO:0043565|GO:0007501|GO:0003337|GO:0016477|GO:0048557|GO:0072006|GO:0097168|GO:0005654|GO:0008134	NM_016932	Hs.101937	10736	125.17	108.815	6.53969	7.3791
1.29619	down	NM_024321	chr19:36128152-36128211	RBM42	Homo sapiens RNA binding motif protein 42 (RBM42), mRNA [NM_024321]	GO:0005737|GO:0048025|GO:0000166|GO:0005634	NM_024321	Hs.5086	79171	1368.82	804.862	9.90533	10.2796
1.9206	down		chr2:67402720-67402661	LOC644838					644838	144.287	133.333	6.73965	7.6812
2.46635	down		chr5:17522186-17522245							206.175	232.205	7.22126	8.52363
3.08999	down		chr3:131962370-131962311							1044.22	1524.6	9.52014	11.1477
2.30276	down	NM_016134	chr8:98155350-98155409	CPQ	Homo sapiens carboxypeptidase Q (CPQ), mRNA [NM_016134]	GO:0005794|GO:0005783|GO:0042246|GO:0005615|GO:0005764|GO:0042803|GO:0046872|GO:0005737|GO:0070573|GO:0004180|GO:0006508|GO:0006590|GO:0043171|GO:0070062	NM_016134	Hs.156178	10404	13.8271	19.6969	3.47898	4.68234
1.8565	down	NM_177528	chr16:28603326-28603267	SULT1A2	Homo sapiens sulfotransferase family, cytosolic, 1A, phenol-preferring, member 2 (SULT1A2), transcript variant 2, mRNA [NM_177528]	GO:0047894|GO:0006805|GO:0050427|GO:0006584|GO:0004062|GO:0008146|GO:0051923|GO:0044281|GO:0018958|GO:0009309|GO:0008202|GO:0005829	NM_177528	Hs.546304	6799	1761.25	1581.19	10.3069	11.1995
2.19523	down	NR_001539	chrY:9638768-9638827	TTTY22	Homo sapiens testis-specific transcript, Y-linked 22 (non-protein coding) (TTTY22), long non-coding RNA [NR_001539]		NR_001539	Hs.511961	252954	14.7788	19.9858	3.5728	4.70717
[truncated: 14,935 more rows]
