# Supplementary material for: Phosphorylation of glutaminase by PKCε is essential for its enzymatic activity and critically contributes to tumorigenesis
Source: Cell Res. 2018 Mar 7;28(6):655–69. doi: 10.1038/s41422-018-0021-y (PMC5993826; doi:10.1038/s41422-018-0021-y)
Supplement: Supplementary file 16 — Supplementary table 4 [file 41422_2018_21_MOESM16_ESM.xlsx]

## Sheet: Sheet1
Supplementary Table 4.Up-regulated genes in A549-GAC(S314A) cells compared with A549-WT cells
Fold change and Regulation		Annotations								Raw Intensity		Normalized Intensity
Fold Change	Regulation	GenbankAccession	GenomicCoordinates	GeneSymbol	Description	Go	RefSeqAccession	UniGeneID	EntrezGeneID	[A549-GAC(S314A)](raw)	[A549-WT](raw)	[A549-GAC(S314A)](normalized)	[A549-WT](normalized)
1.97525	up	NM_004333	chr7:140434478-140434419	BRAF	Homo sapiens B-Raf proto-oncogene, serine/threonine kinase (BRAF), mRNA [NM_004333]	GO:0005515|GO:0043005|GO:0005886|GO:0031267|GO:0007264|GO:0043434|GO:0007268|GO:0060291|GO:0005634|GO:0051591|GO:0051291|GO:0042802|GO:0005829|GO:0005739|GO:0043524|GO:0000186|GO:0033138|GO:1900026|GO:0010764|GO:0000165|GO:0042127|GO:0071277|GO:0009887|GO:0070374|GO:0004709|GO:0035019|GO:2000301|GO:0048011|GO:0043066|GO:0046982|GO:0005509|GO:0043367|GO:0031434|GO:0035690|GO:0005524|GO:0044297|GO:…	NM_004333	Hs.550061	673	396.902	94.9536	8.14011	7.15808
1.62934	up	NM_024604	chr12:48060809-48057361	RPAP3	Homo sapiens RNA polymerase II associated protein 3 (RPAP3), transcript variant 1, mRNA [NM_024604]	GO:0005515	NM_024604	Hs.437855	79657	1668.58	463.45	10.2157	9.51141
1.16794	up	NM_001077706	chr6:139134033-139134092	ECT2L	Homo sapiens epithelial cell transforming 2 like (ECT2L), transcript variant 1, mRNA [NM_001077706]	GO:0032321|GO:0005089	NM_001077706	Hs.660603	345930	110.437	50.089	6.37085	6.14689
1.13704	up	XM_005256273	chr16:74425436-74425495	NPIPB15	nuclear pore complex interacting protein family, member B15 [Source:HGNC Symbol;Acc:HGNC:34409] [ENST00000429990]	GO:0005576	XM_005256273	Hs.513695	440348	6019.69	2805.12	12.1487	11.9635
1.54585	up	NM_001040196	chr1:11808472-11808531	AGTRAP	Homo sapiens angiotensin II receptor-associated protein (AGTRAP), transcript variant 4, mRNA [NM_001040196]	GO:0005515|GO:0001666|GO:0004945|GO:0005886|GO:0038166|GO:0043231|GO:0005737|GO:0000139|GO:0005789|GO:0008217|GO:0005654|GO:0016021|GO:0005938|GO:0030659	NM_001040196	Hs.464438	57085	111.016	38.767	6.37624	5.74784
1.67317	up	NM_030961	chr7:100733350-100733409	TRIM56	Homo sapiens tripartite motif containing 56 (TRIM56), mRNA [NM_030961]	GO:0004842|GO:0032479|GO:0016874|GO:0005829|GO:0005737|GO:0051607|GO:0070534|GO:0046597|GO:0045087|GO:0008270|GO:0032481|GO:0034340|GO:0032608	NM_030961	Hs.521092	81844	358.387	100.51	7.99381	7.25123
2.41594	up	NM_033081	chr20:61509639-61509580	DIDO1	Homo sapiens death inducer-obliterator 1 (DIDO1), transcript variant 4, mRNA [NM_033081]	GO:0005737|GO:0005819|GO:0008270|GO:0005634|GO:0097190|GO:0006351	NM_033081	Hs.517172	11083	828.21	153.795	9.17844	7.90585
1.30153	up	NM_013320	chr12:104500200-104500259	HCFC2	Homo sapiens host cell factor C2 (HCFC2), mRNA [NM_013320]	GO:0005737|GO:0006357|GO:0005886|GO:0003713|GO:0016032|GO:0005654|GO:0005634|GO:0000122	NM_013320	Hs.506558	29915	60.4881	26.5833	5.52802	5.1478
1.16315	up	NM_012318	chr4:1814976-1814917	LETM1	Homo sapiens leucine zipper-EF-hand containing transmembrane protein 1 (LETM1), mRNA [NM_012318]	GO:0005739|GO:0005515|GO:0005509|GO:0005743|GO:0016021|GO:0042407	NM_012318	Hs.120165	3954	400.479	156.979	8.15458	7.93654
1.20022	up	NM_016406	chr1:161127456-161127942	UFC1	Homo sapiens ubiquitin-fold modifier conjugating enzyme 1 (UFC1), mRNA [NM_016406]	GO:0005515|GO:0071568|GO:0034976|GO:0071569|GO:0070062	NM_016406	Hs.301412	51506	775.527	285.018	9.0865	8.8232
8.46962	up	NM_018042	chr17:33738460-33738401	SLFN12	Homo sapiens schlafen family member 12 (SLFN12), transcript variant 1, mRNA [NM_018042]	GO:0005524	NM_018042	Hs.663548	55106	236.758	15.7661	7.41843	4.33613
2.12851	up		chr9:045352252-045352193							220.153	52.539	7.3128	6.22295
1.92738	up	NM_015446	chr1:247003155-247003096	AHCTF1	Homo sapiens AT hook containing transcription factor 1 (AHCTF1), mRNA [NM_015446]	GO:0031965|GO:0006355|GO:0003700|GO:0005634|GO:0051292|GO:0015031|GO:0003677|GO:0016363|GO:0005829|GO:0000910|GO:0005643|GO:0031080|GO:0000777|GO:0005654|GO:0051028|GO:0000278|GO:0000785|GO:0070062	NM_015446	Hs.300887	25909	1456.95	332.555	10.0054	9.05871
9.72197	up	NM_003178	chr3:12227160-12227219	SYN2	Homo sapiens synapsin II (SYN2), transcript variant IIb, mRNA [NM_003178]	GO:0030054|GO:0008152|GO:0045202|GO:0007268|GO:0030672|GO:0003824|GO:0005524|GO:0007269	NM_003178	Hs.445503	6854	255.241	14.851	7.5204	4.23915
1.67823	up	NM_001145073	chrX:49645828-49645887	USP27X	Homo sapiens ubiquitin specific peptidase 27, X-linked (USP27X), mRNA [NM_001145073]	GO:0006511|GO:0008234	NM_001145073	Hs.143587	389856	69.0147	23.5418	5.70702	4.96008
1.91153	up	NM_001001290	chr4:9828161-9828102	SLC2A9	Homo sapiens solute carrier family 2 (facilitated glucose transporter), member 9 (SLC2A9), transcript variant 2, mRNA [NM_001001290]	GO:0016323|GO:0016324|GO:0015758|GO:0005886|GO:0005887|GO:0005351|GO:0016021|GO:0005635|GO:0046415|GO:0055085|GO:0005355|GO:0015992	NM_001001290	Hs.656895	56606	100.657	29.3499	6.24278	5.30805
3.52721	up	NM_002947	chr7:7676682-7676623	RPA3	Homo sapiens replication protein A3, 14kDa (RPA3), mRNA [NM_002947]	GO:0005515|GO:0006302|GO:0034605|GO:0000082|GO:0006271|GO:0003697|GO:0000723|GO:0000724|GO:0042127|GO:0000722|GO:0006297|GO:0006298|GO:0005662|GO:0006260|GO:0003684|GO:0007346|GO:0006281|GO:0006283|GO:0000730|GO:0006284|GO:0005654|GO:0006289|GO:0000718|GO:0000278|GO:0032201|GO:1900034	NM_002947	Hs.487540	6119	8160.2	1194.98	12.6238	10.8052
1.32517	up	NM_001144978	chr4:75168172-75168231	MTHFD2L	Homo sapiens methylenetetrahydrofolate dehydrogenase (NADP+ dependent) 2-like (MTHFD2L), mRNA [NM_001144978]	GO:0005743|GO:0009086|GO:0004329|GO:0004477|GO:0005829|GO:0035999|GO:0005739|GO:0004488|GO:0004487|GO:0009396|GO:0006730|GO:0000105|GO:0055114|GO:0006164	NM_001144978	Hs.740700	441024	38.1128	17.3419	4.89061	4.48443
4.07344	up	NM_005891	chr6:160199814-160199873	ACAT2	Homo sapiens acetyl-CoA acetyltransferase 2 (ACAT2), transcript variant 1, mRNA [NM_005891]	GO:0006629|GO:0005737|GO:0005730|GO:0003985|GO:0005654|GO:0005634|GO:0070062	NM_005891	Hs.571037	39	4620.79	545.349	11.761	9.73474
1.01168	up	NM_014820	chr3:100083234-100083175	TOMM70A	Homo sapiens translocase of outer mitochondrial membrane 70 homolog A (S. cerevisiae) (TOMM70A), mRNA [NM_014820]	GO:0005739|GO:0005515|GO:0016020|GO:0006626|GO:0005742|GO:0016021|GO:0008320|GO:0071806|GO:0044267|GO:0070062	NM_014820	Hs.227253	9868	407.796	181.668	8.1773	8.16054
5.31865	up	NM_014321	chr16:46731519-46731578	ORC6	Homo sapiens origin recognition complex, subunit 6 (ORC6), transcript variant 1, mRNA [NM_014321]	GO:0006260|GO:0005515|GO:0006261|GO:0000082|GO:0000808|GO:0016020|GO:0005886|GO:0005654|GO:0005634|GO:0005664|GO:0000278|GO:0003677	NM_014321	Hs.49760	23594	975.329	86.6922	9.42095	7.00989
1.76379	up	NM_002831	chr12:7069332-7069391	PTPN6	Homo sapiens protein tyrosine phosphatase, non-receptor type 6 (PTPN6), transcript variant 1, mRNA [NM_002831]	GO:0005515|GO:0042267|GO:0019221|GO:0050732|GO:0050900|GO:2000045|GO:0030154|GO:0035335|GO:0042130|GO:0060334|GO:0060337|GO:0060338|GO:0005001|GO:0042169|GO:0070372|GO:0060333|GO:0070062|GO:0019901|GO:0018108|GO:0014068|GO:0035855|GO:0007186|GO:0001784|GO:0050853|GO:0045577|GO:0017124|GO:0008284|GO:0008285|GO:0008283|GO:0050859|GO:0031295|GO:0051279|GO:0005634|GO:0060397|GO:0005829|GO:0005737|GO:…	NM_002831	Hs.63489	5777	89.0769	28.3365	6.06986	5.25119
2.7605	up	NM_174890	chr10:46112017-46111958	ZFAND4	Homo sapiens zinc finger, AN1-type domain 4 (ZFAND4), transcript variant 1, mRNA [NM_174890]	GO:0008270	NM_174890	Hs.89029	93550	119.76	24.4855	6.48199	5.01706
1.19002	up	NM_001286429	chr15:71839754-71839813	THSD4	Homo sapiens thrombospondin, type I, domain containing 4 (THSD4), transcript variant 2, mRNA [NM_001286429]	GO:0006508|GO:0001527|GO:0004222|GO:0070062|GO:0048251	NM_001286429	Hs.387057	79875	16.5061	8.95468	3.72879	3.47781
10.9832	up	NM_000089	chr7:94058643-94058702	COL1A2	Homo sapiens collagen, type I, alpha 2 (COL1A2), mRNA [NM_000089]	GO:0005515|GO:0046332|GO:0007266|GO:0050900|GO:0005615|GO:0046872|GO:0005584|GO:0042802|GO:0070208|GO:0071230|GO:0022617|GO:0030198|GO:0030199|GO:0030574|GO:0042476|GO:0007179|GO:0030674|GO:0070062|GO:0001568|GO:0048407|GO:0030168|GO:0005576|GO:0006898|GO:0031012|GO:0001501|GO:0007596|GO:0008217|GO:0005788|GO:0043589|GO:0005201	NM_000089	Hs.489142	1278	351.186	17.553	7.95839	4.50117
2.02799	up	NM_006231	chr12:133202291-133202232	POLE	Homo sapiens polymerase (DNA directed), epsilon, catalytic subunit (POLE), mRNA [NM_006231]	GO:0008622|GO:0005886|GO:0003887|GO:0005634|GO:0005737|GO:0000082|GO:0000723|GO:0000166|GO:0006270|GO:0000722|GO:0006297|GO:0051539|GO:0003677|GO:0001701|GO:0006260|GO:0006281|GO:0006283|GO:0003682|GO:0000731|GO:0006287|GO:0005654|GO:0008270|GO:0006289|GO:0000278|GO:0032201	NM_006231	Hs.524871	5426	72.595	20.636	5.78003	4.75998
1.7669	up	NM_017922	chr14:45584252-45584311	PRPF39	Homo sapiens pre-mRNA processing factor 39 (PRPF39), mRNA [NM_017922]	GO:0008380|GO:0006397|GO:0005634	NM_017922	Hs.274337	55015	758.959	191.275	9.05808	8.23686
1.46251	up		chr14:105878291-105878232							29.4178	12.521	4.52905	3.9806
1.55709	up	NM_001018053	chr1:207253693-207253752	PFKFB2	Homo sapiens 6-phosphofructo-2-kinase/fructose-2,6-biphosphatase 2 (PFKFB2), transcript variant 2, mRNA [NM_001018053]	GO:0005515|GO:0006089|GO:0019901|GO:0005975|GO:0033133|GO:0044281|GO:0005524|GO:0006096|GO:0009749|GO:0005829|GO:0004331|GO:0016311|GO:0006007|GO:0009405|GO:0046835|GO:0006006|GO:0032024|GO:0006003|GO:0003873|GO:0006000	NM_001018053	Hs.282702	5208	169.362	55.5212	6.95191	6.31306
1.51993	up	NM_024791	chr11:119060508-119060567	PDZD3	Homo sapiens PDZ domain containing 3 (PDZD3), transcript variant 2, mRNA [NM_024791]	GO:0005515|GO:0030251|GO:0045177|GO:0009636|GO:0019934|GO:0008022|GO:0005829|GO:0005903|GO:0031283|GO:0006833|GO:0030827|GO:0035003|GO:0007168|GO:0008200|GO:0006811	NM_024791	Hs.374726	79849	72.8179	27.1909	5.78484	5.18083
3.16221	up	NM_052876	chr19:13251892-13251951	NACC1	Homo sapiens nucleus accumbens associated 1, BEN and BTB (POZ) domain containing (NACC1), mRNA [NM_052876]	GO:0016604|GO:0008284|GO:0005737|GO:0030054|GO:0051260|GO:0005654|GO:0005634|GO:0045892|GO:0006351|GO:0043231	NM_052876	Hs.531614	112939	8677.74	1429.99	12.7195	11.0586
7.13478	up	NM_013250	chr11:6978926-6978985	ZNF215	Homo sapiens zinc finger protein 215 (ZNF215), mRNA [NM_013250]	GO:0003700|GO:0006366|GO:0006357|GO:0000981|GO:0005634|GO:0003677|GO:0046872	NM_013250	Hs.523457	7762	118.058	9.86163	6.46107	3.6262
1.40495	up	NM_022778	chr1:26604377-26604436	CEP85	Homo sapiens centrosomal protein 85kDa (CEP85), transcript variant 1, mRNA [NM_022778]	GO:0005515|GO:0005813|GO:0005737|GO:0000922|GO:0005794|GO:0005730	NM_022778	Hs.63795	64793	133.094	49.7454	6.62673	6.13621
2.29317	up	NM_012151	chrX:154116220-154116279	F8A1	Homo sapiens coagulation factor VIII-associated 1 (F8A1), mRNA [NM_012151]	GO:0008150|GO:0003674|GO:0005634	NM_012151	Hs.533543	8263	5986.23	1311.33	12.1382	10.9408
1.73229	up	NM_001085375	chr1:162356483-162356542	C1orf226	Homo sapiens chromosome 1 open reading frame 226 (C1orf226), transcript variant 2, mRNA [NM_001085375]		NM_001085375	Hs.447011	400793	1840.5	488.091	10.3731	9.5804
2.27628	up	NM_000788	chr4:71895933-71895992	DCK	Homo sapiens deoxycytidine kinase (DCK), mRNA [NM_000788]	GO:0009157|GO:0055086|GO:0005634|GO:0044281|GO:0043097|GO:0006220|GO:0019206|GO:0005524|GO:0009165|GO:0042803|GO:0005829|GO:0016310|GO:0006144|GO:0008144|GO:0043101|GO:0004137|GO:0006206	NM_000788	Hs.709	1633	589.827	119.01	8.69817	7.51149
2.32582	up	NM_002489	chr7:10973244-10973185	NDUFA4	Homo sapiens NDUFA4, mitochondrial complex associated (NDUFA4), mRNA [NM_002489]	GO:0005515|GO:0004129|GO:0005743|GO:0044281|GO:0005751|GO:0032403|GO:0005739|GO:0022904|GO:0005747|GO:0006120|GO:0008137|GO:0044237|GO:0070062	NM_002489	Hs.50098	4697	52234.9	17363.9	15.6246	14.4069
4.47687	up	NM_017891	chr1:1017648-1017589	C1orf159	Homo sapiens chromosome 1 open reading frame 159 (C1orf159), mRNA [NM_017891]	GO:0016021	NM_017891	Hs.235095	54991	135.178	17.3844	6.64992	4.48743
1.58084	up	NR_038221	chr3:72223424-72223483	LINC00870	Homo sapiens long intergenic non-protein coding RNA 870 (LINC00870), long non-coding RNA [NR_038221]		NR_038221	Hs.382623	201617	95.0965	33.2291	6.16478	5.50409
2.26721	up	NM_020151	chr2:96851060-96851001	STARD7	Homo sapiens StAR-related lipid transfer (START) domain containing 7 (STARD7), mRNA [NM_020151]	GO:0005739|GO:0008289	NM_020151	Hs.469331	56910	2209.43	445.737	10.648	9.46704
3.63589	up	NM_213590	chr13:50592487-50592546	TRIM13	Homo sapiens tripartite motif containing 13 (TRIM13), transcript variant 3, mRNA [NM_213590]	GO:0005515|GO:0004842|GO:0016874|GO:0032897|GO:0030433|GO:0097038|GO:0009653|GO:0051865|GO:0007165|GO:0005737|GO:0051092|GO:0045087|GO:0005789|GO:0043161|GO:0008270|GO:0004871|GO:0016021|GO:0043123|GO:0010332|GO:0010942|GO:0016239	NM_213590	Hs.436922	10206	291.305	41.207	7.70738	5.84508
1.08797	up	NR_046244	chr3:24541439-24541498	THRB-AS1	Homo sapiens THRB antisense RNA 1 (THRB-AS1), long non-coding RNA [NR_046244]		NR_046244	Hs.631912	644990	76.6623	38.3459	5.85502	5.73339
1.12283	up	NM_201446	chr9:139566984-139567043	EGFL7	Homo sapiens EGF-like-domain, multiple 7 (EGFL7), transcript variant 2, mRNA [NM_201446]	GO:0031012|GO:0045746|GO:0030336|GO:0001568|GO:0001938|GO:0005509|GO:0005112|GO:0005576|GO:0001525|GO:0007155|GO:0005615|GO:0001570	NM_201446	Hs.91481	51162	728.852	287.181	9.0045	8.83736
1.79987	up	NM_001271870	chr1:143916261-144013912	SRGAP2B	Homo sapiens SLIT-ROBO Rho GTPase activating protein 2B (SRGAP2B), mRNA [NM_001271870]	GO:0007399	NM_001271870	Hs.497575	647135	45.2547	15.2194	5.12719	4.2793
1.46885	up	NM_001276687	chr1:237167614-237167555	MT1HL1	Homo sapiens metallothionein 1H-like 1 (MT1HL1), mRNA [NM_001276687]	GO:0046872	NM_001276687	Hs.632513	645745	3695.53	1222.77	11.3941	10.8394
2.25748	up	NM_003404	chr20:43536954-43537013	YWHAB	Homo sapiens tyrosine 3-monooxygenase/tryptophan 5-monooxygenase activation protein, beta (YWHAB), transcript variant 1, mRNA [NM_003404]	GO:0051219|GO:0005515|GO:0008286|GO:0010467|GO:0048471|GO:0042826|GO:0007264|GO:0007265|GO:0005634|GO:0006605|GO:0051291|GO:0032403|GO:0050815|GO:0005829|GO:0005737|GO:0000186|GO:1900740|GO:0007173|GO:0000165|GO:0007411|GO:0017053|GO:0061024|GO:0030659|GO:0070062|GO:0048010|GO:0042470|GO:0048011|GO:0003714|GO:0019904|GO:0035308|GO:0051220|GO:0006915|GO:0035329|GO:0043085|GO:0008022|GO:0097193|GO:…	NM_003404	Hs.643544	7529	4686.19	1021.47	11.7801	10.6054
1.16306	up	NM_145268	chr7:129856213-129856272	SSMEM1	Homo sapiens serine-rich single-pass membrane protein 1 (SSMEM1), mRNA [NM_145268]	GO:0016021	NM_145268	Hs.351816	136263	24.7871	13.437	4.30181	4.08389
1.32421	up	NM_005095	chr1:35887010-35887069	ZMYM4	Homo sapiens zinc finger, MYM-type 4 (ZMYM4), mRNA [NM_005095]	GO:0005737|GO:0022604|GO:0007010|GO:0005730|GO:0008270|GO:0007275|GO:0005654|GO:0005634|GO:0003677	NM_005095	Hs.269211	9202	371.567	129.435	8.04382	7.63869
2.71554	up	NM_004553	chr5:1802479-1814502	NDUFS6	Homo sapiens NADH dehydrogenase (ubiquinone) Fe-S protein 6, 13kDa (NADH-coenzyme Q reductase) (NDUFS6), mRNA [NM_004553]	GO:0005743|GO:0009055|GO:0010259|GO:0044281|GO:0022904|GO:0005747|GO:0006936|GO:0035264|GO:0070584|GO:0006120|GO:0006631|GO:0072358|GO:0008137|GO:0044237	NM_004553	Hs.408257	4726	6243.7	1162.95	12.2158	10.7746
11.7188	up	NM_194313	chr9:34252568-34252509	KIF24	Homo sapiens kinesin family member 24 (KIF24), mRNA [NM_194313]	GO:0005515|GO:0008017|GO:0005871|GO:0006996|GO:0005814|GO:0005874|GO:0003777|GO:0005524|GO:0005829|GO:0043234|GO:0042384|GO:0008152|GO:0016887|GO:0007019|GO:0007018	NM_194313	Hs.710246	347240	425.644	19.7342	8.23539	4.68465
1.28899	up	AK123339	chr3:129327672-129327731	LOC100132207	Homo sapiens cDNA FLJ41345 fis, clone BRAWH2002761. [AK123339]			Hs.633570	100132207	20472.9	11165.4	14.1379	13.7717
1.47496	up	NM_001537	chr16:83846244-83846303	HSBP1	Homo sapiens heat shock factor binding protein 1 (HSBP1), mRNA [NM_001537]	GO:0034605|GO:0006936|GO:0003714|GO:0005654|GO:0005634|GO:0000122|GO:0035987|GO:0005856|GO:1900034	NM_001537	Hs.250899	3281	709.735	214.226	8.9655	8.40482
1.6114	up	NM_014744	chr3:17200038-17199979	TBC1D5	Homo sapiens TBC1 domain family, member 5 (TBC1D5), transcript variant 2, mRNA [NM_014744]	GO:0005515|GO:0005776|GO:0030122|GO:0035612|GO:0006914|GO:0032851|GO:0015031|GO:0070969|GO:0042594|GO:0042147|GO:0002092|GO:0005097|GO:0010008|GO:0010508|GO:0030904	NM_014744	Hs.475629	9779	279.525	84.1283	7.64999	6.96167
1.63549	up	NM_004339	chr21:46269935-46269876	PTTG1IP	Homo sapiens pituitary tumor-transforming 1 interacting protein (PTTG1IP), transcript variant 1, mRNA [NM_004339]	GO:0003674|GO:0005737|GO:0016020|GO:0007275|GO:0005634|GO:0004872|GO:0016021|GO:0006606|GO:0070062	NM_004339	Hs.474010	754	6204.12	1961.23	12.2066	11.4969
2.01586	up	NM_016223	chr11:47200985-47200795	PACSIN3	Homo sapiens protein kinase C and casein kinase substrate in neurons 3 (PACSIN3), transcript variant 2, mRNA [NM_016223]	GO:0005515|GO:0008092|GO:0051044|GO:0005886|GO:0097320|GO:0031988|GO:0006897|GO:0008289|GO:0005737|GO:0005543|GO:0016020|GO:0019855|GO:0030100|GO:0045806|GO:0007010|GO:0051926|GO:0005654|GO:0070062|GO:0005768	NM_016223	Hs.334639	29763	140.722	37.3285	6.70418	5.69279
2.97913	up	NM_001044385	chr2:202488995-202488936	TMEM237	Homo sapiens transmembrane protein 237 (TMEM237), transcript variant 1, mRNA [NM_001044385]	GO:0042384|GO:0030111|GO:0016020|GO:0035869|GO:0016021	NM_001044385	Hs.12319	65062	2205.84	334.982	10.6436	9.06875
1.40895	up	NM_001451	chr16:86547686-86547745	FOXF1	Homo sapiens forkhead box F1 (FOXF1), mRNA [NM_001451]	GO:0006366|GO:0001756|GO:0003705|GO:0007224|GO:0007507|GO:0016337|GO:0030198|GO:0060438|GO:0043305|GO:0000977|GO:0030335|GO:0048286|GO:0051150|GO:0000122|GO:0001701|GO:0045198|GO:0060441|GO:0072189|GO:0071345|GO:0072001|GO:0045893|GO:0060446|GO:0051145|GO:0060426|GO:0007368|GO:0030324|GO:0030323|GO:0010811|GO:0005634|GO:0003214|GO:0045944|GO:0048371|GO:0097070|GO:0005667|GO:0001568|GO:0003197|GO:…	NM_001451	Hs.155591	2294	91.8136	35.7446	6.11425	5.61963
1.38501	up	NM_001302350	chr7:7918719-7918778	UMAD1	Homo sapiens UBAP1-MVB12-associated (UMA) domain containing 1 (UMAD1), transcript variant 3, mRNA [NM_001302350]		NM_001302350	Hs.652371	729852	1363.37	434.491	9.89794	9.42804
1.47171	up	NM_001145051	chr2:46707581-46707640	TMEM247	Homo sapiens transmembrane protein 247 (TMEM247), mRNA [NM_001145051]	GO:0005783|GO:0016021	NM_001145051	Hs.733348	388946	19.4872	8.42879	3.95372	3.39623
3.85748	up	NM_033550	chr20:45314596-45314537	TP53RK	Homo sapiens TP53 regulating kinase (TP53RK), mRNA [NM_033550]	GO:0005515|GO:0002039|GO:0070525|GO:0016787|GO:0016020|GO:0004674|GO:0000408|GO:0006468|GO:0005634|GO:0005524|GO:0008033|GO:0005829	NM_033550	Hs.440263	112858	24.6874	5	4.29465	2.347
2.51184	up	NM_020320	chr6:88224675-88224159	RARS2	Homo sapiens arginyl-tRNA synthetase 2, mitochondrial (RARS2), mRNA [NM_020320]	GO:0005739|GO:0010467|GO:0032543|GO:0005759|GO:0006420|GO:0004814|GO:0005524|GO:0006418	NM_020320	Hs.485910	57038	1815.19	324.392	10.3488	9.02003
2.91895	up	NM_014793	chr15:43620314-43620255	LCMT2	Homo sapiens leucine carboxyl methyltransferase 2 (LCMT2), mRNA [NM_014793]	GO:0005515|GO:0008168|GO:0032259|GO:0008033	NM_014793	Hs.745356	9836	563.087	90.7971	8.63537	7.08992
1.54096	up	NM_013450	chr2:160175985-160175926	BAZ2B	Homo sapiens bromodomain adjacent to zinc finger domain, 2B (BAZ2B), transcript variant 1, mRNA [NM_013450]	GO:0005515|GO:0006355|GO:0008270|GO:0005634|GO:0003677|GO:0006351	NM_013450	Hs.470369	29994	225.393	72.53	7.34622	6.72239
1.57961	up		chr10:088818952-088818893							996.319	279.484	9.45414	8.79458
5.04222	up	NM_022458	chr7:156473705-156473646	LMBR1	Homo sapiens limb development membrane protein 1 (LMBR1), mRNA [NM_022458]	GO:0016021|GO:0042733	NM_022458	Hs.209989	64327	322.69	33.464	7.84958	5.51552
8.79029	up	NM_033380	chrX:107940580-107940639	COL4A5	Homo sapiens collagen, type IV, alpha 5 (COL4A5), transcript variant 2, mRNA [NM_033380]	GO:0031594|GO:0022617|GO:0030198|GO:0007528|GO:0007411|GO:0030574|GO:0005605|GO:0005587|GO:0005788|GO:0005576|GO:0005201	NM_033380	Hs.369089	1287	904.938	50.8684	9.31046	6.17455
9.83235	up	NM_032530	chr17:5082968-5082909	ZNF594	Homo sapiens zinc finger protein 594 (ZNF594), mRNA [NM_032530]	GO:0006355|GO:0005634|GO:0003677|GO:0046872|GO:0006351	NM_032530	Hs.658402	84622	249.185	14.3602	7.48865	4.19112
1.54588	up	NM_006123	chrX:148568759-148568700	IDS	Homo sapiens iduronate 2-sulfatase (IDS), transcript variant 2, mRNA [NM_006123]	GO:0030207|GO:0005975|GO:0004423|GO:0009405|GO:0006027|GO:0044281|GO:0030204|GO:0030203|GO:0046872|GO:0043202	NM_006123	Hs.460960	3423	1364.89	388.486	9.89963	9.2712
5.80219	up	NM_006461	chr17:26905097-26905038	SPAG5	Homo sapiens sperm associated antigen 5 (SPAG5), mRNA [NM_006461]	GO:0005515|GO:0072686|GO:0005815|GO:0051988|GO:0030496|GO:0005634|GO:0035371|GO:0000070|GO:0000922|GO:0005737|GO:0007059|GO:0000777|GO:0000776|GO:0005654|GO:0007051|GO:0051301	NM_006461	Hs.514033	10615	4297.02	341.235	11.6376	9.10098
1.19523	up	NM_000730	chr4:26483040-26483018	CCKAR	Homo sapiens cholecystokinin A receptor (CCKAR), mRNA [NM_000730]	GO:0007631|GO:0042277|GO:0005886|GO:0007584|GO:0007586|GO:0046883|GO:0007200|GO:0007409|GO:0007204|GO:0032870|GO:0005887|GO:0004951|GO:0030900|GO:0001764	NM_000730	Hs.129	886	47.216	23.0549	5.18597	4.92868
3.18973	up	NM_001813	chr4:104027398-104027339	CENPE	Homo sapiens centromere protein E, 312kDa (CENPE), transcript variant 1, mRNA [NM_001813]	GO:0005515|GO:0008017|GO:0005634|GO:0007079|GO:0005829|GO:0019886|GO:0051315|GO:0005737|GO:0051382|GO:0007059|GO:0045860|GO:0015630|GO:0016887|GO:0007018|GO:0005871|GO:0005694|GO:0005874|GO:0030496|GO:0007275|GO:0003777|GO:0005524|GO:0000940|GO:0016020|GO:0007596|GO:0008152|GO:0000776|GO:0043515|GO:0000779|GO:0030071|GO:0000778|GO:0007080|GO:0000278|GO:0000775|GO:0051301	NM_001813	Hs.75573	1062	801.755	114.853	9.13305	7.45962
1.17416	up	NM_018158	chr2:27911628-27916604	SLC4A1AP	Homo sapiens solute carrier family 4 (anion exchanger), member 1, adaptor protein (SLC4A1AP), mRNA [NM_018158]	GO:0005515|GO:0005737|GO:0005886|GO:0005654|GO:0005634|GO:0043231	NM_018158	Hs.306000	22950	1876.39	740.629	10.401	10.1694
1.41517	up	NM_020701	chr3:128853750-128853691	ISY1	Homo sapiens ISY1 splicing factor homolog (S. cerevisiae) (ISY1), transcript variant 2, mRNA [NM_020701]	GO:0005515|GO:0000398|GO:0071013	NM_020701	Hs.512661	57461	311.941	103.639	7.80209	7.30111
1.60849	up	AF132198	chr4:76877229-76877288		Homo sapiens PRO1405 mRNA, complete cds. [AF132198]			Hs.632604		69.9379	24.8613	5.72766	5.04195
1.17698	up	NR_027401	chrX:153861287-153861228	FAM223A	Homo sapiens family with sequence similarity 223, member A (non-protein coding) (FAM223A), long non-coding RNA [NR_027401]		NR_027401	Hs.391764	100132967	19.0943	10.3364	3.92567	3.69058
2.29587	up	NM_004360	chr16:68869214-68869273	CDH1	Homo sapiens cadherin 1, type 1, E-cadherin (epithelial) (CDH1), mRNA [NM_004360]	GO:0060576|GO:0005515|GO:0005802|GO:0030054|GO:0008013|GO:0007605|GO:0050680|GO:0016342|GO:0042993|GO:2000008|GO:0031175|GO:0016339|GO:0016337|GO:0001948|GO:0070830|GO:0030198|GO:0051260|GO:0050839|GO:0070062|GO:0071285|GO:0022408|GO:0045295|GO:0009986|GO:0019903|GO:0034329|GO:0005509|GO:0019904|GO:0030506|GO:0009636|GO:0007416|GO:0045216|GO:0043281|GO:0050776|GO:0033561|GO:0009898|GO:0045893|GO:…	NM_004360	Hs.461086	999	13314.6	3310.84	13.3837	12.1847
2.5296	up	NM_001008493	chr1:225683355-225683296	ENAH	Homo sapiens enabled homolog (Drosophila) (ENAH), transcript variant 1, mRNA [NM_001008493]	GO:0005515|GO:0050852|GO:0001725|GO:0017124|GO:0030054|GO:0005886|GO:0050699|GO:0045202|GO:0001843|GO:0046907|GO:0003779|GO:0030175|GO:0030027|GO:0005829|GO:0005737|GO:0007411|GO:0008154|GO:0005925	NM_001008493	Hs.497893	55740	7635.93	1555.96	12.5154	11.1765
1.24514	up	NM_004939	chr2:15770975-15771034	DDX1	Homo sapiens DEAD (Asp-Glu-Ala-Asp) box helicase 1 (DDX1), mRNA [NM_004939]	GO:0005515|GO:0003725|GO:0006388|GO:0003724|GO:0090305|GO:0010494|GO:0005634|GO:0071920|GO:0072669|GO:0006302|GO:0005737|GO:0004527|GO:0008143|GO:0032508|GO:0003712|GO:0008026|GO:0000245|GO:0006355|GO:0033677|GO:0007275|GO:0009615|GO:0005524|GO:0003677|GO:0006351|GO:0004518|GO:0016020|GO:0003682|GO:0030529|GO:0006446|GO:0005654|GO:0043330	NM_004939	Hs.440599	1653	7293.04	3146.18	12.4386	12.1223
2.95036	up	NM_001037501	chr1:148023663-148023604	NBPF8	Homo sapiens neuroblastoma breakpoint family, member 8 (NBPF8), transcript variant 1, mRNA [NM_001037501]	GO:0005737	NM_001037501	Hs.656782	728841	404.301	67.2803	8.16626	6.60537
2.25166	up	NM_173854	chr1:205758434-205758375	SLC41A1	Homo sapiens solute carrier family 41 (magnesium transporter), member 1 (SLC41A1), mRNA [NM_173854]	GO:0005886|GO:0008324|GO:0016021|GO:0055085	NM_173854	Hs.20274	254428	1315.2	260.011	9.85748	8.68649
2.81625	up	NM_016657	chr22:38877404-38877463	KDELR3	Homo sapiens KDEL (Lys-Asp-Glu-Leu) endoplasmic reticulum protein retention receptor 3 (KDELR3), transcript variant 2, mRNA [NM_016657]	GO:0046923|GO:0005789|GO:0016021|GO:0006621|GO:0016192|GO:0015031|GO:0006987|GO:0044267|GO:0030968	NM_016657	Hs.745072	11015	3907.92	651.339	11.4881	9.99428
2.86135	up	NM_005885	chr5:10435312-10435371	MARCH6	Homo sapiens membrane-associated ring finger (C3HC4) 6, E3 ubiquitin protein ligase (MARCH6), transcript variant 1, mRNA [NM_005885]	GO:0004842|GO:0016020|GO:0016874|GO:0030176|GO:0008270|GO:0070936|GO:0019899|GO:0031624	NM_005885	Hs.432862	10299	1286.11	200.532	9.8244	8.30771
1.27009	up	NM_020728	chr7:158523966-158523907	ESYT2	Homo sapiens extended synaptotagmin-like protein 2 (ESYT2), mRNA [NM_020728]	GO:0005515|GO:0008429|GO:0005509|GO:0031210|GO:0031227|GO:0006897|GO:0031234|GO:0042802|GO:0005544|GO:0016020|GO:0005887|GO:0006869|GO:0044232|GO:0035091	NM_020728	Hs.490795	57488	2215.78	819.067	10.6556	10.3107
2.41939	up	NM_015184	chr3:17109488-17109547	PLCL2	Homo sapiens phospholipase C-like 2 (PLCL2), transcript variant 2, mRNA [NM_015184]	GO:0006629|GO:0002322|GO:0002337|GO:0050859|GO:0007214|GO:0050811|GO:0035556|GO:0005737|GO:0004435|GO:0032228|GO:0033135|GO:0004871|GO:1900122	NM_015184	Hs.741267	23228	128.306	29.2647	6.57827	5.30362
2.9492	up	NM_032627	chr19:18545192-18545251	SSBP4	Homo sapiens single stranded DNA binding protein 4 (SSBP4), transcript variant 1, mRNA [NM_032627]	GO:0003697|GO:0005634	NM_032627	Hs.515259	170463	4417.94	716.977	11.6855	10.1252
1.23622	up	NM_002751	chr22:50702337-50702278	MAPK11	Homo sapiens mitogen-activated protein kinase 11 (MAPK11), transcript variant 1, mRNA [NM_002751]	GO:0005515|GO:0010467|GO:0034142|GO:0007265|GO:0051403|GO:0005829|GO:0042692|GO:0035556|GO:0051090|GO:0002756|GO:0000187|GO:0002755|GO:0034138|GO:0004707|GO:0048010|GO:0048011|GO:0038124|GO:0006996|GO:0038123|GO:0034134|GO:0006950|GO:0002224|GO:0005524|GO:0006351|GO:0007165|GO:0051149|GO:0004674|GO:0045087|GO:0035666|GO:0006468|GO:0005654|GO:0034166|GO:0007005|GO:0034146|GO:0034162	NM_002751	Hs.57732	5600	221.863	86.9211	7.3219	7.01597
1.71312	up	NM_014056	chr3:42826804-42826745	HIGD1A	Homo sapiens HIG1 hypoxia inducible domain family, member 1A (HIGD1A), transcript variant 3, mRNA [NM_014056]	GO:0043234|GO:0043066|GO:0090201|GO:0070469|GO:0005743|GO:0071456|GO:0042149|GO:0016021|GO:0055114	NM_014056	Hs.728813	25994	9001.54	2888.69	12.7761	11.9995
2.28411	up	NM_006227	chr20:44527701-44527642	PLTP	Homo sapiens phospholipid transfer protein (PLTP), transcript variant 1, mRNA [NM_006227]	GO:0006629|GO:0006869|GO:0005576|GO:0030317|GO:0010189|GO:0005615|GO:0008289	NM_006227	Hs.439312	5360	262.302	57.4193	7.56077	6.36914
1.2469	up	NM_001189	chr4:13542835-13542776	NKX3-2	Homo sapiens NK3 homeobox 2 (NKX3-2), mRNA [NM_001189]	GO:0060576|GO:0007368|GO:0043066|GO:0006366|GO:0048706|GO:0048705|GO:0005634|GO:0000122|GO:0000978|GO:0048536|GO:0048645|GO:0001078|GO:0001501|GO:0031016|GO:0042474|GO:0032331	NM_001189	Hs.590927	579	17.5251	9.00815	3.80659	3.48824
2.82328	up	DR007925	chr17:18333974-18334033		keratin 17 pseudogene 2 [Source:HGNC Symbol;Acc:HGNC:6429] [ENST00000300992]			Hs.579266		67.4981	14.2718	5.67654	4.17917
2.46956	up	NM_024089	chr13:103436747-103436688	KDELC1	Homo sapiens KDEL (Lys-Asp-Glu-Leu) containing 1 (KDELC1), mRNA [NM_024089]	GO:0005788	NM_024089	Hs.408629	79070	511.906	97.4417	8.50254	7.19829
1.52645	up	NM_004964	chr1:32799037-32799096	HDAC1	Homo sapiens histone deacetylase 1 (HDAC1), mRNA [NM_004964]	GO:0005515|GO:0010467|GO:0000790|GO:0006367|GO:0003700|GO:0044212|GO:0006325|GO:0010832|GO:0007219|GO:0016581|GO:0016580|GO:0007179|GO:0000785|GO:0001103|GO:0000976|GO:0001106|GO:0043044|GO:0019213|GO:0031492|GO:0060766|GO:0001047|GO:0000122|GO:0045786|GO:0000978|GO:0032922|GO:0033558|GO:0043922|GO:0043234|GO:0000118|GO:0005654|GO:0000980|GO:0061198|GO:0045893|GO:0000278|GO:0019899|GO:0045892|GO:…	NM_004964	Hs.88556	3065	3946.97	1266.55	11.5037	10.8935
2.39348	up	NM_201442	chr12:7171593-7171652	C1S	Homo sapiens complement component 1, s subcomponent (C1S), transcript variant 1, mRNA [NM_201442]	GO:0005515|GO:0006956|GO:0004252|GO:0045087|GO:0006958|GO:0005509|GO:0006508|GO:0072562|GO:0005576|GO:0070062|GO:0042802	NM_201442	Hs.458355	716	155.332	34.8936	6.83961	5.5805
1.25243	up	NM_000179	chr2:48033919-48033978	MSH6	Homo sapiens mutS homolog 6 (MSH6), transcript variant 1, mRNA [NM_000179]	GO:0005515|GO:0000790|GO:0030983|GO:0032405|GO:0005886|GO:0035064|GO:0016446|GO:0008340|GO:0042803|GO:0043231|GO:0005737|GO:0003690|GO:0051096|GO:0032357|GO:0006298|GO:0009411|GO:0016887|GO:0007131|GO:0008094|GO:0000400|GO:0005794|GO:0000287|GO:0008630|GO:0045190|GO:0000228|GO:0005524|GO:0097193|GO:0032142|GO:0043570|GO:0032143|GO:0032301|GO:0006281|GO:0043531|GO:0000710|GO:0032137|GO:0003682|GO:…	NM_000179	Hs.445052	2956	8222.6	3642.5	12.639	12.3143
1.32202	up	NM_001251902	chr17:7292997-7293056	TNK1	Homo sapiens tyrosine kinase, non-receptor, 1 (TNK1), transcript variant 1, mRNA [NM_001251902]	GO:0005515|GO:0030308|GO:0051427|GO:0005524|GO:0030154|GO:0031234|GO:0005829|GO:0046580|GO:0005737|GO:0046777|GO:0016020|GO:0016477|GO:0045087|GO:0042127|GO:0006468|GO:0004713|GO:0004871|GO:0038083|GO:0004715|GO:0007169	NM_001251902	Hs.203420	8711	1220.89	409.438	9.75359	9.35084
8.60148	up	NM_007210	chr12:51745941-51745882	GALNT6	Homo sapiens polypeptide N-acetylgalactosaminyltransferase 6 (GALNT6), mRNA [NM_007210]	GO:0048471|GO:0004653|GO:0005794|GO:0006493|GO:0000139|GO:0030246|GO:0016266|GO:0016021|GO:0044267|GO:0046872|GO:0043687	NM_007210	Hs.505575	11226	426.957	26.4289	8.24052	5.13593
2.72002	up	NM_000135	chr16:89804072-89804013	FANCA	Homo sapiens Fanconi anemia, complementation group A (FANCA), transcript variant 1, mRNA [NM_000135]	GO:0005515|GO:0008585|GO:0005737|GO:0006461|GO:0006281|GO:0042127|GO:0005730|GO:0005654|GO:0005634|GO:0008584|GO:0043240|GO:0007140	NM_000135	Hs.744083	2175	314.733	57.5658	7.81567	6.37206
1.05047	up	NM_020787	chr17:16524397-16524338	ZNF624	Homo sapiens zinc finger protein 624 (ZNF624), mRNA [NM_020787]	GO:0006355|GO:0003700|GO:0005634|GO:0003677|GO:0046872|GO:0006351	NM_020787	Hs.128078	57547	38.2515	21.5684	4.89575	4.82472
6.55396	up	NM_206962	chr21:48064366-48068394	PRMT2	Homo sapiens protein arginine methyltransferase 2 (PRMT2), transcript variant 1, mRNA [NM_206962]	GO:0005515|GO:0019919|GO:0005634|GO:0033142|GO:0050681|GO:0042974|GO:0008469|GO:0042975|GO:0042803|GO:0005829|GO:0042054|GO:0046966|GO:0005737|GO:0035189|GO:0006479|GO:0004871|GO:0043065|GO:0016571|GO:0003713|GO:0030331|GO:0060765|GO:0016274|GO:0005730|GO:0034969|GO:2000134|GO:0032088|GO:0048588|GO:0035242|GO:0007165|GO:0005654|GO:0045893|GO:0045892	NM_206962	Hs.154163	3275	503.274	39.2927	8.48003	5.76766
3.08226	up	NM_004791	chr13:102367979-102368038	ITGBL1	Homo sapiens integrin, beta-like 1 (with EGF-like repeat domains) (ITGBL1), transcript variant 1, mRNA [NM_004791]	GO:0005576|GO:0007155	NM_004791	Hs.696554	9358	91.4331	17.3681	6.10956	4.48557
1.15259	up	NM_001100	chr1:229567168-229567109	ACTA1	Homo sapiens actin, alpha 1, skeletal muscle (ACTA1), mRNA [NM_001100]	GO:0030240|GO:0005515|GO:0001725|GO:0030049|GO:0005884|GO:0009991|GO:0048741|GO:0072562|GO:0048545|GO:0015629|GO:0030017|GO:0005524|GO:0005615|GO:0005829|GO:0009612|GO:0006936|GO:0010226|GO:0043531|GO:0043503|GO:0005200|GO:0005865|GO:0016049|GO:0017022|GO:0070062	NM_001100	Hs.1288	58	72.2656	34.5944	5.77273	5.56786
2.64201	up	NM_001431	chr6:131161674-131161615	EPB41L2	Homo sapiens erythrocyte membrane protein band 4.1-like 2 (EPB41L2), transcript variant 1, mRNA [NM_001431]	GO:0008091|GO:0030054|GO:0005886|GO:0003779|GO:0005634|GO:0008180|GO:0005198|GO:0030866|GO:0005654|GO:0042731|GO:0005925|GO:0019898|GO:0070062	NM_001431	Hs.486470	2037	740.6	128.149	9.02619	7.62455
8.93231	up	NM_013411	chr1:33473692-33473633	AK2	Homo sapiens adenylate kinase 2 (AK2), transcript variant 2, mRNA [NM_013411]	GO:0046033|GO:0097066|GO:0015949|GO:0046060|GO:0097226|GO:0005743|GO:0055086|GO:0004017|GO:0044281|GO:0005524|GO:0005829|GO:0006119|GO:0001889|GO:0005758|GO:0007420|GO:0046939|GO:0006172|GO:0070062	NM_013411	Hs.470907	204	697.81	39.677	8.94169	5.78265
3.82238	up	NM_005738	chr7:12728281-12728340	ARL4A	Homo sapiens ADP-ribosylation factor-like 4A (ARL4A), transcript variant 1, mRNA [NM_005738]	GO:0005515|GO:0005737|GO:0005886|GO:0050873|GO:0007264|GO:0005730|GO:0005634|GO:0005525	NM_005738	Hs.245540	10124	1782.71	212.269	10.328	8.39355
4.6022	up	NM_015190	chr10:75002733-75002674	DNAJC9	Homo sapiens DnaJ (Hsp40) homolog, subfamily C, member 9 (DNAJC9), mRNA [NM_015190]	GO:0035176|GO:0005634	NM_015190	Hs.732485	23234	7714	828.631	12.5265	10.3241
1.05458	up	NM_018000	chr2:216808159-216808100	MREG	Homo sapiens melanoregulin (MREG), mRNA [NM_018000]	GO:0043234|GO:0042470|GO:0016324|GO:0030318|GO:0032402	NM_018000	Hs.620391	55686	150.774	72.7067	6.80234	6.72567
1.5521	up	NM_016121	chr1:215794818-215794877	KCTD3	Homo sapiens potassium channel tetramerization domain containing 3 (KCTD3), mRNA [NM_016121]	GO:0051260	NM_016121	Hs.335139	51133	2879.5	878.558	11.0425	10.4083
1.90813	up	AK090610	chr12:132589812-132593138	EP400NL	EP400 N-terminal like [Source:HGNC Symbol;Acc:HGNC:26602] [ENST00000443539]			Hs.122115	347918	125.149	35.4846	6.53945	5.60729
1.95486	up	NM_016828	chr3:9808037-9808096	OGG1	Homo sapiens 8-oxoguanine DNA glycosylase (OGG1), transcript variant 2d, mRNA [NM_016828]	GO:0005515|GO:0008017|GO:0090305|GO:0045471|GO:0016363|GO:0005739|GO:0008534|GO:0033158|GO:0071276|GO:0006979|GO:0032355|GO:0009314|GO:0006355|GO:0002526|GO:0043066|GO:0042493|GO:0007568|GO:0034039|GO:0051593|GO:0003684|GO:0019104|GO:0006281|GO:0004519|GO:0016607|GO:0045007|GO:0006284|GO:0006285|GO:0005654|GO:0006289|GO:0000737	NM_016828	Hs.380271	4968	427.168	102.053	8.24152	7.27445
1.26816	up	NM_032211	chr10:100007805-100007746	LOXL4	Homo sapiens lysyl oxidase-like 4 (LOXL4), mRNA [NM_032211]	GO:0043235|GO:0005515|GO:0016020|GO:0005507|GO:0004720|GO:0005615|GO:0006898|GO:0070062|GO:0055114|GO:0005044	NM_032211	Hs.306814	84171	64.3147	28.7002	5.6143	5.27156
8.5306	up	NM_001424	chr16:10622683-10622624	EMP2	Homo sapiens epithelial membrane protein 2 (EMP2), mRNA [NM_001424]	GO:0005515|GO:0008219|GO:2001212|GO:0070252|GO:0008284|GO:0005886|GO:0008283|GO:0005634|GO:0045022|GO:0070836|GO:0032147|GO:0005737|GO:0016324|GO:0010594|GO:0007015|GO:0007155|GO:0019900|GO:2001046|GO:0005794|GO:0019901|GO:0009986|GO:0007566|GO:0032060|GO:0045765|GO:0045177|GO:0031410|GO:0072659|GO:0043534|GO:0005178|GO:0000139|GO:0007160|GO:0016477|GO:0001913|GO:0034394|GO:0005901|GO:0003093|GO:…	NM_001424	Hs.531561	2013	1117.29	63.9282	9.62151	6.52886
1.79707	up	NM_052965	chr1:184042890-184042949	TSEN15	Homo sapiens TSEN15 tRNA splicing endonuclease subunit (TSEN15), transcript variant 1, mRNA [NM_052965]	GO:0006397|GO:0006388|GO:0005730|GO:0000213	NM_052965	Hs.548197	116461	1575.66	390.875	10.1252	9.27957
5.6529	up	NM_018944	chr21:33641386-33641327	MIS18A	Homo sapiens MIS18 kinetochore protein A (MIS18A), mRNA [NM_018944]	GO:0005515|GO:0006334|GO:0005634|GO:0034080|GO:0003674|GO:0008150|GO:0005737|GO:0007067|GO:0007059|GO:0044030|GO:0005654|GO:0000775|GO:0051301	NM_018944	Hs.190518	54069	1700.81	139.142	10.2459	7.74687
1.19293	up	NM_016029	chr14:60616799-60616244	DHRS7	Homo sapiens dehydrogenase/reductase (SDR family) member 7 (DHRS7), mRNA [NM_016029]	GO:0016020|GO:0016491|GO:0055114	NM_016029	Hs.59719	51635	3733.07	1539.43	11.4132	11.1587
3.01726	up	AK127438	chr16:88620171-88620112	ZC3H18-AS1	Homo sapiens cDNA FLJ45530 fis, clone BRTHA2028297. [AK127438]			Hs.120392	400555	126.607	23.5862	6.55632	4.96308
4.39542	up	NM_152304	chr1:28920713-28920772	RAB42	Homo sapiens RAB42, member RAS oncogene family (RAB42), transcript variant 2, mRNA [NM_152304]	GO:0006184|GO:0005794|GO:0016020|GO:0003924|GO:0032482|GO:0019003|GO:0005525|GO:0006886	NM_152304	Hs.652321	115273	188.909	23.5478	7.09641	4.96041
1.22361	up	NM_002645	chr11:17108358-17108299	PIK3C2A	Homo sapiens phosphatidylinositol-4-phosphate 3-kinase, catalytic subunit type 2 alpha (PIK3C2A), mRNA [NM_002645]	GO:0008286|GO:0005886|GO:0030136|GO:0071583|GO:0005634|GO:0044281|GO:0006887|GO:0005829|GO:0005737|GO:0007173|GO:0016303|GO:0070062|GO:0005794|GO:0006661|GO:0036092|GO:0048015|GO:0005524|GO:0031982|GO:0006897|GO:0014829|GO:0046854|GO:0016020|GO:0035005|GO:0035004|GO:0048008|GO:0006644|GO:0005942|GO:0035091|GO:0048268	NM_002645	Hs.175343	5286	3110.99	1241.42	11.1541	10.863
1.44383	up	NM_024664	chr1:42925441-42925500	PPCS	Homo sapiens phosphopantothenoylcysteine synthetase (PPCS), transcript variant 1, mRNA [NM_024664]	GO:0015939|GO:0006766|GO:0004632|GO:0006767|GO:0015937|GO:0009108|GO:0044281|GO:0070062|GO:0005829	NM_024664	Hs.706662	79717	772.635	236.784	9.08147	8.55158
1.54795	up	NM_002439	chr5:80169024-80169083	MSH3	Homo sapiens mutS homolog 3 (MSH3), mRNA [NM_002439]	GO:0005515|GO:0030983|GO:0005634|GO:0042803|GO:0003697|GO:0051096|GO:0006298|GO:0032357|GO:0007131|GO:0008094|GO:0032181|GO:0000404|GO:0000403|GO:0000406|GO:0019237|GO:0000228|GO:0005524|GO:0032142|GO:0043570|GO:0006281|GO:0000710|GO:0016020|GO:0032302|GO:0032137|GO:0016447|GO:0032139|GO:0005654|GO:0019899|GO:0045910	NM_002439	Hs.280987	4437	432.061	128.587	8.25944	7.62909
4.14713	up	NM_000362	chr22:33258540-33258599	TIMP3	Homo sapiens TIMP metallopeptidase inhibitor 3 (TIMP3), mRNA [NM_000362]	GO:0005515|GO:0051045|GO:0071310|GO:0005578|GO:0005634|GO:0002020|GO:0005615|GO:0046872|GO:0005604|GO:0048553|GO:0010951|GO:0031012|GO:0008191|GO:0009725|GO:0034097|GO:0007601|GO:0070062	NM_000362	Hs.644633	7078	177.57	23.575	7.01448	4.96237
22.4531	up	NM_024059	chr20:62187956-62188015	C20orf195	Homo sapiens chromosome 20 open reading frame 195 (C20orf195), mRNA [NM_024059]	GO:0070062	NM_024059	Hs.197755	79025	154.909	5	6.83584	2.347
1.23224	up	NM_022087	chr7:151817927-151817986	GALNT11	Homo sapiens polypeptide N-acetylgalactosaminyltransferase 11 (GALNT11), mRNA [NM_022087]	GO:0007368|GO:0007220|GO:0005112|GO:0016266|GO:0046872|GO:0061314|GO:0004653|GO:0000139|GO:0006493|GO:0060271|GO:0030246|GO:0018243|GO:0016021|GO:0044267|GO:0008593|GO:0043687	NM_022087	Hs.647109	63917	140.972	58.9729	6.70777	6.40649
1.84026	up	NM_019004	chr7:92029770-92029829	ANKIB1	Homo sapiens ankyrin repeat and IBR domain containing 1 (ANKIB1), mRNA [NM_019004]	GO:0005515|GO:0008270	NM_019004	Hs.83293	54467	310.923	82.0134	7.79569	6.91578
1.09753	up	NM_004645	chr17:55015642-55015583	COIL	Homo sapiens coilin (COIL), mRNA [NM_004645]	GO:0005515|GO:0005737|GO:0015030|GO:0016020|GO:0005730|GO:0005654|GO:0005634|GO:0008022|GO:0042802	NM_004645	Hs.532795	8161	1809.87	764.716	10.345	10.2108
2.63709	up	NM_001029870	chr4:77816680-77816621	SOWAHB	Homo sapiens sosondowah ankyrin repeat domain family member B (SOWAHB), mRNA [NM_001029870]		NM_001029870	Hs.257292	345079	25.4529	6.2591	4.33534	2.93639
29.0814	up	NM_000961	chr20:48120507-48120448	PTGIS	Homo sapiens prostaglandin I2 (prostacyclin) synthase (PTGIS), mRNA [NM_000961]	GO:0005515|GO:0019369|GO:0006805|GO:0005783|GO:0019674|GO:0006767|GO:0005634|GO:0006769|GO:0044281|GO:0005615|GO:0006690|GO:0004497|GO:0035360|GO:0001516|GO:0045019|GO:0071354|GO:0019371|GO:0005506|GO:0071456|GO:0032088|GO:0097190|GO:0045766|GO:0006766|GO:1900119|GO:0050728|GO:0005901|GO:0008116|GO:0071347|GO:0005789|GO:0016021|GO:0016705|GO:0055114|GO:0020037	NM_000961	Hs.302085	5740	274.22	5.58749	7.62231	2.76028
2.22935	up		chr11:77854072-77854131	lnc-USP35-1	Homo sapiens cDNA FLJ42959 fis, clone BRSTN2010923. [AK124949]			Hs.719003		26583.9	8191.12	14.5316	13.375
1.19651	up	NM_017781	chr7:1029119-1029178	CYP2W1	Homo sapiens cytochrome P450, family 2, subfamily W, polypeptide 1 (CYP2W1), mRNA [NM_017781]	GO:0006805|GO:0005506|GO:0009986|GO:0008395|GO:0044281|GO:0006082|GO:0043390|GO:0043231|GO:0005737|GO:0019825|GO:0042738|GO:0005789|GO:0005788|GO:0016712|GO:0055114|GO:0020037	NM_017781	Hs.272795	54905	156621	111434	17.1587	16.8999
2.92124	up	NM_001025076	chr10:11367869-11367928	CELF2	Homo sapiens CUGBP, Elav-like family member 2 (CELF2), transcript variant 1, mRNA [NM_001025076]	GO:0006397|GO:0006396|GO:0005737|GO:0000166|GO:0003723|GO:0008016|GO:0005634	NM_001025076	Hs.309288	10659	53.6576	11.1448	5.35675	3.81017
3.86117	up	NM_014498	chr3:167727993-167727934	GOLIM4	Homo sapiens golgi integral membrane protein 4 (GOLIM4), mRNA [NM_014498]	GO:0005801|GO:0005794|GO:0016020|GO:0005796|GO:0032580|GO:0006810|GO:0030139|GO:0005654|GO:0016021|GO:0010008	NM_014498	Hs.143600	27333	510.087	64.807	8.49854	6.5495
2.10767	up	NM_017590	chr22:41755957-41756016	ZC3H7B	Homo sapiens zinc finger CCCH-type containing 7B (ZC3H7B), mRNA [NM_017590]	GO:0005515|GO:0016032|GO:0005634|GO:0046872	NM_017590	Hs.592188	23264	202.467	49.3274	7.19606	6.12042
1.08275	up	NM_006020	chr14:78139939-78139880	ALKBH1	Homo sapiens alkB, alkylation repair homolog 1 (E. coli) (ALKBH1), mRNA [NM_006020]	GO:0003906|GO:0005719|GO:0070989|GO:0001890|GO:0042245|GO:0001701|GO:0042056|GO:0008198|GO:0031175|GO:0050918|GO:0005739|GO:0043524|GO:0048589|GO:0006281|GO:0006307|GO:0080111|GO:0070579|GO:0001764|GO:0000737	NM_006020	Hs.94542	8846	150.319	70.9757	6.79817	6.68347
26.9972	up	NM_001071	chr18:673276-673335	TYMS	Homo sapiens thymidylate synthetase (TYMS), mRNA [NM_001071]	GO:0046683|GO:0051216|GO:0045471|GO:0033189|GO:0031100|GO:0005743|GO:0005634|GO:0044281|GO:0003729|GO:0032259|GO:0060574|GO:0042803|GO:0004799|GO:0005829|GO:0005739|GO:0019860|GO:0005737|GO:0005542|GO:0000082|GO:0048589|GO:0046134|GO:0000083|GO:0000166|GO:0005759|GO:0008144|GO:0046653|GO:0034097|GO:0009157|GO:0019088|GO:0048037|GO:0042493|GO:0007568|GO:0005730|GO:0006231|GO:0009636|GO:0055086|GO:…	NM_001071	Hs.369762	7298	66573.5	1677.77	16.0406	11.2859
5.32156	up	NR_003611	chr10:48927378-48927373	BMS1P5	Homo sapiens BMS1 pseudogene 5 (BMS1P5), non-coding RNA [NR_003611]		NR_003611	Hs.743373	399761	228.325	23.4365	7.3644	4.95255
9.35493	up	NM_001163287	chr22:29686421-29686480	EWSR1	Homo sapiens EWS RNA-binding protein 1 (EWSR1), transcript variant 5, mRNA [NM_001163287]	GO:0005515|GO:0005516|GO:0006355|GO:0005886|GO:0003723|GO:0005730|GO:0005634|GO:0006351|GO:0042802|GO:0005737|GO:0000166|GO:0005654|GO:0008270	NM_001163287	Hs.374477	2130	74.9778	5.01073	5.82302	2.59729
1.23329	up	NM_031917	chr19:10203315-10203256	ANGPTL6	Homo sapiens angiopoietin-like 6 (ANGPTL6), mRNA [NM_031917]	GO:0001525|GO:0030141|GO:0030154|GO:0070062	NM_031917	Hs.712850	83854	78.8832	35.2269	5.89719	5.59468
1.91466	up	NM_016042	chr9:37780699-37780640	EXOSC3	Homo sapiens exosome component 3 (EXOSC3), transcript variant 1, mRNA [NM_016042]	GO:0005515|GO:0034475|GO:0010467|GO:0034427|GO:0003723|GO:0006364|GO:0071038|GO:0071035|GO:0004532|GO:0005634|GO:0071034|GO:0000178|GO:0005829|GO:0071051|GO:0005737|GO:0000288|GO:0045190|GO:0005730|GO:0035327|GO:0043928|GO:0045006|GO:0000175|GO:0000177|GO:0000176|GO:0045830|GO:0071049|GO:0000467	NM_016042	Hs.602571	51010	2359.94	575.51	10.7505	9.81339
2.22318	up	NM_000494	chr10:105791142-105791083	COL17A1	Homo sapiens collagen, type XVII, alpha 1 (COL17A1), mRNA [NM_000494]	GO:0005515|GO:0030056|GO:0005581|GO:0005886|GO:0034329|GO:0005576|GO:0005604|GO:0007160|GO:0008544|GO:0022617|GO:0005887|GO:0005911|GO:0030198|GO:0030574|GO:0031581|GO:0005788	NM_000494	Hs.117938	1308	94.9247	24.4028	6.16339	5.01077
2.83512	up	NM_023037	chr13:32870558-32870617	FRY	Homo sapiens furry homolog (Drosophila) (FRY), mRNA [NM_023037]	GO:0005737|GO:0000922|GO:0005815	NM_023037	Hs.507669	10129	195.359	36.2252	7.1445	5.64109
1.76528	up	NM_006367	chr1:40529942-40530001	CAP1	Homo sapiens CAP, adenylate cyclase-associated protein 1 (yeast) (CAP1), transcript variant 1, mRNA [NM_006367]	GO:0030036|GO:0005886|GO:0001667|GO:0030168|GO:0003779|GO:0006898|GO:0007165|GO:0007190|GO:0007163|GO:0007411|GO:0007596|GO:0002576|GO:0030864|GO:0005925|GO:0070062	NM_006367	Hs.370581	10487	410.283	108.069	8.18811	7.36821
2.17506	up	NM_015555	chr6:56963879-56963938	ZNF451	Homo sapiens zinc finger protein 451 (ZNF451), transcript variant 2, mRNA [NM_015555]	GO:0005515|GO:0006355|GO:0005634|GO:0003677|GO:0046872|GO:0006351	NM_015555	Hs.485628	26036	233.96	54.2085	7.40099	6.27994
1.86312	up	NM_015350	chr1:90058368-90058427	LRRC8B	Homo sapiens leucine rich repeat containing 8 family, member B (LRRC8B), transcript variant 1, mRNA [NM_015350]	GO:0005515|GO:0005886|GO:0016021|GO:0006811	NM_015350	Hs.482017	23507	207.261	56.2642	7.23086	6.33315
2.65949	up	NM_003239	chr14:76424963-76424904	TGFB3	Homo sapiens transforming growth factor, beta 3 (TGFB3), mRNA [NM_003239]	GO:0005515|GO:0043627|GO:0043932|GO:0051491|GO:0030879|GO:0042704|GO:0048702|GO:0005615|GO:0005114|GO:0042802|GO:0043524|GO:0030198|GO:0042127|GO:0043025|GO:0051781|GO:0007179|GO:0048839|GO:0007565|GO:0030501|GO:0048286|GO:0046982|GO:0009986|GO:0045740|GO:0007568|GO:0030168|GO:0060391|GO:0001701|GO:0005125|GO:0045216|GO:0010936|GO:0070483|GO:0032967|GO:0007184|GO:0032570|GO:0016049|GO:0045893|GO:…	NM_003239	Hs.592317	7043	63.7761	14.3714	5.60314	4.19199
1.33427	up	NM_203456	chr1:40211127-40214590	PPIE	Homo sapiens peptidylprolyl isomerase E (cyclophilin E) (PPIE), transcript variant 2, mRNA [NM_203456]	GO:0005515|GO:0000413|GO:0016018|GO:0006355|GO:0000166|GO:0006457|GO:0000398|GO:0003723|GO:0003755|GO:0005634|GO:0071013|GO:0045070	NM_203456	Hs.524690	10450	247.299	89.5377	7.47992	7.06387
1.76467	up	NM_005932	chr13:24411757-24411698	MIPEP	Homo sapiens mitochondrial intermediate peptidase (MIPEP), mRNA [NM_005932]	GO:0005739|GO:0006627|GO:0005759|GO:0006508|GO:0004222|GO:0046872	NM_005932	Hs.507498	4285	88.2675	28.1794	6.05857	5.23917
2.98638	up	NM_001001890	chr21:36164142-36164083	RUNX1	Homo sapiens runt-related transcription factor 1 (RUNX1), transcript variant 2, mRNA [NM_001001890]	GO:0005515|GO:0003700|GO:0071560|GO:0005634|GO:0042803|GO:0043231|GO:0031069|GO:2000872|GO:0071336|GO:0005737|GO:0045944|GO:0030854|GO:0070491|GO:0030099|GO:0030853|GO:0035162|GO:0030097|GO:0000975|GO:0000977|GO:0046982|GO:0005509|GO:0060216|GO:0009966|GO:0001228|GO:0007417|GO:0005524|GO:0003677|GO:0001701|GO:0045766|GO:0006351|GO:0005604|GO:0001889|GO:0071425|GO:0001501|GO:0048935|GO:0005654|GO:…	NM_001001890	Hs.149261	861	1344.86	200.324	9.88385	8.30545
1.05489	up	NM_032314	chr12:120941375-120941316	COQ5	Homo sapiens coenzyme Q5 homolog, methyltransferase (S. cerevisiae) (COQ5), mRNA [NM_032314]	GO:0005739|GO:0006744|GO:0008757|GO:0044281|GO:0032259	NM_032314	Hs.17250	84274	1591.4	688.893	10.1462	10.0691
4.79567	up	AK097948	chr2:113495817-113495758	CKAP2L	cytoskeleton associated protein 2-like [Source:HGNC Symbol;Acc:HGNC:26877] [ENST00000435431]	GO:0005813|GO:0005737|GO:0000922		Hs.434250	150468	175.089	20.3107	6.9951	4.73337
1.08782	up	NM_002120	chr6:32780722-32780663	HLA-DOB	Homo sapiens major histocompatibility complex, class II, DO beta (HLA-DOB), mRNA [NM_002120]	GO:0019886|GO:0007165|GO:0006955|GO:0002587|GO:0023026|GO:0042613|GO:0016021|GO:0005765|GO:0032395|GO:0005764|GO:0010008	NM_002120	Hs.1802	3112	332.181	140.654	7.88645	7.76501
2.04744	up	NM_181435	chr5:34020663-34020604	C1QTNF3	Homo sapiens C1q and tumor necrosis factor related protein 3 (C1QTNF3), transcript variant 2, mRNA [NM_181435]	GO:0005515|GO:0045721|GO:0005581|GO:0042347|GO:0070165|GO:0035356|GO:0050715|GO:0071638|GO:0005615|GO:0003674|GO:0070206|GO:1900165|GO:0016020|GO:0050728|GO:0010629|GO:0045444|GO:0070062	NM_181435	Hs.171929	114899	42.535	12.7586	5.0397	4.00588
4.10374	up	NM_001284259	chr10:91522529-91522588	KIF20B	Homo sapiens kinesin family member 20B (KIF20B), transcript variant 1, mRNA [NM_001284259]	GO:0008017|GO:0005813|GO:0007088|GO:0050699|GO:2001222|GO:0005874|GO:2000114|GO:0005730|GO:0005819|GO:0001843|GO:0003777|GO:0005524|GO:0005737|GO:0007067|GO:0070201|GO:0008152|GO:0005654|GO:0007050|GO:0016887|GO:0051301|GO:0007018	NM_001284259	Hs.240	9585	636.727	75.0076	8.80747	6.77053
1.71548	up	AK128128	chr9:66951229-66951170		Q6UKZ5_WHEAT (Q6UKZ5) HMW glutenin subunit, partial (3%) [THC2631913]			Hs.637572		4817.02	1410.05	11.819	11.0404
2.60489	up	NM_152396	chr3:15451443-15451384	METTL6	Homo sapiens methyltransferase like 6 (METTL6), transcript variant 1, mRNA [NM_152396]	GO:0008168|GO:0032259	NM_152396	Hs.149487	131965	30.2602	7.39717	4.56855	3.18733
1.15473	up	NM_004691	chr16:67472152-67472093	ATP6V0D1	Homo sapiens ATPase, H+ transporting, lysosomal 38kDa, V0 subunit d1 (ATP6V0D1), mRNA [NM_004691]	GO:0008286|GO:0005515|GO:0005765|GO:0032403|GO:0030968|GO:0006879|GO:0033572|GO:0016324|GO:0008553|GO:0030670|GO:0043679|GO:0090382|GO:0033179|GO:0070062|GO:0005813|GO:0051701|GO:0055085|GO:0008021|GO:0042384|GO:0016020|GO:0007420|GO:0015991|GO:0006987|GO:0044267|GO:0010008|GO:0005769|GO:0016471|GO:0015992	NM_004691	Hs.106876	9114	1369.06	531.736	9.90604	9.69849
1.07741	up	BX107671	chr18:46200041-46199982		BX107671 Soares_testis_NHT Homo sapiens cDNA clone IMAGp998M084458, mRNA sequence [BX107671]			Hs.667507		20.1487	11.7237	3.99764	3.89007
1.61275	up	NM_017817	chr13:111176078-111176019	RAB20	Homo sapiens RAB20, member RAS oncogene family (RAB20), mRNA [NM_017817]	GO:0005794|GO:0005886|GO:0003924|GO:0005525|GO:0006886|GO:0043231|GO:0006184|GO:0045335|GO:0030100|GO:0030670|GO:0032482|GO:0090383|GO:0019003|GO:0090385|GO:0005769	NM_017817	Hs.743563	55647	119.938	39.9881	6.48397	5.79444
2.22118	up	NM_001360	chr11:71145573-71145514	DHCR7	Homo sapiens 7-dehydrocholesterol reductase (DHCR7), transcript variant 1, mRNA [NM_001360]	GO:0006695|GO:0001568|GO:0005783|GO:0030324|GO:0045540|GO:0047598|GO:0044281|GO:0009791|GO:0030154|GO:0005640|GO:0016020|GO:0035264|GO:0042127|GO:0005789|GO:0016021|GO:0055114	NM_001360	Hs.503134	1717	4738.29	1056.46	11.796	10.6447
5.74004	up	NM_013380	chr19:44830983-44830924	ZNF112	Homo sapiens zinc finger protein 112 (ZNF112), transcript variant 2, mRNA [NM_013380]	GO:0006355|GO:0005634|GO:0003677|GO:0046872|GO:0006351	NM_013380	Hs.48589	7771	319.855	29.5398	7.83652	5.31546
1.27733	up	NM_007062	chr12:108106141-108106200	PWP1	Homo sapiens PWP1 homolog (S. cerevisiae) (PWP1), mRNA [NM_007062]	GO:0005794|GO:0005730|GO:0005634|GO:0006351	NM_007062	Hs.506652	11137	2931.61	1113.95	11.0675	10.7144
1.2516	up	NM_004048	chr15:45007773-45007832	B2M	Homo sapiens beta-2-microglobulin (B2M), mRNA [NM_004048]	GO:0005515|GO:0002474|GO:0005886|GO:0019221|GO:0002237|GO:0055072|GO:0005615|GO:0042802|GO:0042026|GO:0005737|GO:0001895|GO:0030670|GO:0016032|GO:0070062|GO:0060333|GO:0012507|GO:0002480|GO:0033077|GO:0002481|GO:0005794|GO:0042612|GO:0042493|GO:0042590|GO:0005576|GO:0050690|GO:0031905|GO:0000139|GO:0016020|GO:0045087|GO:0001916|GO:0031901|GO:0050776|GO:0005788|GO:0002479|GO:0005925|GO:0046686|GO:…	NM_004048	Hs.534255	567	5076.28	2055.99	11.8945	11.5707
1.00129	up	NM_003662	chrX:15403117-15403058	PIR	Homo sapiens pirin (iron-binding nuclear protein) (PIR), transcript variant 1, mRNA [NM_003662]	GO:0005515|GO:0003712|GO:0006355|GO:0005737|GO:0006366|GO:0008127|GO:0030224|GO:0005634|GO:0046872|GO:0055114	NM_003662	Hs.495728	8544	2758.64	1348.33	10.979	10.9771
2.05556	up	NM_152835	chr1:26451687-26451746	PDIK1L	Homo sapiens PDLIM1 interacting kinase 1 like (PDIK1L), transcript variant 1, mRNA [NM_152835]	GO:0004674|GO:0006468|GO:0005654|GO:0005524	NM_152835	Hs.468801	149420	304.351	72.7774	7.76674	6.72721
1.63225	up	NM_016570	chr12:29498382-29496163	ERGIC2	Homo sapiens ERGIC and golgi 2 (ERGIC2), mRNA [NM_016570]	GO:0005794|GO:0016020|GO:0033116|GO:0005789|GO:0005730|GO:0016021|GO:0016192|GO:0043231	NM_016570	Hs.339453	51290	1209.53	325.953	9.7357	9.02883
1.55514	up	NM_021809	chr20:35221586-35221645	TGIF2	Homo sapiens TGFB-induced factor homeobox 2 (TGIF2), transcript variant 2, mRNA [NM_021809]	GO:0010467|GO:0005813|GO:0006355|GO:0003700|GO:0006367|GO:0060041|GO:0005634|GO:0000122|GO:0003677|GO:0006351|GO:0045666|GO:0010470|GO:0038092|GO:0005654|GO:0007179	NM_021809	Hs.632264	60436	49.6358	18.9407	5.25448	4.61744
2.31737	up	NM_020365	chr1:45316573-45316514	EIF2B3	Homo sapiens eukaryotic translation initiation factor 2B, subunit 3 gamma, 58kDa (EIF2B3), transcript variant 1, mRNA [NM_020365]	GO:0005515|GO:0005851|GO:0010467|GO:0051716|GO:0009408|GO:0016779|GO:0043434|GO:0003743|GO:0006412|GO:0006413|GO:0005829|GO:0009749|GO:0043547|GO:0005085|GO:0032057|GO:0005737|GO:0014003|GO:0044267|GO:0008135	NM_020365	Hs.533549	8891	1226.2	236.196	9.75984	8.54735
4.64987	up	NM_001079802	chr9:108399016-108399075	FKTN	Homo sapiens fukutin (FKTN), transcript variant 1, mRNA [NM_001079802]	GO:0005801|GO:0005794|GO:0008285|GO:0005783|GO:0005634|GO:0060049|GO:0005615|GO:0035269|GO:0007399|GO:0007517|GO:0046329|GO:0000139|GO:0016021|GO:0016740	NM_001079802	Hs.55777	2218	30.1748	5	4.56419	2.347
1.78819	up	NM_147686	chr6:111894122-111888861	TRAF3IP2	Homo sapiens TRAF3 interacting protein 2 (TRAF3IP2), transcript variant 2, mRNA [NM_147686]	GO:0035556|GO:0005515|GO:0001783|GO:0006959|GO:0005575|GO:0043123|GO:0048305	NM_147686	Hs.561514	10758	58.3288	19.1803	5.47348	4.63499
1.19281	up	NM_013276	chr17:3512057-3511998	SHPK	Homo sapiens sedoheptulokinase (SHPK), mRNA [NM_013276]	GO:0050277|GO:0016310|GO:0005737|GO:0071222|GO:0005975|GO:0043030|GO:0050727|GO:0071353|GO:0005524|GO:0035963|GO:0009052	NM_013276	Hs.579217	23729	23189.6	13955	14.3256	14.0712
1.09648	up	NM_032860	chr6:144184627-144184686	LTV1	Homo sapiens LTV1 ribosome biogenesis factor (LTV1), mRNA [NM_032860]	GO:0005737|GO:0005654	NM_032860	Hs.185675	84946	1142	466.145	9.65414	9.52126
1.25039	up	NR_015341	chr17:28935520-28935579	LRRC37BP1	Homo sapiens leucine rich repeat containing 37B pseudogene 1 (LRRC37BP1), non-coding RNA [NR_015341]		NR_015341	Hs.568209	147172	676.093	239.472	8.89329	8.5709
1.17082	up	NM_001081551	chr8:7738861-7738920	DEFB103A	Homo sapiens defensin, beta 103A (DEFB103A), mRNA [NM_001081551]	GO:0006965|GO:0005796|GO:0045087|GO:0005576|GO:0042742	NM_001081551	Hs.637221	414325	37.5521	19.2601	4.87232	4.64481
5.22022	up	NM_001237	chr4:122740054-122739995	CCNA2	Homo sapiens cyclin A2 (CCNA2), mRNA [NM_001237]	GO:0005515|GO:0007095|GO:0019901|GO:0010389|GO:0031100|GO:0005634|GO:0007265|GO:0048146|GO:0000079|GO:0005737|GO:0007067|GO:0001939|GO:0033762|GO:0000086|GO:0005654|GO:0001940|GO:0045893|GO:0000278|GO:0032355|GO:0051301	NM_001237	Hs.58974	890	745.447	69.273	9.03509	6.65098
2.51114	up	NM_002912	chr6:111620573-111620514	REV3L	Homo sapiens REV3-like, polymerase (DNA directed), zeta, catalytic subunit (REV3L), transcript variant 1, mRNA [NM_002912]	GO:0005515|GO:0042276|GO:0051539|GO:0003887|GO:0005730|GO:0005634|GO:0003677|GO:0046872|GO:0006261|GO:0006281|GO:0000166|GO:0005654|GO:0016035	NM_002912	Hs.232021	5980	1316.58	233.418	9.86041	8.53207
2.6586	up	NM_021148	chr7:64378605-64378664	ZNF273	Homo sapiens zinc finger protein 273 (ZNF273), transcript variant 1, mRNA [NM_021148]	GO:0006355|GO:0005634|GO:0003677|GO:0046872|GO:0006351	NM_021148	Hs.520889	10793	217.908	42.3624	7.29904	5.88837
1.00339	up	NM_006430	chr2:62095734-62095675	CCT4	Homo sapiens chaperonin containing TCP1, subunit 4 (delta) (CCT4), transcript variant 1, mRNA [NM_006430]	GO:0005515|GO:0042470|GO:0005813|GO:0005832|GO:0005874|GO:0007339|GO:0005524|GO:0044297|GO:0005829|GO:0005737|GO:0006457|GO:0051084|GO:0002199|GO:0005654|GO:0051082|GO:0044267|GO:0070062	NM_006430	Hs.421509	10575	16180	10688.7	13.714	13.7091
1.52165	up	NM_212554	chr10:126448941-126448882	METTL10	Homo sapiens methyltransferase like 10 (METTL10), mRNA [NM_212554]	GO:0008168|GO:0032259	NM_212554	Hs.741365	399818	1585.19	469.979	10.1391	9.53344
1.67937	up	NM_015994	chr14:67804649-67804590	ATP6V1D	Homo sapiens ATPase, H+ transporting, lysosomal 34kDa, V1 subunit D (ATP6V1D), mRNA [NM_015994]	GO:0005515|GO:0008286|GO:0005813|GO:0033176|GO:0051701|GO:0042626|GO:0005765|GO:0055085|GO:0005829|GO:0006879|GO:0005929|GO:0033572|GO:0042384|GO:0016020|GO:0090382|GO:0070062|GO:0015992	NM_015994	Hs.272630	51382	1689.99	453.785	10.2349	9.48699
1.73312	up	NM_007167	chr1:35470800-35470741	ZMYM6	Homo sapiens zinc finger, MYM-type 6 (ZMYM6), mRNA [NM_007167]	GO:0022604|GO:0007010|GO:0008270|GO:0007275|GO:0005634|GO:0003677	NM_007167	Hs.729053	9204	207.169	60.3169	7.22972	6.43635
1.07126	up	NM_173626	chr17:78227156-78227215	SLC26A11	Homo sapiens solute carrier family 26 (anion exchanger), member 11 (SLC26A11), transcript variant 2, mRNA [NM_173626]	GO:0008509|GO:0005794|GO:0005886|GO:0015301|GO:0005783|GO:0008272|GO:0008271|GO:0016021|GO:0005765|GO:0070062	NM_173626	Hs.4866	284129	1150.81	481.874	9.66508	9.56577
1.29038	up	NM_016258	chr1:29095983-29096042	YTHDF2	Homo sapiens YTH N(6)-methyladenosine RNA binding protein 2 (YTHDF2), transcript variant 1, mRNA [NM_016258]	GO:0043488|GO:0000932|GO:0006959	NM_016258	Hs.532286	51441	685.839	236.307	8.9163	8.54851
12.1358	up	NM_012445	chr4:1160797-1160738	SPON2	Homo sapiens spondin 2, extracellular matrix protein (SPON2), transcript variant 1, mRNA [NM_012445]	GO:0032755|GO:0002448|GO:0032760|GO:0050832|GO:0005578|GO:0003823|GO:0005615|GO:0046872|GO:0001530|GO:0051607|GO:0071222|GO:0007411|GO:0045087|GO:0060907|GO:0007155|GO:0008228|GO:0043152|GO:0070062	NM_012445	Hs.635350	10417	428.401	19.2628	8.24614	4.64494
2.28512	up	NM_006606	chr20:18467660-18467601	RBBP9	Homo sapiens retinoblastoma binding protein 9 (RBBP9), mRNA [NM_006606]	GO:0005737|GO:0016787|GO:0042127|GO:0008152|GO:0005730|GO:0005654|GO:0005634|GO:0070062	NM_006606	Hs.69330	10741	210.169	47.4745	7.25352	6.06125
1.89262	up	NM_003110	chr17:46005939-46005998	SP2	Homo sapiens Sp2 transcription factor (SP2), mRNA [NM_003110]	GO:0006357|GO:0006366|GO:0042826|GO:0000981|GO:0005634|GO:0001701|GO:0003677|GO:0048144|GO:0046872|GO:0006955|GO:0035264|GO:0048568|GO:0005654|GO:0072358	NM_003110	Hs.514276	6668	186.503	50.4775	7.08092	6.16053
3.37215	up	NM_006854	chr7:6502520-6502461	KDELR2	Homo sapiens KDEL (Lys-Asp-Glu-Leu) endoplasmic reticulum protein retention receptor 2 (KDELR2), transcript variant 1, mRNA [NM_006854]	GO:0005801|GO:0005794|GO:0005783|GO:0005789|GO:0016021|GO:0006621|GO:0016192|GO:0006886|GO:0005046|GO:0070062	NM_006854	Hs.654552	11014	14562.6	2424.44	13.5173	11.7636
1.13405	up	NM_017877	chr2:27003342-27003401	SLC35F6	Homo sapiens solute carrier family 35, member F6 (SLC35F6), mRNA [NM_017877]	GO:0005739|GO:0005515|GO:0008284|GO:0006810|GO:0016021|GO:0005765|GO:0070062	NM_017877	Hs.516034	54978	314.139	128.776	7.81232	7.63084
1.06127	up	NM_002772	chr21:19647550-19642419	TMPRSS15	Homo sapiens transmembrane protease, serine 15 (TMPRSS15), mRNA [NM_002772]	GO:0005903|GO:0004252|GO:0006508|GO:0016021|GO:0006898|GO:0005044	NM_002772	Hs.149473	5651	19.8588	11.7363	3.9775	3.89171
1.27061	up	NM_138285	chr2:184026315-184026374	NUP35	Homo sapiens nucleoporin 35kDa (NUP35), transcript variant 1, mRNA [NM_138285]	GO:0007077|GO:0010467|GO:0031965|GO:0005886|GO:0005975|GO:0019083|GO:0019221|GO:0019058|GO:0044281|GO:0005635|GO:0015031|GO:0055085|GO:0010827|GO:0043231|GO:0008645|GO:0015758|GO:0005643|GO:0009405|GO:0016032|GO:0005654|GO:0051028|GO:0045111|GO:0000278	NM_138285	Hs.180591	129401	808.893	280.497	9.14449	8.79897
2.07763	up	NM_139279	chr2:47132606-47132547	MCFD2	Homo sapiens multiple coagulation factor deficiency 2 (MCFD2), transcript variant 1, mRNA [NM_139279]	GO:0012507|GO:0005793|GO:0005794|GO:0005783|GO:0005509|GO:0016192|GO:0015031|GO:0044267|GO:0043687|GO:0018279	NM_139279	Hs.662152	90411	2452.22	553.298	10.8128	9.75782
1.03007	up	NM_030912	chr10:104417554-104417613	TRIM8	Homo sapiens tripartite motif containing 8 (TRIM8), mRNA [NM_030912]	GO:0016567|GO:0016874|GO:0019221|GO:0032897|GO:0042803|GO:0005829|GO:0042802|GO:0043231|GO:0051091|GO:0005737|GO:0051092|GO:0046597|GO:0045087|GO:0016605|GO:0005654|GO:0008270|GO:0043123|GO:0060333	NM_030912	Hs.336810	81603	372.909	164.417	8.0495	8.00676
1.08214	up	NM_023922	chr12:11091141-11091082	TAS2R14	Homo sapiens taste receptor, type 2, member 14 (TAS2R14), mRNA [NM_023922]	GO:0033038|GO:0007186|GO:0005886|GO:0008527|GO:0016021|GO:0001580	NM_023922	Hs.679406	50840	45.1568	24.3794	5.1225	5.00861
2.75504	up	NM_000393	chr2:189897488-189897429	COL5A2	Homo sapiens collagen, type V, alpha 2 (COL5A2), mRNA [NM_000393]	GO:0048592|GO:0046332|GO:0005576|GO:0005588|GO:0046872|GO:0031012|GO:0003674|GO:0001501|GO:0071230|GO:0001503|GO:0022617|GO:0007411|GO:0030198|GO:0030199|GO:0030574|GO:0005788|GO:0043588|GO:0005201	NM_000393	Hs.445827	1290	2385.78	398.041	10.7669	9.30483
1.54847	up	NM_001017535	chr12:48235561-48235502	VDR	Homo sapiens vitamin D (1,25- dihydroxyvitamin D3) receptor (VDR), transcript variant 2, mRNA [NM_001017535]	GO:0060558|GO:0005515|GO:0010839|GO:0010467|GO:0006367|GO:0003700|GO:0008285|GO:0003707|GO:0005634|GO:0046965|GO:0046697|GO:0010980|GO:0045618|GO:0045944|GO:0043401|GO:0006816|GO:0008434|GO:0060745|GO:0060058|GO:0006874|GO:0000122|GO:0003677|GO:0010628|GO:0043235|GO:0043565|GO:0007165|GO:0000902|GO:0050892|GO:0001501|GO:0070561|GO:0007595|GO:0005654|GO:0008270|GO:0070644|GO:0045892	NM_001017535	Hs.524368	7421	884.485	253.478	9.27842	8.64757
2.96348	up	NR_002329	chr7:116596709-116596768	ST7-OT4	Homo sapiens ST7 overlapping transcript 4 (ST7-OT4), long non-coding RNA [NR_002329]		NR_002329	Hs.662742	338069	118.937	22.7081	6.47362	4.90633
1.52818	up	NM_003259	chr19:10407322-10407381	ICAM5	Homo sapiens intercellular adhesion molecule 5, telencephalin (ICAM5), mRNA [NM_003259]	GO:0006909|GO:0005515|GO:0016337|GO:0005178|GO:0005886|GO:0005887|GO:0007155	NM_003259	Hs.465862	7087	42.7327	16.8455	5.04689	4.43508
1.41009	up	NM_014187	chr16:67263111-67263170	TMEM208	Homo sapiens transmembrane protein 208 (TMEM208), mRNA [NM_014187]	GO:0006914|GO:0005789|GO:0016021	NM_014187	Hs.433203	29100	3239.07	1116.82	11.2115	10.7157
1.61692	up	NM_017869	chr16:88066814-88068950	BANP	Homo sapiens BTG3 associated nuclear protein (BANP), transcript variant 1, mRNA [NM_017869]	GO:0005515|GO:0002039|GO:0034504|GO:0007049|GO:0006355|GO:0042177|GO:0007275|GO:0005654|GO:0003677|GO:0006351|GO:0016568	NM_017869	Hs.461705	54971	74.7024	26.1799	5.81761	5.12437
1.30608	up		chr3:129599123-129599064							51.5981	22.9021	5.30426	4.91903
1.51363	up	NM_001042476	chr16:8946862-8946803	CARHSP1	Homo sapiens calcium regulated heat stable protein 1, 24kDa (CARHSP1), transcript variant 2, mRNA [NM_001042476]	GO:0035556|GO:0043488|GO:0006355|GO:0019902|GO:0000932|GO:0000177|GO:0043186|GO:0003730|GO:0003677|GO:0070062|GO:0005829	NM_001042476	Hs.632184	23589	2598	810.234	10.8915	10.2935
4.23088	up	NM_001178106	chrX:152141632-152141691	ZNF185	Homo sapiens zinc finger protein 185 (LIM domain) (ZNF185), transcript variant 1, mRNA [NM_001178106]	GO:0005737|GO:0005886|GO:0008270|GO:0015629|GO:0005925	NM_001178106	Hs.16622	7739	1330.31	142.952	9.87203	7.79107
1.32256	up	NM_015046	chr9:135137022-135136963	SETX	Homo sapiens senataxin (SETX), mRNA [NM_015046]	GO:0005515|GO:0006369|GO:0030424|GO:0070301|GO:0071300|GO:0005634|GO:2000144|GO:0033120|GO:0006302|GO:0030426|GO:0005737|GO:0000165|GO:0045944|GO:0032508|GO:0001147|GO:0006396|GO:0043066|GO:0060566|GO:0006376|GO:0005730|GO:0000228|GO:2000806|GO:0005524|GO:0003677|GO:0044344|GO:0003678|GO:0006974|GO:0008543|GO:0010976|GO:0043491|GO:0007623|GO:0005654|GO:0034599	NM_015046	Hs.460317	23064	867.614	288.01	9.24643	8.84309
3.68404	up	NM_017707	chr1:23755346-23755287	ASAP3	Homo sapiens ArfGAP with SH3 domain, ankyrin repeat and PH domain 3 (ASAP3), transcript variant 1, mRNA [NM_017707]	GO:0008060|GO:0005737|GO:0016477|GO:0051492|GO:0032850|GO:0008270|GO:0005925|GO:0001726	NM_017707	Hs.437379	55616	397.871	53.7518	8.14348	6.26219
2.96159	up	NM_199427	chr20:50700673-50700614	ZFP64	Homo sapiens ZFP64 zinc finger protein (ZFP64), transcript variant 4, mRNA [NM_199427]	GO:0048026|GO:0006355|GO:0005634|GO:0003677|GO:0046872|GO:0006351	NM_199427	Hs.473082	55734	572.908	91.0749	8.66014	7.09377
2.09296	up	XR_244739	chr4:153855732-153855673	LOC729870	PREDICTED: Homo sapiens uncharacterized LOC729870 (LOC729870), misc_RNA [XR_244739]		XR_244739	Hs.310357	729870	22.5047	6.92942	4.15658	3.09104
2.51498	up	NM_001184768	chrX:100870867-100870808	ARMCX6	Homo sapiens armadillo repeat containing, X-linked 6 (ARMCX6), transcript variant 3, mRNA [NM_001184768]	GO:0016021	NM_001184768	Hs.83530	54470	83.8804	19.3973	5.98759	4.65705
2.64238	up	NM_002587	chr5:141242277-141242218	PCDH1	Homo sapiens protocadherin 1 (PCDH1), transcript variant 1, mRNA [NM_002587]	GO:0005886|GO:0005911|GO:0005887|GO:0005509|GO:0007267|GO:0007156|GO:0007399	NM_002587	Hs.79769	5097	2068.98	352.973	10.5461	9.14426
3.69335	up	NM_001261	chr9:130552256-130552315	CDK9	Homo sapiens cyclin-dependent kinase 9 (CDK9), mRNA [NM_001261]	GO:0005515|GO:0071157|GO:0010467|GO:0006368|GO:0006367|GO:0044212|GO:0006366|GO:0008283|GO:0043231|GO:0005737|GO:0045944|GO:0016032|GO:0007179|GO:0008024|GO:0031056|GO:0005524|GO:0003677|GO:0008023|GO:0008353|GO:0006351|GO:0050434|GO:0006281|GO:0004672|GO:0006282|GO:0016020|GO:0071345|GO:0003682|GO:0016605|GO:0017069|GO:0005654|GO:0006468|GO:0043111|GO:0004693	NM_001261	Hs.150423	1025	2212.59	274.142	10.6514	8.76649
1.13128	up	NM_012154	chr8:141542006-141541947	AGO2	Homo sapiens argonaute RISC catalytic component 2 (AGO2), transcript variant 1, mRNA [NM_012154]	GO:0005515|GO:0010467|GO:0003743|GO:0031047|GO:0003729|GO:0009791|GO:0035279|GO:0006412|GO:0046872|GO:0035087|GO:0006413|GO:0016441|GO:0035068|GO:0005829|GO:0010586|GO:0016442|GO:0070551|GO:0005737|GO:0007173|GO:0007219|GO:0000932|GO:0031054|GO:0045947|GO:0000340|GO:0048011|GO:0006355|GO:0048015|GO:0060213|GO:0004521|GO:0006351|GO:0035278|GO:0035198|GO:0035197|GO:0016020|GO:1900153|GO:0008543|GO:…	NM_012154	Hs.743313	27161	897.95	346.369	9.29787	9.11992
2.34505	up	NM_022081	chr22:26848159-26848100	HPS4	Homo sapiens Hermansky-Pudlak syndrome 4 (HPS4), transcript variant 1, mRNA [NM_022081]	GO:0005515|GO:0042470|GO:0042827|GO:0050821|GO:0030318|GO:0006605|GO:0005764|GO:0042803|GO:0007599|GO:0005737|GO:0031085|GO:0016020|GO:0007596|GO:0046983|GO:0007040|GO:0048075	NM_022081	Hs.474436	89781	955.499	180.702	9.38351	8.15389
1.29041	up	NM_001539	chr9:33036682-33037066	DNAJA1	Homo sapiens DnaJ (Hsp40) homolog, subfamily A, member 1 (DNAJA1), mRNA [NM_001539]	GO:0006986|GO:0005515|GO:0048471|GO:0009408|GO:0051087|GO:0000151|GO:0005634|GO:0007283|GO:0046872|GO:0005829|GO:0005739|GO:0042026|GO:0006457|GO:0042769|GO:0031397|GO:0043508|GO:0031625|GO:0070062|GO:0043066|GO:0001664|GO:0043065|GO:0030317|GO:0005524|GO:0051223|GO:0016020|GO:0070585|GO:0030544|GO:0051082|GO:0030521|GO:0050750	NM_001539	Hs.445203	3301	5364.13	2152.63	11.979	11.6112
1.61481	up	NM_006929	chr6:31936701-31936760	SKIV2L	Homo sapiens superkiller viralicidic activity 2-like (S. cerevisiae) (SKIV2L), mRNA [NM_006929]	GO:0004004|GO:0003723|GO:0008152|GO:0005654|GO:0005634|GO:0055087|GO:0005524	NM_006929	Hs.89864	6499	89.3404	30.8171	6.07638	5.38501
1.20077	up		chr7:138089164-138089105							2053.18	797.573	10.5309	10.267
2.9787	up	NM_001190810	chr10:48216434-48216493	AGAP9	Homo sapiens ArfGAP with GTPase domain, ankyrin repeat and PH domain 9 (AGAP9), mRNA [NM_001190810]	GO:0043547|GO:0008060|GO:0032312|GO:0008270	NM_001190810	Hs.645346	642517	725.425	111.788	8.99719	7.42251
1.34336	up	NM_170711	chr19:1433767-1433826	DAZAP1	Homo sapiens DAZ associated protein 1 (DAZAP1), transcript variant 1, mRNA [NM_170711]	GO:0048026|GO:0035613|GO:0005737|GO:0000166|GO:0008283|GO:0003723|GO:0001893|GO:0005654|GO:0007283|GO:0030154	NM_170711	Hs.222510	26528	20.165	9.51675	3.99925	3.5734
8.51592	up	NM_182573	chr19:44300535-44300476	LYPD5	Homo sapiens LY6/PLAUR domain containing 5 (LYPD5), transcript variant B, mRNA [NM_182573]	GO:0005886|GO:0031225	NM_182573	Hs.44289	284348	153.091	10.5943	6.81835	3.72819
4.20239	up	NM_003689	chr1:19630652-19630593	AKR7A2	Homo sapiens aldo-keto reductase family 7, member A2 (aflatoxin aldehyde reductase) (AKR7A2), mRNA [NM_003689]	GO:0044598|GO:0005794|GO:0006805|GO:0044597|GO:0005975|GO:0006081|GO:0009055|GO:0044281|GO:0005829|GO:0005739|GO:0019119|GO:0004032|GO:0070062|GO:0055114	NM_003689	Hs.571886	8574	2819.04	306.482	11.0076	8.93643
1.14622	up		chr9:044997780-044997721		Q5VT28_HUMAN (Q5VT28) Family with sequence similarity 27, member B (Family with sequence similarity 27, member A) (Family with sequence similarity 27, member C), partial (85%) [THC2538882]					40.7591	21.0517	4.98673	4.78985
1.87375	up	XM_005256631	chr17:5116499-5116440	SCIMP	SLP adaptor and CSK interacting membrane protein [Source:HGNC Symbol;Acc:HGNC:33504] [ENST00000571800]	GO:0005515|GO:0001772|GO:0031256|GO:0016020|GO:0031259|GO:0097197|GO:0070374|GO:0016021	XM_005256631	Hs.462080	388325	49.6405	15.9209	5.25462	4.34869
1.98879	up	NM_004021	chrX:31152279-31152220	DMD	Homo sapiens dystrophin (DMD), transcript variant Dp140b, mRNA [NM_004021]	GO:0050998|GO:0005515|GO:0030054|GO:0002162|GO:2000651|GO:0090287|GO:0005886|GO:0031527|GO:0005634|GO:0030175|GO:0014819|GO:0015629|GO:0060048|GO:0043623|GO:0005829|GO:0044458|GO:0016010|GO:0033137|GO:0030198|GO:0010880|GO:0060314|GO:0045211|GO:0016013|GO:0086001|GO:0008307|GO:0005856|GO:0030049|GO:0009986|GO:0043043|GO:0010881|GO:0003779|GO:0014809|GO:0016328|GO:0042383|GO:0043234|GO:0007517|GO:…	NM_004021	Hs.495912	1756	105.396	29.4565	6.30478	5.31288
3.07436	up	NM_003316	chr21:38574855-38574914	TTC3	Homo sapiens tetratricopeptide repeat domain 3 (TTC3), transcript variant 1, mRNA [NM_003316]	GO:0005773|GO:0005739|GO:0005515|GO:0006511|GO:0004842|GO:0045665|GO:0016874|GO:0010771|GO:0008270|GO:0005654|GO:0005634|GO:0070936	NM_003316	Hs.368214	7267	549.001	85.1604	8.60301	6.98273
1.1628	up	NM_145030	chr7:100032975-100032916	PPP1R35	Homo sapiens protein phosphatase 1, regulatory subunit 35 (PPP1R35), mRNA [NM_145030]	GO:0019902|GO:0010923|GO:0004864	NM_145030	Hs.413359	221908	5382.85	2429.46	11.9837	11.766
1.48667	up	NM_001142725	chr16:20808395-20808336	ERI2	Homo sapiens ERI1 exoribonuclease family member 2 (ERI2), transcript variant 1, mRNA [NM_001142725]	GO:0005737|GO:0000175|GO:0005730|GO:0008270|GO:0003676	NM_001142725	Hs.248437	112479	447.531	138.293	8.30954	7.73745
3.87525	up	NM_144653	chr9:138903283-138903224	NACC2	Homo sapiens NACC family member 2, BEN and BTB (POZ) domain containing (NACC2), mRNA [NM_144653]	GO:0005515|GO:0000790|GO:0008284|GO:0016575|GO:0008285|GO:0042826|GO:0006366|GO:0005634|GO:0000978|GO:0042803|GO:0016604|GO:0001078|GO:0010608|GO:0001076|GO:0016581|GO:0034629|GO:1900477|GO:0051260|GO:0004407|GO:0045892	NM_144653	Hs.112895	138151	1247.66	146.46	9.78267	7.82838
5.60381	up	NM_170740	chr6:24536869-24536928	ALDH5A1	Homo sapiens aldehyde dehydrogenase 5 family, member A1 (ALDH5A1), transcript variant 1, mRNA [NM_170740]	GO:0006678|GO:0009013|GO:0004777|GO:0006536|GO:0046459|GO:0004029|GO:0007268|GO:0006749|GO:0006083|GO:0009791|GO:0007417|GO:0042803|GO:0007269|GO:0006681|GO:0022904|GO:0005739|GO:0051289|GO:0006105|GO:0005759|GO:0009450|GO:0006006|GO:0006650|GO:0042135|GO:0006541	NM_170740	Hs.371723	7915	578.451	51.3294	8.67268	6.18627
1.55038	up	NM_005644	chr1:28929789-28929730	TAF12	Homo sapiens TAF12 RNA polymerase II, TATA box binding protein (TBP)-associated factor, 20kDa (TAF12), transcript variant 2, mRNA [NM_005644]	GO:0005515|GO:0010467|GO:0006352|GO:0006368|GO:0003700|GO:0005669|GO:0006367|GO:0046982|GO:0006366|GO:0030914|GO:0003713|GO:0006325|GO:0003677|GO:0033276|GO:0051091|GO:0043966|GO:0000125|GO:0016032|GO:0005654|GO:0004402|GO:0008134	NM_005644	Hs.530251	6883	2143.17	642.193	10.6026	9.96996
2.82944	up	NM_014007	chr9:129598599-129598658	ZBTB43	Homo sapiens zinc finger and BTB domain containing 43 (ZBTB43), transcript variant 1, mRNA [NM_014007]	GO:0006355|GO:0005634|GO:0003677|GO:0046872|GO:0006351	NM_014007	Hs.355581	23099	195.912	36.3376	7.14858	5.64806
5.06918	up	NM_023067	chr3:138663218-138663159	FOXL2	Homo sapiens forkhead box L2 (FOXL2), mRNA [NM_023067]	GO:0005515|GO:0003700|GO:0006366|GO:0000981|GO:0005634|GO:0042703|GO:0030154|GO:0001541|GO:0045944|GO:0031624|GO:0043028|GO:0048048|GO:0043065|GO:0006357|GO:0030331|GO:0000122|GO:0003677|GO:0043280|GO:0043565|GO:0019101|GO:0006309|GO:0002074|GO:0045893|GO:0045892|GO:0060014	NM_023067	Hs.289292	668	93.0788	11.0577	6.13729	3.79554
3.01761	up	NM_012302	chr1:82450973-82451032	LPHN2	Homo sapiens latrophilin 2 (LPHN2), transcript variant 1, mRNA [NM_012302]	GO:0007186|GO:0005886|GO:0004930|GO:0016524|GO:0030246|GO:0016021	NM_012302	Hs.24212	23266	180.008	31.8417	7.03168	5.43827
1.21398	up	NM_032839	chr3:122598486-122598545	DIRC2	Homo sapiens disrupted in renal carcinoma 2 (DIRC2), mRNA [NM_032839]	GO:0006810|GO:0016021|GO:0005765	NM_032839	Hs.477346	84925	941.798	337.905	9.36419	9.08445
2.66736	up	NM_007375	chr1:11085296-11085355	TARDBP	Homo sapiens TAR DNA binding protein (TARDBP), mRNA [NM_007375]	GO:0008380|GO:0005515|GO:0006397|GO:0034976|GO:0003700|GO:0006366|GO:0035061|GO:0003723|GO:0001205|GO:0005634|GO:0043922|GO:0042802|GO:0005726|GO:0005737|GO:0003690|GO:0016607|GO:0000166|GO:0045944|GO:0032024|GO:0005654|GO:0003730|GO:0070935	NM_007375	Hs.300624	23435	663.834	113.785	8.86503	7.44961
1.06552	up		chrX:103892628-103892569		prohibitin pseudogene 10 [Source:HGNC Symbol;Acc:HGNC:39289] [ENST00000416467]					275.924	121.261	7.6298	7.53825
5.70883	up	NM_001042388	chr18:9547630-9547571	PPP4R1	Homo sapiens protein phosphatase 4, regulatory subunit 1 (PPP4R1), transcript variant 1, mRNA [NM_001042388]	GO:0005515|GO:0030289|GO:0007165|GO:0050790|GO:0030362|GO:0016311|GO:0006468|GO:0004721	NM_001042388	Hs.743236	9989	1393.66	111.972	9.93742	7.42423
1.17244	up	NM_005685	chr7:74016831-74016890	GTF2IRD1	Homo sapiens GTF2I repeat domain containing 1 (GTF2IRD1), transcript variant 2, mRNA [NM_005685]	GO:0014886|GO:0006355|GO:0005737|GO:0003700|GO:0006366|GO:0006357|GO:0003705|GO:0007275|GO:0005654|GO:0005634|GO:0003677	NM_005685	Hs.647056	9569	1471.29	566.089	10.0177	9.78822
8.58401	up	NM_025237	chr17:41832027-41831968	SOST	Homo sapiens sclerostin (SOST), mRNA [NM_025237]	GO:0005515|GO:0005794|GO:0005578|GO:0005576|GO:0005615|GO:0009612|GO:0030514|GO:0031012|GO:2000054|GO:0030279|GO:0031333|GO:0001503|GO:0071374|GO:0045893|GO:0016055|GO:0090090|GO:0008201|GO:0008134	NM_025237	Hs.349204	50964	472.317	28.9982	8.38875	5.2871
23.838	up	NM_004438	chr2:222290776-222290717	EPHA4	Homo sapiens EPH receptor A4 (EPHA4), mRNA [NM_004438]	GO:0005515|GO:0030424|GO:0097161|GO:0030054|GO:0031594|GO:0005886|GO:0008347|GO:0005783|GO:0005741|GO:0030175|GO:0030425|GO:0042802|GO:0005005|GO:0005737|GO:0005004|GO:0046777|GO:0032314|GO:0048681|GO:0043197|GO:0007411|GO:0045211|GO:0007628|GO:0043204|GO:0043679|GO:0043507|GO:0061001|GO:0007155|GO:0097156|GO:0097155|GO:0032317|GO:0005794|GO:0048013|GO:0009986|GO:0021957|GO:2001108|GO:0014069|GO:…	NM_004438	Hs.371218	2043	1087.91	24.2427	9.57672	5.00153
1.06717	up	NM_001012421	chr9:42372006-42372227	ANKRD20A2	Homo sapiens ankyrin repeat domain 20 family, member A2 (ANKRD20A2), mRNA [NM_001012421]		NM_001012421	Hs.632663	441430	92.9614	46.8401	6.13462	6.04083
6.7801	up	NM_001193273	chr1:205064098-205064039	RBBP5	Homo sapiens retinoblastoma binding protein 5 (RBBP5), transcript variant 3, mRNA [NM_001193273]	GO:0005515|GO:0006355|GO:0043627|GO:0044212|GO:0005730|GO:0006325|GO:0005634|GO:0035064|GO:0042800|GO:0006351|GO:0006974|GO:0035097|GO:0071339|GO:0048188|GO:0005654|GO:0051568	NM_001193273	Hs.519230	5929	56.325	5.23263	5.42731	2.66601
1.01982	up	NM_017851	chr15:65550972-65550913	PARP16	Homo sapiens poly (ADP-ribose) polymerase family, member 16 (PARP16), mRNA [NM_017851]	GO:0005515|GO:0071902|GO:0071782|GO:0005783|GO:0005635|GO:0003950|GO:0030968|GO:0070213|GO:0006471|GO:0016020|GO:0005789|GO:0060548|GO:0016021|GO:0006987|GO:0019900|GO:0043539	NM_017851	Hs.30634	54956	101.691	52.701	6.25463	6.22631
1.20175	up	X14789	chr21:44589866-44589925	CRYAA	H.sapiens alpha-A crystallin gene exon 1,2 and pseudoexon. [X14789]	GO:0005515|GO:0005212|GO:0043066|GO:0032387|GO:0005634|GO:0046872|GO:0042802|GO:0042026|GO:0005737|GO:0051260|GO:0051082|GO:0007601|GO:0050896|GO:0070062		Hs.184085	1409	21.2783	11.1096	4.06923	3.8041
1.15552	up	NM_001001668	chr19:57089867-57089926	ZNF470	Homo sapiens zinc finger protein 470 (ZNF470), mRNA [NM_001001668]	GO:0006355|GO:0003700|GO:0005654|GO:0003677|GO:0046872|GO:0006351	NM_001001668	Hs.204449	388566	70.7938	33.9419	5.74528	5.53674
2.31167	up	NM_181806	chr4:57215519-57215460	AASDH	Homo sapiens aminoadipate-semialdehyde dehydrogenase (AASDH), transcript variant 1, mRNA [NM_181806]	GO:0006631|GO:0016878|GO:0005524	NM_181806	Hs.104347	132949	220.665	48.823	7.3156	6.10666
3.80526	up	NM_005604	chr6:99286550-99286609	POU3F2	Homo sapiens POU class 3 homeobox 2 (POU3F2), mRNA [NM_005604]	GO:0005515|GO:0005667|GO:0021985|GO:0001105|GO:0008284|GO:0003700|GO:0071310|GO:0022011|GO:0021869|GO:0021979|GO:0005634|GO:0006351|GO:0042802|GO:0043565|GO:0008544|GO:0014002|GO:0045944|GO:0030182|GO:0021799|GO:0040018|GO:0050770	NM_005604	Hs.182505	5454	98.4513	15.2669	6.21197	4.28398
3.04434	up	NM_012210	chr9:119462472-119462531	TRIM32	Homo sapiens tripartite motif containing 32 (TRIM32), transcript variant 1, mRNA [NM_012210]	GO:0005515|GO:0005863|GO:0043130|GO:0045732|GO:0004842|GO:0032479|GO:0016567|GO:0030307|GO:0016874|GO:0003723|GO:0048147|GO:0005634|GO:0043621|GO:2000147|GO:0005829|GO:0051091|GO:0005737|GO:0051092|GO:0042787|GO:0050769|GO:0045444|GO:0032481|GO:0043123|GO:0009411|GO:0000209|GO:0030335|GO:0003713|GO:0032897|GO:0045787|GO:0030957|GO:0045862|GO:0045666|GO:0045087|GO:0008270|GO:0017022|GO:0031369|GO:…	NM_012210	Hs.591910	22954	194.005	33.7726	7.13529	5.52916
1.21007	up	NM_152505	chr21:40778041-40777982	LCA5L	Homo sapiens Leber congenital amaurosis 5-like (LCA5L), mRNA [NM_152505]		NM_152505	Hs.517284	150082	19.9261	10.4504	3.98289	3.7078
1.47401	up	NM_019055	chr11:124754315-124754256	ROBO4	Homo sapiens roundabout, axon guidance receptor, homolog 4 (Drosophila) (ROBO4), transcript variant 1, mRNA [NM_019055]	GO:0030334|GO:0030336|GO:0004872|GO:0016021|GO:0001525|GO:0030154|GO:0009897|GO:0070062	NM_019055	Hs.524121	54538	21.1725	9.09363	4.06103	3.50129
1.20203	up	NM_024874	chr1:35900305-35900246	KIAA0319L	Homo sapiens KIAA0319-like (KIAA0319L), mRNA [NM_024874]	GO:0005515|GO:0031410|GO:0016021|GO:0070062	NM_024874	Hs.456507	79932	122.991	53.5367	6.51893	6.25346
3.15301	up	NM_005012	chr1:64644540-64644599	ROR1	Homo sapiens receptor tyrosine kinase-like orphan receptor 1 (ROR1), transcript variant 1, mRNA [NM_005012]	GO:0043235|GO:0005515|GO:0017147|GO:0005737|GO:0005886|GO:0005887|GO:0018108|GO:0004714|GO:0007169|GO:0005524	NM_005012	Hs.128753	4919	750.486	109.286	9.04278	7.38605
2.44431	up	NM_152416	chr8:96070070-96070129	NDUFAF6	Homo sapiens NADH dehydrogenase (ubiquinone) complex I, assembly factor 6 (NDUFAF6), mRNA [NM_152416]	GO:0032981|GO:0005737|GO:0009058|GO:0005743|GO:0005634|GO:0016740	NM_152416	Hs.729144	137682	1288.32	234.521	9.82682	8.5374
1.19206	up	NM_174918	chr19:7744452-7744511	MCEMP1	Homo sapiens mast cell-expressed membrane protein 1 (MCEMP1), mRNA [NM_174918]	GO:0016021	NM_174918	Hs.709539	199675	19383	11380.8	14.047	13.7935
1.79817	up	NM_144721	chr4:76455000-76455059	THAP6	Homo sapiens THAP domain containing 6 (THAP6), mRNA [NM_144721]	GO:0015630|GO:0003677|GO:0046872	NM_144721	Hs.479971	152815	290.002	79.0233	7.70142	6.85489
1.16349	up	NM_020371	chr15:34158739-34158680	AVEN	Homo sapiens apoptosis, caspase activation inhibitor (AVEN), mRNA [NM_020371]	GO:0005622|GO:0005515|GO:0043066|GO:0016020|GO:0006915|GO:0012505	NM_020371	Hs.555966	57099	627.068	238.904	8.78455	8.56609
3.74824	up	NM_152384	chr2:170361048-170361107	BBS5	Homo sapiens Bardet-Biedl syndrome 5 (BBS5), mRNA [NM_152384]	GO:0001103|GO:0005515|GO:0060170|GO:0034464|GO:0006996|GO:0032266|GO:0015031|GO:0032402|GO:0036064|GO:0005829|GO:0044458|GO:0001947|GO:0005622|GO:0042384|GO:0007601|GO:0050896	NM_152384	Hs.233398	129880	84.5777	13.4965	5.99962	4.09341
1.45763	up	NR_002930	chr1:202158518-202158577	PTPRVP	Homo sapiens protein tyrosine phosphatase, receptor type, V, pseudogene (PTPRVP), non-coding RNA [NR_002930]		NR_002930	Hs.523870	148713	28.8362	12.3013	4.50133	3.95771
1.5344	up	NM_001755	chr16:67134630-67134689	CBFB	Homo sapiens core-binding factor, beta subunit (CBFB), transcript variant 2, mRNA [NM_001755]	GO:0005515|GO:0003700|GO:0006366|GO:0003713|GO:0005634|GO:0060216|GO:0003677|GO:0001649|GO:0016020|GO:0045944|GO:0030098|GO:0030099|GO:0048469	NM_001755	Hs.460988	865	1373.09	394.8	9.91261	9.29494
13.4681	up	NM_000947	chr6:57190782-57190841	PRIM2	Homo sapiens primase, DNA, polypeptide 2 (58kDa) (PRIM2), transcript variant 1, mRNA [NM_000947]	GO:0051539|GO:0003896|GO:0003677|GO:0046872|GO:0000082|GO:0006271|GO:0000723|GO:0006270|GO:0000722|GO:0006269|GO:0005654|GO:0000278|GO:0032201	NM_000947	Hs.654580	5558	229.73	9.83715	7.37308	3.6216
7.20331	up	NM_004549	chr11:77779494-77779435	NDUFC2	Homo sapiens NADH dehydrogenase (ubiquinone) 1, subcomplex unknown, 2, 14.5kDa (NDUFC2), transcript variant 1, mRNA [NM_004549]	GO:0022904|GO:0005737|GO:0005747|GO:0006120|GO:0005743|GO:0044281|GO:0016021|GO:0008137|GO:0044237	NM_004549	Hs.407860	4718	246.28	19.0334	7.47265	4.62399
1.46721	up	NM_013364	chrX:152227567-152227629	PNMA3	Homo sapiens paraneoplastic Ma antigen 3 (PNMA3), transcript variant 1, mRNA [NM_013364]	GO:0043065|GO:0005730|GO:0008270|GO:0003676	NM_013364	Hs.744496	29944	30.8681	13.0222	4.59322	4.04014
2.06101	up	NM_152641	chr12:46301413-46301472	ARID2	Homo sapiens AT rich interactive domain 2 (ARID, RFX-like) (ARID2), mRNA [NM_152641]	GO:0005515|GO:0006355|GO:0005886|GO:0005654|GO:0006337|GO:0003677|GO:0046872|GO:0006351|GO:0016568	NM_152641	Hs.317304	196528	337.589	79.4774	7.90731	6.86396
3.81616	up	NR_028327	chr1:665140-665081	LOC100133331	Homo sapiens uncharacterized LOC100133331 (LOC100133331), long non-coding RNA [NR_028327]		NR_028327	Hs.733048	100133331	475.947	61.4202	8.39837	6.46625
1.42499	up	NM_173615	chr16:22163946-22166937	VWA3A	Homo sapiens von Willebrand factor A domain containing 3A (VWA3A), mRNA [NM_173615]	GO:0005576	NM_173615	Hs.10697	146177	18.7894	8.41697	3.90489	3.39394
11.4715	up	AK056793	chr15:69689302-69689243	lnc-ANP32A-3	Homo sapiens cDNA FLJ32231 fis, clone PLACE6004491. [AK056793]			Hs.147229		427.997	20.2009	8.24406	4.72408
1.50596	up	AK127606	chr22:51093987-51093928	LOC100131346	Homo sapiens cDNA FLJ45704 fis, clone FEBRA2026977. [AK127606]			Hs.640125	100131346	53.7904	20.7854	5.36171	4.77102
1.05024	up	NM_024722	chr17:43213872-43213931	ACBD4	Homo sapiens acyl-CoA binding domain containing 4 (ACBD4), transcript variant 2, mRNA [NM_024722]	GO:0000062|GO:0008289	NM_024722	Hs.110298	79777	482.123	206.244	8.41842	8.3477
2.69593	up	NM_145261	chr3:180702067-180702008	DNAJC19	Homo sapiens DnaJ (Hsp40) homolog, subfamily C, member 19 (DNAJC19), transcript variant 1, mRNA [NM_145261]	GO:0005739|GO:0005515|GO:0043234|GO:0006457|GO:0006626|GO:0005743|GO:0048806|GO:0016021|GO:0044267|GO:0007601	NM_145261	Hs.230601	131118	99.9365	21.2176	6.23219	4.80141
1.26889	up	NM_181361	chr3:178561870-178561929	KCNMB2	Homo sapiens potassium channel subfamily M regulatory beta subunit 2 (KCNMB2), transcript variant 1, mRNA [NM_181361]	GO:0005513|GO:0005886|GO:0007268|GO:0015459|GO:0019228|GO:0019229|GO:0005887|GO:0007596|GO:0008076|GO:0001508|GO:0008200|GO:0006813|GO:0015269|GO:0071805	NM_181361	Hs.478368	10242	14.3123	7.38054	3.52892	3.18535
2.25697	up	NM_002574	chr1:45980589-45980295	PRDX1	Homo sapiens peroxiredoxin 1 (PRDX1), transcript variant 1, mRNA [NM_002574]	GO:0005515|GO:0042345|GO:0005782|GO:0008283|GO:0042267|GO:0034101|GO:0005634|GO:0032872|GO:0005615|GO:0042803|GO:0005829|GO:0005737|GO:0004601|GO:0001895|GO:0005759|GO:0019430|GO:0042744|GO:0070062|GO:0042470|GO:0005719|GO:0005730|GO:0008379|GO:0001501|GO:0000302|GO:0020037|GO:0055114	NM_002574	Hs.180909	5052	13795.2	3469.57	13.4335	12.2591
2.77404	up		chr3:60676328-60676269							12466.9	2518.52	13.2923	11.8203
2.27258	up	NM_005968	chr19:8553826-8553885	HNRNPM	Homo sapiens heterogeneous nuclear ribonucleoprotein M (HNRNPM), transcript variant 1, mRNA [NM_005968]	GO:0005515|GO:0008380|GO:0010467|GO:0003723|GO:0019904|GO:0005730|GO:0071013|GO:0016363|GO:0031012|GO:0042382|GO:0000166|GO:0016020|GO:0000398|GO:0005887|GO:0000380|GO:0005654|GO:0005681|GO:0070062	NM_005968	Hs.465808	4670	12125.3	2985.51	13.2372	12.0528
1.67521	up	NM_003899	chr13:111957595-111957654	ARHGEF7	Homo sapiens Rho guanine nucleotide exchange factor (GEF) 7 (ARHGEF7), transcript variant 1, mRNA [NM_003899]	GO:0005515|GO:0043005|GO:2000394|GO:0007264|GO:0030032|GO:0032855|GO:0005829|GO:0005085|GO:0010763|GO:1900026|GO:0007173|GO:0007411|GO:0002244|GO:0048041|GO:0043025|GO:0005089|GO:0005938|GO:0051056|GO:0048011|GO:0043065|GO:0019901|GO:0048013|GO:0042059|GO:0097190|GO:0001726|GO:0030027|GO:0043547|GO:0007165|GO:0043234|GO:0005925	NM_003899	Hs.508738	8874	766.384	202.961	9.07114	8.3268
1.97496	up	AK056246	chr2:237968136-237968077	lnc-COL6A3-5	Homo sapiens cDNA FLJ31684 fis, clone NT2RI2005358. [AK056246]			Hs.447665		141.855	38.3117	6.71439	5.73257
1.63398	up	NM_145047	chr1:36883674-36883615	OSCP1	Homo sapiens organic solute carrier partner 1 (OSCP1), transcript variant 1, mRNA [NM_145047]	GO:0009925|GO:0006810	NM_145047	Hs.202207	127700	330.751	95.6894	7.87811	7.16972
2.56784	up	NM_007269	chr1:109351984-109352043	STXBP3	Homo sapiens syntaxin binding protein 3 (STXBP3), mRNA [NM_007269]	GO:0005515|GO:0005886|GO:0043312|GO:0042581|GO:0015031|GO:0051291|GO:0006904|GO:0005829|GO:0016323|GO:0016324|GO:0015758|GO:0022615|GO:0031091|GO:0061024|GO:0017075|GO:0070062|GO:0019905|GO:0032868|GO:0030168|GO:0070527|GO:0045955|GO:0007596|GO:0007420|GO:0070820|GO:0030073	NM_007269	Hs.530436	6814	3239.68	590.595	11.2119	9.85136
1.15659	up	NM_000123	chr13:103527950-103528009	ERCC5	Homo sapiens excision repair cross-complementation group 5 (ERCC5), mRNA [NM_000123]	GO:0005515|GO:0009650|GO:0005634|GO:0042803|GO:0046872|GO:0003690|GO:0003697|GO:0006295|GO:0045111|GO:0005662|GO:0009411|GO:0043066|GO:0000405|GO:0004520|GO:0010225|GO:0006281|GO:0004519|GO:0047485|GO:0006283|GO:0016591|GO:0005654|GO:0006289|GO:0000718|GO:0005675|GO:0000737	NM_000123	Hs.258429	2073	517.913	200.858	8.52047	8.31059
3.07701	up	NM_002116	chr6:29913492-29913551	HLA-A	Homo sapiens major histocompatibility complex, class I, A (HLA-A), transcript variant 1 (A*03:01:0:01 allele), mRNA [NM_002116]	GO:0005515|GO:0002474|GO:0005886|GO:0005783|GO:0019221|GO:0042608|GO:0006955|GO:0060337|GO:0042605|GO:0030670|GO:0071556|GO:0016032|GO:0070062|GO:0060333|GO:0042270|GO:0032729|GO:0012507|GO:0030881|GO:0002480|GO:0005794|GO:0002486|GO:0009986|GO:2000568|GO:0042612|GO:0005797|GO:0042590|GO:0005102|GO:0070971|GO:0050690|GO:0000139|GO:0016020|GO:0005887|GO:0001916|GO:0031901|GO:0050776|GO:0002479|GO:…	NM_002116	Hs.181244	3105	28846.1	6531.13	14.6934	13.0718
1.01513	up	NM_001029	chr12:56437160-56437219	RPS26	Homo sapiens ribosomal protein S26 (RPS26), mRNA [NM_001029]	GO:0005515|GO:0010467|GO:0003735|GO:0019083|GO:0006614|GO:0019058|GO:0015935|GO:0005730|GO:0003729|GO:0006415|GO:0006412|GO:0006413|GO:0005829|GO:0006414|GO:0005737|GO:0016020|GO:0000184|GO:0033119|GO:0022627|GO:0016032|GO:0044267|GO:0070062	NM_001029	Hs.567235	6231	4378.89	2212.49	11.6672	11.6456
7.40539	up	NM_001023587	chr3:183701626-183701567	ABCC5	Homo sapiens ATP-binding cassette, sub-family C (CFTR/MRP), member 5 (ABCC5), transcript variant 2, mRNA [NM_001023587]	GO:0005886|GO:0005975|GO:0042626|GO:0044281|GO:0055085|GO:0005524|GO:0016020|GO:0005887|GO:0006810|GO:0009405|GO:0015711|GO:0030213|GO:0030212|GO:0008514|GO:0030203	NM_001023587	Hs.743953	10057	356.012	25.7035	7.98297	5.0944
5.50096	up	NM_018132	chr6:49460399-49460458	CENPQ	Homo sapiens centromere protein Q (CENPQ), mRNA [NM_018132]	GO:0034080|GO:0006334|GO:0005654|GO:0015629|GO:0000278|GO:0000775|GO:0005829	NM_018132	Hs.88663	55166	1228.06	103.726	9.76245	7.30277
1.04989	up	NM_006348	chr7:106843982-106843923	COG5	Homo sapiens component of oligomeric golgi complex 5 (COG5), transcript variant 1, mRNA [NM_006348]	GO:0005515|GO:0003674|GO:0005794|GO:0016020|GO:0000139|GO:0017119|GO:0006891|GO:0005654|GO:0015031|GO:0005829	NM_006348	Hs.239631	10466	1141.3	488.661	9.65346	9.58323
1.50027	up	NM_006004	chr1:46775954-46782248	UQCRH	Homo sapiens ubiquinol-cytochrome c reductase hinge protein (UQCRH), transcript variant 1, mRNA [NM_006004]	GO:0022904|GO:0009060|GO:0005739|GO:0005746|GO:0008121|GO:0006122|GO:0005743|GO:0044281|GO:0044237|GO:0055114|GO:0006119	NM_006004	Hs.481571	7388	24377.7	11464.6	14.4069	13.8216
5.94583	up	NM_024091	chr5:7861310-7859642	FASTKD3	Homo sapiens FAST kinase domains 3 (FASTKD3), transcript variant 1, mRNA [NM_024091]	GO:0005739|GO:0045333|GO:0004672|GO:0006468	NM_024091	Hs.653162	79072	2271.62	177.207	10.6934	8.12153
2.11863	up	NM_001010867	chr1:228369854-228369913	IBA57	Homo sapiens IBA57, iron-sulfur cluster assembly homolog (S. cerevisiae) (IBA57), mRNA [NM_001010867]	GO:0016226|GO:0005759|GO:0016740|GO:0006783	NM_001010867	Hs.237017	200205	170.643	42.0856	6.96269	5.87956
1.53691	up	NM_015629	chr19:54629959-54631473	PRPF31	Homo sapiens pre-mRNA processing factor 31 (PRPF31), mRNA [NM_015629]	GO:0000244|GO:0005515|GO:0015030|GO:0005690|GO:0005634|GO:0016607|GO:0000398|GO:0071339|GO:0043021|GO:0005684|GO:0005687|GO:0046540|GO:0070990	NM_015629	Hs.515598	26121	398.979	120.553	8.14916	7.52913
1.33537	up	NM_003337	chr5:133726638-133726697	UBE2B	Homo sapiens ubiquitin-conjugating enzyme E2B (UBE2B), mRNA [NM_003337]	GO:0005515|GO:0006344|GO:0006511|GO:0004842|GO:0000790|GO:0006513|GO:0016567|GO:0033522|GO:0005886|GO:0033503|GO:0005657|GO:0007288|GO:0016874|GO:0005634|GO:0007283|GO:0006301|GO:0070534|GO:0005737|GO:0019787|GO:0070193|GO:0060070|GO:0000785|GO:0009411|GO:0043951|GO:0031625|GO:0001741|GO:0000209|GO:0001666|GO:0043066|GO:0032869|GO:0042493|GO:0070076|GO:0010845|GO:0050821|GO:0005524|GO:0001701|GO:…	NM_003337	Hs.612096	7320	180.434	67.9143	7.03678	6.61954
1.99553	up	NM_018347	chr20:3805889-3805948	AP5S1	Homo sapiens adaptor-related protein complex 5, sigma 1 subunit (AP5S1), transcript variant 2, mRNA [NM_018347]	GO:0005515|GO:0005770|GO:0005634|GO:0005765|GO:0015031|GO:0030119|GO:0005764|GO:0005829|GO:0005737|GO:0000724|GO:0016197|GO:0031902|GO:0005654	NM_018347	Hs.104806	55317	411.795	97.2983	8.19227	7.1955
1.1779	up	NR_120609	chr10:30653375-30653316	GOLGA2P6	Homo sapiens golgin A2 pseudogene 6 (GOLGA2P6), non-coding RNA [NR_120609]		NR_120609		729668	3154.27	1313.82	11.1799	10.9437
1.68405	up	NM_006951	chr10:105147370-105147429	TAF5	Homo sapiens TAF5 RNA polymerase II, TATA box binding protein (TBP)-associated factor, 100kDa (TAF5), mRNA [NM_006951]	GO:0005515|GO:0006352|GO:0010467|GO:0006355|GO:0006368|GO:0003700|GO:0005669|GO:0006367|GO:0044212|GO:0016573|GO:0006366|GO:0005730|GO:0005634|GO:0015629|GO:0043231|GO:0033276|GO:0046983|GO:0016032|GO:0005654|GO:0004402|GO:0016568	NM_006951	Hs.96103	6877	121.485	38.8091	6.50152	5.74959
1.47517	up	NM_001044392	chr1:155162034-155161975	MUC1	Homo sapiens mucin 1, cell surface associated (MUC1), transcript variant 7, mRNA [NM_001044392]	GO:0090240|GO:0003712|GO:0005515|GO:0000790|GO:0009986|GO:0005796|GO:0016266|GO:0043618|GO:0000978|GO:0031982|GO:0005615|GO:0002039|GO:0016324|GO:0005737|GO:0010944|GO:0006493|GO:0005887|GO:0006978|GO:0044267|GO:0070062|GO:0043687|GO:0036003|GO:0006977	NM_001044392	Hs.89603	4582	127.498	45.8511	6.56778	6.0069
1.04936	up	NM_006229	chr10:118351377-118351436	PNLIPRP1	Homo sapiens pancreatic lipase-related protein 1 (PNLIPRP1), transcript variant 1, mRNA [NM_006229]	GO:0006629|GO:0004806|GO:0005509|GO:0005576|GO:0005615|GO:0016298	NM_006229	Hs.73923	5407	284.321	126.722	7.67437	7.60486
1.28388	up		chr18:44663478-44663537		SUMO2 pseudogene 8 [Source:HGNC Symbol;Acc:HGNC:39018] [ENST00000434672]					2704.88	1010.35	10.9472	10.5867
1.22375	up	NM_016308	chr1:47843918-47843977	CMPK1	Homo sapiens cytidine monophosphate (UMP-CMP) kinase 1, cytosolic (CMPK1), transcript variant 1, mRNA [NM_016308]	GO:0006240|GO:0018963|GO:0004849|GO:0006222|GO:0004550|GO:0009220|GO:0005634|GO:0009142|GO:0044281|GO:0006227|GO:0006225|GO:0005829|GO:0005737|GO:0022602|GO:0033862|GO:0070062|GO:0015949|GO:0004127|GO:0005730|GO:0046705|GO:0055086|GO:0005524|GO:0006165|GO:0005654|GO:0006207	NM_016308	Hs.731647	51727	1536.83	566.655	10.0821	9.79075
6.91856	up	NM_001034836	chr17:34249654-34249595	RDM1	Homo sapiens RAD52 motif containing 1 (RDM1), transcript variant 2, mRNA [NM_001034836]	GO:0005737|GO:0015030|GO:0006281|GO:0000166|GO:0016605|GO:0003723|GO:0005730|GO:0006310|GO:0003677	NM_001034836	Hs.194411	201299	331.951	25.7087	7.8853	5.09483
1.29186	up	NM_015617	chr15:55831224-55831165	PYGO1	Homo sapiens pygopus family PHD finger 1 (PYGO1), mRNA [NM_015617]	GO:0005515|GO:0034504|GO:0007289|GO:0002244|GO:0001822|GO:0045944|GO:0008270|GO:0005654|GO:0016055|GO:0009791	NM_015617	Hs.256587	26108	85.3595	36.2976	6.01482	5.64537
1.08389	up	NM_001004196	chr3:112080981-112081040	CD200	Homo sapiens CD200 molecule (CD200), transcript variant 2, mRNA [NM_001004196]	GO:0005515|GO:0005886|GO:0005887|GO:0050776	NM_001004196	Hs.79015	4345	43.5672	23.4989	5.07294	4.95671
1.67253	up	NM_005572	chr1:156107471-156107530	LMNA	Homo sapiens lamin A/C (LMNA), transcript variant 2, mRNA [NM_005572]	GO:0005882|GO:0005515|GO:0007077|GO:2001237|GO:0034504|GO:0048471|GO:0005634|GO:0090343|GO:0005635|GO:0006921|GO:0005638|GO:0005829|GO:0030968|GO:0005737|GO:1900180|GO:0090201|GO:0035105|GO:0030334|GO:0007084|GO:0030951|GO:0071456|GO:0006915|GO:0007517|GO:0016607|GO:0005198|GO:0055015|GO:0005652|GO:0005654|GO:0000278|GO:0006987|GO:0044267	NM_005572	Hs.594444	4000	15834.3	5826.92	13.6858	12.9438
1.36524	up	NM_001001669	chr5:149014156-149014215	ARHGEF37	Homo sapiens Rho guanine nucleotide exchange factor (GEF) 37 (ARHGEF37), mRNA [NM_001001669]	GO:0005737|GO:0032321|GO:0005089	NM_001001669	Hs.256206	389337	105.647	41.5196	6.30829	5.85914
1.36404	up	NM_021100	chr20:34257106-34257047	NFS1	Homo sapiens NFS1 cysteine desulfurase (NFS1), transcript variant 1, mRNA [NM_021100]	GO:0005515|GO:0006534|GO:0005730|GO:0006767|GO:0005634|GO:0044281|GO:0042803|GO:0043231|GO:0005829|GO:0032324|GO:0005739|GO:0005737|GO:0000096|GO:0006461|GO:0006766|GO:0005759|GO:0031071|GO:0030170|GO:0006777|GO:0005654|GO:0018283	NM_021100	Hs.194692	9054	1242.27	403.525	9.77688	9.32899
2.63061	up	NM_016023	chr8:92090690-92090749	OTUD6B	Homo sapiens OTU domain containing 6B (OTUD6B), transcript variant 1, mRNA [NM_016023]	GO:0006508|GO:0008234	NM_016023	Hs.30532	51633	87.9084	19.4004	6.05278	4.65738
1.03274	up	NM_032889	chr12:53647679-53647738	MFSD5	Homo sapiens major facilitator superfamily domain containing 5 (MFSD5), transcript variant 2, mRNA [NM_032889]	GO:0016020|GO:0005886|GO:0015098|GO:0015689|GO:0016021	NM_032889	Hs.654660	84975	208.053	96.9728	7.23684	7.19036
1.3577	up	NM_001282625	chr1:156106099-156106158	LMNA	Homo sapiens lamin A/C (LMNA), transcript variant 6, mRNA [NM_001282625]	GO:0005882|GO:0005515|GO:0007077|GO:2001237|GO:0034504|GO:0048471|GO:0005634|GO:0090343|GO:0005635|GO:0006921|GO:0005638|GO:0005829|GO:0030968|GO:0005737|GO:1900180|GO:0090201|GO:0035105|GO:0030334|GO:0007084|GO:0030951|GO:0071456|GO:0006915|GO:0007517|GO:0016607|GO:0005198|GO:0055015|GO:0005652|GO:0005654|GO:0000278|GO:0006987|GO:0044267	NM_001282625	Hs.594444	4000	3228.23	1154.97	11.2074	10.7662
1.22547	up									28.1308	14.2359	4.46721	4.17387
1.91735	up	NM_016429	chr17:46105838-46103783	COPZ2	Homo sapiens coatomer protein complex, subunit zeta 2 (COPZ2), mRNA [NM_016429]	GO:0005801|GO:0030126|GO:0033116|GO:0016192|GO:0006886	NM_016429	Hs.408434	51226	172.465	46.7153	6.97565	6.03653
5.57594	up	NM_004096	chr10:72183525-72183584	EIF4EBP2	Homo sapiens eukaryotic translation initiation factor 4E binding protein 2 (EIF4EBP2), mRNA [NM_004096]	GO:0008286|GO:0005515|GO:0019933|GO:0008190|GO:0045947|GO:0006412	NM_004096	Hs.621200	1979	7055.35	609.894	12.3817	9.90246
1.37873	up	NM_014757	chr5:179203516-179203575	MAML1	Homo sapiens mastermind-like 1 (Drosophila) (MAML1), mRNA [NM_014757]	GO:0005515|GO:0010467|GO:0006367|GO:0019901|GO:0003713|GO:0010831|GO:0005634|GO:0003162|GO:0007221|GO:0043231|GO:0002193|GO:0060928|GO:0007219|GO:0016607|GO:0045944|GO:0042605|GO:0045445|GO:0005654|GO:0006468	NM_014757	Hs.631951	9794	89.1659	35.5074	6.072	5.60865
3.24626	up	NM_020782	chr12:27955429-27955488	KLHL42	Homo sapiens kelch-like family member 42 (KLHL42), mRNA [NM_020782]	GO:0005515|GO:0000209|GO:0007067|GO:0005737|GO:0004842|GO:0031463|GO:0005819|GO:0032886|GO:0043161|GO:0051301	NM_020782	Hs.505104	57542	601.116	87.44	8.7246	7.02582
1.61309	up	NM_022842	chr3:45123898-45123839	CDCP1	Homo sapiens CUB domain containing protein 1 (CDCP1), transcript variant 1, mRNA [NM_022842]	GO:0005886|GO:0005576|GO:0016021	NM_022842	Hs.476093	64866	371.619	107.034	8.04393	7.35411
1.43581	up	NM_017787	chr10:104575444-104575503	WBP1L	Homo sapiens WW domain binding protein 1-like (WBP1L), transcript variant 2, mRNA [NM_017787]	GO:0016021	NM_017787	Hs.500897	54838	192.522	67.1334	7.12286	6.601
4.1132	up	NM_001013841	chr19:4325469-4325410	STAP2	Homo sapiens signal transducing adaptor family member 2 (STAP2), transcript variant 2, mRNA [NM_001013841]	GO:0005515|GO:0005737|GO:0005886	NM_001013841	Hs.194385	55620	239.992	31.0617	7.4363	5.39604
2.05685	up	NM_080870	chr6:30921282-30921341	DPCR1	Homo sapiens diffuse panbronchiolitis critical region 1 (DPCR1), mRNA [NM_080870]	GO:0016021	NM_080870	Hs.631993	135656	37.1799	11.1859	4.85607	3.81563
1.34973	up	NM_000725	chr12:49222321-49222380	CACNB3	Homo sapiens calcium channel, voltage-dependent, beta 3 subunit (CACNB3), transcript variant 1, mRNA [NM_000725]	GO:0050852|GO:0051899|GO:0005245|GO:0019901|GO:0007268|GO:0008331|GO:0005891|GO:0005829|GO:0016324|GO:0016020|GO:0007411|GO:0007528|GO:0070588|GO:0006810|GO:0006816	NM_000725	Hs.250712	784	156.404	59.4092	6.84922	6.41655
3.71537	up	NM_004412	chr10:17196716-17195617	TRDMT1	Homo sapiens tRNA aspartic acid methyltransferase 1 (TRDMT1), mRNA [NM_004412]	GO:0090116|GO:0005737|GO:0001975|GO:0003886|GO:0003723|GO:0030488|GO:0008175|GO:0005634|GO:0003677	NM_004412	Hs.351665	1787	113.147	17.6264	6.40202	4.50851
1.08081	up		chr11:000627479-000627420							11045.7	6064.71	13.0913	12.9791
1.86773	up	NM_005626	chr1:29474558-29474499	SRSF4	Homo sapiens serine/arginine-rich splicing factor 4 (SRSF4), mRNA [NM_005626]	GO:0006397|GO:0008380|GO:0006369|GO:0010467|GO:0048025|GO:0006366|GO:0031124|GO:0005634|GO:0006406|GO:0000166|GO:0016607|GO:0000398|GO:0002244|GO:0000375|GO:0005654	NM_005626	Hs.469970	6429	4849.12	1301.09	11.8313	10.93
2.63838	up	NM_001012754	chr13:39623818-39623877	NHLRC3	Homo sapiens NHL repeat containing 3 (NHLRC3), transcript variant 1, mRNA [NM_001012754]	GO:0070062	NM_001012754	Hs.507783	387921	570.655	100.697	8.6547	7.25505
1.07032	up	NM_001001663	chr22:25331267-25331208	TMEM211	Homo sapiens transmembrane protein 211 (TMEM211), mRNA [NM_001001663]	GO:0016021	NM_001001663	Hs.329040	255349	363.019	154.521	8.01003	7.912
1.82135	up	NM_003998	chr4:103537856-103537915	NFKB1	Homo sapiens nuclear factor of kappa light polypeptide gene enhancer in B-cells 1 (NFKB1), transcript variant 1, mRNA [NM_003998]	GO:0005515|GO:0003700|GO:0006366|GO:0044212|GO:0007249|GO:0042803|GO:0002756|GO:0003690|GO:0002755|GO:0031072|GO:0006979|GO:0033256|GO:0000975|GO:0000976|GO:0038124|GO:0038123|GO:0010744|GO:0034134|GO:0001205|GO:0000122|GO:0002224|GO:0032269|GO:0038061|GO:0045083|GO:0045087|GO:0005654|GO:0000980|GO:0034166|GO:0035666|GO:0046688|GO:0045893|GO:0034162|GO:0038095|GO:0008134|GO:0032375|GO:0050852|GO:…	NM_003998	Hs.618430	4790	432.461	109.957	8.26098	7.39597
1.4523	up	NR_026900	chr1:180169795-180169854	FLJ23867	Homo sapiens uncharacterized protein FLJ23867 (FLJ23867), long non-coding RNA [NR_026900]		NR_026900	Hs.719176	200058	3051.52	1008.81	11.1245	10.5862
10.8483	up	NM_024106	chr19:9639038-9638979	ZNF426	Homo sapiens zinc finger protein 426 (ZNF426), transcript variant 1, mRNA [NM_024106]	GO:0006355|GO:0005634|GO:0003677|GO:0046872|GO:0006351	NM_024106	Hs.594011	79088	428.149	21.2949	8.24509	4.8057
1.13121	up	NM_024513	chr3:45959650-45959591	FYCO1	Homo sapiens FYVE and coiled-coil domain containing 1 (FYCO1), mRNA [NM_024513]	GO:0005515|GO:0005776|GO:0016020|GO:0005770|GO:0072383|GO:0031410|GO:0016021|GO:0005764|GO:0046872	NM_024513	Hs.200227	79443	320.375	131.433	7.83817	7.6603
2.26024	up	NM_001099744	chr8:110587252-110587193	SYBU	Homo sapiens syntabulin (syntaxin-interacting) (SYBU), transcript variant 1, mRNA [NM_001099744]	GO:0005515|GO:0008017|GO:0005874|GO:0031982|GO:0043231|GO:0005739|GO:0000139|GO:0016023|GO:0005654|GO:0016021|GO:0017075|GO:0019894|GO:0061178	NM_001099744	Hs.390738	55638	314.777	68.8005	7.81634	6.63986
1.06829	up	NM_197965	chr4:87744983-87744924	SLC10A6	Homo sapiens solute carrier family 10 (sodium/bile acid cotransporter), member 6 (SLC10A6), mRNA [NM_197965]	GO:0005886|GO:0005887|GO:0015721|GO:0008508|GO:0043250|GO:0043251|GO:0006814|GO:0055085	NM_197965	Hs.452996	345274	30.0798	17.1473	4.55962	4.46432
1.21817	up	NM_015125	chr19:42799560-42799619	CIC	Homo sapiens capicua transcriptional repressor (CIC), mRNA [NM_015125]	GO:0005515|GO:0048286|GO:0003682|GO:0005634|GO:0000122|GO:0003677|GO:0006351	NM_015125	Hs.388236	23152	408.202	152.594	8.17893	7.89421
1.17013	up	NM_001134456	chr3:101542152-101542211	NXPE3	Homo sapiens neurexophilin and PC-esterase domain family, member 3 (NXPE3), transcript variant 1, mRNA [NM_001134456]	GO:0005576	NM_001134456	Hs.595933	91775	42.0369	21.1897	5.02742	4.80074
14.6185	up	NM_000849	chr1:110279673-110279614	GSTM3	Homo sapiens glutathione S-transferase mu 3 (brain) (GSTM3), transcript variant 1, mRNA [NM_000849]	GO:0043627|GO:0006805|GO:0070458|GO:0042178|GO:0006749|GO:0005634|GO:0044281|GO:0004364|GO:0042803|GO:0005829|GO:0042802|GO:0043295|GO:0005737|GO:0008065|GO:0018916|GO:0035686|GO:0019899|GO:0070062	NM_000849	Hs.2006	2947	4806.04	157.996	11.8165	7.94679
1.50598	up	NM_138558	chr1:28177929-28177988	PPP1R8	Homo sapiens protein phosphatase 1, regulatory subunit 8 (PPP1R8), transcript variant 2, mRNA [NM_138558]	GO:0008380|GO:0005515|GO:0006397|GO:0006355|GO:0008283|GO:0003723|GO:0004865|GO:0005634|GO:0043086|GO:0003677|GO:0006351|GO:0006401|GO:0008599|GO:0005737|GO:0004519|GO:0016607|GO:0005654|GO:0005681|GO:0008995	NM_138558	Hs.533474	5511	1138.05	332.203	9.64702	9.05632
2.56717	up	NR_024279	chr1:16161218-16161159	FLJ37453	Homo sapiens uncharacterized LOC729614 (FLJ37453), long non-coding RNA [NR_024279]		NR_024279	Hs.119298	729614	270.944	53.2216	7.604	6.24382
24.4066	up	XR_109812	chr4:76103993-76103934	LOC100506253	PREDICTED: Homo sapiens uncharacterized LOC100506253 (LOC100506253), ncRNA [XR_109812]		XR_109812	Hs.136333	100506253	889.333	19.6551	9.28664	4.67744
1.83508	up	NM_145235	chr10:127697791-127697956	FANK1	Homo sapiens fibronectin type III and ankyrin repeat domains 1 (FANK1), mRNA [NM_145235]	GO:0005737|GO:0005654	NM_145235	Hs.352591	92565	100.695	30.4968	6.24382	5.36797
1.34344	up	NM_014991	chr4:85591282-85591223	WDFY3	Homo sapiens WD repeat and FYVE domain containing 3 (WDFY3), mRNA [NM_014991]	GO:0005515|GO:0031965|GO:0005776|GO:0016234|GO:0003831|GO:0005635|GO:0046872|GO:0035973|GO:0005545|GO:0005737|GO:0016605|GO:0016197|GO:0034274|GO:0016239|GO:0019898	NM_014991	Hs.480116	23001	168.708	63.6683	6.94762	6.52169
1.36866	up	NM_144709	chr2:61169482-61169423	PUS10	Homo sapiens pseudouridylate synthase 10 (PUS10), mRNA [NM_144709]	GO:0009982|GO:0003723|GO:0001522|GO:0008033	NM_144709	Hs.368348	150962	36.1564	16.0043	4.81015	4.35739
3.71937	up	NM_022118	chr13:79896558-79896499	RBM26	Homo sapiens RNA binding motif protein 26 (RBM26), transcript variant 3, mRNA [NM_022118]	GO:0006397|GO:0005515|GO:0000166|GO:0010923|GO:0046872	NM_022118	Hs.558528	64062	1195.2	145.634	9.71684	7.82178
1.17084	up	NM_000265	chr7:74203435-74203494	NCF1	Homo sapiens neutrophil cytosolic factor 1 (NCF1), mRNA [NM_000265]	GO:0045730|GO:0005515|GO:0002474|GO:0017124|GO:0008283|GO:0006801|GO:0050665|GO:0006691|GO:0001878|GO:0030425|GO:0005829|GO:0002679|GO:0006954|GO:0045986|GO:0016175|GO:0006612|GO:0043025|GO:0032010|GO:0090382|GO:0070947|GO:0070946|GO:0005791|GO:0042554|GO:0048010|GO:0005794|GO:0051701|GO:0043325|GO:0042590|GO:0006915|GO:0009055|GO:0006968|GO:0045087|GO:0002479|GO:0043020|GO:0035091|GO:0055114|GO:…	NM_000265	Hs.647047	653361	125.662	55.747	6.54672	6.31918
1.06175	up	NM_198450	chrX:84342680-84342739	APOOL	Homo sapiens apolipoprotein O-like (APOOL), mRNA [NM_198450]	GO:0005743|GO:0016021	NM_198450	Hs.512181	139322	468.951	198.671	8.37954	8.29309
1.15763	up	NM_194314	chr1:197123395-197123336	ZBTB41	Homo sapiens zinc finger and BTB domain containing 41 (ZBTB41), mRNA [NM_194314]	GO:0006355|GO:0005634|GO:0003677|GO:0046872|GO:0006351	NM_194314	Hs.529439	360023	461.168	179.453	8.35638	8.14521
1.89376	up	NM_203462	chr4:6709854-6709795	MRFAP1L1	Homo sapiens Morf4 family associated protein 1-like 1 (MRFAP1L1), mRNA [NM_203462]	GO:0005515	NM_203462	Hs.593159	114932	1914.02	464.302	10.434	9.51274
8.77772	up	NM_005137	chr22:19023859-19023801	DGCR2	Homo sapiens DiGeorge syndrome critical region gene 2 (DGCR2), transcript variant 1, mRNA [NM_005137]	GO:0050890|GO:0030246|GO:0009887|GO:0016021|GO:0007155	NM_005137	Hs.517357	9993	15750.2	970.548	13.6703	10.5365
1.71785	up	NM_007126	chr9:35057026-35056967	VCP	Homo sapiens valosin containing protein (VCP), mRNA [NM_007126]	GO:0005515|GO:0048471|GO:0045732|GO:0016567|GO:0006200|GO:0005783|GO:0032436|GO:0005634|GO:0034214|GO:0032403|GO:0019985|GO:0045184|GO:0043231|GO:0042802|GO:0030968|GO:0005829|GO:0006302|GO:0008289|GO:0034605|GO:0005737|GO:0031334|GO:0035800|GO:0051260|GO:0016887|GO:0070062|GO:0018279|GO:0005811|GO:0000836|GO:0000502|GO:0006919|GO:0030970|GO:0019903|GO:0019904|GO:0035861|GO:0005102|GO:0042981|GO:…	NM_007126	Hs.529782	7415	9519.41	3046.94	12.8661	12.0855
2.58267	up	NM_003029	chr1:154935140-154935081	SHC1	Homo sapiens SHC (Src homology 2 domain containing) transforming protein 1 (SHC1), transcript variant 2, mRNA [NM_003029]	GO:0005515|GO:0008286|GO:0005154|GO:0008284|GO:0005886|GO:0005159|GO:0005158|GO:0007265|GO:0050900|GO:0030968|GO:0005829|GO:0007507|GO:0000187|GO:0016337|GO:0005543|GO:0007173|GO:0000165|GO:0005759|GO:0007176|GO:0005068|GO:0048011|GO:0031532|GO:0019901|GO:0005168|GO:0070435|GO:0045740|GO:0030168|GO:0018108|GO:0001525|GO:0046875|GO:0007596|GO:0008543|GO:0045087|GO:0004713|GO:0006987|GO:0044267|GO:…	NM_003029	Hs.433795	6464	3507.13	634.954	11.3246	9.95577
2.6736	up	NM_017768	chr1:70610619-70610560	LRRC40	Homo sapiens leucine rich repeat containing 40 (LRRC40), mRNA [NM_017768]	GO:0016020	NM_017768	Hs.147836	55631	2101.2	356.068	10.5765	9.15775
2.01833	up	NM_001008708	chr2:54001454-54001513	CHAC2	Homo sapiens ChaC, cation transport regulator homolog 2 (E. coli) (CHAC2), mRNA [NM_001008708]	GO:0008150|GO:0003674|GO:0016746|GO:0008152|GO:0005575	NM_001008708	Hs.585944	494143	507.861	116.514	8.49258	7.47942
4.94699	up	NM_152499	chr1:44459560-44459619	CCDC24	Homo sapiens coiled-coil domain containing 24 (CCDC24), mRNA [NM_152499]		NM_152499	Hs.632394	149473	32.3152	5	4.65355	2.347
2.21843	up	NM_015355	chr17:30327536-30327595	SUZ12	Homo sapiens SUZ12 polycomb repressive complex 2 subunit (SUZ12), mRNA [NM_015355]	GO:0005515|GO:0010467|GO:0008284|GO:0016574|GO:0003723|GO:0016571|GO:0005730|GO:0005634|GO:0035064|GO:0000122|GO:0001739|GO:0046872|GO:0006351|GO:0042054|GO:0043565|GO:0035098|GO:0045814|GO:0003682|GO:0040029|GO:0005654|GO:0045596	NM_015355	Hs.462732	23512	2903.89	610.025	11.0526	9.90303
1.24435	up	BC048256	chr9:130698694-130698635	DPM2	Homo sapiens dolichyl-phosphate mannosyltransferase polypeptide 2, regulatory subunit, mRNA (cDNA clone IMAGE:5222515), partial cds. [BC048256]	GO:0005515|GO:0006501|GO:0004582|GO:0048471|GO:0033185|GO:0019348|GO:0016254|GO:0030176|GO:0035269|GO:0000506|GO:0050790|GO:0031647|GO:0005789|GO:0030234|GO:0006488|GO:0044267|GO:0006506|GO:0043687|GO:0018279		Hs.108973	8818	96.2657	41.7689	6.18396	5.86857
1.4793	up	NM_020185	chr6:351033-351092	DUSP22	Homo sapiens dual specificity phosphatase 22 (DUSP22), transcript variant 2, mRNA [NM_020185]	GO:0008283|GO:0046330|GO:0006915|GO:0005634|GO:0007275|GO:0000122|GO:0035335|GO:0000188|GO:0005737|GO:0006470|GO:0042127|GO:0007179|GO:0008138|GO:0004725	NM_020185	Hs.29106	56940	143.002	50.4869	6.72567	6.16076
3.43958	up	NM_001414	chr12:124105818-124105759	EIF2B1	Homo sapiens eukaryotic translation initiation factor 2B, subunit 1 alpha, 26kDa (EIF2B1), mRNA [NM_001414]	GO:0005515|GO:0010467|GO:0051716|GO:0009408|GO:0005886|GO:0003743|GO:0043434|GO:0006412|GO:0006413|GO:0005829|GO:0005085|GO:0005737|GO:0019509|GO:0030234|GO:0005851|GO:0005525|GO:0009749|GO:0043547|GO:0032057|GO:0016020|GO:0014003|GO:0006446|GO:0019003|GO:0044267|GO:0046523	NM_001414	Hs.741273	1967	4300.16	593.205	11.6397	9.85748
2.88314	up	NM_032578	chr10:69970993-69971052	MYPN	Homo sapiens myopalladin (MYPN), transcript variant 1, mRNA [NM_032578]	GO:0008092|GO:0005515|GO:0051371|GO:0030018|GO:0017124|GO:0045214|GO:0005634|GO:0003779|GO:0031674	NM_032578	Hs.55205	84665	97.0462	19.5134	6.19402	4.66639
1.04844	up	BC031250	chr1:44569746-44569805		Homo sapiens cDNA clone IMAGE:5268928. [BC031250]			Hs.647667		2432.9	1125.67	10.7996	10.7313
1.10879	up	NM_014846	chr8:126036867-126036808	KIAA0196	Homo sapiens KIAA0196 (KIAA0196), mRNA [NM_014846]	GO:0005515|GO:0005783|GO:0016197|GO:0071203|GO:0005769|GO:0005829	NM_014846	Hs.270043	9897	762.692	301.79	9.06299	8.91401
7.15431	up	NM_001300804	chr6:41621911-41621970	MDFI	Homo sapiens MyoD family inhibitor (MDFI), transcript variant 1, mRNA [NM_001300804]	GO:0005515|GO:0060707|GO:0030178|GO:0005634|GO:0042994|GO:0048704|GO:0000122|GO:0007257|GO:0009790|GO:0009950|GO:0043392|GO:0005737|GO:0008134	NM_001300804	Hs.520119	4188	3686.27	237.01	11.3915	8.55273
2.04177	up		chr15:21932782-21932723	LOC646214	Homo sapiens p21 protein (Cdc42/Rac)-activated kinase 2 pseudogene (LOC646214), non-coding RNA [NR_027053]		NR_027053	Hs.510697	646214	829.919	180.322	9.18137	8.15155
8.10965	up	NM_003633	chr5:73924314-73924255	ENC1	Homo sapiens ectodermal-neural cortex 1 (with BTB domain) (ENC1), transcript variant 1, mRNA [NM_003633]	GO:0017148|GO:0005515|GO:0000790|GO:0016567|GO:0005730|GO:0003779|GO:0005634|GO:0007275|GO:0016363|GO:0007399|GO:0005737|GO:0010976|GO:0043025|GO:0031463|GO:0005654|GO:0005856|GO:0010499	NM_003633	Hs.744844	8507	570.535	36.0561	8.65403	5.63439
1.13647	up	XM_005246837	chr2:216973932-216973991	XRCC5	X-ray repair complementing defective repair in Chinese hamster cells 5 (double-strand-break rejoining) [Source:HGNC Symbol;Acc:HGNC:12833] [ENST00000392133]	GO:0005515|GO:0044212|GO:0005886|GO:0008283|GO:0071481|GO:0005634|GO:0006303|GO:0005829|GO:0006302|GO:0071398|GO:0003691|GO:0004003|GO:0003690|GO:0000723|GO:0050769|GO:0016032|GO:0032481|GO:0032508|GO:0031625|GO:0000784|GO:0000783|GO:0071475|GO:0042493|GO:0042162|GO:0005730|GO:0006310|GO:0060218|GO:0008022|GO:0005524|GO:0003677|GO:0006351|GO:0070419|GO:0051575|GO:0003684|GO:0043564|GO:0006281|GO:…	XM_005246837		7520	16.4103	9.28336	3.72081	3.53625
2.15519	up	NM_017819	chr3:101284983-101285042	TRMT10C	Homo sapiens tRNA methyltransferase 10 homolog C (S. cerevisiae) (TRMT10C), mRNA [NM_017819]	GO:0042645|GO:0005739|GO:0005515|GO:0008168|GO:0000964|GO:0005654|GO:0032259|GO:0008033	NM_017819	Hs.740864	54931	1305.39	268.846	9.84691	8.7391
2.553	up	NM_004426	chr12:9093957-9094016	PHC1	Homo sapiens polyhomeotic homolog 1 (Drosophila) (PHC1), mRNA [NM_004426]	GO:0035102|GO:0031519|GO:0016604|GO:0071300|GO:0016574|GO:0003682|GO:0008270|GO:0007275|GO:0005654|GO:0005634|GO:0003677|GO:0001739	NM_004426	Hs.744902	1911	2225.41	399.147	10.6622	9.31004
1.15821	up	NM_017413	chrX:128779470-128779411	APLN	Homo sapiens apelin (APLN), mRNA [NM_017413]	GO:0007165|GO:0006955|GO:0001664|GO:0007595|GO:0005179|GO:0023052|GO:0005102|GO:0005576|GO:0005615|GO:0031704	NM_017413	Hs.303084	8862	145.654	64.3666	6.75336	6.54146
3.64741	up	NM_021067	chr20:25429111-25429170	GINS1	Homo sapiens GINS complex subunit 1 (Psf1 homolog) (GINS1), mRNA [NM_021067]	GO:0006271|GO:0005737|GO:0001833|GO:0005654|GO:0005634|GO:0000278	NM_021067	Hs.658464	9837	2125.83	266.563	10.5935	8.72664
1.05498	up	NM_004606	chrX:70680545-70680604	TAF1	Homo sapiens TAF1 RNA polymerase II, TATA box binding protein (TBP)-associated factor, 250kDa (TAF1), transcript variant 1, mRNA [NM_004606]	GO:0005515|GO:0010467|GO:0006368|GO:0006367|GO:0006366|GO:0044212|GO:0032436|GO:0060261|GO:0002039|GO:0046777|GO:0018105|GO:0071339|GO:0018107|GO:0045944|GO:0016032|GO:0070577|GO:0004402|GO:0006352|GO:0005669|GO:0016573|GO:0003713|GO:0005524|GO:0006974|GO:0043565|GO:0007049|GO:0004674|GO:0017025|GO:0005654|GO:0051123|GO:0008134	NM_004606	Hs.158560	6872	38.891	21.7911	4.91937	4.84214
6.17732	up	NM_003726	chr17:46210889-46210830	SKAP1	Homo sapiens src kinase associated phosphoprotein 1 (SKAP1), transcript variant 1, mRNA [NM_003726]	GO:0005515|GO:0050852|GO:0017124|GO:0005886|GO:0019901|GO:0019903|GO:0005634|GO:0009967|GO:0032403|GO:0005737|GO:0005911|GO:0045944|GO:0005070|GO:0045893|GO:0042169	NM_003726	Hs.316931	8631	407.788	34.2119	8.17692	5.54994
1.04661	up	NM_145206	chr10:114298077-114428023	VTI1A	Homo sapiens vesicle transport through interaction with t-SNAREs 1A (VTI1A), mRNA [NM_145206]	GO:0044306|GO:0012507|GO:0048471|GO:0005794|GO:0005795|GO:0090161|GO:0030136|GO:0031201|GO:0006891|GO:0048280|GO:0006896|GO:0008021|GO:0006888|GO:0005484|GO:0000139|GO:0050882|GO:0031902|GO:0000149|GO:0043025|GO:0005789|GO:0042147|GO:0006623|GO:0016021|GO:0005768	NM_145206	Hs.194554	143187	177.889	83.5726	7.01675	6.95103
2.93388	up	NM_175921	chr5:41921429-41921488	C5orf51	Homo sapiens chromosome 5 open reading frame 51 (C5orf51), mRNA [NM_175921]		NM_175921	Hs.29899	285636	1162.01	177.582	9.67853	8.12571
2.03712	up	NM_014288	chr1:63920569-63920094	ITGB3BP	Homo sapiens integrin beta 3 binding protein (beta3-endonexin) (ITGB3BP), transcript variant 2, mRNA [NM_014288]	GO:0048011|GO:0006355|GO:0043065|GO:0006334|GO:0005634|GO:0008022|GO:0097190|GO:0006351|GO:0005829|GO:0034080|GO:0007165|GO:0005737|GO:0007067|GO:0016020|GO:0000777|GO:0005654|GO:0004871|GO:0000278|GO:0007155|GO:0051301	NM_014288	Hs.166539	23421	301.125	72.7125	7.75236	6.72583
2.6708	up	NM_006569	chr2:27324201-27324142	CGREF1	Homo sapiens cell growth regulator with EF-hand domain 1 (CGREF1), transcript variant 1, mRNA [NM_006569]	GO:0030308|GO:0008285|GO:0005509|GO:0006950|GO:0007050|GO:0005576|GO:0007155	NM_006569	Hs.159525	10669	261.629	49.8709	7.55704	6.13977
1.58304	up	NM_002660	chr20:39803549-39803609	PLCG1	Homo sapiens phospholipase C, gamma 1 (PLCG1), transcript variant 1, mRNA [NM_002660]	GO:0005515|GO:0050852|GO:0019722|GO:0043647|GO:0005886|GO:0019221|GO:0044281|GO:0042995|GO:0007202|GO:0050900|GO:0005829|GO:0004629|GO:0005737|GO:0000186|GO:0007173|GO:0008180|GO:0005911|GO:0007411|GO:0016032|GO:0051281|GO:0048010|GO:0030971|GO:0048011|GO:0019901|GO:0005168|GO:0005509|GO:0001726|GO:0001701|GO:0045766|GO:0030027|GO:0043536|GO:0007165|GO:0016477|GO:0071364|GO:0004435|GO:0007596|GO:…	NM_002660	Hs.268177	5335	69.2818	24.9972	5.71231	5.04961
1.28654	up	NM_012232	chr17:40555884-40555825	PTRF	Homo sapiens polymerase I and transcript release factor (PTRF), mRNA [NM_012232]	GO:0005515|GO:0010467|GO:0006355|GO:0005886|GO:0005783|GO:0006363|GO:0006361|GO:0005634|GO:0006360|GO:0043231|GO:0005829|GO:0005739|GO:0043234|GO:0005737|GO:0005901|GO:0005654|GO:0042134	NM_012232	Hs.437191	284119	224298	135565	17.5959	17.2324
4.80088	up	NM_052909	chr5:182635-182694	PLEKHG4B	Homo sapiens pleckstrin homology domain containing, family G (with RhoGef domain) member 4B (PLEKHG4B), mRNA [NM_052909]	GO:0032321|GO:0005089	NM_052909	Hs.535800	153478	594.153	60.5799	8.70817	6.44487
17.7312	up	NM_182487	chr9:127577020-127577079	OLFML2A	Homo sapiens olfactomedin-like 2A (OLFML2A), transcript variant 1, mRNA [NM_182487]	GO:0031012|GO:0030198|GO:0050840|GO:0005576|GO:0042803	NM_182487	Hs.357004	169611	2845.76	79.8276	11.0218	6.87362
1.88338	up	NM_024751	chr4:106744140-106744199	GSTCD	Homo sapiens glutathione S-transferase, C-terminal domain containing (GSTCD), transcript variant 2, mRNA [NM_024751]	GO:0005515|GO:0008150|GO:0003674|GO:0070062	NM_024751	Hs.161429	79807	81.7102	24.7837	5.95109	5.03776
1.24873	up		chr21:039618944-039618885							1964.32	726.536	10.4632	10.1427
1.23871	up	NM_152558	chr7:2649695-2649754	IQCE	Homo sapiens IQ motif containing E (IQCE), transcript variant 1, mRNA [NM_152558]	GO:0072372	NM_152558	Hs.520627	23288	99.6106	43.2983	6.22786	5.91903
1.58765	up	NM_024328	chr14:24028493-24028552	THTPA	Homo sapiens thiamine triphosphatase (THTPA), transcript variant 1, mRNA [NM_024328]	GO:0006772|GO:0000287|GO:0016787|GO:0006766|GO:0016311|GO:0042357|GO:0006767|GO:0044281|GO:0006091|GO:0042723|GO:0050333|GO:0005829	NM_024328	Hs.655179	79178	119.877	40.4694	6.48355	5.81666
37.8246	up	NM_006681	chr4:56461505-56461446	NMU	Homo sapiens neuromedin U (NMU), transcript variant 1, mRNA [NM_006681]	GO:0007586|GO:0005102|GO:0005576|GO:0009648|GO:0006940|GO:0001696|GO:0019233|GO:0007165|GO:0007186|GO:0045987|GO:0007218|GO:0050806|GO:0043195|GO:0046887|GO:0042922|GO:0042755	NM_006681	Hs.418367	10874	3531.41	48.5424	11.3387	6.09743
1.00424	up	NM_020223	chr7:300381-300440	FAM20C	Homo sapiens family with sequence similarity 20, member C (FAM20C), mRNA [NM_020223]	GO:0005794|GO:0030501|GO:0005509|GO:0070166|GO:0005615|GO:0045669|GO:0097187|GO:0040036|GO:0004674|GO:0071895|GO:0006468|GO:0051174|GO:0036179|GO:0070062	NM_020223	Hs.134742	56975	1421.46	638.738	9.96894	9.96284
9.59036	up	NM_018186	chr1:169822110-169822169	C1orf112	Homo sapiens chromosome 1 open reading frame 112 (C1orf112), mRNA [NM_018186]		NM_018186	Hs.443551	55732	1280.12	65.1273	9.81913	6.55755
1.07777	up		chr12:53126329-53126388							68.5134	35.0738	5.6967	5.58865
1.64118	up	NM_016227	chr1:172580756-172580815	SUCO	Homo sapiens SUN domain containing ossification factor (SUCO), transcript variant 2, mRNA [NM_016227]	GO:0045669|GO:0005791|GO:0046850|GO:0032967|GO:0016020|GO:0001503|GO:0030867|GO:0007275|GO:0016021	NM_016227	Hs.204559	51430	2725.98	783.508	10.9576	10.2429
1.32611	up	NM_001134364	chr3:47910775-47910716	MAP4	Homo sapiens microtubule-associated protein 4 (MAP4), transcript variant 4, mRNA [NM_001134364]	GO:0005515|GO:0008017|GO:0072686|GO:0005886|GO:0005875|GO:0005874|GO:0051294|GO:0005737|GO:0005198|GO:0051012|GO:0015630|GO:0007052|GO:0051301|GO:0070062	NM_001134364	Hs.517949	4134	79.6672	33.2605	5.91305	5.50585
2.23282	up	NR_033827	chr1:44168387-44168328	KDM4A-AS1	Homo sapiens KDM4A antisense RNA 1 (KDM4A-AS1), long non-coding RNA [NR_033827]		NR_033827	Hs.655569	100132774	110.252	27.6755	6.36864	5.20978
1.68426	up	NM_001013615	chr1:46686803-46686862	LURAP1	Homo sapiens leucine rich adaptor protein 1 (LURAP1), mRNA [NM_001013615]	GO:0005737|GO:0042641|GO:0016477|GO:0031032|GO:0001819|GO:0043123	NM_001013615	Hs.568642	541468	166.159	50.9157	6.9286	6.17648
1.25411	up	NM_138357	chr10:74646758-74646817	MCU	Homo sapiens mitochondrial calcium uniporter (MCU), transcript variant 1, mRNA [NM_138357]	GO:0005515|GO:0005262|GO:0035786|GO:0019722|GO:0006851|GO:0005743|GO:0034704|GO:0042593|GO:0042802|GO:0005739|GO:0051561|GO:0031305|GO:0032024|GO:0015292	NM_138357	Hs.591366	90550	362.872	133.379	8.00894	7.68227
1.34727	up	NM_138341	chr12:112369549-112369490	TMEM116	Homo sapiens transmembrane protein 116 (TMEM116), transcript variant 3, mRNA [NM_138341]	GO:0008150|GO:0003674|GO:0016021|GO:0005575	NM_138341	Hs.506815	89894	178.267	66.5339	7.01903	6.58899
1.03427	up	NM_002279	chr17:39520119-39520060	KRT33B	Homo sapiens keratin 33B, type I (KRT33B), mRNA [NM_002279]	GO:0005882|GO:0042633|GO:0005198|GO:0007568|GO:0005615|GO:0070062	NM_002279	Hs.32950	3884	18.1475	11.1415	3.85759	3.80897
1.07789	up		chr6:4703963-4704022	XLOC_l2_012371	BROAD Institute lincRNA (XLOC_l2_012371), lincRNA [TCONS_l2_00023999]					5040.35	2439.32	11.8797	11.7715
4.96999	up	NM_033026	chr7:82383663-82383604	PCLO	Homo sapiens piccolo presynaptic cytomatrix protein (PCLO), transcript variant 1, mRNA [NM_033026]	GO:0005215|GO:0030054|GO:0005509|GO:0045202|GO:0014069|GO:0016079|GO:0008021|GO:0005544|GO:0016020|GO:0007010|GO:0017157|GO:0019933|GO:0048788|GO:0005856|GO:0030073|GO:0005522|GO:0070062	NM_033026	Hs.12376	27445	52.8014	6.63036	5.3326	3.01936
1.70661	up	NM_032552	chr9:124547348-124547407	DAB2IP	Homo sapiens DAB2 interacting protein (DAB2IP), transcript variant 1, mRNA [NM_032552]	GO:0005515|GO:0006986|GO:0032403|GO:0042803|GO:0042802|GO:0032312|GO:0043025|GO:0043122|GO:0034261|GO:0034260|GO:0043124|GO:0019901|GO:0042059|GO:0031235|GO:0031434|GO:0031435|GO:0014067|GO:0000122|GO:0005123|GO:0032266|GO:0038026|GO:0010596|GO:0007049|GO:0032320|GO:0010976|GO:0043184|GO:0040008|GO:0008625|GO:0030948|GO:0030424|GO:0034144|GO:0035662|GO:0017124|GO:0035924|GO:0008285|GO:0005886|GO:…	NM_032552	Hs.522378	153090	163.931	49.8141	6.90929	6.13816
1.1944	up	NM_032725	chr11:116618997-116618938	BUD13	Homo sapiens BUD13 homolog (S. cerevisiae) (BUD13), transcript variant 1, mRNA [NM_032725]	GO:0005515|GO:0006406|GO:0000398|GO:0005654|GO:0005634|GO:0070274	NM_032725	Hs.437341	84811	922.108	337.24	9.33727	9.08098
1.29887	up	NM_013336	chr3:127789960-127790019	SEC61A1	Homo sapiens Sec61 alpha 1 subunit (S. cerevisiae) (SEC61A1), mRNA [NM_013336]	GO:0005515|GO:0005791|GO:0002474|GO:0006614|GO:0042590|GO:0030176|GO:0045047|GO:0016020|GO:0002479|GO:0016049|GO:0043022|GO:0006620|GO:0034341|GO:0007029	NM_013336	Hs.518236	29927	385.352	136.999	8.09911	7.72186
1.56284	up		chr16:56682743-56682802		metallothionein 1C, pseudogene [Source:HGNC Symbol;Acc:HGNC:7395] [ENST00000567054]					745.22	211.887	9.03444	8.39028
25.424	up	NM_001130088	chr4:8008822-8008763	ABLIM2	Homo sapiens actin binding LIM protein family, member 2 (ABLIM2), transcript variant 7, mRNA [NM_001130088]	GO:0030036|GO:0007411|GO:0045944|GO:0008270|GO:0003779|GO:0030016|GO:0015629|GO:0006351	NM_001130088	Hs.233404	84448	177.621	5	7.01512	2.347
2.1107	up	NM_012089	chr1:229652770-229652711	ABCB10	Homo sapiens ATP-binding cassette, sub-family B (MDR/TAP), member 10 (ABCB10), mRNA [NM_012089]	GO:0005215|GO:0032592|GO:0008152|GO:0006810|GO:0005743|GO:0042626|GO:0055085|GO:0005524|GO:0042803	NM_012089	Hs.17614	23456	1495.02	312.12	10.0403	8.96259
1.6963	up	BC136790	chr9:42366495-42366436		Homo sapiens hypothetical gene supported by AK126863, mRNA (cDNA clone MGC:168403 IMAGE:9020780), complete cds. [BC136790]			Hs.740213		70.7011	23.9369	5.74378	4.98139
5.02802	up	NM_024307	chr16:30123666-30123523	GDPD3	Homo sapiens glycerophosphodiester phosphodiesterase domain containing 3 (GDPD3), mRNA [NM_024307]	GO:0006629|GO:0016021|GO:0008889|GO:0006071|GO:0046872|GO:0070062	NM_024307	Hs.289015	79153	81.5843	9.80259	5.94833	3.61834
3.03264	up		chr11:57485530-57485516							17459.7	3528.34	13.8754	12.2749
1.69114	up	NM_005385	chr3:42689920-42689979	NKTR	Homo sapiens natural killer cell triggering receptor (NKTR), mRNA [NM_005385]	GO:0000413|GO:0016018|GO:0016020|GO:0006457|GO:0003755	NM_005385	Hs.529509	4820	1479.97	387.137	10.0249	9.26689
1.19224	up	NM_024309	chr4:2746193-2746134	TNIP2	Homo sapiens TNFAIP3 interacting protein 2 (TNIP2), transcript variant 1, mRNA [NM_024309]	GO:0005515|GO:0019901|GO:0043032|GO:0034134|GO:0023035|GO:0050821|GO:0007249|GO:0006915|GO:0005634|GO:0006351|GO:0005829|GO:0005737|GO:0071222|GO:0006954|GO:0045944|GO:0050871|GO:0005654|GO:2000352|GO:0043123|GO:0034138|GO:0070498|GO:0034162|GO:0031593	NM_024309	Hs.368551	79155	81.2497	37.2828	5.94396	5.69029
1.16015	up	NM_002393	chr1:204518623-204518682	MDM4	Homo sapiens MDM4, p53 regulator (MDM4), transcript variant 1, mRNA [NM_002393]	GO:0005515|GO:0071157|GO:0008284|GO:0043066|GO:0008285|GO:0030330|GO:0008283|GO:0042177|GO:0050821|GO:0071456|GO:0005634|GO:0000122|GO:0045023|GO:0006461|GO:0005654|GO:0008270|GO:0019899	NM_002393	Hs.497492	4194	181.548	77.7601	7.04602	6.83171
7.63995	up	NM_020937	chr14:45669210-45669269	FANCM	Homo sapiens Fanconi anemia, complementation group M (FANCM), mRNA [NM_020937]	GO:0005515|GO:0071821|GO:0090305|GO:0004386|GO:0003677|GO:0005524|GO:0043240|GO:0004518|GO:0006281|GO:0000712|GO:0003682|GO:0005654|GO:0031297	NM_020937	Hs.509229	57697	1828.34	112.28	10.3636	7.43003
1.33865	up	NM_201278	chr11:95566186-95566127	MTMR2	Homo sapiens myotubularin related protein 2 (MTMR2), transcript variant 2, mRNA [NM_201278]	GO:0005515|GO:0030424|GO:0005634|GO:0044281|GO:0030425|GO:0035335|GO:0042803|GO:0005829|GO:0005737|GO:0006470|GO:0043197|GO:0048666|GO:0045806|GO:0052629|GO:0004725|GO:0031642|GO:0070062|GO:0005774|GO:0051262|GO:0006661|GO:2000643|GO:2000645|GO:0008021|GO:0032288|GO:0097062|GO:0090394|GO:0004438|GO:0031901|GO:0046855|GO:0097060|GO:0046856|GO:0008138|GO:0006644|GO:0002091	NM_201278	Hs.181326	8898	373.079	128.649	8.0504	7.62961
2.45843	up	NM_001080434	chr19:48988597-48988538	LMTK3	Homo sapiens lemur tyrosine kinase 3 (LMTK3), mRNA [NM_001080434]	GO:0003674|GO:0004674|GO:0010923|GO:0006468|GO:0016021|GO:0005575|GO:0005524	NM_001080434	Hs.207426	114783	1721.01	313.477	10.2682	8.97042
1.47631	up	NM_001010892	chr6:116953450-116953509	RSPH4A	Homo sapiens radial spoke head 4 homolog A (Chlamydomonas) (RSPH4A), transcript variant 1, mRNA [NM_001010892]	GO:0003674|GO:0035082|GO:0031514|GO:0005930|GO:0005730|GO:0005654|GO:0005634|GO:0003341|GO:0005856|GO:0001534	NM_001010892	Hs.160380	345895	26.5297	11.2904	4.39173	3.82974
6.87562	up	NM_014708	chr12:123106487-123107037	KNTC1	Homo sapiens kinetochore associated 1 (KNTC1), mRNA [NM_014708]	GO:0005515|GO:0005828|GO:0007093|GO:0005886|GO:0007096|GO:0005634|GO:0015629|GO:0005829|GO:0000922|GO:0005737|GO:0007067|GO:0006461|GO:0000777|GO:0000278|GO:0051301	NM_014708	Hs.300559	9735	698.554	50.539	8.94355	6.16206
16.9275	up	NM_021572	chr6:46128843-46128784	ENPP5	Homo sapiens ectonucleotide pyrophosphatase/phosphodiesterase 5 (putative) (ENPP5), transcript variant 2, mRNA [NM_021572]	GO:0007154|GO:0016787|GO:0005886|GO:0008152|GO:0005576|GO:0016021|GO:0046872	NM_021572	Hs.35198	59084	341.814	11.3909	7.92234	3.84105
5.80326	up	NM_016448	chr1:212277852-212277911	DTL	Homo sapiens denticleless E3 ubiquitin protein ligase homolog (Drosophila) (DTL), transcript variant 1, mRNA [NM_016448]	GO:0000209|GO:0005515|GO:0006511|GO:0031965|GO:0004842|GO:0005813|GO:0006513|GO:0005694|GO:0031572|GO:0005730|GO:0005634|GO:0019985|GO:0006974|GO:0043231|GO:0006260|GO:0005737|GO:0051726|GO:0031465|GO:0005654|GO:0031464|GO:0009411	NM_016448	Hs.656473	51514	684.715	57.724	8.91401	6.37714
1.37652	up	NM_031885	chr16:56518692-56518633	BBS2	Homo sapiens Bardet-Biedl syndrome 2 (BBS2), mRNA [NM_031885]	GO:0005515|GO:0038108|GO:0060170|GO:0021987|GO:0051216|GO:0043001|GO:0007288|GO:0045494|GO:0032402|GO:0036064|GO:0005829|GO:0008104|GO:0040015|GO:0042311|GO:0045444|GO:0030534|GO:0040018|GO:0014824|GO:0001103|GO:0034464|GO:0006996|GO:0033365|GO:0031514|GO:0035058|GO:0048854|GO:0060296|GO:0021766|GO:0021756|GO:0060271|GO:0010629|GO:0007601	NM_031885	Hs.333738	583	1022.23	325.938	9.48946	9.02844
1.22506	up	AK130930	chr17:45236838-45236779		Homo sapiens cDNA FLJ27420 fis, clone WMC07143. [AK130930]			Hs.660042		28097	16647.5	14.6439	14.351
4.38815	up	NM_000946	chr12:57133111-57132284	PRIM1	Homo sapiens primase, DNA, polypeptide 1 (49kDa) (PRIM1), mRNA [NM_000946]	GO:0006271|GO:0000082|GO:0016020|GO:0000723|GO:0006270|GO:0003896|GO:0000722|GO:0006269|GO:0005654|GO:0000278|GO:0046872|GO:0032201	NM_000946	Hs.534339	5557	1146.14	120.253	9.65961	7.526
1.73141	up	NM_001560	chrX:117928406-117928465	IL13RA1	Homo sapiens interleukin 13 receptor, alpha 1 (IL13RA1), mRNA [NM_001560]	GO:0005515|GO:0005886|GO:0030890|GO:0002639|GO:0016515|GO:0005898|GO:0035772|GO:0007166	NM_001560	Hs.496646	3597	4794.59	1385.35	11.8118	11.0199
1.91823	up	NM_001206774	chr2:197645020-197644961	GTF3C3	Homo sapiens general transcription factor IIIC, polypeptide 3, 102kDa (GTF3C3), transcript variant 2, mRNA [NM_001206774]	GO:0005515|GO:0042797|GO:0010467|GO:0000127|GO:0005654|GO:0042791|GO:0006383|GO:0003677|GO:0006351	NM_001206774	Hs.470996	9330	51.3118	16.0126	5.29805	4.35827
4.66301	up	AK126579	chr19:4449885-4449944	LOC100130930	Homo sapiens cDNA FLJ44616 fis, clone BRACE2012936. [AK126579]			Hs.661664	100130930	73.2033	9.49885	5.79171	3.57044
1.66873	up	NM_025129	chr19:50310363-50310304	FUZ	Homo sapiens fuzzy planar cell polarity protein (FUZ), transcript variant 1, mRNA [NM_025129]	GO:0090301|GO:0001736|GO:0021513|GO:0010172|GO:0030336|GO:0008285|GO:0045724|GO:0001843|GO:0048704|GO:0015031|GO:0035058|GO:2000314|GO:0042384|GO:0005737|GO:0008589|GO:0005856|GO:0090090|GO:0001942|GO:0070062	NM_025129	Hs.288800	80199	408.926	113.098	8.18135	7.44259
1.81006	up	NM_020159	chr4:95211718-95211777	SMARCAD1	Homo sapiens SWI/SNF-related, matrix-associated actin-dependent regulator of chromatin, subfamily a, containing DEAD/H box 1 (SMARCAD1), transcript variant 3, mRNA [NM_020159]	GO:0000792|GO:0005515|GO:0070932|GO:0070933|GO:0043044|GO:0035861|GO:0004386|GO:0003676|GO:0003677|GO:0005524|GO:0016363|GO:0051304|GO:0051260|GO:0005654|GO:0006338|GO:0045893|GO:0000018|GO:0043596|GO:0000729|GO:0009117|GO:0016568	NM_020159	Hs.410406	56916	874.229	214.269	9.26167	8.40564
2.22457	up	NM_007308	chr4:90647744-90647685	SNCA	Homo sapiens synuclein, alpha (non A4 component of amyloid precursor) (SNCA), transcript variant 4, mRNA [NM_007308]	GO:0005515|GO:0008017|GO:0030054|GO:0043030|GO:0032410|GO:0010040|GO:0005764|GO:0042802|GO:0031623|GO:0032496|GO:0032026|GO:0005938|GO:0043027|GO:0005791|GO:0006638|GO:0005504|GO:0005794|GO:0000287|GO:0005507|GO:0005509|GO:0007568|GO:0019904|GO:0010517|GO:0000122|GO:0032769|GO:0005747|GO:0042775|GO:0016491|GO:0030544|GO:0007006|GO:0008270|GO:0019894|GO:0001956|GO:0006644|GO:0008344|GO:0030424|GO:…	NM_007308	Hs.21374	6622	168.016	39.8174	6.94188	5.78836
2.13282	up	NM_032434	chr2:27845367-27845426	ZNF512	Homo sapiens zinc finger protein 512 (ZNF512), transcript variant 1, mRNA [NM_032434]	GO:0006355|GO:0005654|GO:0005634|GO:0003677|GO:0046872|GO:0006351	NM_032434	Hs.529178	84450	135.907	34.5298	6.65662	5.56386
2.5527	up	NM_014065	chr3:130742901-130737554	ASTE1	Homo sapiens asteroid homolog 1 (Drosophila) (ASTE1), transcript variant 2, mRNA [NM_014065]	GO:0004518|GO:0006281|GO:0090305	NM_014065	Hs.100878	28990	49.7553	11.8346	5.25791	3.90588
3.05006	up	NM_020202	chr3:100074086-100074145	NIT2	Homo sapiens nitrilase family, member 2 (NIT2), mRNA [NM_020202]	GO:0005739|GO:0005813|GO:0005737|GO:0006107|GO:0006528|GO:0050152|GO:0070062|GO:0006541	NM_020202	Hs.439152	56954	9859.45	1711.33	12.9166	11.3077
1.16463	up	NM_020066	chr1:240492406-240492465	FMN2	Homo sapiens formin 2 (FMN2), mRNA [NM_020066]	GO:0048471|GO:0005886|GO:0048477|GO:0015629|GO:0015031|GO:0005829|GO:0035556|GO:0003674|GO:0016192|GO:0005938|GO:0030659|GO:0043066|GO:0042177|GO:0070649|GO:0005819|GO:0005730|GO:0071456|GO:0007275|GO:0003779|GO:0046907|GO:0006974|GO:0005902|GO:0051295|GO:0040038|GO:0005789|GO:0051758	NM_020066	Hs.24889	56776	23.5954	12.762	4.22617	4.0063
1.67252	up	NM_004684	chr4:88394597-88394538	SPARCL1	Homo sapiens SPARC-like 1 (hevin) (SPARCL1), transcript variant 2, mRNA [NM_004684]	GO:0007165|GO:0005509|GO:0005578|GO:0005615|GO:0070062	NM_004684	Hs.62886	8404	15.6655	6.18839	3.65839	2.91636
1.08826	up	NR_126500	chr14:50466711-50466652	LINC01588	Homo sapiens long intergenic non-protein coding RNA 1588 (LINC01588), transcript variant 5, long non-coding RNA [NR_126500]		NR_126500	Hs.660867	283551	74.0468	37.1473	5.8061	5.68407
1.01748	up	NM_018088	chr12:8374477-8374418	FAM90A1	Homo sapiens family with sequence similarity 90, member A1 (FAM90A1), mRNA [NM_018088]	GO:0008270|GO:0003676	NM_018088	Hs.196086	55138	68.6798	36.923	5.69989	5.6749
1.32098	up		chr1:198918760-198918819							153634	96959.8	17.1294	16.7278
1.4133	up	NM_001282468	chr15:28946770-28946711	GOLGA8M	Homo sapiens golgin A8 family, member M (GOLGA8M), mRNA [NM_001282468]	GO:0005794	NM_001282468	Hs.510812	653720	145.16	53.3627	6.74798	6.24891
1.21694	up	NM_003559	chr17:36922033-36921974	PIP4K2B	Homo sapiens phosphatidylinositol-5-phosphate 4-kinase, type II, beta (PIP4K2B), mRNA [NM_003559]	GO:0005886|GO:0006661|GO:0044281|GO:0005524|GO:0016309|GO:0005829|GO:0016308|GO:0035556|GO:0046854|GO:0005789|GO:0005654|GO:0005057|GO:0006644|GO:0007166	NM_003559	Hs.260603	8396	2884.36	1150.3	11.0437	10.7605
1.78794	up	NM_021120	chrX:69725254-69725313	DLG3	Homo sapiens discs, large homolog 3 (Drosophila) (DLG3), transcript variant 1, mRNA [NM_021120]	GO:0005515|GO:0001736|GO:0008328|GO:0008285|GO:0005886|GO:0097120|GO:0007268|GO:0005615|GO:0030426|GO:0016323|GO:0005737|GO:0043198|GO:0007411|GO:0045211|GO:0010923|GO:0032281|GO:0043025|GO:0031625|GO:0019902|GO:0019903|GO:0004385|GO:0014069|GO:0008022|GO:0030165|GO:0045197|GO:0007399|GO:0035255|GO:0046939|GO:0043113|GO:0005923	NM_021120	Hs.721586	1741	920.641	228.189	9.33592	8.49762
1.57258	up	NR_126435	chr4:14475344-14475285	LINC00504	Homo sapiens long intergenic non-protein coding RNA 504 (LINC00504), long non-coding RNA [NR_126435]		NR_126435	Hs.255729	201853	13034.6	4863.86	13.3492	12.6961
58.1484	up	NM_001944	chr18:29058356-29058415	DSG3	Homo sapiens desmoglein 3 (DSG3), mRNA [NM_001944]	GO:0030057|GO:0005886|GO:0005509|GO:0006915|GO:0016021|GO:0007156|GO:0006921|GO:0070062|GO:0005829	NM_001944	Hs.1925	1830	417.776	5	8.20866	2.347
1.12406	up	XR_251128	chr2:96657375-96657316		ankyrin repeat domain 36C [Source:HGNC Symbol;Acc:HGNC:32946] [ENST00000619511]		XR_251128			306.792	126.999	7.77714	7.60843
1.47007	up	NM_012424	chr1:213446224-213446283	RPS6KC1	Homo sapiens ribosomal protein S6 kinase, 52kDa, polypeptide 1 (RPS6KC1), transcript variant 1, mRNA [NM_012424]	GO:0005515|GO:0007165|GO:0005737|GO:0016020|GO:0004674|GO:0006468|GO:0035091|GO:0005524|GO:0005769|GO:0043231	NM_012424	Hs.591416	26750	685.57	207.827	8.91525	8.35936
2.68705	up	NM_001297707	chr1:200822485-200822544	CAMSAP2	Homo sapiens calmodulin regulated spectrin-associated protein family, member 2 (CAMSAP2), transcript variant 1, mRNA [NM_001297707]	GO:0005515|GO:0005813|GO:0005737|GO:0051011|GO:0000226|GO:0033043	NM_001297707	Hs.23585	23271	1204.35	200.231	9.72996	8.30393
1.85196	up	NM_002112	chr15:50534229-50534170	HDC	Homo sapiens histidine decarboxylase (HDC), mRNA [NM_002112]	GO:0001694|GO:0034641|GO:0006547|GO:0030170|GO:0006548|GO:0044281|GO:0004398|GO:0042423|GO:0005829	NM_002112	Hs.1481	3067	203.598	55.6617	7.20604	6.31699
1.11139	up	NM_014053	chr1:213068636-213068695	FLVCR1	Homo sapiens feline leukemia virus subgroup C cellular receptor 1 (FLVCR1), mRNA [NM_014053]	GO:0005515|GO:0046620|GO:0005215|GO:0015886|GO:0031966|GO:0001568|GO:0005886|GO:0015232|GO:0048704|GO:0007275|GO:0097037|GO:0048536|GO:0055085|GO:0001701|GO:0005739|GO:0006879|GO:0043249|GO:0035264|GO:0005887|GO:0060323|GO:0030218|GO:0006810|GO:0006839|GO:0042733	NM_014053	Hs.7055	28982	587.868	234.994	8.69335	8.54098
1.27087	up	AK023344	chrX:48934649-48934590		WD repeat domain 45 [Source:HGNC Symbol;Acc:HGNC:28912] [ENST00000465431]			Hs.632807		467.783	166.908	8.37553	8.02971
1.15087	up	NM_004432	chr9:23692350-23692291	ELAVL2	Homo sapiens ELAV like neuron-specific RNA binding protein 2 (ELAVL2), transcript variant 1, mRNA [NM_004432]	GO:0005515|GO:0006355|GO:0000166|GO:0003730	NM_004432	Hs.166109	1993	59.9609	29.4329	5.51453	5.31181
1.32028	up	NM_004247	chr17:42928387-42928328	EFTUD2	Homo sapiens elongation factor Tu GTP binding domain containing 2 (EFTUD2), transcript variant 1, mRNA [NM_004247]	GO:0005515|GO:0006397|GO:0008380|GO:0010467|GO:0015030|GO:0003924|GO:0071013|GO:0005525|GO:0005737|GO:0016020|GO:0016607|GO:0000398|GO:0005654|GO:0005681	NM_004247	Hs.151787	9343	6084.51	2433.64	12.1701	11.7692
1.54973	up	NM_144576	chr12:56664424-56664483	COQ10A	Homo sapiens coenzyme Q10 homolog A (S. cerevisiae) (COQ10A), transcript variant 1, mRNA [NM_144576]	GO:0005743	NM_144576	Hs.4096	93058	498.524	146.743	8.46394	7.83193
1.68462	up	NM_024303	chr19:56732987-56732928	ZSCAN5A	Homo sapiens zinc finger and SCAN domain containing 5A (ZSCAN5A), mRNA [NM_024303]	GO:0006366|GO:0006357|GO:0000981|GO:0005634|GO:0003677|GO:0046872	NM_024303	Hs.177688	79149	216.453	64.2703	7.29076	6.53834
1.68953	up	NM_020715	chr14:68055609-68055668	PLEKHH1	Homo sapiens pleckstrin homology domain containing, family H (with MyTH4 domain) member 1 (PLEKHH1), mRNA [NM_020715]	GO:0005856	NM_020715	Hs.594236	57475	80.2587	26.9082	5.92345	5.16683
1.06673	up	AK056190	chr9:117240660-117240601	DFNB31	deafness, autosomal recessive 31 [Source:HGNC Symbol;Acc:HGNC:16361] [ENST00000374057]	GO:0010628|GO:0005515|GO:0005737|GO:0060122|GO:0002142|GO:0001895|GO:0007605|GO:0005884|GO:0032420|GO:0032391|GO:0050953|GO:0030426		Hs.93836	25861	35.9552	19.9869	4.80064	4.70743
1.11165	up	NM_001035254	chr9:130703275-130703216	FAM102A	Homo sapiens family with sequence similarity 102, member A (FAM102A), transcript variant 1, mRNA [NM_001035254]		NM_001035254	Hs.535972	399665	5671.34	2694.44	12.0593	11.9066
1.68935	up	NM_138283	chr20:23424680-23425465	CSTL1	Homo sapiens cystatin-like 1 (CSTL1), mRNA [NM_138283]	GO:0010951|GO:0004869|GO:0005576	NM_138283	Hs.352134	128817	121.831	38.7819	6.50476	5.7483
2.84615	up	NM_194298	chr10:61411130-61411071	SLC16A9	Homo sapiens solute carrier family 16, member 9 (SLC16A9), mRNA [NM_194298]	GO:0015718|GO:0034220|GO:0005886|GO:0008028|GO:0016021|GO:0046415|GO:0015293	NM_194298	Hs.499709	220963	591.351	97.1324	8.7018	7.19278
10.1575	up	NM_012427	chr19:51446925-51446866	KLK5	Homo sapiens kallikrein-related peptidase 5 (KLK5), transcript variant 1, mRNA [NM_012427]	GO:0005515|GO:0045745|GO:0097209|GO:0008544|GO:0004252|GO:0006508|GO:0008236|GO:0008233|GO:0005615	NM_012427	Hs.50915	25818	1239.39	60.0356	9.77449	6.43001
2.60954	up	NM_006887	chr2:43451215-43451156	ZFP36L2	Homo sapiens ZFP36 ring finger protein-like 2 (ZFP36L2), mRNA [NM_006887]	GO:0030097|GO:0048103|GO:0043488|GO:0006355|GO:0033077|GO:0003700|GO:0008283|GO:0060216|GO:0005634|GO:0006402|GO:0003677|GO:0035925|GO:2000737|GO:0046872|GO:0005737|GO:1900153|GO:0017091|GO:0035019|GO:0000288	NM_006887	Hs.503093	678	9870.51	2006.87	12.9191	11.5354
1.11757	up	NM_022894	chr2:61025238-61025297	PAPOLG	Homo sapiens poly(A) polymerase gamma (PAPOLG), mRNA [NM_022894]	GO:0006378|GO:0004652|GO:0005737|GO:0016020|GO:0003723|GO:0043631|GO:0005654|GO:0005634|GO:0005524|GO:0046872	NM_022894	Hs.387471	64895	767.543	301.14	9.07166	8.91129
1.74815	up	NM_003907	chr3:183861961-183862392	EIF2B5	Homo sapiens eukaryotic translation initiation factor 2B, subunit 5 epsilon, 82kDa (EIF2B5), mRNA [NM_003907]	GO:0005515|GO:0010467|GO:0034976|GO:0009408|GO:0048708|GO:0003743|GO:0043434|GO:0005634|GO:0006412|GO:0006413|GO:0005829|GO:0005085|GO:0005737|GO:0001541|GO:0045948|GO:0005851|GO:0042552|GO:0035690|GO:0009749|GO:0043547|GO:0032057|GO:0014002|GO:0014003|GO:0031369|GO:0044267	NM_003907	Hs.283551	8893	383.213	102.347	8.08469	7.27887
1.33515	up	NM_001617	chr2:70901872-70901813	ADD2	Homo sapiens adducin 2 (beta) (ADD2), transcript variant 1, mRNA [NM_001617]	GO:0030097|GO:0005516|GO:0030036|GO:0005886|GO:0046982|GO:0030507|GO:0003779|GO:0042803|GO:0032092|GO:0051016|GO:0051015|GO:0006461|GO:0005198|GO:0016023|GO:0008290|GO:0051017	NM_001617	Hs.188528	119	61.0122	26.1915	5.54198	5.12497
1.12198	up	NM_024897	chr1:156213417-156213358	PAQR6	Homo sapiens progestin and adipoQ receptor family member VI (PAQR6), transcript variant 1, mRNA [NM_024897]	GO:0004872|GO:0016021	NM_024897	Hs.235873	79957	526.885	209.947	8.54158	8.37553
4.01225	up	NM_001123	chr10:76429970-76468080	ADK	Homo sapiens adenosine kinase (ADK), transcript variant 1, mRNA [NM_001123]	GO:0046085|GO:0055086|GO:0044209|GO:0044281|GO:0005524|GO:0046872|GO:0009156|GO:0032922|GO:0005829|GO:0016310|GO:0005737|GO:0044342|GO:0004001|GO:0006144|GO:0042102|GO:0043101|GO:0016773|GO:0005654|GO:0006175|GO:0010613	NM_001123	Hs.656586	132	4924.25	589.272	11.8513	9.84691
1.60257	up	NM_016474	chr3:14712642-14712701	CCDC174	Homo sapiens coiled-coil domain containing 174 (CCDC174), mRNA [NM_016474]	GO:0005654	NM_016474	Hs.517820	51244	1174.01	323.057	9.69196	9.01158
4.61593	up	NM_004456	chr7:148504564-148504505	EZH2	Homo sapiens enhancer of zeste homolog 2 (Drosophila) (EZH2), transcript variant 1, mRNA [NM_004456]	GO:0005515|GO:0010467|GO:0000790|GO:0070301|GO:0071902|GO:0021695|GO:0003723|GO:0006325|GO:0010718|GO:0005634|GO:0042054|GO:0005737|GO:0043406|GO:0042127|GO:0014013|GO:0051154|GO:0014834|GO:0034244|GO:0070734|GO:0006355|GO:2000134|GO:0001047|GO:0000122|GO:0003677|GO:0016279|GO:0070314|GO:0006351|GO:0031490|GO:0018024|GO:0043565|GO:0006306|GO:0045605|GO:0035098|GO:0032320|GO:0048387|GO:0045814|GO:…	NM_004456	Hs.444082	2146	2769.79	275.983	10.9832	8.77654
5.01277	up	NM_030760	chr19:10623943-10623884	S1PR5	Homo sapiens sphingosine-1-phosphate receptor 5 (S1PR5), transcript variant 1, mRNA [NM_030760]	GO:0005886|GO:0045664|GO:0003376|GO:0016021|GO:0038036	NM_030760	Hs.501561	53637	122.99	14.3811	6.5188	4.19319
2.57258	up	NM_001037537	chr10:13320342-13320283	PHYH	Homo sapiens phytanoyl-CoA 2-hydroxylase (PHYH), transcript variant 2, mRNA [NM_001037537]	GO:0005515|GO:0048037|GO:0031418|GO:0005782|GO:0097089|GO:0009055|GO:0044281|GO:0046872|GO:0005739|GO:0001561|GO:0048244|GO:0006720|GO:0044255|GO:0005777	NM_001037537	Hs.498732	5264	2058.54	360.839	10.5355	9.1723
1.536	up	NM_133455	chr22:29655165-29655224	EMID1	Homo sapiens EMI domain containing 1 (EMID1), transcript variant 1, mRNA [NM_133455]	GO:0005581|GO:0005794|GO:0005783|GO:0005578	NM_133455	Hs.289106	129080	102.72	36.328	6.26632	5.64714
1.5143	up	NM_000024	chr5:148208080-148208139	ADRB2	Homo sapiens adrenoceptor beta 2, surface (ADRB2), mRNA [NM_000024]	GO:0005515|GO:0005886|GO:0045453|GO:0004941|GO:0009409|GO:0002024|GO:0002025|GO:0015459|GO:0005634|GO:0005764|GO:0042803|GO:0051380|GO:0042312|GO:0007190|GO:0031649|GO:0007171|GO:0016324|GO:0045986|GO:0040015|GO:0045944|GO:0031398|GO:0030501|GO:0008179|GO:0008333|GO:0006898|GO:0002032|GO:0043235|GO:0050873|GO:0005887|GO:0002028|GO:0071875|GO:0007188|GO:0007189|GO:0043410|GO:0007166|GO:0005768	NM_000024	Hs.2551	154	131.194	45.9025	6.60827	6.00962
1.30436	up	NM_001527	chr6:114262873-114262195	HDAC2	Homo sapiens histone deacetylase 2 (HDAC2), transcript variant 1, mRNA [NM_001527]	GO:0000792|GO:0005515|GO:0010467|GO:0000790|GO:0003700|GO:0005657|GO:0006325|GO:0042220|GO:0034605|GO:0016581|GO:0016580|GO:0031072|GO:0045347|GO:0001103|GO:0043044|GO:0019213|GO:0031492|GO:0001047|GO:0000122|GO:0045786|GO:0000978|GO:0016358|GO:0032922|GO:0033558|GO:0043234|GO:0032967|GO:0035851|GO:0010977|GO:0000980|GO:0005654|GO:0045893|GO:0019899|GO:0045892|GO:0042733|GO:0008134|GO:0006344|GO:…	NM_001527	Hs.3352	3066	3460.14	1293.12	11.3047	10.9214
1.12919	up	NM_005681	chr1:222742915-222742856	TAF1A	Homo sapiens TATA box binding protein (TBP)-associated factor, RNA polymerase I, A, 48kDa (TAF1A), transcript variant 1, mRNA [NM_005681]	GO:0005515|GO:0010467|GO:0006366|GO:0006363|GO:0006362|GO:0000120|GO:0006361|GO:0005634|GO:0006360|GO:0003677|GO:0043231|GO:0000183|GO:0045814|GO:0015630|GO:0040029|GO:0005654	NM_005681	Hs.153088	9015	501.126	199.095	8.47275	8.29746
1.41292	up	NM_003537	chr6:26031981-26031922	HIST1H3B	Homo sapiens histone cluster 1, H3b (HIST1H3B), mRNA [NM_003537]	GO:0005515|GO:0010467|GO:0046982|GO:0006325|GO:0006335|GO:0005576|GO:0005634|GO:0000228|GO:0003677|GO:0032776|GO:0043234|GO:0060968|GO:0016020|GO:0000183|GO:0007596|GO:0045814|GO:0040029|GO:0005654|GO:0000786|GO:0070062	NM_003537	Hs.533292	8358	692.357	217.912	8.93088	8.43219
1.34761	up	BC000737	chr1:163045450-163045509	RGS4	Homo sapiens regulator of G-protein signaling 4, mRNA (cDNA clone MGC:2124 IMAGE:3510260), complete cds. [BC000737]	GO:0043547|GO:0000188|GO:0043234|GO:0005516|GO:0001965|GO:0005737|GO:0008277|GO:0005886|GO:0038032|GO:0005829|GO:0005096		Hs.386726	5999	106208	68800.5	16.6589	16.2285
1.03061	up	NM_032870	chr6:99848620-99848561	PNISR	Homo sapiens PNN-interacting serine/arginine-rich protein (PNISR), transcript variant 1, mRNA [NM_032870]	GO:0005737|GO:0016607|GO:0005654|GO:0005634	NM_032870	Hs.520287	25957	268.317	121.764	7.58986	7.54637
1.2682	up	NM_001291324	chr17:79432934-79432993	BAHCC1	Homo sapiens BAH domain and coiled-coil containing 1 (BAHCC1), mRNA [NM_001291324]	GO:0003682	NM_001291324	Hs.514580	57597	60.7293	27.3779	5.53488	5.1921
4.46581	up	AK128867	chr2:48758983-48759042	STON1	stonin 1 [Source:HGNC Symbol;Acc:HGNC:17003] [ENST00000484110]	GO:0030131|GO:0030100|GO:0006886|GO:0006897		Hs.674050	11037	45.2219	6.39282	5.12539	2.96647
1.29731	up	NM_001190946	chr5:176949061-176949002	FAM193B	Homo sapiens family with sequence similarity 193, member B (FAM193B), transcript variant 3, mRNA [NM_001190946]	GO:0005737|GO:0005730|GO:0005654|GO:0005634	NM_001190946	Hs.484289	54540	83.23	35.316	5.97539	5.59987
1.89597	up	NM_024334	chr3:14184283-14184342	TMEM43	Homo sapiens transmembrane protein 43 (TMEM43), mRNA [NM_024334]	GO:0005515|GO:0005794|GO:0005788|GO:0043621|GO:0071763|GO:0005639	NM_024334	Hs.517817	79188	1476.02	340.929	10.0217	9.09874
2.65268	up	NM_014176	chr1:202300965-202300906	UBE2T	Homo sapiens ubiquitin-conjugating enzyme E2T (UBE2T), mRNA [NM_014176]	GO:0035519|GO:0085020|GO:0004842|GO:0006513|GO:0016874|GO:0005634|GO:0044314|GO:0005524|GO:0006974|GO:0051865|GO:0070534|GO:0005737|GO:0006281|GO:0070979|GO:0019787|GO:0003682|GO:0005654|GO:0070936|GO:0031625	NM_014176	Hs.5199	29089	3380.72	594.556	11.2679	9.86041
1.39697	up	NM_000823	chr7:31015475-31016094	GHRHR	Homo sapiens growth hormone releasing hormone receptor (GHRHR), mRNA [NM_000823]	GO:0005515|GO:0060124|GO:0043627|GO:0008284|GO:0005886|GO:0030819|GO:0005637|GO:0016520|GO:0033143|GO:0008340|GO:0016363|GO:0005640|GO:0048609|GO:0007190|GO:0030104|GO:0005737|GO:0019838|GO:0048469|GO:0030252|GO:0040018|GO:0030141|GO:0051246|GO:0032868|GO:0032869|GO:0009986|GO:0060133|GO:0004930|GO:0051384|GO:0007595|GO:0043568|GO:0019933|GO:0042445|GO:0016021|GO:0007189|GO:0017046	NM_000823	Hs.767	2692	18911.1	9164.1	14.0137	13.5314
1.11135	up	NM_001104	chr11:66329598-66329745	ACTN3	Homo sapiens actinin, alpha 3 (gene/pseudogene) (ACTN3), transcript variant 1, coding, mRNA [NM_001104]	GO:0005515|GO:0030049|GO:0005884|GO:0005509|GO:0003779|GO:0042981|GO:0042803|GO:0005829|GO:0031143|GO:0005178|GO:0048041|GO:0008307|GO:0005925|GO:0070062	NM_001104	Hs.654432	89	122.867	57.2457	6.51731	6.365
3.33147	up	NM_006159	chr12:44902496-44902437	NELL2	Homo sapiens NEL-like 2 (chicken) (NELL2), transcript variant 2, mRNA [NM_006159]	GO:0005515|GO:0005509|GO:0005576|GO:0070050	NM_006159	Hs.505326	4753	63.5376	11.5186	5.59699	3.86084
1.03539	up	AK097459	chr7:539803-539862		Homo sapiens cDNA FLJ40140 fis, clone TESTI2012835. [AK097459]					72.1836	38.0236	5.77119	5.72102
2.31841	up	NM_080546	chr9:108153508-108153567	SLC44A1	Homo sapiens solute carrier family 44 (choline transporter), member 1 (SLC44A1), transcript variant 1, mRNA [NM_080546]	GO:0015220|GO:0016020|GO:0005886|GO:0015871|GO:0005741|GO:0044281|GO:0016021|GO:0006644|GO:0055085|GO:0070062|GO:0046474|GO:0006656	NM_080546	Hs.573495	23446	2546.85	513.323	10.8674	9.65431
2.31902	up	NM_000194	chrX:133634514-133634573	HPRT1	Homo sapiens hypoxanthine phosphoribosyltransferase 1 (HPRT1), mRNA [NM_000194]	GO:0046040|GO:0005515|GO:0044281|GO:0042803|GO:0005829|GO:0045964|GO:0006178|GO:0005737|GO:0042417|GO:0000166|GO:0051289|GO:0032264|GO:0019835|GO:0032263|GO:0046038|GO:0043101|GO:0007626|GO:0043103|GO:0007625|GO:0021895|GO:0070062|GO:0000287|GO:0052657|GO:0004422|GO:0021954|GO:0055086|GO:0048813|GO:0006166|GO:0021756|GO:0001975|GO:0006168|GO:0006144|GO:0046100|GO:0046651|GO:0006164	NM_000194	Hs.412707	3251	6601.25	1459.6	12.2978	11.0842
1.76962	up	NM_033177	chr6:31629940-31629881	GPANK1	Homo sapiens G patch domain and ankyrin repeats 1 (GPANK1), transcript variant 2, mRNA [NM_033177]	GO:0003676	NM_033177	Hs.247478	7918	1067.63	266.943	9.55372	8.73028
1.04949	up	NM_153034	chr10:48373505-48373564	ZNF488	Homo sapiens zinc finger protein 488 (ZNF488), mRNA [NM_153034]	GO:0005515|GO:0006366|GO:0006357|GO:0048714|GO:0014003|GO:0000981|GO:0005634|GO:0045892|GO:0003677|GO:0046872	NM_153034	Hs.27788	118738	276.584	123.067	7.63455	7.56487
2.95133	up	NM_014260	chr6:33258190-33258514	PFDN6	Homo sapiens prefoldin subunit 6 (PFDN6), transcript variant 2, mRNA [NM_014260]	GO:0005737|GO:0006457|GO:0016272|GO:0051087|GO:0051084|GO:0051082|GO:0051131|GO:0044267	NM_014260	Hs.446374	10471	1057.74	161.146	9.53819	7.97683
1.87503	up	NM_017668	chr16:15818834-15818893	NDE1	Homo sapiens nudE neurodevelopment protein 1 (NDE1), transcript variant 2, mRNA [NM_017668]	GO:0005515|GO:0008017|GO:0021987|GO:0007100|GO:0000132|GO:0032154|GO:0005829|GO:0007405|GO:0042802|GO:0051642|GO:0007059|GO:0047496|GO:0000086|GO:0005871|GO:0005813|GO:0006996|GO:0005874|GO:0019904|GO:0051303|GO:0051298|GO:0016020|GO:0016477|GO:0007020|GO:0000777|GO:0000776|GO:0031616|GO:0001764|GO:0000278|GO:0051301	NM_017668	Hs.655378	54820	4820.34	1286.17	11.8203	10.9134
2.6503	up	NM_015367	chr22:18211363-18211422	BCL2L13	Homo sapiens BCL2-like 13 (apoptosis facilitator) (BCL2L13), transcript variant 1, mRNA [NM_015367]	GO:0005739|GO:0031966|GO:0006919|GO:0006915|GO:0005634|GO:0016021|GO:0008656	NM_015367	Hs.631672	23786	588.538	103.006	8.69535	7.2892
2.01725	up	NM_032730	chr6:107031286-107031227	RTN4IP1	Homo sapiens reticulon 4 interacting protein 1 (RTN4IP1), mRNA [NM_032730]	GO:0005739|GO:0016491|GO:0008270|GO:0055114	NM_032730	Hs.155839	84816	757.499	167.991	9.05454	8.04215
1.37926	up	NM_181715	chr1:153920247-153920188	CRTC2	Homo sapiens CREB regulated transcription coactivator 2 (CRTC2), mRNA [NM_181715]	GO:0005515|GO:0006094|GO:0042593|GO:0006351|GO:0032793|GO:0005737|GO:0008140|GO:0051289|GO:0045944|GO:0016032|GO:0005654|GO:0043970|GO:0070062	NM_181715	Hs.406392	200186	3219.06	1133.59	11.2034	10.7395
1.20106	up	AK128128	chr16:33346963-33346904		Homo sapiens cDNA FLJ46249 fis, clone TESTI4021377. [AK128128]			Hs.637572		72.4314	33.3901	5.77636	5.51204
8.76066	up	NM_182663	chr1:206762349-206762408	RASSF5	Homo sapiens Ras association (RalGDS/AF-6) domain family member 5 (RASSF5), transcript variant 1, mRNA [NM_182663]	GO:0035556|GO:0005515|GO:0005737|GO:1900180|GO:0008285|GO:0005874|GO:0031398|GO:0006915|GO:0005634|GO:0046872	NM_182663	Hs.497579	83593	306.915	19.2978	7.77796	4.64691
1.12797	up	NM_014432	chr6:137321256-137321197	IL20RA	Homo sapiens interleukin 20 receptor, alpha (IL20RA), transcript variant 1, mRNA [NM_014432]	GO:0042015|GO:0004896|GO:0005886|GO:0019221|GO:0045124|GO:2001244|GO:0016021	NM_014432	Hs.445868	53832	12.7298	7.36002	3.35393	3.18019
1.11433	up	NM_018171	chr12:105568002-105567943	APPL2	Homo sapiens adaptor protein, phosphotyrosine interaction, PH domain and leucine zipper containing 2 (APPL2), transcript variant 1, mRNA [NM_018171]	GO:0005515|GO:0007165|GO:0007049|GO:0005737|GO:0016581|GO:0008283|GO:0031901|GO:0005634|GO:0010008|GO:0070062	NM_018171	Hs.506603	55198	113.052	53.2558	6.40058	6.24441
2.93159	up		chr14:70699013-70699072		Q6IMH8_MOUSE (Q6IMH8) ADAM4b, partial (10%) [THC2634785]					91.3234	18.1865	6.10763	4.55595
2.03249	up	NM_022764	chr16:86564700-86564641	MTHFSD	Homo sapiens methenyltetrahydrofolate synthetase domain containing (MTHFSD), transcript variant 3, mRNA [NM_022764]	GO:0000166	NM_022764	Hs.343627	64779	101.428	27.999	6.2522	5.22895
1.00796	up	NM_001297750	chr12:10223178-10223119	CLEC1A	Homo sapiens C-type lectin domain family 1, member A (CLEC1A), transcript variant 4, mRNA [NM_001297750]	GO:0005622|GO:0005887|GO:0030246|GO:0006952|GO:0007166|GO:0004888	NM_001297750	Hs.29549	51267	76.177	40.9163	5.84622	5.83479
2.28428	up	NM_017664	chr13:111531510-111531451	ANKRD10	Homo sapiens ankyrin repeat domain 10 (ANKRD10), transcript variant 1, mRNA [NM_017664]		NM_017664	Hs.525163	55608	1276.97	249.27	9.81433	8.6226
1.10293	up	NM_138463	chr17:27051715-27051656	TLCD1	Homo sapiens TLC domain containing 1 (TLCD1), transcript variant 1, mRNA [NM_138463]	GO:0005886|GO:0016021	NM_138463	Hs.499952	116238	463.948	189.381	8.36517	8.22383
2.12135	up	NM_001031835	chr16:47733400-47733459	PHKB	Homo sapiens phosphorylase kinase, beta (PHKB), transcript variant 2, mRNA [NM_001031835]	GO:0005515|GO:0005516|GO:0005886|GO:0004689|GO:0005975|GO:0005964|GO:0005977|GO:0044281|GO:0006091|GO:0004553|GO:0005829|GO:0009405|GO:0006006|GO:0006468|GO:0005980	NM_001031835	Hs.78060	5257	1942.55	414.568	10.4524	9.3674
2.63232	up	NM_020139	chr4:103999099-103999040	BDH2	Homo sapiens 3-hydroxybutyrate dehydrogenase, type 2 (BDH2), mRNA [NM_020139]	GO:0005739|GO:0005737|GO:0051287|GO:0006635|GO:0030855|GO:0003858|GO:0042168|GO:0016628|GO:0055072|GO:0019290|GO:0070062	NM_020139	Hs.124696	56898	21.3593	5.29773	4.07624	2.6799
1.7658	up	NM_005997	chr1:151149155-151149096	VPS72	Homo sapiens vacuolar protein sorting 72 homolog (S. cerevisiae) (VPS72), transcript variant 2, mRNA [NM_005997]	GO:0005515|GO:0043234|GO:0006325|GO:0005654|GO:0005634|GO:0000122|GO:0035019|GO:0003677|GO:0006351|GO:0016568	NM_005997	Hs.2430	6944	802.085	200.985	9.13328	8.31296
2.74491	up	AK097804	chr20:31052830-31052771	NOL4L	nucleolar protein 4-like [Source:HGNC Symbol;Acc:HGNC:16106] [ENST00000326071]	GO:0005737|GO:0005654		Hs.729596	140688	160.493	31.6077	6.88391	5.42715
3.09426	up	NM_014109	chr8:124332837-124332778	ATAD2	Homo sapiens ATPase family, AAA domain containing 2 (ATAD2), mRNA [NM_014109]	GO:0006200|GO:0005654|GO:0045893|GO:0016887|GO:0005524|GO:0006351|GO:0070062	NM_014109	Hs.370834	29028	1764.67	258.475	10.3086	8.67897
2.86532	up	NM_004426	chr12:9092293-9092352	PHC1	Homo sapiens polyhomeotic homolog 1 (Drosophila) (PHC1), mRNA [NM_004426]	GO:0035102|GO:0031519|GO:0016604|GO:0071300|GO:0016574|GO:0003682|GO:0008270|GO:0007275|GO:0005654|GO:0005634|GO:0003677|GO:0001739	NM_004426	Hs.744902	1911	153.696	29.3118	6.82474	5.30604
3.07787	up	NM_033393	chr4:153899823-153899882	FHDC1	Homo sapiens FH2 domain containing 1 (FHDC1), mRNA [NM_033393]		NM_033393	Hs.132629	85462	50.3948	10.0668	5.27567	3.65373
4.38661	up	NM_080668	chr11:64845055-64844996	CDCA5	Homo sapiens cell division cycle associated 5 (CDCA5), mRNA [NM_080668]	GO:0005515|GO:0007076|GO:0000790|GO:0005886|GO:0005694|GO:0005634|GO:0071922|GO:0005829|GO:0006302|GO:0008278|GO:0007067|GO:0000082|GO:0005737|GO:0003682|GO:0005654|GO:0007080|GO:0000278|GO:0000775|GO:0051301|GO:0007064	NM_080668	Hs.434886	113130	3422.18	354.256	11.2825	9.14935
5.23816	up	NM_003347	chr22:21947172-21947231	UBE2L3	Homo sapiens ubiquitin-conjugating enzyme E2L 3 (UBE2L3), transcript variant 1, mRNA [NM_003347]	GO:0000209|GO:0005515|GO:0006511|GO:0004842|GO:0006355|GO:0016567|GO:0008283|GO:0016874|GO:0003713|GO:0000151|GO:0005634|GO:0005524|GO:0006351|GO:0097027|GO:0071385|GO:0005737|GO:0070979|GO:0071383|GO:0031398|GO:0051443|GO:0019899|GO:0031625|GO:0006464|GO:0070062	NM_003347	Hs.108104	7332	3785.03	330.566	11.4391	9.05005
7.80229	up	NM_001172831	chr5:150275045-150274986	ZNF300	Homo sapiens zinc finger protein 300 (ZNF300), transcript variant 1, mRNA [NM_001172831]	GO:0005515|GO:0006355|GO:0003700|GO:0005634|GO:0003677|GO:0046872|GO:0006351	NM_001172831	Hs.134885	91975	175.655	12.9913	7.00072	4.03682
1.01449	up	NM_017859	chr20:62576002-62575943	UCKL1	Homo sapiens uridine-cytidine kinase 1-like 1 (UCKL1), transcript variant 1, mRNA [NM_017859]	GO:0005515|GO:0016310|GO:0005737|GO:0044211|GO:0044206|GO:0004849|GO:0016032|GO:0005634|GO:0005524	NM_017859	Hs.504998	54963	194.331	92.5424	7.13708	7.11633
2.16402	up	NM_001136152	chr3:129817087-129817146	ALG1L2	Homo sapiens ALG1, chitobiosyldiphosphodolichol beta-mannosyltransferase-like 2 (ALG1L2), mRNA [NM_001136152]	GO:0016757|GO:0008152	NM_001136152	Hs.722197	644974	345.615	77.4674	7.93863	6.82492
1.28968	up	NR_038853	chr9:102648745-102648686	STX17-AS1	Homo sapiens STX17 antisense RNA 1 (STX17-AS1), long non-coding RNA [NR_038853]		NR_038853	Hs.163155	441461	126.983	51.5757	6.56136	6.19434
1.56531	up	NM_014597	chr1:94337636-94336298	DNTTIP2	Homo sapiens deoxynucleotidyltransferase, terminal, interacting protein 2 (DNTTIP2), mRNA [NM_014597]	GO:0006355|GO:0005730|GO:0005634|GO:0006351	NM_014597	Hs.85769	30836	4086.39	1283.15	11.5582	10.9118
1.60488	up	NM_003850	chr13:48517447-48517388	SUCLA2	Homo sapiens succinate-CoA ligase, ADP-forming, beta subunit (SUCLA2), mRNA [NM_003850]	GO:0005515|GO:0006099|GO:0044281|GO:0005524|GO:0006781|GO:0046872|GO:0005739|GO:0006105|GO:0005759|GO:0006104|GO:0004775|GO:0044237|GO:0070062	NM_003850	Hs.743361	8803	1159.81	318.938	9.67658	8.99412
1.29847	up	NM_001199	chr8:22054314-22054772	BMP1	Homo sapiens bone morphogenetic protein 1 (BMP1), transcript variant 1, mRNA [NM_001199]	GO:0005794|GO:0031988|GO:0005509|GO:0005578|GO:0005576|GO:0007275|GO:0044281|GO:0005125|GO:0005615|GO:0030154|GO:0001501|GO:0022617|GO:0001503|GO:0030198|GO:0001502|GO:0061036|GO:0042157|GO:0006508|GO:0008270|GO:0008233|GO:0004222|GO:0008083|GO:0008237	NM_001199	Hs.1274	649	35.3424	16.4836	4.77985	4.40304
1.06883	up	NM_006711	chr16:2303753-2303694	RNPS1	Homo sapiens RNA binding protein S1, serine-rich domain (RNPS1), transcript variant 1, mRNA [NM_006711]	GO:0008380|GO:0005515|GO:0010467|GO:0006369|GO:0048025|GO:0043065|GO:0006366|GO:0003723|GO:0031124|GO:0005634|GO:0006351|GO:0005829|GO:0005737|GO:0006406|GO:0016607|GO:0000166|GO:0000184|GO:0000381|GO:0000398|GO:0005654|GO:0003730|GO:0035145	NM_006711	Hs.355643	10921	1181.01	497.988	9.70256	9.60652
1.16423	up	NM_199287	chr17:79640236-79640295	CCDC137	Homo sapiens coiled-coil domain containing 137 (CCDC137), mRNA [NM_199287]	GO:0005730	NM_199287	Hs.744125	339230	1488.67	575.897	10.0339	9.81457
1.55062	up	NM_001002914	chr17:7257934-7257993	KCTD11	Homo sapiens potassium channel tetramerization domain containing 11 (KCTD11), mRNA [NM_001002914]	GO:0007049|GO:0005737|GO:0016567|GO:0045666|GO:0051260|GO:0045879|GO:0040008|GO:0007406	NM_001002914	Hs.592112	147040	168.737	55.5842	6.94777	6.31493
2.85952	up	NM_181719	chr1:20009254-20009195	TMCO4	Homo sapiens transmembrane and coiled-coil domains 4 (TMCO4), mRNA [NM_181719]	GO:0016021	NM_181719	Hs.656313	255104	235.177	42.5454	7.40984	5.89407
4.0948	up	AF072164	chr9:91769268-91769209		Homo sapiens HSFE-1 mRNA, partial cds. [AF072164]			Hs.667154		65.3893	9.67044	5.63581	3.60202
6.54173	up	NM_013339	chr1:63902525-63902584	ALG6	Homo sapiens ALG6, alpha-1,3-glucosyltransferase (ALG6), mRNA [NM_013339]	GO:0006490|GO:0016020|GO:0005789|GO:0042281|GO:0046527|GO:0016021|GO:0006487|GO:0006488|GO:0044267|GO:0043687|GO:0018279	NM_013339	Hs.258501	29929	829.482	61.5708	9.18029	6.47062
2.48107	up	NM_212479	chr10:294888-294947	ZMYND11	Homo sapiens zinc finger, MYND-type containing 11 (ZMYND11), transcript variant 2, mRNA [NM_212479]	GO:0005515|GO:2001237|GO:0005694|GO:0008283|GO:0003714|GO:0005634|GO:0035064|GO:0000122|GO:0003677|GO:0006351|GO:0007049|GO:0046329|GO:0016032|GO:0005654|GO:0008270|GO:0034243|GO:0043124|GO:0016568	NM_212479	Hs.292265	10771	258.697	52.7126	7.53782	6.22686
1.14016	up	NM_205860	chr1:200017524-200017583	NR5A2	Homo sapiens nuclear receptor subfamily 5, group A, member 2 (NR5A2), transcript variant 1, mRNA [NM_205860]	GO:0005515|GO:0010467|GO:0003700|GO:0006367|GO:0044212|GO:0003705|GO:0003707|GO:0005634|GO:0009790|GO:0005737|GO:0005543|GO:0045944|GO:0042127|GO:0043401|GO:0008206|GO:0004879|GO:0045070|GO:0042632|GO:0006355|GO:0042592|GO:0000978|GO:0003677|GO:0043565|GO:0001077|GO:0031018|GO:0005654|GO:0008270|GO:0045893|GO:0030522	NM_205860	Hs.33446	2494	285.793	117.467	7.67985	7.49062
1.61547	up	NM_001101357	chrX:133379745-133379804	CCDC160	Homo sapiens coiled-coil domain containing 160 (CCDC160), mRNA [NM_001101357]		NM_001101357	Hs.679431	347475	101.388	34.4278	6.25196	5.56001
1.87709	up	NM_153704	chr8:94822080-94827556	TMEM67	Homo sapiens transmembrane protein 67 (TMEM67), transcript variant 1, mRNA [NM_153704]	GO:0005515|GO:0005813|GO:0060170|GO:0006996|GO:0010826|GO:0036038|GO:0030433|GO:0042384|GO:0031005|GO:0060271|GO:0005789|GO:0016021|GO:0051082|GO:0030659	NM_153704	Hs.116240	91147	95.576	28.5937	6.17342	5.26492
2.12081	up	NM_182964	chr11:20124939-20125241	NAV2	Homo sapiens neuron navigator 2 (NAV2), transcript variant 1, mRNA [NM_182964]	GO:0007608|GO:0021554|GO:0007605|GO:0004386|GO:0005614|GO:0021564|GO:0003025|GO:0005524|GO:0021563|GO:0008152|GO:0005654|GO:0007626|GO:0008201	NM_182964	Hs.502116	89797	92.224	24.7818	6.12228	5.03766
8.63292	up	NM_016220	chr7:64171177-64171236	ZNF107	Homo sapiens zinc finger protein 107 (ZNF107), transcript variant 1, mRNA [NM_016220]	GO:0008150|GO:0003674|GO:0006355|GO:0005634|GO:0005575|GO:0003677|GO:0046872|GO:0006351	NM_016220	Hs.732661	51427	740.658	43.2533	9.02644	5.9166
1.11326	up	XM_005255764	chr16:64982572-64982513	CDH11	cadherin 11, type 2, OB-cadherin (osteoblast) [Source:HGNC Symbol;Acc:HGNC:1750] [ENST00000394156]	GO:0005886|GO:0021957|GO:0034329|GO:0005509|GO:0045216|GO:0001501|GO:0005737|GO:0001503|GO:0016021|GO:0007155|GO:0007156|GO:0034332|GO:0070062	XM_005255764	Hs.116471	1009	36.9871	19.7925	4.84672	4.69193
1.08595	up	NM_005406	chr18:18535191-18535132	ROCK1	Homo sapiens Rho-associated, coiled-coil containing protein kinase 1 (ROCK1), mRNA [NM_005406]	GO:0005515|GO:0030036|GO:0005886|GO:2000145|GO:0051492|GO:0007266|GO:0051894|GO:0050900|GO:0051893|GO:0050901|GO:0030155|GO:0046872|GO:0006921|GO:0005829|GO:0006939|GO:0045616|GO:0043524|GO:0007411|GO:0032956|GO:0007159|GO:0022614|GO:0005856|GO:0048010|GO:0003383|GO:0048013|GO:0005814|GO:2000114|GO:0032060|GO:0006915|GO:0005524|GO:0001726|GO:0030027|GO:0007165|GO:0032059|GO:0004672|GO:0000139|GO:…	NM_005406	Hs.306307	6093	328.493	139.687	7.87132	7.75236
2.23049	up	NM_017911	chr22:45728525-45728584	FAM118A	Homo sapiens family with sequence similarity 118, member A (FAM118A), transcript variant 2, mRNA [NM_017911]	GO:0016021	NM_017911	Hs.265018	55007	87.2496	22.378	6.04294	4.88558
3.34283	up	NM_015908	chr7:100486219-100486278	SRRT	Homo sapiens serrate, RNA effector molecule (SRRT), transcript variant 1, mRNA [NM_015908]	GO:0097150|GO:0005515|GO:0046685|GO:0006355|GO:0005737|GO:0008283|GO:0031053|GO:0005654|GO:0005634|GO:0003677|GO:0006351	NM_015908	Hs.111801	51593	6511.7	969.158	12.2756	10.5345
2.48386	up	NM_022065	chr2:43459873-43458445	THADA	Homo sapiens thyroid adenoma associated (THADA), transcript variant 1, mRNA [NM_022065]		NM_022065	Hs.369592	63892	176.284	37.3197	7.00501	5.69243
2.77182	up	NM_002421	chr11:102660756-102660697	MMP1	Homo sapiens matrix metallopeptidase 1 (interstitial collagenase) (MMP1), transcript variant 1, mRNA [NM_002421]	GO:0005509|GO:0005578|GO:0005576|GO:0050900|GO:0004175|GO:0022617|GO:0007596|GO:0030198|GO:0030574|GO:0006508|GO:0016032|GO:0008270|GO:0004222|GO:0032461|GO:0044267	NM_002421	Hs.83169	4312	230.85	43.0729	7.38167	5.91083
2.64276	up	NM_002052	chr8:11617080-11617139	GATA4	Homo sapiens GATA binding protein 4 (GATA4), mRNA [NM_002052]	GO:0060045|GO:0005515|GO:0003289|GO:0000790|GO:0043627|GO:0003700|GO:0006366|GO:0044212|GO:0003705|GO:0060290|GO:0003281|GO:0007283|GO:0060575|GO:0001947|GO:0060008|GO:0061049|GO:0003229|GO:0001706|GO:0023019|GO:0003713|GO:0030509|GO:0000978|GO:0001701|GO:0001702|GO:0010507|GO:0005654|GO:0008270|GO:0045893|GO:0001158|GO:0008134|GO:0051525|GO:0007267|GO:0005634|GO:0003215|GO:0051891|GO:0060395|GO:…	NM_002052	Hs.243987	2626	80.5781	17.8434	5.92961	4.52757
6.09195	up	NM_001031716	chr2:192551555-192551614	NABP1	Homo sapiens nucleic acid binding protein 1 (NABP1), transcript variant 1, mRNA [NM_001031716]	GO:0007093|GO:0005737|GO:0006281|GO:0003697|GO:0000724|GO:0010212|GO:0003723|GO:0070876|GO:0005654|GO:0005634|GO:0006974	NM_001031716	Hs.591610	64859	1728.55	132.02	10.2744	7.66745
1.22626	up	NM_033334	chr9:127279618-127279559	NR6A1	Homo sapiens nuclear receptor subfamily 6, group A, member 1 (NR6A1), transcript variant 1, mRNA [NM_033334]	GO:0010467|GO:0005667|GO:0006367|GO:0007276|GO:0008283|GO:0003707|GO:0000122|GO:0007283|GO:0000978|GO:0003677|GO:0042803|GO:0043565|GO:0001077|GO:0045944|GO:0043401|GO:0005654|GO:0008270|GO:0004879|GO:0030522	NM_033334	Hs.586460	2649	672.966	243.677	8.88781	8.59355
2.06938	up	NM_020248	chr1:9908447-9908388	CTNNBIP1	Homo sapiens catenin, beta interacting protein 1 (CTNNBIP1), transcript variant 1, mRNA [NM_020248]	GO:0002528|GO:0005515|GO:0032091|GO:0072201|GO:0001658|GO:0008013|GO:0030178|GO:0030877|GO:0048662|GO:0005634|GO:0009952|GO:0043433|GO:0043392|GO:0005829|GO:0045669|GO:0060633|GO:0005737|GO:0045657|GO:0005654|GO:0016055|GO:0070016	NM_020248	Hs.463759	56998	1461.22	311.662	10.0097	8.96051
2.88941	up	NM_017686	chr1:118412260-118412201	GDAP2	Homo sapiens ganglioside induced differentiation associated protein 2 (GDAP2), transcript variant 1, mRNA [NM_017686]	GO:0032526|GO:0005765	NM_017686	Hs.594430	54834	154.652	29.2594	6.83372	5.30295
1.23928	up	NM_001080429	chr19:7682432-7682491	CAMSAP3	Homo sapiens calmodulin regulated spectrin-associated protein family, member 3 (CAMSAP3), transcript variant 1, mRNA [NM_001080429]	GO:0090136|GO:0070507|GO:0005915|GO:0005813|GO:0005737|GO:0034453|GO:0010923|GO:0051011|GO:0000226|GO:0045218|GO:0033043	NM_001080429	Hs.17686	57662	128.705	54.0386	6.58144	6.27194
1.6451	up	NM_005956	chr14:64926496-64926555	MTHFD1	Homo sapiens methylenetetrahydrofolate dehydrogenase (NADP+ dependent) 1, methenyltetrahydrofolate cyclohydrolase, formyltetrahydrofolate synthetase (MTHFD1), mRNA [NM_005956]	GO:0006767|GO:0009086|GO:0044281|GO:0004329|GO:0004477|GO:0005524|GO:0035999|GO:0005829|GO:0005739|GO:0004488|GO:0004486|GO:0016020|GO:0006766|GO:0046655|GO:0009396|GO:0006730|GO:0000105|GO:0070062|GO:0055114|GO:0006164	NM_005956	Hs.652308	4522	2448.03	699.413	10.8088	10.0907
29.4362	up	NR_024014	chr2:241388935-241388876	PP14571	Homo sapiens uncharacterized LOC100130449 (PP14571), long non-coding RNA [NR_024014]		NR_024014	Hs.655753	100130449	723.521	13.6428	8.99399	4.11448
1.26036	up	NM_017990	chr16:70194784-70194843	PDPR	Homo sapiens pyruvate dehydrogenase phosphatase regulatory subunit (PDPR), mRNA [NM_017990]	GO:0010510|GO:0005737|GO:0006090|GO:0005759|GO:0016491|GO:0044281|GO:0044237|GO:0055114	NM_017990	Hs.744043	55066	274.036	102.917	7.62087	7.28704
4.62573	up	NR_121572	chr9:42494551-42494610	GXYLT1P3	Homo sapiens glucoside xylosyltransferase 1 pseudogene 3 (GXYLT1P3), non-coding RNA [NR_121572]		NR_121572	Hs.648146	100132541	168.249	20.3166	6.94366	4.73398
6.47999	up	NM_020242	chr3:44894386-44894445	KIF15	Homo sapiens kinesin family member 15 (KIF15), mRNA [NM_020242]	GO:0008017|GO:0005813|GO:0005871|GO:0005873|GO:0008283|GO:0005874|GO:0005819|GO:0003777|GO:0003677|GO:0005524|GO:0005829|GO:0019886|GO:0003774|GO:0007067|GO:0016020|GO:0007596|GO:0008152|GO:0016887|GO:0007018	NM_020242	Hs.658939	56992	707.25	53.8542	8.96167	6.26568
1.32083	up	NM_018154	chr19:14230697-14230638	ASF1B	Homo sapiens anti-silencing function 1B histone chaperone (ASF1B), mRNA [NM_018154]	GO:0005515|GO:0000790|GO:0006355|GO:0006335|GO:0006336|GO:0007275|GO:0007283|GO:0006351|GO:0030154|GO:0042393|GO:0043234|GO:0005654|GO:0016568	NM_018154	Hs.26516	55723	662.632	222.152	8.86334	8.46189
6.83554	up	NM_012310	chrX:69640147-69640206	KIF4A	Homo sapiens kinesin family member 4A (KIF4A), mRNA [NM_012310]	GO:0005515|GO:0008017|GO:0051256|GO:0016363|GO:0005829|GO:0019886|GO:0005737|GO:0007411|GO:0008574|GO:0005876|GO:0016887|GO:0007018|GO:0005871|GO:0006996|GO:0005694|GO:0000281|GO:0030496|GO:0003777|GO:0005524|GO:0003677|GO:0016020|GO:0007596|GO:0008152|GO:0005654|GO:0008089	NM_012310	Hs.648326	24137	593.231	43.6565	8.70518	5.93213
1.53013	up	NM_021964	chr3:124952272-124952213	ZNF148	Homo sapiens zinc finger protein 148 (ZNF148), mRNA [NM_021964]	GO:0005515|GO:0005794|GO:0006366|GO:0007276|GO:0000122|GO:0000978|GO:0046872|GO:0043565|GO:0001078|GO:0006968|GO:0003690|GO:0006461|GO:0021762|GO:0045944|GO:0010629|GO:0005654|GO:0045892	NM_021964	Hs.592591	7707	217.981	71.1197	7.29971	6.68606
1.25266	up	NM_001145073	chrX:49646597-49646656	USP27X	Homo sapiens ubiquitin specific peptidase 27, X-linked (USP27X), mRNA [NM_001145073]	GO:0006511|GO:0008234	NM_001145073	Hs.143587	389856	28.1359	13.9362	4.4676	4.1426
3.82661	up	NM_015094	chr22:21805554-21805613	HIC2	Homo sapiens hypermethylated in cancer 2 (HIC2), mRNA [NM_015094]	GO:0005886|GO:0005654|GO:0005634|GO:0008022|GO:0045892|GO:0003677|GO:0046872|GO:0006351	NM_015094	Hs.632767	23119	3592.78	433.949	11.3627	9.42666
4.7271	up	NM_032323	chr1:156261873-156261932	TMEM79	Homo sapiens transmembrane protein 79 (TMEM79), transcript variant 1, mRNA [NM_032323]	GO:0045055|GO:0042335|GO:0061436|GO:0045684|GO:0002070|GO:0016021|GO:0005765|GO:0070268|GO:0032588|GO:0031069	NM_032323	Hs.347408	84283	410.61	44.1098	8.18893	5.94798
1.8998	up	NM_017882	chr15:68500008-68499949	CLN6	Homo sapiens ceroid-lipofuscinosis, neuronal 6, late infantile, variant (CLN6), mRNA [NM_017882]	GO:0044265|GO:0005515|GO:0031965|GO:0005783|GO:0031987|GO:0045862|GO:0042803|GO:0043231|GO:0030163|GO:0016020|GO:0001573|GO:0005789|GO:0005788|GO:0005654|GO:0007042|GO:0016021|GO:0007601|GO:0030203|GO:0008203	NM_017882	Hs.584921	54982	336.042	84.8246	7.90188	6.97603
1.71421	up	NM_014060	chrX:119746090-119746149	MCTS1	Homo sapiens malignant T cell amplified sequence 1 (MCTS1), transcript variant 1, mRNA [NM_014060]	GO:0006355|GO:0008284|GO:0005886|GO:0001731|GO:0003743|GO:0032790|GO:0006351|GO:0006974|GO:0002192|GO:0005737|GO:0007049|GO:0022627|GO:0040008	NM_014060	Hs.102696	28985	6088.37	1819.54	12.1741	11.3966
1.16983	up		chr1:24228141-24228082							308.511	122.591	7.78425	7.55796
1.19794	up	NM_003206	chr6:134210941-134212865	TCF21	Homo sapiens transcription factor 21 (TCF21), transcript variant 2, mRNA [NM_003206]	GO:0060426|GO:0001657|GO:0001658|GO:0042826|GO:0060425|GO:0005634|GO:0050681|GO:0048536|GO:0032835|GO:0007530|GO:0048608|GO:0072277|GO:0060008|GO:0060541|GO:0045944|GO:0030855|GO:0046983|GO:0060021|GO:0014707|GO:0060435|GO:0001944|GO:0048286|GO:0001822|GO:0060766|GO:0043425|GO:0070888|GO:0000122|GO:0006351|GO:0001078|GO:0001077|GO:0048557|GO:0048732|GO:0060539|GO:0072162|GO:0001763	NM_003206	Hs.78061	6943	15.0309	8.13526	3.59799	3.33744
2.52167	up	NM_003628	chr2:159537064-159537124	PKP4	Homo sapiens plakophilin 4 (PKP4), transcript variant 1, mRNA [NM_003628]	GO:0005515|GO:0030057|GO:0072686|GO:0048471|GO:0005886|GO:0032467|GO:0044291|GO:0007267|GO:0030496|GO:0014069|GO:0051233|GO:0030155|GO:0000922|GO:0005737|GO:0016337|GO:0032321|GO:0005911|GO:0007043|GO:0009898|GO:0005856	NM_003628	Hs.407580	8502	321.604	63.2426	7.84527	6.51089
1.04856	up	NM_022489	chr14:105185512-105185589	INF2	Homo sapiens inverted formin, FH2 and WH2 domain containing (INF2), transcript variant 1, mRNA [NM_022489]	GO:0048471|GO:0005737|GO:0030036|GO:0032535|GO:0005783|GO:0017048|GO:0005634|GO:0003779|GO:0090140	NM_022489	Hs.24956	64423	364.103	157.91	8.0145	7.94608
1.23426	up	NR_026943	chr21:46716334-46716393	LOC642852	Homo sapiens uncharacterized LOC642852 (LOC642852), long non-coding RNA [NR_026943]		NR_026943	Hs.11637	642852	176.778	71.9327	7.0089	6.70526
1.6839	up	NM_020184	chr2:97477481-97477540	CNNM4	Homo sapiens cyclin and CBS domain divalent metal cation transport mediator 4 (CNNM4), mRNA [NM_020184]	GO:0005886|GO:0016021|GO:0031214|GO:0007601|GO:0050896|GO:0006811	NM_020184	Hs.175043	26504	1451.39	381.835	10.0009	9.24908
1.12861	up	NM_002793	chr6:170852761-170852702	PSMB1	Homo sapiens proteasome (prosome, macropain) subunit, beta type, 1 (PSMB1), mRNA [NM_002793]	GO:0005515|GO:0002474|GO:0010467|GO:0090263|GO:0005634|GO:0044281|GO:0031145|GO:0005829|GO:0004298|GO:0034641|GO:0000082|GO:0016032|GO:0090090|GO:0070062|GO:0006977|GO:0000209|GO:0005839|GO:0000502|GO:0043066|GO:0006521|GO:0042590|GO:0051437|GO:0006915|GO:0042981|GO:0051436|GO:0051439|GO:0002479|GO:0005654|GO:0000278	NM_002793	Hs.352768	5689	5407.89	2517.64	11.9936	11.819
1.79152	up	NM_004239	chr14:92435951-92435892	TRIP11	Homo sapiens thyroid hormone receptor interactor 11 (TRIP11), mRNA [NM_004239]	GO:0005515|GO:0005801|GO:0005794|GO:0006996|GO:0006366|GO:0003713|GO:0003281|GO:0005634|GO:0002079|GO:0000139|GO:0002081|GO:0005856|GO:0000042	NM_004239	Hs.632339	9321	1047.05	259.247	9.52425	8.68306
1.05075	up	NM_018840	chr20:35240817-35240876	C20orf24	Homo sapiens chromosome 20 open reading frame 24 (C20orf24), transcript variant 1, mRNA [NM_018840]	GO:0008150|GO:0003674|GO:0005575	NM_018840	Hs.584985	55969	12860.6	7547.9	13.3315	13.2601
1.32828	up	NM_012368	chr16:3406699-3406758	OR2C1	Homo sapiens olfactory receptor, family 2, subfamily C, member 1 (OR2C1), mRNA [NM_012368]	GO:0050911|GO:0004984|GO:0007186|GO:0005886|GO:0004930|GO:0016021|GO:0005938	NM_012368	Hs.258574	4993	55.7507	24.2785	5.41265	5.00308
2.46542	up	NM_018559	chr13:45589665-45589724	GPALPP1	Homo sapiens GPALPP motifs containing 1 (GPALPP1), mRNA [NM_018559]		NM_018559	Hs.744143	55425	231.826	48.1063	7.38633	6.0845
1.15922	up	NR_027420	chr21:9917195-9917136	LOC389834	Homo sapiens ankyrin repeat domain 57 pseudogene (LOC389834), non-coding RNA [NR_027420]		NR_027420	Hs.720653	389834	4156.01	1791.03	11.5875	11.3743
2.38085	up	NM_018407	chr8:98864581-98864640	LAPTM4B	Homo sapiens lysosomal protein transmembrane 4 beta (LAPTM4B), mRNA [NM_018407]	GO:0005515|GO:0006810|GO:0016021|GO:0012505	NM_018407	Hs.492314	55353	10555.6	2415.11	13.011	11.7595
1.35949	up	NR_003260	chr15:100331156-100331097	DNM1P46	Homo sapiens DNM1 pseudogene 46 (DNM1P46), non-coding RNA [NR_003260]	GO:0072583|GO:0008152|GO:0003924	NR_003260	Hs.567763	196968	27.1319	12.4886	4.42091	3.97785
1.1809	up	NM_004388	chr1:85019462-85019403	CTBS	Homo sapiens chitobiase, di-N-acetyl- (CTBS), mRNA [NM_004388]	GO:0008061|GO:0009313|GO:0006032|GO:0005764|GO:0005615|GO:0004568|GO:0070062	NM_004388	Hs.513557	1486	439.499	168.21	8.28396	8.04407
2.8746	up	NM_019112	chr19:1065272-1065331	ABCA7	Homo sapiens ATP-binding cassette, sub-family A (ABC1), member 7 (ABCA7), mRNA [NM_019112]	GO:0006909|GO:0005215|GO:0017121|GO:0034504|GO:0005886|GO:1900223|GO:0010875|GO:0050766|GO:0005737|GO:0016324|GO:0034380|GO:0007613|GO:0070374|GO:0043190|GO:0016887|GO:0033344|GO:0005794|GO:0009986|GO:0001891|GO:0032587|GO:0032780|GO:0005548|GO:0032781|GO:0055085|GO:0038027|GO:0005524|GO:0042985|GO:0033700|GO:0018149|GO:0000139|GO:0016021|GO:0010008|GO:0034188	NM_019112	Hs.134514	10347	163.332	30.7414	6.90483	5.38146
3.90947	up	XR_247237	chr11:64947580-64947521	LOC728975	PREDICTED: Homo sapiens uncharacterized LOC728975 (LOC728975), misc_RNA [XR_247237]		XR_247237	Hs.647238	728975	189.088	26.3217	7.09807	5.1311
1.82297	up	NM_022154	chr4:103183010-103182951	SLC39A8	Homo sapiens solute carrier family 39 (zinc transporter), member 8 (SLC39A8), transcript variant 1, mRNA [NM_022154]	GO:0005886|GO:0046873|GO:0070574|GO:0031090|GO:0006829|GO:0016021|GO:0055085	NM_022154	Hs.288034	64116	2339.87	598.267	10.7367	9.87045
1.38191	up	NM_018429	chr5:70862873-70862932	BDP1	Homo sapiens B double prime 1, subunit of RNA polymerase III transcription initiation factor IIIB (BDP1), mRNA [NM_018429]	GO:0010467|GO:0006355|GO:0005737|GO:0003682|GO:0005654|GO:0005634|GO:0006383|GO:0003677	NM_018429	Hs.258272	55814	307.716	104.454	7.78072	7.31405
4.80532	up	NM_004626	chr11:75897645-75897586	WNT11	Homo sapiens wingless-type MMTV integration site family, member 11 (WNT11), mRNA [NM_004626]	GO:0030308|GO:0030325|GO:0044212|GO:0071300|GO:0048706|GO:0032915|GO:0061101|GO:0048844|GO:0030282|GO:0060675|GO:0005615|GO:0005109|GO:0005737|GO:0090037|GO:0070830|GO:0072177|GO:0030182|GO:0045860|GO:0060548|GO:0060021|GO:0031667|GO:0090090|GO:0060070|GO:0072201|GO:0030336|GO:0043066|GO:0030335|GO:0043065|GO:0060412|GO:0005578|GO:0090272|GO:0005576|GO:0030295|GO:0003151|GO:0001649|GO:0010628|GO:…	NM_004626	Hs.108219	7481	279.257	30.7854	7.64874	5.38411
1.04355	up	NR_024485	chr1:227921673-227921732	LOC100130093	Homo sapiens uncharacterized LOC100130093 (LOC100130093), transcript variant 1, long non-coding RNA [NR_024485]		NR_024485	Hs.745334	100130093	97.7961	49.9177	6.20323	6.14174
1.92861	up	NM_053045	chr9:140098995-140098936	TMEM203	Homo sapiens transmembrane protein 203 (TMEM203), mRNA [NM_053045]	GO:0016021	NM_053045	Hs.231029	94107	1182.36	271.937	9.70446	8.75689
2.26604	up	NM_022750	chr7:139724005-139723946	PARP12	Homo sapiens poly (ADP-ribose) polymerase family, member 12 (PARP12), transcript variant 1, mRNA [NM_022750]	GO:0008152|GO:0005634|GO:0046872|GO:0003950	NM_022750	Hs.12646	64761	139.133	33.2746	6.68703	5.50686
1.55103	up	NM_005147	chr16:4506392-4506451	DNAJA3	Homo sapiens DnaJ (Hsp40) homolog, subfamily A, member 3 (DNAJA3), transcript variant 1, mRNA [NM_005147]	GO:0005515|GO:0042645|GO:0030054|GO:0031594|GO:0009408|GO:0043231|GO:0042026|GO:0043069|GO:0060336|GO:0005083|GO:0006457|GO:0005759|GO:0045211|GO:0031398|GO:0033256|GO:0043124|GO:0033077|GO:0019901|GO:0007569|GO:0000122|GO:0030544|GO:0051082|GO:0007005|GO:0071340|GO:0019897|GO:0008134|GO:0008285|GO:0007264|GO:0005133|GO:0005884|GO:0008385|GO:0051087|GO:0005634|GO:0006924|GO:0046872|GO:0005829|GO:…	NM_005147	Hs.459779	9093	3114.73	960.603	11.158	10.5248
1.23047	up	AF289615	chr13:99189066-99189007		Homo sapiens clone pp9953 unknown mRNA. [AF289615]			Hs.684473		60.6346	28.0484	5.53178	5.23257
1.30682	up	NM_030895	chr8:144379467-144379526	ZNF696	Homo sapiens zinc finger protein 696 (ZNF696), mRNA [NM_030895]	GO:0006355|GO:0003700|GO:0005634|GO:0003677|GO:0046872|GO:0006351	NM_030895	Hs.512740	79943	113.925	46.323	6.41012	6.02406
1.04891	up	NR_102755	chr5:55299329-55299388	FLJ31104	Homo sapiens uncharacterized LOC441072 (FLJ31104), long non-coding RNA [NR_102755]		NR_102755	Hs.482141	441072	58.5243	31.3115	5.47831	5.40941
1.09621	up	NM_018297	chr3:25760904-25760845	NGLY1	Homo sapiens N-glycanase 1 (NGLY1), transcript variant 1, mRNA [NM_018297]	GO:0005515|GO:0005737|GO:0006516|GO:0046872|GO:0000224	NM_018297	Hs.368960	55768	5632.51	2708.25	12.0474	11.9149
4.16647	up	NM_001042414	chr13:20315765-20315706	PSPC1	Homo sapiens paraspeckle component 1 (PSPC1), transcript variant 1, mRNA [NM_001042414]	GO:0005515|GO:0005730|GO:0001047|GO:0006351|GO:0016363|GO:0005737|GO:0042382|GO:0000166|GO:0016607|GO:0042752|GO:0005654|GO:0048511|GO:0045892	NM_001042414	Hs.213198	55269	796.491	89.3903	9.12012	7.06129
1.85519	up	NM_005153	chr16:84812831-84812890	USP10	Homo sapiens ubiquitin specific peptidase 10 (USP10), transcript variant 2, mRNA [NM_005153]	GO:0005515|GO:0016579|GO:0004843|GO:0030330|GO:0006914|GO:0005634|GO:0044325|GO:0004197|GO:0002039|GO:0005737|GO:0006281|GO:0061136|GO:0010506|GO:0043161|GO:0005769	NM_005153	Hs.136778	9100	1073.9	257.294	9.5615	8.66993
1.30318	up	NM_020461	chr22:50656772-50656713	TUBGCP6	Homo sapiens tubulin, gamma complex associated protein 6 (TUBGCP6), mRNA [NM_020461]	GO:0008017|GO:0005813|GO:0000922|GO:0016020|GO:0007020|GO:0000086|GO:0005874|GO:0000278|GO:0008274|GO:0070062|GO:0005829	NM_020461	Hs.336431	85378	57.5043	25.3083	5.45279	5.07075
7.17254	up	NM_144703	chr20:60699744-60699803	LSM14B	Homo sapiens LSM14B, SCD6 homolog B (S. cerevisiae) (LSM14B), mRNA [NM_144703]	GO:0030529|GO:0007275|GO:0006417	NM_144703	Hs.105379	149986	60.9526	5.36572	5.54053	2.69805
4.14136	up	NM_145725	chr14:103372362-103372421	TRAF3	Homo sapiens TNF receptor-associated factor 3 (TRAF3), transcript variant 1, mRNA [NM_145725]	GO:0050688|GO:0005515|GO:0035631|GO:0004842|GO:0034142|GO:0016567|GO:0016874|GO:0031996|GO:0001817|GO:0005829|GO:0005739|GO:0030162|GO:0002756|GO:0032648|GO:0004871|GO:0034138|GO:0032480|GO:0031625|GO:0005164|GO:0019901|GO:0006915|GO:0042981|GO:0032088|GO:0002224|GO:0033209|GO:0007165|GO:0008063|GO:0045087|GO:0009898|GO:0035666|GO:0008270|GO:0005768	NM_145725	Hs.510528	7187	225.798	29.1734	7.34774	5.29764
4.48279	up	NM_003247	chr6:169620353-169620294	THBS2	Homo sapiens thrombospondin 2 (THBS2), mRNA [NM_003247]	GO:0051965|GO:0005515|GO:0016525|GO:0005509|GO:0031091|GO:0005576|GO:0007155|GO:0008201|GO:0005604	NM_003247	Hs.371147	7058	36.1465	5.16004	4.80919	2.6448
1.72956	up	NM_022149	chr3:184428985-184428926	MAGEF1	Homo sapiens melanoma antigen family F, 1 (MAGEF1), mRNA [NM_022149]	GO:0070062	NM_022149	Hs.306123	64110	671.748	173.605	8.88451	8.09411
1.20756	up	NM_012068	chr19:50436754-50436813	ATF5	Homo sapiens activating transcription factor 5 (ATF5), transcript variant 1, mRNA [NM_012068]	GO:0005515|GO:0005667|GO:0021891|GO:0043066|GO:0000977|GO:0006357|GO:0003714|GO:0001228|GO:0009791|GO:0006351|GO:0048712|GO:0005737|GO:0035264|GO:0045944|GO:0031072|GO:0007623|GO:0005654	NM_012068	Hs.9754	22809	58.9031	27.7756	5.4875	5.2154
19.3213	up		chr11:2004498-2004439	MRPL23-AS1	Homo sapiens MRPL23 antisense RNA 1 (MRPL23-AS1), long non-coding RNA [NR_024471]		NR_024471	Hs.677620	100133545	305.994	9.10282	7.77461	3.50249
4.8126	up	NM_001037335	chr20:62189535-62189476	HELZ2	Homo sapiens helicase with zinc finger 2, transcriptional coactivator (HELZ2), transcript variant 1, mRNA [NM_001037335]	GO:0005515|GO:0030374|GO:0016020|GO:0045944|GO:0004386|GO:0005654|GO:0044281|GO:0005524|GO:0003677|GO:0046872|GO:0044255|GO:0006351	NM_001037335	Hs.517180	85441	2393.06	228.936	10.77	8.50321
1.33851	up	NM_001659	chr12:49330310-49330251	ARF3	Homo sapiens ADP-ribosylation factor 3 (ARF3), mRNA [NM_001659]	GO:0048471|GO:0006661|GO:0000139|GO:0007264|GO:0003924|GO:0044281|GO:0016192|GO:0015031|GO:0006644|GO:0005525|GO:0070062	NM_001659	Hs.119177	377	1093.42	358.663	9.58665	9.16602
2.27595	up	NM_006322	chr13:113158954-113158433	TUBGCP3	Homo sapiens tubulin, gamma complex associated protein 3 (TUBGCP3), transcript variant 1, mRNA [NM_006322]	GO:0005515|GO:0005827|GO:0005813|GO:0043015|GO:0005814|GO:0005819|GO:0005829|GO:0007338|GO:0005737|GO:0016020|GO:0005198|GO:0000086|GO:0007020|GO:0005200|GO:0000278	NM_006322	Hs.224152	10426	213.117	48.0596	7.26928	6.08281
1.94905	up	NM_138797	chr22:38227345-38227286	ANKRD54	Homo sapiens ankyrin repeat domain 54 (ANKRD54), transcript variant 1, mRNA [NM_138797]	GO:0045859|GO:0019887|GO:0005737|GO:0045648|GO:0030496|GO:0005634|GO:0032403|GO:0006913	NM_138797	Hs.135259	129138	227.906	58.6025	7.36104	6.39826
1.7534	up	NM_000546	chr17:7572691-7572632	TP53	Homo sapiens tumor protein p53 (TP53), transcript variant 1, mRNA [NM_000546]	GO:0005515|GO:0000790|GO:0009651|GO:0003700|GO:0006983|GO:0006366|GO:0009303|GO:0000981|GO:0001756|GO:0005657|GO:0002020|GO:0007406|GO:0007219|GO:0005759|GO:0010666|GO:0007179|GO:0002360|GO:0002326|GO:0006978|GO:0010332|GO:0000785|GO:0000060|GO:0006977|GO:0005507|GO:0007569|GO:0007275|GO:0000122|GO:0000979|GO:0001701|GO:0000733|GO:0002931|GO:0006284|GO:0008270|GO:0005654|GO:0006289|GO:0008134|GO:…	NM_000546	Hs.437460	7157	57.6485	19.2794	5.45649	4.64634
4.91855	up	NM_031966	chr5:68471363-68473123	CCNB1	Homo sapiens cyclin B1 (CCNB1), mRNA [NM_031966]	GO:0007077|GO:0005515|GO:0060045|GO:0046680|GO:0090266|GO:0007283|GO:0001556|GO:0005113|GO:0071398|GO:0005813|GO:0071283|GO:0019901|GO:0001701|GO:0000922|GO:0035173|GO:0045931|GO:0055015|GO:0005654|GO:0007080|GO:0000278|GO:0031442|GO:0051301|GO:0043148|GO:0005634|GO:0000079|GO:0048146|GO:0042246|GO:0031145|GO:0005829|GO:0005737|GO:0000082|GO:0000086|GO:0051726|GO:2000775|GO:0060623|GO:0051987|GO:…	NM_031966	Hs.23960	891	7534.28	757.051	12.4966	10.1984
1.47982	up	NM_016235	chr16:19870688-19870629	GPRC5B	Homo sapiens G protein-coupled receptor, class C, group 5, member B (GPRC5B), mRNA [NM_016235]	GO:0001664|GO:0005886|GO:0009986|GO:0019901|GO:0004930|GO:0061098|GO:0090263|GO:0005730|GO:0005634|GO:0042593|GO:0030295|GO:0005615|GO:0043231|GO:0007186|GO:0045666|GO:0050729|GO:0010976|GO:0060907|GO:0045121|GO:0007626|GO:0016021|GO:0043123|GO:0030659|GO:0070062	NM_016235	Hs.148685	51704	261.25	85.4155	7.55287	6.98745
1.26812	up	NM_017865	chr1:249144393-249144334	ZNF692	Homo sapiens zinc finger protein 692 (ZNF692), transcript variant 2, mRNA [NM_017865]	GO:0006355|GO:0005634|GO:0003677|GO:0046872|GO:0006351	NM_017865	Hs.377705	55657	356.582	129.684	7.98426	7.64157
1.07279	up	NM_002985	chr17:34199391-34199332	CCL5	Homo sapiens chemokine (C-C motif) ligand 5 (CCL5), transcript variant 1, mRNA [NM_002985]	GO:0005515|GO:0006887|GO:0043621|GO:0005615|GO:0042803|GO:0043623|GO:0031726|GO:0030298|GO:0006935|GO:0000165|GO:0031729|GO:0031663|GO:0045070|GO:0045071|GO:0050679|GO:0031584|GO:0008009|GO:0045744|GO:0030335|GO:0042531|GO:0009636|GO:0014068|GO:0042056|GO:0045785|GO:0043922|GO:0016004|GO:0045089|GO:0007186|GO:0048245|GO:0010759|GO:0043491|GO:0048246|GO:0042119|GO:0031730|GO:0007267|GO:0014911|GO:…	NM_002985	Hs.514821	6352	20.9991	12.2185	4.05015	3.94878
2.62727	up	NM_022740	chr7:139246970-139246911	HIPK2	Homo sapiens homeodomain interacting protein kinase 2 (HIPK2), transcript variant 1, mRNA [NM_022740]	GO:0005515|GO:0001654|GO:0046330|GO:0046332|GO:0048596|GO:0007224|GO:0043524|GO:0030578|GO:0018105|GO:0050882|GO:0018107|GO:0007179|GO:0006978|GO:0001102|GO:0001105|GO:0060235|GO:0003714|GO:0046790|GO:0010842|GO:0000122|GO:0042771|GO:0043388|GO:0045893|GO:0008284|GO:0005634|GO:0061072|GO:0009952|GO:0060395|GO:0032092|GO:0030514|GO:0005737|GO:0051091|GO:0030182|GO:0045944|GO:0007628|GO:0051726|GO:…	NM_022740	Hs.731417	28996	192.716	38.2795	7.12458	5.73101
1.4091	up	NM_001300734	chr11:47238539-47238598	DDB2	Homo sapiens damage-specific DNA binding protein 2, 48kDa (DDB2), transcript variant D1, mRNA [NM_001300734]	GO:0000209|GO:0005515|GO:0035518|GO:0004842|GO:0030054|GO:0003677|GO:0051865|GO:0003684|GO:0043234|GO:0006281|GO:0006290|GO:0070914|GO:0005654|GO:0031465|GO:0006289|GO:0000718|GO:0009411	NM_001300734	Hs.700338	1643	364.743	119.98	8.0176	7.52283
2.36514	up	NM_007135	chr9:130207248-130207307	ZNF79	Homo sapiens zinc finger protein 79 (ZNF79), transcript variant 1, mRNA [NM_007135]	GO:0008150|GO:0003674|GO:0006355|GO:0005634|GO:0003677|GO:0046872|GO:0006351	NM_007135	Hs.522399	7633	242.696	52.1455	7.45458	6.21266
2.00275	up	NM_014810	chr1:180053181-180053240	CEP350	Homo sapiens centrosomal protein 350kDa (CEP350), mRNA [NM_014810]	GO:0008017|GO:0005515|GO:0005813|GO:0005737|GO:0034453|GO:0016020|GO:0005819|GO:0005654	NM_014810	Hs.413045	9857	1002.98	222.156	9.46418	8.4622
1.77131	up	NM_001017980	chrX:150573488-150573547	VMA21	Homo sapiens VMA21 vacuolar H+-ATPase homolog (S. cerevisiae) (VMA21), mRNA [NM_001017980]	GO:0070072|GO:0030127|GO:0033116|GO:0005789|GO:0016021|GO:0005764	NM_001017980	Hs.58633	203547	1748.37	445.594	10.2915	9.46664
1.23146	up	NM_001003714	chr7:99057746-99055957	ATP5J2	Homo sapiens ATP synthase, H+ transporting, mitochondrial Fo complex, subunit F2 (ATP5J2), transcript variant 3, mRNA [NM_001003714]	GO:0022857|GO:0005743|GO:0005634|GO:0044281|GO:0005753|GO:0022904|GO:0042776|GO:0016021|GO:0016887|GO:0044237|GO:0045263|GO:0015992|GO:0070062	NM_001003714	Hs.521056	9551	4848.19	1992.93	11.8293	11.5289
1.17507	up	NM_145806	chr10:135125327-135126332	ZNF511	Homo sapiens zinc finger protein 511 (ZNF511), transcript variant 1, mRNA [NM_145806]	GO:0006355|GO:0005634|GO:0003677|GO:0046872|GO:0006351	NM_145806	Hs.422113	118472	1154.53	437.391	9.66975	9.437
1.24159	up	NM_207426	chr10:129539033-129539092	FOXI2	Homo sapiens forkhead box I2 (FOXI2), mRNA [NM_207426]	GO:0043565|GO:0006366|GO:0006357|GO:0000981|GO:0005634	NM_207426	Hs.449674	399823	20389.1	11424.3	14.1259	13.8137
1.59875	up	NR_036500	chr14:89885621-89885680	FOXN3-AS1	Homo sapiens FOXN3 antisense RNA 1 (FOXN3-AS1), long non-coding RNA [NR_036500]		NR_036500	Hs.585207	400236	189.236	59.6869	7.09929	6.42235
1.11074	up	AJ535838	chr8:33246513-33246454	FUT10	fucosyltransferase 10 (alpha (1,3) fucosyltransferase) [Source:HGNC Symbol;Acc:HGNC:19234] [ENST00000520767]	GO:0097150|GO:0030097|GO:0046920|GO:0042355|GO:0005794|GO:0006605|GO:0009790|GO:0036065|GO:0007399|GO:0009566|GO:0006457|GO:0032580|GO:0021799|GO:0042060|GO:0006486|GO:0016021		Hs.458713	84750	74.7038	36.6929	5.8177	5.66619
2.2875	up	NM_002796	chr1:151374330-151374389	PSMB4	Homo sapiens proteasome (prosome, macropain) subunit, beta type, 4 (PSMB4), mRNA [NM_002796]	GO:0002474|GO:0010467|GO:0002862|GO:0090263|GO:0005634|GO:0044281|GO:0031145|GO:0005829|GO:0004298|GO:0034641|GO:0000082|GO:0016032|GO:0090090|GO:0070062|GO:0006977|GO:0000209|GO:0005839|GO:0000502|GO:0043066|GO:0006521|GO:0051437|GO:0042590|GO:0006915|GO:0042981|GO:0051436|GO:0051439|GO:0001530|GO:0002479|GO:0005654|GO:0000278	NM_002796	Hs.89545	5692	30492.3	9597.73	14.7776	13.5839
1.47573	up	NM_001135865	chr16:22547334-22547393	NPIPB5	Homo sapiens nuclear pore complex interacting protein family, member B5 (NPIPB5), mRNA [NM_001135865]		NM_001135865	Hs.720286	100132247	108669	66055.2	16.7152	16.1538
1.28186	up	NM_007359	chr17:38328012-38328071	CASC3	Homo sapiens cancer susceptibility candidate 3 (CASC3), mRNA [NM_007359]	GO:0005515|GO:0006397|GO:0008380|GO:0010467|GO:0048471|GO:0008298|GO:0006417|GO:0042802|GO:0005829|GO:0008150|GO:0000184|GO:0016607|GO:0030529|GO:0051028|GO:0019899|GO:0035145|GO:0031625	NM_007359	Hs.743287	22794	4916.81	1950.38	11.8489	11.4906
1.03733	up	NM_021150	chr12:66742192-66742133	GRIP1	Homo sapiens glutamate receptor interacting protein 1 (GRIP1), transcript variant 1, mRNA [NM_021150]	GO:0005515|GO:0043005|GO:0030054|GO:0005886|GO:0008013|GO:0005783|GO:0003713|GO:0007268|GO:0030159|GO:0050681|GO:0035259|GO:0008022|GO:0030425|GO:0016358|GO:0005829|GO:0035556|GO:0008104|GO:0045211|GO:0016023|GO:0045121|GO:0055037|GO:0045893|GO:0030521	NM_021150	Hs.505946	23426	20.2633	12.2672	4.0063	3.95342
1.47788	up	BC121000	chr9:135786685-135786626	TSC1	tuberous sclerosis 1 [Source:HGNC Symbol;Acc:HGNC:12362] [ENST00000403810]	GO:0045859|GO:0005515|GO:0008286|GO:0017148|GO:0032007|GO:0008285|GO:0021987|GO:0005886|GO:0005884|GO:0051492|GO:0051087|GO:0051894|GO:0051291|GO:0043231|GO:0005829|GO:0030426|GO:0006407|GO:0005737|GO:0046323|GO:0051726|GO:0007050|GO:0055007|GO:0006813|GO:0005938|GO:0030695|GO:0032868|GO:0001822|GO:0046627|GO:0042552|GO:0050821|GO:0001843|GO:0032862|GO:0006417|GO:0030027|GO:0032794|GO:0043234|GO:…		Hs.370854	7248	31.0118	12.991	4.60025	4.03673
1.26144	up	NM_018314	chr11:18586542-18586483	UEVLD	Homo sapiens UEV and lactate/malate dehyrogenase domains (UEVLD), transcript variant 2, mRNA [NM_018314]	GO:0008150|GO:0003674|GO:0044262|GO:0015031|GO:0006464|GO:0070062|GO:0055114|GO:0016616	NM_018314	Hs.407991	55293	95.142	40.7988	6.16536	5.83028
1.49896	up	NM_207361	chr13:39461187-39461246	FREM2	Homo sapiens FRAS1 related extracellular matrix protein 2 (FREM2), mRNA [NM_207361]	GO:0048839|GO:0007154|GO:0005886|GO:0005509|GO:0016021|GO:0007156|GO:0002009|GO:0070062|GO:0005604	NM_207361	Hs.253994	341640	47.4328	18.863	5.19568	4.61172
2.20299	up	NM_001008530	chr14:93178016-93176171	LGMN	Homo sapiens legumain (LGMN), transcript variant 2, mRNA [NM_001008530]	GO:0005770|GO:0042359|GO:0010447|GO:0045177|GO:0044281|GO:0002224|GO:0005764|GO:0003014|GO:0004197|GO:0019886|GO:0043524|GO:0040015|GO:0051603|GO:0045087|GO:0032801|GO:0006508|GO:0008233|GO:0008202|GO:0070062|GO:0043202	NM_001008530	Hs.18069	5641	228.149	52.5644	7.36293	6.22347
1.31064	up	NM_152713	chr11:125489999-125490703	STT3A	Homo sapiens STT3A, subunit of the oligosaccharyltransferase complex (catalytic) (STT3A), transcript variant 2, mRNA [NM_152713]	GO:0005515|GO:0016020|GO:0043686|GO:0005789|GO:0004579|GO:0016021|GO:0008250|GO:0044267|GO:0043687|GO:0018279	NM_152713	Hs.504237	3703	2563.36	931.565	10.874	10.4838
1.87391	up	NM_024944	chr21:19639536-19639595	CHODL	Homo sapiens chondrolectin (CHODL), transcript variant 1, mRNA [NM_024944]	GO:0048471|GO:0005737|GO:0007517|GO:0005540|GO:0030246|GO:0016021	NM_024944	Hs.283725	140578	274.639	72.3623	7.62372	6.71766
1.11944	up	NM_080821	chr20:54943040-54943099	FAM210B	Homo sapiens family with sequence similarity 210, member B (FAM210B), mRNA [NM_080821]	GO:0016021	NM_080821	Hs.143736	116151	729.366	288.056	9.00613	8.84336
1.74043	up	NM_015411	chr7:56147679-56147738	SUMF2	Homo sapiens sulfatase modifying factor 2 (SUMF2), transcript variant 2, mRNA [NM_015411]	GO:0005788|GO:0044267|GO:0046872|GO:0043687	NM_015411	Hs.279696	25870	262.676	74.6356	7.56347	6.76403
2.06231	up	NM_017895	chr20:47860532-47860591	DDX27	Homo sapiens DEAD (Asp-Glu-Ala-Asp) box polypeptide 27 (DDX27), mRNA [NM_017895]	GO:0008152|GO:0004386|GO:0005634|GO:0005524	NM_017895	Hs.65234	55661	3873.58	889.913	11.471	10.4268
2.94514	up	NM_018298	chr1:85488028-85487863	MCOLN3	Homo sapiens mucolipin 3 (MCOLN3), transcript variant 1, mRNA [NM_018298]	GO:0005737|GO:0034220|GO:0042491|GO:0005886|GO:0070588|GO:0007626|GO:0016021|GO:0055085	NM_018298	Hs.535239	55283	78.4522	15.697	5.88744	4.3291
1.34827	up	NM_002952	chr16:2012137-2012081	RPS2	Homo sapiens ribosomal protein S2 (RPS2), mRNA [NM_002952]	GO:0005515|GO:0010467|GO:0019058|GO:0005634|GO:0003729|GO:0006412|GO:0006413|GO:0006414|GO:0005829|GO:0005737|GO:0000184|GO:0016032|GO:0070062|GO:0003735|GO:0017134|GO:0006614|GO:0019083|GO:0005730|GO:0051347|GO:0006415|GO:0016020|GO:0022627|GO:0005654|GO:0019899|GO:0005925|GO:0044267	NM_002952	Hs.356366	6187	246740	154127	17.8161	17.385
1.00547	up		chr6:109315720-109315661		Q2M2B7_HUMAN (Q2M2B7) Sestrin 1, partial (68%) [THC2527965]					127.315	65.1301	6.56569	6.55781
2.55855	up		chr15:76039248-76039308							14204.2	3151.63	13.4809	12.1256
4.37994	up	NM_018369	chr5:59893300-59893241	DEPDC1B	Homo sapiens DEP domain containing 1B (DEPDC1B), transcript variant 1, mRNA [NM_018369]	GO:0043547|GO:0051056|GO:0016477|GO:0007264|GO:0030177|GO:0005829|GO:0005096	NM_018369	Hs.482233	55789	1029.81	108.223	9.50131	7.3704
1.36265	up	NM_182529	chr7:108204772-108204713	THAP5	Homo sapiens THAP domain containing 5 (THAP5), transcript variant 2, mRNA [NM_182529]	GO:0007049|GO:0005654|GO:0005634|GO:0045786|GO:0002020|GO:0003677|GO:0046872	NM_182529	Hs.707689	168451	76.156	31.1327	5.84578	5.39937
9.66469	up	NM_001548	chr10:91163438-91163497	IFIT1	Homo sapiens interferon-induced protein with tetratricopeptide repeats 1 (IFIT1), transcript variant 1, mRNA [NM_001548]	GO:0005515|GO:0032091|GO:0019060|GO:0050689|GO:0003723|GO:0019221|GO:0051097|GO:0009615|GO:0005829|GO:0071360|GO:0005737|GO:0051607|GO:0060337|GO:0071357|GO:0045070|GO:0045071	NM_001548	Hs.20315	3434	1234.31	62.6095	9.76919	6.49646
2.57481	up	NM_001302109	chr16:3368494-3368553	ZNF75A	Homo sapiens zinc finger protein 75a (ZNF75A), transcript variant 1, mRNA [NM_001302109]	GO:0008150|GO:0003674|GO:0006355|GO:0005634|GO:0003677|GO:0046872|GO:0006351	NM_001302109	Hs.513292	7627	1126.91	195.448	9.634	8.26953
1.46496	up	NM_198077	chr1:85724296-85724237	C1orf52	Homo sapiens chromosome 1 open reading frame 52 (C1orf52), transcript variant 1, mRNA [NM_198077]	GO:0005654|GO:0005634	NM_198077	Hs.26226	148423	588.815	179.474	8.69631	8.14544
1.09748	up	NM_173165	chr16:68225293-68225352	NFATC3	Homo sapiens nuclear factor of activated T-cells, cytoplasmic, calcineurin-dependent 3 (NFATC3), transcript variant 1, mRNA [NM_173165]	GO:0071285|GO:0005515|GO:0001569|GO:0006357|GO:0006366|GO:0005730|GO:0005634|GO:0000978|GO:0005829|GO:0007507|GO:0045333|GO:0001077|GO:0005737|GO:0006954|GO:0045944|GO:0045087|GO:0003682|GO:0071277|GO:0005654|GO:0055001|GO:0038095|GO:0051145	NM_173165	Hs.436585	4775	111.127	53.1924	6.37747	6.24327
1.14811	up		chr2:062422413-062422472							33.5371	17.602	4.70544	4.50619
1.03761	up	NM_005389	chr6:150131752-150131811	PCMT1	Homo sapiens protein-L-isoaspartate (D-aspartate) O-methyltransferase (PCMT1), transcript variant 1, mRNA [NM_005389]	GO:0004719|GO:0005737|GO:0005783|GO:0030091|GO:0006479|GO:0031982|GO:0070062	NM_005389	Hs.279257	5110	3629.18	1729.53	11.3738	11.3205
4.18823	up	NM_144703	chr20:60709375-60709434	LSM14B	Homo sapiens LSM14B, SCD6 homolog B (S. cerevisiae) (LSM14B), mRNA [NM_144703]	GO:0030529|GO:0007275|GO:0006417	NM_144703	Hs.105379	149986	224.45	28.7459	7.34051	5.27417
1.18069	up	NM_024074	chr19:16799430-16799489	TMEM38A	Homo sapiens transmembrane protein 38A (TMEM38A), mRNA [NM_024074]	GO:0031965|GO:0033017|GO:0005267|GO:0016021|GO:0071805|GO:0070062	NM_024074	Hs.436068	79041	209.701	86.7181	7.25062	7.01099
1.11778	up	AB231713	chr11:50379683-50379742	LOC646813	Homo sapiens mRNA for hypothetical protein, partial sequence, clone:Hsa11-digit09-11-09-R. [AB231713]			Hs.684179	646813	68.0183	33.7092	5.68718	5.52655
5.13479	up	NR_002771	chr1:64014962-64015021	DLEU2L	Homo sapiens deleted in lymphocytic leukemia 2-like (DLEU2L), non-coding RNA [NR_002771]		NR_002771	Hs.659291	79469	660.683	62.7123	8.85917	6.49887
1.1771	up	NM_031409	chr6:167552098-167552157	CCR6	Homo sapiens chemokine (C-C motif) receptor 6 (CCR6), transcript variant 2, mRNA [NM_031409]	GO:0070098|GO:0005886|GO:0002407|GO:0006928|GO:0007204|GO:0007165|GO:0006955|GO:0006968|GO:0006935|GO:0007186|GO:0005887|GO:0045087|GO:0006959|GO:0004950|GO:0016493|GO:0004872	NM_031409	Hs.46468	1235	3556.86	1490.73	11.3508	11.1155
1.22906	up		chr9:127662558-127662499	GOLGA1	golgin A1 [Source:HGNC Symbol;Acc:HGNC:4424] [ENST00000373551]	GO:0005802|GO:0048471|GO:0005794|GO:0032580|GO:0043231|GO:0000042			2800	58.0026	26.9286	5.46559	5.16803
2.10641	up	NM_014915	chr10:27302014-27301955	ANKRD26	Homo sapiens ankyrin repeat domain 26 (ANKRD26), transcript variant 1, mRNA [NM_014915]	GO:0046621|GO:0060259|GO:0005813|GO:0040015|GO:0045599|GO:0046627|GO:0005884|GO:0070373|GO:0042593|GO:0019217	NM_014915	Hs.361041	22852	180.141	44.3632	7.03343	5.95864
1.10612	up		chrX:102788564-102788505							601.817	241.592	8.72664	8.58113
11.7407	up	NM_016095	chr16:85711713-85711654	GINS2	Homo sapiens GINS complex subunit 2 (Psf2 homolog) (GINS2), mRNA [NM_016095]	GO:0005515|GO:0006271|GO:0005654|GO:0000278	NM_016095	Hs.433180	51659	955.967	40.8257	9.3849	5.83145
1.54278	up		chr13:025912864-025912923							77.9699	28.3618	5.87841	5.25287
1.09399	up	NM_024597	chrX:135299676-135299617	MAP7D3	Homo sapiens MAP7 domain containing 3 (MAP7D3), transcript variant 1, mRNA [NM_024597]	GO:0008017|GO:0005813|GO:0005874|GO:0005819|GO:0000226|GO:0005634|GO:0015629|GO:0005737|GO:0046785|GO:0015631|GO:0016020|GO:0005198|GO:0005654	NM_024597	Hs.446275	79649	228.94	99.6327	7.36821	7.23861
1.42162	up	NM_005385	chr3:42672047-42672701	NKTR	Homo sapiens natural killer cell triggering receptor (NKTR), mRNA [NM_005385]	GO:0000413|GO:0016018|GO:0016020|GO:0006457|GO:0003755	NM_005385	Hs.529509	4820	548.895	173.628	8.60186	8.09433
5.80832	up	NM_006762	chr1:31205902-31205843	LAPTM5	Homo sapiens lysosomal protein transmembrane 5 (LAPTM5), mRNA [NM_006762]	GO:0005887|GO:0006810|GO:0005765|GO:0005764	NM_006762	Hs.371021	7805	73.4917	7.7264	5.79769	3.25957
1.60706	up	NM_013319	chr1:11346237-11346296	UBIAD1	Homo sapiens UbiA prenyltransferase domain containing 1 (UBIAD1), mRNA [NM_013319]	GO:0005515|GO:0009234|GO:0016209|GO:0031966|GO:0005783|GO:0005634|GO:0004659|GO:0006744|GO:0005737|GO:0030173|GO:0016020|GO:0005789|GO:0042371	NM_013319	Hs.522933	29914	527.058	149.387	8.5429	7.85848
1.14771	up	NM_001145513	chr7:29963349-29963290	SCRN1	Homo sapiens secernin 1 (SCRN1), transcript variant 1, mRNA [NM_001145513]	GO:0003674|GO:0031965|GO:0005737|GO:0006508|GO:0005634|GO:0006887|GO:0016805	NM_001145513	Hs.520740	9805	28.9472	15.4983	4.50619	4.30743
1.41041	up	NM_153371	chr13:28120442-28120383	LNX2	Homo sapiens ligand of numb-protein X 2 (LNX2), mRNA [NM_153371]	GO:0005515|GO:0051260|GO:0008270|GO:0030165	NM_153371	Hs.132359	222484	547.753	174.441	8.59737	8.10126
2.6184	up	NM_001747	chr2:85622075-85622016	CAPG	Homo sapiens capping protein (actin filament), gelsolin-like (CAPG), transcript variant 1, mRNA [NM_001747]	GO:0042470|GO:0051016|GO:0006461|GO:0030031|GO:0008290|GO:0005634|GO:0003779|GO:0070062	NM_001747	Hs.516155	822	1138.96	194.338	9.65005	8.26136
7.62049	up	NM_000633	chr18:60790782-60790723	BCL2	Homo sapiens B-cell CLL/lymphoma 2 (BCL2), transcript variant alpha, mRNA [NM_000633]	GO:0016248|GO:0005515|GO:0001656|GO:0030308|GO:0001658|GO:0033689|GO:0030307|GO:0010523|GO:0007409|GO:0002020|GO:0009791|GO:0006808|GO:0031069|GO:0018105|GO:0018107|GO:0010039|GO:0014031|GO:0001662|GO:0002326|GO:0033033|GO:0010332|GO:0031625|GO:0000209|GO:0002320|GO:0033077|GO:0031965|GO:0030336|GO:0007565|GO:0010559|GO:0007569|GO:0032469|GO:0009636|GO:0001503|GO:0002931|GO:0005789|GO:0001952|GO:…	NM_000633	Hs.150749	596	75.0827	6.10082	5.82495	2.89507
1.43939	up	NM_001160301	chr1:98186292-98186233	DPYD	Homo sapiens dihydropyrimidine dehydrogenase (DPYD), transcript variant 2, mRNA [NM_001160301]	GO:0050661|GO:0017113|GO:0006214|GO:0051539|GO:0006210|GO:0050660|GO:0006212|GO:0006222|GO:0055086|GO:0044281|GO:0046872|GO:0042803|GO:0005829|GO:0019483|GO:0046135|GO:0005737|GO:0006145|GO:0004152|GO:0006206|GO:0055114|GO:0006208	NM_001160301	Hs.335034	1806	62.6345	25.0026	5.57557	5.05011
2.71375	up	NM_005348	chr14:102549512-102549453	HSP90AA1	Homo sapiens heat shock protein 90kDa alpha (cytosolic), class A member 1 (HSP90AA1), transcript variant 2, mRNA [NM_005348]	GO:0005515|GO:0006986|GO:0005886|GO:0050999|GO:0005634|GO:0044281|GO:0045040|GO:0042803|GO:0045429|GO:0042802|GO:0005829|GO:0005739|GO:0034605|GO:0042026|GO:0005737|GO:0000166|GO:0007411|GO:0071682|GO:0000086|GO:0046209|GO:0030235|GO:0051131|GO:0006839|GO:0016887|GO:0070062|GO:0048010|GO:0042470|GO:0030911|GO:0006996|GO:0005576|GO:0005524|GO:0006898|GO:0007165|GO:0016020|GO:0045087|GO:0023026|GO:…	NM_005348	Hs.525600	3320	17276.8	3909.61	13.8478	12.4075
1.26634	up	NM_002552	chr2:148691827-148691768	ORC4	Homo sapiens origin recognition complex, subunit 4 (ORC4), transcript variant 2, mRNA [NM_002552]	GO:0005515|GO:0000808|GO:0005730|GO:0005634|GO:0003688|GO:0015629|GO:0005524|GO:0006260|GO:0000082|GO:0005737|GO:0000166|GO:0006270|GO:0005654|GO:0005664|GO:0000278	NM_002552	Hs.558364	5000	57.9884	26.19	5.46539	5.12473
2.8331	up	NM_002009	chr15:49776810-49776869	FGF7	Homo sapiens fibroblast growth factor 7 (FGF7), mRNA [NM_002009]	GO:0008286|GO:0005515|GO:0010838|GO:0008284|GO:0051549|GO:0010463|GO:0050731|GO:0031069|GO:0060665|GO:0007173|GO:0060501|GO:0051781|GO:0008201|GO:0050679|GO:0048011|GO:0005794|GO:0031532|GO:0048015|GO:0009611|GO:0005576|GO:0005104|GO:0042056|GO:0050918|GO:0007165|GO:0008544|GO:0008543|GO:0034394|GO:0045087|GO:0061033|GO:0008083|GO:0038095|GO:0060445	NM_002009	Hs.567268	2252	90.7242	18.6586	6.09795	4.59557
7.06271	up		chr13:113564794-113564853							46.6694	5	5.16722	2.347
3.05323	up	NM_024899	chr18:12674543-12673452	CEP76	Homo sapiens centrosomal protein 76kDa (CEP76), transcript variant 1, mRNA [NM_024899]	GO:0005515|GO:0043234|GO:0005813|GO:0006996|GO:0005814|GO:0000086|GO:0046599|GO:0000278|GO:0005829	NM_024899	Hs.236940	79959	501.453	79.4423	8.47344	6.86311
1.01775	up	NM_018558	chrX:151821469-151821528	GABRQ	Homo sapiens gamma-aminobutyric acid (GABA) A receptor, theta (GABRQ), mRNA [NM_018558]	GO:0005230|GO:0030054|GO:0005886|GO:0004890|GO:0005326|GO:0034707|GO:0007268|GO:0055085|GO:0005254|GO:0043235|GO:0007165|GO:0034220|GO:0005887|GO:0045211|GO:0006836|GO:0004888	NM_018558	Hs.283081	55879	24.7598	15.185	4.30007	4.27468
1.10117	up	NM_032587	chr5:40843751-40843810	CARD6	Homo sapiens caspase recruitment domain family, member 6 (CARD6), mRNA [NM_032587]	GO:0006915|GO:0042981	NM_032587	Hs.200242	84674	31.423	17.2642	4.61638	4.47735
1.11238	up	XR_132607	chr16:25080025-25080084	LOC283887	PREDICTED: Homo sapiens uncharacterized LOC283887 (LOC283887), misc_RNA [XR_132607]		XR_132607	Hs.652665	283887	101.374	48.5744	6.25184	6.09819
4.98753	up	NM_020182	chr20:56223548-56223489	PMEPA1	Homo sapiens prostate transmembrane protein, androgen induced 1 (PMEPA1), transcript variant 1, mRNA [NM_020182]	GO:0005515|GO:0010991|GO:0005886|GO:0050699|GO:0070412|GO:0060394|GO:0000139|GO:0031901|GO:0007179|GO:0016021|GO:0010008|GO:0030512|GO:0030521	NM_020182	Hs.517155	56937	7844.8	777.176	12.55	10.2317
1.95987	up	NM_020175	chr19:5785214-5785155	DUS3L	Homo sapiens dihydrouridine synthase 3-like (S. cerevisiae) (DUS3L), transcript variant 1, mRNA [NM_020175]	GO:0050660|GO:0017150|GO:0046872|GO:0055114	NM_020175	Hs.284297	56931	1205.49	272.701	9.7309	8.76014
1.05891	up	NM_153698	chr9:99404109-99404050	AAED1	Homo sapiens AhpC/TSA antioxidant enzyme domain containing 1 (AAED1), mRNA [NM_153698]		NM_153698	Hs.44640	195827	238.708	106.629	7.42803	7.34546
4.81279	up	NM_138290	chr7:87459421-87459480	RUNDC3B	Homo sapiens RUN domain containing 3B (RUNDC3B), transcript variant 1, mRNA [NM_138290]		NM_138290	Hs.411488	154661	119.119	14.5314	6.4761	4.20923
2.90905	up	NM_018254	chr1:211489128-211489187	RCOR3	Homo sapiens REST corepressor 3 (RCOR3), transcript variant 4, mRNA [NM_018254]	GO:0005515|GO:0006355|GO:0003682|GO:0005634|GO:0003677|GO:0006351	NM_018254	Hs.356399	55758	199.856	36.0938	7.17688	5.63633
4.88164	up	NM_001316	chr20:47712950-47713009	CSE1L	Homo sapiens CSE1 chromosome segregation 1-like (yeast) (CSE1L), transcript variant 1, mRNA [NM_001316]	GO:0005515|GO:0005737|GO:0016020|GO:0008283|GO:0008536|GO:0006611|GO:0006915|GO:0005654|GO:0005634|GO:0008262|GO:0070062	NM_001316	Hs.90073	1434	8383.07	862.616	12.6715	10.3842
3.38762	up	NM_007018	chr9:123858822-123860703	CNTRL	Homo sapiens centriolin (CNTRL), mRNA [NM_007018]	GO:0005515|GO:0005813|GO:0005737|GO:0006996|GO:0016020|GO:0000086|GO:0000278|GO:0051301|GO:0005829	NM_007018	Hs.653263	11064	179.747	28.668	7.03036	5.27009
2.32334	up	NM_052860	chr5:150274493-150274434	ZNF300	Homo sapiens zinc finger protein 300 (ZNF300), transcript variant 2, mRNA [NM_052860]	GO:0005515|GO:0006355|GO:0003700|GO:0005634|GO:0003677|GO:0046872|GO:0006351	NM_052860	Hs.134885	91975	179.161	40.2619	7.02555	5.80935
6.67761	up	NM_018179	chr12:14650947-14651006	ATF7IP	Homo sapiens activating transcription factor 7 interacting protein (ATF7IP), transcript variant 2, mRNA [NM_018179]	GO:0005515|GO:0005667|GO:0045898|GO:0006200|GO:0003714|GO:0006325|GO:0005634|GO:0000122|GO:0006351|GO:0006306|GO:0005737|GO:0016032|GO:0005654|GO:0045893|GO:0045892|GO:0016887	NM_018179	Hs.591151	55729	700.58	52.0496	8.94925	6.20992
1.47599	up	NM_005977	chr13:26787364-26787305	RNF6	Homo sapiens ring finger protein (C3H2C3 type) 6 (RNF6), transcript variant 1, mRNA [NM_005977]	GO:0005515|GO:0085020|GO:0006511|GO:0030424|GO:0004842|GO:0006355|GO:0031965|GO:0016874|GO:0060765|GO:0005634|GO:0050681|GO:0044314|GO:0003677|GO:0043231|GO:0005737|GO:0030517|GO:0016605|GO:0008270|GO:0070936|GO:0045893	NM_005977	Hs.136885	6049	1938.96	604.263	10.4503	9.88862
1.13078	up	NM_175888	chr3:40558702-40558761	ZNF620	Homo sapiens zinc finger protein 620 (ZNF620), transcript variant 1, mRNA [NM_175888]	GO:0006355|GO:0005634|GO:0003677|GO:0046872|GO:0006351	NM_175888	Hs.581541	253639	80.8425	39.0674	5.93487	5.75755
1.5691	up	NM_017570	chr8:145106261-145106202	OPLAH	Homo sapiens 5-oxoprolinase (ATP-hydrolysing) (OPLAH), mRNA [NM_017570]	GO:0006805|GO:0017168|GO:0006750|GO:0044281|GO:0005524|GO:0005829	NM_017570	Hs.305882	26873	593.077	169.309	8.70473	8.05479
1.3718	up	NM_032852	chr1:63329990-63330049	ATG4C	Homo sapiens autophagy related 4C, cysteine peptidase (ATG4C), transcript variant 1, mRNA [NM_032852]	GO:0006501|GO:0006995|GO:0000422|GO:0006914|GO:0005576|GO:0051697|GO:0005829|GO:0004197|GO:0005737|GO:0016485|GO:0006612|GO:0006508|GO:0008233|GO:0000045	NM_032852	Hs.7353	84938	240.29	85.16	7.43869	6.98262
2.15139	up	NR_024240	chr6:29977388-29977447	HLA-J	Homo sapiens major histocompatibility complex, class I, J (pseudogene) (HLA-J), non-coding RNA [NR_024240]		NR_024240	Hs.720762	3137	2870.77	624.485	11.038	9.93271
1.07022	up	NM_021204	chr4:83381838-83381897	ENOPH1	Homo sapiens enolase-phosphatase 1 (ENOPH1), transcript variant 1, mRNA [NM_021204]	GO:0034641|GO:0000287|GO:0000096|GO:0019509|GO:0016311|GO:0006595|GO:0005634|GO:0044281|GO:0070062|GO:0043874|GO:0005829	NM_021204	Hs.18442	58478	1758.24	761.009	10.302	10.2041
1.39658	up	NM_015358	chr21:37748528-37748587	MORC3	Homo sapiens MORC family CW-type zinc finger 3 (MORC3), mRNA [NM_015358]	GO:0018105|GO:0051457|GO:0016605|GO:0007569|GO:0050821|GO:0048147|GO:0008270|GO:0006468|GO:0005654|GO:0045111|GO:0009791	NM_015358	Hs.421150	23515	877.386	277.815	9.26716	8.78526
1.17413	up		chr6:111599771-111599830	lnc-KIAA1919-1	Homo sapiens cDNA: FLJ21659 fis, clone COL08743. [AK025312]			Hs.586272		313.476	124.053	7.80813	7.57654
1.22765	up	NM_018047	chr5:150070867-150070808	RBM22	Homo sapiens RNA binding motif protein 22 (RBM22), mRNA [NM_018047]	GO:0045292|GO:0005634|GO:0090316|GO:0071013|GO:0035690|GO:0033120|GO:0046872|GO:0005737|GO:0000166|GO:0005487|GO:0000398|GO:0017069|GO:0005654|GO:0036002|GO:0048306|GO:0000060	NM_018047	Hs.713564	55696	646.592	234.078	8.83065	8.53475
1.04201	up	NM_031206	chrX:64732577-64732518	LAS1L	Homo sapiens LAS1-like (S. cerevisiae) (LAS1L), transcript variant 1, mRNA [NM_031206]	GO:0005737|GO:0016020|GO:0005815|GO:0071339|GO:0006364|GO:0005730|GO:0005654	NM_031206	Hs.522675	81887	3015.29	1417.06	11.1072	11.0478
1.22447	up	NM_006712	chr7:150773779-150773720	FASTK	Homo sapiens Fas-activated serine/threonine kinase (FASTK), transcript variant 1, mRNA [NM_006712]	GO:0005739|GO:0005515|GO:0004674|GO:0043484|GO:0006468|GO:0033867|GO:0097190|GO:0005524	NM_006712	Hs.647094	10922	4218.81	1720.06	11.6062	11.3141
305.471	up	NM_001039348	chr2:56093847-56093788	EFEMP1	Homo sapiens EGF containing fibulin-like extracellular matrix protein 1 (EFEMP1), transcript variant 2, mRNA [NM_001039348]	GO:0005515|GO:0005154|GO:0006355|GO:0005509|GO:0005578|GO:0005576|GO:0018108|GO:0005615|GO:0031012|GO:0005006|GO:0007173|GO:0030198|GO:0032331|GO:0007601|GO:0008083|GO:0070062	NM_001039348	Hs.76224	2202	36458.4	76.0582	15.0446	6.78967
2.86423	up	NM_199421	chr14:55516046-55516105	SOCS4	Homo sapiens suppressor of cytokine signaling 4 (SOCS4), transcript variant 1, mRNA [NM_199421]	GO:0035556|GO:0005737|GO:0016567|GO:0007175|GO:0019221|GO:0032436|GO:0004860|GO:0046426|GO:0040008	NM_199421	Hs.744302	122809	2512.91	403.79	10.8478	9.32968
1.78881	up	NM_001301061	chr7:72950825-72950766	BCL7B	Homo sapiens B-cell CLL/lymphoma 7B (BCL7B), transcript variant 4, mRNA [NM_001301061]	GO:0008150|GO:0003779|GO:0005575	NM_001301061	Hs.647051	9275	1421.19	348.867	9.96869	9.12969
1.67704	up	NR_026947	chr12:7271213-7271272	C1RL-AS1	Homo sapiens C1RL antisense RNA 1 (C1RL-AS1), long non-coding RNA [NR_026947]		NR_026947	Hs.744212	283314	52.9917	18.6133	5.3368	4.59089
1.16226	up	HV963894	chrM:10200-10259	ND3	mitochondrially encoded NADH dehydrogenase 3 [Source:HGNC Symbol;Acc:HGNC:7458] [ENST00000361227]				4537	6324.12	2934.25	12.2427	12.0257
1.01627	up	NM_178348	chr1:152800026-152800085	LCE1A	Homo sapiens late cornified envelope 1A (LCE1A), mRNA [NM_178348]	GO:0031424	NM_178348	Hs.534645	353131	6718.58	3579.46	12.3171	12.2938
1.08784	up	NM_015144	chr16:87440191-87440132	ZCCHC14	Homo sapiens zinc finger, CCHC domain containing 14 (ZCCHC14), mRNA [NM_015144]	GO:0008270|GO:0035091|GO:0003676	NM_015144	Hs.156231	23174	2262.21	993.594	10.6861	10.5647
1.57703	up	NM_003248	chr5:79378905-79378964	THBS4	Homo sapiens thrombospondin 4 (THBS4), mRNA [NM_003248]	GO:0005515|GO:0006986|GO:0034976|GO:0048771|GO:0005783|GO:0005509|GO:0071603|GO:0050731|GO:0005576|GO:0005615|GO:0005604|GO:0031012|GO:0005178|GO:0016529|GO:0034103|GO:0001938|GO:0016525|GO:0090023|GO:0051781|GO:0048266|GO:0008083|GO:0008201|GO:0070062|GO:0051451	NM_003248	Hs.211426	7060	84.5704	30.0152	5.99948	5.34228
1.14802	up	NM_019618	chr2:113743007-113743066	IL36G	Homo sapiens interleukin 36, gamma (IL36G), transcript variant 1, mRNA [NM_019618]	GO:0032755|GO:0005149|GO:0006954|GO:0045087|GO:0019221|GO:0007267|GO:0005615|GO:0005125|GO:0045662	NM_019618	Hs.211238	56300	51.3362	25.7822	5.29896	5.09981
1.97778	up	NM_024865	chr12:7948487-7948546	NANOG	Homo sapiens Nanog homeobox (NANOG), transcript variant 1, mRNA [NM_024865]	GO:0008406|GO:0010468|GO:0008284|GO:0003700|GO:0008283|GO:0017145|GO:0001710|GO:0005634|GO:0001714|GO:0030154|GO:0009880|GO:0030514|GO:0045944|GO:0032526|GO:0035019|GO:0006355|GO:0010454|GO:0003714|GO:0005730|GO:0000122|GO:0003677|GO:0006351|GO:0045931|GO:0003682|GO:0019827|GO:0045595|GO:0005654|GO:0001158	NM_024865	Hs.635882	79923	51.4778	15.6047	5.30206	4.31818
1.24457	up	BX537921	chr16:8743278-8743337	METTL22	methyltransferase like 22 [Source:HGNC Symbol;Acc:HGNC:28368] [ENST00000381920]	GO:0008168|GO:0005634|GO:0032259		Hs.593666	79091	109.116	46.7108	6.35208	6.03643
1.06121	up	NM_007001	chr9:99084331-99083616	SLC35D2	Homo sapiens solute carrier family 35 (UDP-GlcNAc/UDP-glucose transporter), member D2 (SLC35D2), transcript variant 1, mRNA [NM_007001]	GO:0005338|GO:0005975|GO:0008643|GO:0005575|GO:0044281|GO:0055085|GO:0006024|GO:0042339|GO:0008150|GO:0000139|GO:0018146|GO:0009405|GO:0016021|GO:0030203	NM_007001	Hs.494556	11046	155.033	74.0027	6.83713	6.75142
2.29184	up	NM_016263	chr19:3536696-3536755	FZR1	Homo sapiens fizzy/cell division cycle 20 related 1 (Drosophila) (FZR1), transcript variant 2, mRNA [NM_016263]	GO:0005515|GO:0008284|GO:0031965|GO:0045732|GO:0070306|GO:0031572|GO:0090344|GO:0051437|GO:0051436|GO:0031145|GO:0051439|GO:0005829|GO:0051488|GO:0040020|GO:0007067|GO:0006281|GO:0070979|GO:0005680|GO:0005654|GO:0000278|GO:0051301	NM_016263	Hs.413133	51343	804.896	157.324	9.13697	7.94046
2.6456	up	NM_018931	chr5:140581576-140581635	PCDHB11	Homo sapiens protocadherin beta 11 (PCDHB11), mRNA [NM_018931]	GO:0016339|GO:0005887|GO:0005509|GO:0007268|GO:0016021|GO:0007155|GO:0007416|GO:0007156|GO:0007399	NM_018931	Hs.283084	56125	318.801	60.0069	7.83257	6.42897
1.54003	up	NM_001076678	chr19:21580050-21587970	ZNF493	Homo sapiens zinc finger protein 493 (ZNF493), transcript variant 3, mRNA [NM_001076678]	GO:0006355|GO:0003700|GO:0005634|GO:0003677|GO:0046872|GO:0006351	NM_001076678	Hs.656558	284443	296.1	91.9449	7.72931	7.10635
2.22487	up	NM_001243750	chr11:67395469-67395410	NUDT8	Homo sapiens nudix (nucleoside diphosphate linked moiety X)-type motif 8 (NUDT8), transcript variant 1, mRNA [NM_001243750]	GO:0005739|GO:0016787|GO:0008152|GO:0046872	NM_001243750	Hs.433329	254552	2229.95	463.517	10.6656	9.51188
1.1509	up	NM_001031	chr19:8387220-8387279	RPS28	Homo sapiens ribosomal protein S28 (RPS28), mRNA [NM_001031]	GO:0010467|GO:0003735|GO:0019083|GO:0006364|GO:0006614|GO:0019058|GO:0015935|GO:0006415|GO:0006412|GO:0006413|GO:0005829|GO:0006414|GO:0005737|GO:0000184|GO:0022627|GO:0016032|GO:0042274|GO:0044267|GO:0070062	NM_001031	Hs.322473	6234	58228.1	42588.7	15.8274	15.6246
2.09982	up	NM_020894	chr4:1379688-1379747	UVSSA	Homo sapiens UV-stimulated scaffold protein A (UVSSA), mRNA [NM_020894]	GO:0005515|GO:0016567|GO:0006283|GO:0005694|GO:0000993|GO:0009411	NM_020894	Hs.380475	57654	28.1998	8.45584	4.4709	3.40063
1.09992	up	NR_002773	chr17:41020904-41020963	AOC4P	Homo sapiens amine oxidase, copper containing 4, pseudogene (AOC4P), non-coding RNA [NR_002773]		NR_002773	Hs.367781	90586	50.9742	26.6802	5.29146	5.15405
4.65433	up	NM_144647	chr5:35910004-35904726	CAPSL	Homo sapiens calcyphosine-like (CAPSL), transcript variant 1, mRNA [NM_144647]	GO:0005737|GO:0005509	NM_144647	Hs.55150	133690	143.809	17.6793	6.73316	4.51458
2.29417	up	NM_006325	chr12:131360738-131360797	RAN	Homo sapiens RAN, member RAS oncogene family (RAN), transcript variant 1, mRNA [NM_006325]	GO:0005515|GO:0010467|GO:0030036|GO:0007264|GO:0019058|GO:0003924|GO:0007286|GO:0005634|GO:0050681|GO:0044281|GO:0006606|GO:0032092|GO:0005829|GO:0005737|GO:0005643|GO:0034629|GO:0006611|GO:0016032|GO:0007052|GO:0000785|GO:0070062|GO:0042470|GO:0019904|GO:0003713|GO:0006259|GO:0005525|GO:0006184|GO:0007165|GO:0007067|GO:0016020|GO:0003682|GO:0005654|GO:0055037|GO:0045893|GO:0019003|GO:0030521|GO:…	NM_006325	Hs.10842	5901	41608.5	13942.3	15.2659	14.0679
1.9345	up	DW419002	chr2:122288790-122288849	RNU4ATAC	HHAGE001732 Human liver regeneration after partial hepatectomy Homo sapiens cDNA, mRNA sequence [DW419002]			Hs.689638	100151683	99.5266	28.7576	6.22729	5.27533
1.27067	up	NM_018699	chr4:121616308-121616249	PRDM5	Homo sapiens PR domain containing 5 (PRDM5), transcript variant 1, mRNA [NM_018699]	GO:0005515|GO:0016575|GO:0044212|GO:0008168|GO:0005634|GO:0000122|GO:0000978|GO:0006351|GO:0046872|GO:0043565|GO:0001078|GO:0070491|GO:0000278|GO:0045892|GO:0051567	NM_018699	Hs.666782	11107	23.1516	11.4711	4.19905	3.85345
8.13126	up	NM_015866	chr1:14113806-14113865	PRDM2	Homo sapiens PR domain containing 2, with ZNF domain (PRDM2), transcript variant 2, mRNA [NM_015866]	GO:0006355|GO:0005794|GO:0003700|GO:0034968|GO:0008270|GO:0005634|GO:0003677|GO:0006351|GO:0018024	NM_015866	Hs.371823	7799	772.327	47.3664	9.08098	6.0575
1.57812	up	NM_001040057	chr7:92191489-92191430	FAM133B	Homo sapiens family with sequence similarity 133, member B (FAM133B), transcript variant 2, mRNA [NM_001040057]		NM_001040057	Hs.489105	257415	297.888	90.2128	7.73696	7.07876
1.75646	up	NM_000038	chr5:112180822-112180881	APC	Homo sapiens adenomatous polyposis coli (APC), transcript variant 3, mRNA [NM_000038]	GO:0005515|GO:0008017|GO:0009798|GO:0060041|GO:0051171|GO:0008013|GO:0030877|GO:0048538|GO:0031122|GO:0035371|GO:0007409|GO:0070830|GO:0051010|GO:0031274|GO:0051781|GO:0001942|GO:0005813|GO:0033077|GO:0045296|GO:0030335|GO:0045295|GO:0019901|GO:0000281|GO:0030027|GO:0045785|GO:0000776|GO:0005654|GO:0005923|GO:0060770|GO:0007094|GO:0005881|GO:0051276|GO:0045732|GO:0008285|GO:0005886|GO:0042483|GO:…	NM_000038	Hs.158932	324	90.8133	28.9715	6.0988	5.28612
1.25711	up	NM_024941	chr5:64961513-64961572	TRAPPC13	Homo sapiens trafficking protein particle complex 13 (TRAPPC13), transcript variant 2, mRNA [NM_024941]	GO:0005515	NM_024941	Hs.591760	80006	464.959	167.554	8.36833	8.03822
1.20001	up	NM_152600	chr19:56088952-56088893	ZNF579	Homo sapiens zinc finger protein 579 (ZNF579), mRNA [NM_152600]	GO:0006355|GO:0005634|GO:0003677|GO:0046872|GO:0006351	NM_152600	Hs.112529	163033	3748.31	1541.36	11.4228	11.1598
1.02412	up	NM_003367	chr19:35770605-35770664	USF2	Homo sapiens upstream transcription factor 2, c-fos interacting (USF2), transcript variant 1, mRNA [NM_003367]	GO:0005515|GO:0003700|GO:0019086|GO:0046982|GO:0006366|GO:0003705|GO:0055088|GO:0043425|GO:0005634|GO:0000978|GO:0042803|GO:0043565|GO:0003690|GO:0007595|GO:0045944|GO:0000430|GO:0000432|GO:0005654	NM_003367	Hs.454534	7392	5152.92	2649.77	11.9202	11.8858
2.53465	up		chr12:4208461-4208520		heat shock 70kDa protein 8 pseudogene 5 [Source:HGNC Symbol;Acc:HGNC:44920] [ENST00000456928]					1480.67	259.547	10.026	8.68422
2.83604	up	NM_153756	chr1:33328386-33328327	FNDC5	Homo sapiens fibronectin type III domain containing 5 (FNDC5), transcript variant 2, mRNA [NM_153756]	GO:0008150|GO:0003674|GO:0005886|GO:0005179|GO:0014850|GO:0005783|GO:0005576|GO:0016021|GO:0090336|GO:0005778	NM_153756	Hs.524234	252995	51.3322	11.0541	5.29871	3.79483
1.54448	up	NM_022170	chr7:73611194-73611253	EIF4H	Homo sapiens eukaryotic translation initiation factor 4H (EIF4H), transcript variant 1, mRNA [NM_022170]	GO:0005515|GO:0010467|GO:0048471|GO:0016281|GO:0003723|GO:0003743|GO:0006412|GO:0006413|GO:0005829|GO:0019953|GO:0048589|GO:0000166|GO:0016020|GO:0006446|GO:0016032|GO:0044267|GO:0008135	NM_022170	Hs.520943	7458	27305.8	12967.6	14.6049	13.9778
1.36035	up	NM_024050	chr19:17425175-17426778	DDA1	Homo sapiens DET1 and DDB1 associated 1 (DDA1), mRNA [NM_024050]		NM_024050	Hs.466154	79016	163.989	61.4202	6.91039	6.46642
1.40432	up	NR_024872	chr9:37877631-37877572	SLC25A51	Homo sapiens solute carrier family 25, member 51 (SLC25A51), transcript variant 2, non-coding RNA [NR_024872]	GO:0006810|GO:0005743|GO:0016021	NR_024872	Hs.634120	92014	7123.09	2702.81	12.4024	11.9126
1.41532	up	NM_014508	chr22:39414287-39414346	APOBEC3C	Homo sapiens apolipoprotein B mRNA editing enzyme, catalytic polypeptide-like 3C (APOBEC3C), mRNA [NM_014508]	GO:0016814|GO:0005515|GO:0051607|GO:0005737|GO:0009972|GO:0045087|GO:0080111|GO:0016032|GO:0008270|GO:0005634|GO:0010529|GO:0045071	NM_014508	Hs.441124	27350	131.859	49.0378	6.61402	6.11289
7.97866	up	NM_003686	chr1:242048717-242048776	EXO1	Homo sapiens exonuclease 1 (EXO1), transcript variant 3, mRNA [NM_003686]	GO:0005515|GO:0051321|GO:0035312|GO:0008409|GO:0090305|GO:0045190|GO:0051908|GO:0005634|GO:0006310|GO:0016446|GO:0003677|GO:0046872|GO:0004527|GO:0006281|GO:0045145|GO:0004523|GO:0043566|GO:0048256|GO:0005654|GO:0006298|GO:0000737|GO:0000738|GO:0002455	NM_003686	Hs.498248	9156	1123.69	68.5478	9.62951	6.63336
1.54325	up	NM_018138	chr3:186264732-186264673	TBCCD1	Homo sapiens TBCC domain containing 1 (TBCCD1), transcript variant 2, mRNA [NM_018138]	GO:0030334|GO:0000902|GO:0005737|GO:0051661|GO:0008360|GO:0007010|GO:0031616|GO:0003779|GO:0051684	NM_018138	Hs.518469	55171	52.4785	19.9301	5.32683	4.70086
1.24102	up	NR_036575	chr19:18360830-18360771	LOC729966	Homo sapiens uncharacterized LOC729966 (LOC729966), non-coding RNA [NR_036575]		NR_036575	Hs.710873	729966	14.7652	7.72369	3.57066	3.25913
1.29184	up	NM_005168	chr2:151325166-151325107	RND3	Homo sapiens Rho family GTPase 3 (RND3), transcript variant 2, mRNA [NM_005168]	GO:0005515|GO:0030036|GO:0000139|GO:0007264|GO:0008152|GO:0003924|GO:0007155|GO:0005525|GO:0005925|GO:0070062	NM_005168	Hs.6838	390	1522.09	532.902	10.0712	9.70175
1.53626	up	NM_022826	chr2:160623821-160623880	MARCH7	Homo sapiens membrane-associated ring finger (C3HC4) 7, E3 ubiquitin protein ligase (MARCH7), transcript variant 2, mRNA [NM_022826]	GO:0016567|GO:0016874|GO:0008270	NM_022826	Hs.529272	64844	843.072	242.214	9.20439	8.58497
3.11727	up	NM_153819	chr11:64508476-64508420	RASGRP2	Homo sapiens RAS guanyl releasing protein 2 (calcium and DAG-regulated) (RASGRP2), transcript variant 2, mRNA [NM_153819]	GO:0043005|GO:0030054|GO:0005886|GO:0005509|GO:0045202|GO:0030168|GO:0007265|GO:0032587|GO:0032854|GO:0001558|GO:0005829|GO:0008289|GO:0019992|GO:0005085|GO:0007165|GO:0007596|GO:0071277	NM_153819	Hs.99491	10235	293.136	47.8107	7.71554	6.07525
3.01647	up	AK054872	chr7:99752106-99752047	C7orf43	chromosome 7 open reading frame 43 [Source:HGNC Symbol;Acc:HGNC:25604] [ENST00000448720]			Hs.533139	55262	673.428	103.326	8.88844	7.29557
1.78393	up	NM_006432	chr14:74946813-74946754	NPC2	Homo sapiens Niemann-Pick disease, type C2 (NPC2), mRNA [NM_006432]	GO:0042632|GO:0005515|GO:0033344|GO:0005783|GO:0019747|GO:0030301|GO:0009615|GO:0005764|GO:0015914|GO:0015485|GO:0046836|GO:0019899|GO:0032367|GO:0070062|GO:0008203|GO:0032366	NM_006432	Hs.433222	10577	2257.55	589.49	10.6831	9.848
1.87885	up	NM_014007	chr9:129597442-129597501	ZBTB43	Homo sapiens zinc finger and BTB domain containing 43 (ZBTB43), transcript variant 1, mRNA [NM_014007]	GO:0006355|GO:0005634|GO:0003677|GO:0046872|GO:0006351	NM_014007	Hs.355581	23099	4095.49	1061.11	11.5626	10.6528
1.84397	up	NM_020654	chr3:101043356-101043297	SENP7	Homo sapiens SUMO1/sentrin specific peptidase 7 (SENP7), transcript variant 1, mRNA [NM_020654]	GO:0005622|GO:0005515|GO:0006508|GO:0005634|GO:0008234	NM_020654	Hs.529551	57337	1041.28	251.09	9.51608	8.63326
1.01537	up	AJ251642	chr11:2861464-2861405	lnc-CDKN1C-2	Homo sapiens partial mRNA for KCNQ1OT2 protein. [AJ251642]			Hs.639425		27.027	16.365	4.41524	4.39324
1.71753	up	NM_015114	chr12:133311069-133311010	ANKLE2	Homo sapiens ankyrin repeat and LEM domain containing 2 (ANKLE2), mRNA [NM_015114]	GO:0005515|GO:0007084|GO:0008601|GO:0035307|GO:0030176|GO:0042326|GO:0007067|GO:0050790|GO:0016020|GO:0005789|GO:0000278|GO:0051721|GO:0051301	NM_015114	Hs.654628	23141	177.868	52.9464	7.01611	6.23578
2.03958	up	NM_001195215	chr1:197479387-197479328	DENND1B	Homo sapiens DENN/MADD domain containing 1B (DENND1B), transcript variant 3, mRNA [NM_001195215]	GO:0017112|GO:0030136|GO:0032851|GO:0015031|GO:0005829	NM_001195215	Hs.745032	163486	478.458	108.994	8.40927	7.381
5.82477	up	NM_138284	chr13:21296978-21297037	IL17D	Homo sapiens interleukin 17D (IL17D), mRNA [NM_138284]	GO:0006954|GO:0005615|GO:0005125	NM_138284	Hs.655142	53342	111.716	11.4096	6.38629	3.84409
1.7882	up	NM_176818	chr12:120894917-120894976	GATC	Homo sapiens glutamyl-tRNA(Gln) amidotransferase, subunit C (GATC), transcript variant 1, mRNA [NM_176818]	GO:0005739|GO:0032543|GO:0050567|GO:0070681|GO:0030956|GO:0006450|GO:0005524	NM_176818	Hs.706889	283459	323.373	86.8268	7.85143	7.01292
1.14097	up	NM_024594	chr5:167986045-167984576	PANK3	Homo sapiens pantothenate kinase 3 (PANK3), mRNA [NM_024594]	GO:0004594|GO:0016310|GO:0005737|GO:0015937|GO:0005524	NM_024594	Hs.591729	79646	384.327	153.681	8.09477	7.9045
1.40902	up	NM_015288	chr5:133918544-133918603	JADE2	Homo sapiens jade family PHD finger 2 (JADE2), transcript variant 3, mRNA [NM_015288]	GO:0043981|GO:0043983|GO:0043982|GO:0043966|GO:0043984|GO:0000123|GO:0008270|GO:0005654|GO:0060395|GO:0070062	NM_015288	Hs.732155	23338	114.678	43.4654	6.42079	5.9261
1.19041	up	NM_001101389	chr11:113651148-113651207	CLDN25	Homo sapiens claudin 25 (CLDN25), mRNA [NM_001101389]	GO:0005886|GO:0005198|GO:0016021|GO:0005923	NM_001101389	Hs.705360	644672	41.6839	20.7007	5.01483	4.76337
1.02773	up	NM_006244	chr11:64701663-64701722	PPP2R5B	Homo sapiens protein phosphatase 2, regulatory subunit B', beta (PPP2R5B), mRNA [NM_006244]	GO:0005515|GO:0005737|GO:0008601|GO:0000159|GO:0006987|GO:0044267|GO:0030968|GO:0005829	NM_006244	Hs.75199	5526	163.217	79.4808	6.90373	6.86427
4.09164	up	NM_207310	chr2:130897033-130896974	CCDC74B	Homo sapiens coiled-coil domain containing 74B (CCDC74B), transcript variant 1, mRNA [NM_207310]		NM_207310	Hs.29383	91409	500.175	60.2679	8.46842	6.43574
6.00132	up	NR_003683	chr2:73899939-73899998	ALMS1P	Homo sapiens Alstrom syndrome 1 pseudogene (ALMS1P), non-coding RNA [NR_003683]	GO:0016197|GO:0051492	NR_003683	Hs.745426	200420	112.046	11.114	6.39006	3.80478
1.5863	up	NM_017656	chr19:9759781-9759722	ZNF562	Homo sapiens zinc finger protein 562 (ZNF562), transcript variant 3, mRNA [NM_017656]	GO:0006355|GO:0005634|GO:0003677|GO:0046872|GO:0006351	NM_017656	Hs.371107	54811	1276.15	353.636	9.8128	9.14713
1.34404	up	NM_182947	chr12:58010715-58010774	ARHGEF25	Homo sapiens Rho guanine nucleotide exchange factor (GEF) 25 (ARHGEF25), transcript variant 1, mRNA [NM_182947]	GO:0005886|GO:0032321|GO:0030016|GO:0005089|GO:0030017|GO:0005829	NM_182947	Hs.61581	115557	66.1829	27.9194	5.65035	5.22377
1.16024	up	NM_014721	chr6:144146229-144146288	PHACTR2	Homo sapiens phosphatase and actin regulator 2 (PHACTR2), transcript variant 3, mRNA [NM_014721]	GO:0005515|GO:0004864|GO:0003779|GO:0043086	NM_014721	Hs.102471	9749	370.641	145.998	8.03995	7.82553
13.533	up	NM_014650	chr19:52536848-52536789	ZNF432	Homo sapiens zinc finger protein 432 (ZNF432), mRNA [NM_014650]	GO:0006355|GO:0003700|GO:0005634|GO:0003677|GO:0046872|GO:0006351	NM_014650	Hs.655934	9668	200.251	8.60514	7.18073	3.42232
1.01668	up	NM_012432	chr1:150937122-150937181	SETDB1	Homo sapiens SET domain, bifurcated 1 (SETDB1), transcript variant 2, mRNA [NM_012432]	GO:0005515|GO:0000790|GO:0005886|GO:0001833|GO:0006325|GO:0005634|GO:0000122|GO:0003677|GO:0006351|GO:0043231|GO:0018024|GO:0060348|GO:0005737|GO:0036124|GO:0005654|GO:0008270	NM_012432	Hs.643565	9869	1656.79	748.69	10.2064	10.1825
1.61059	up	NM_030643	chr22:36585942-36585883	APOL4	Homo sapiens apolipoprotein L, 4 (APOL4), transcript variant a, mRNA [NM_030643]	GO:0006629|GO:0003674|GO:0006869|GO:0042157|GO:0005575|GO:0005615|GO:0008289	NM_030643	Hs.115099	80832	101.469	34.5432	6.25253	5.56494
1.28758	up	NM_015646	chr12:69054183-69054242	RAP1B	Homo sapiens RAP1B, member of RAS oncogene family (RAP1B), transcript variant 1, mRNA [NM_015646]	GO:0005515|GO:0005886|GO:0008283|GO:0030033|GO:0003924|GO:0032403|GO:0005829|GO:0005622|GO:0005911|GO:0061028|GO:0070374|GO:0070062|GO:0005811|GO:2000301|GO:0032486|GO:2000114|GO:0030168|GO:0005525|GO:0006184|GO:0016020|GO:0045955|GO:0007596|GO:0045121|GO:0019003|GO:0071320	NM_015646	Hs.369920	5908	7278	3017.32	12.4358	12.0712
5.95386	up	NM_000899	chr12:88886712-88886653	KITLG	Homo sapiens KIT ligand (KITLG), transcript variant b, mRNA [NM_000899]	GO:0005515|GO:0033026|GO:0005886|GO:0008283|GO:0001755|GO:0050731|GO:0046579|GO:0005615|GO:0035234|GO:0005737|GO:0007173|GO:0043406|GO:0045636|GO:0007155|GO:0005856|GO:0035162|GO:0048011|GO:0048015|GO:0045740|GO:0005576|GO:0005125|GO:0097192|GO:0007165|GO:0008543|GO:0045087|GO:0002763|GO:0016021|GO:0008083|GO:0070668|GO:0005173|GO:0008584|GO:0038095	NM_000899	Hs.1048	4254	2477.48	193.597	10.8292	8.2554
1.06536	up	NM_013313	chr22:22052454-22052395	YPEL1	Homo sapiens yippee-like 1 (Drosophila) (YPEL1), mRNA [NM_013313]	GO:0005634	NM_013313	Hs.517436	29799	237.448	105.529	7.42088	7.32954
1.19801	up	NM_024296	chr1:32669575-32669634	CCDC28B	Homo sapiens coiled-coil domain containing 28B (CCDC28B), transcript variant 2, mRNA [NM_024296]	GO:0005515|GO:0042384|GO:0005813|GO:0005737	NM_024296	Hs.534482	79140	163.37	69.0648	6.90567	6.64504
1.32633	up	NM_001040118	chr11:72397168-72397109	ARAP1	Homo sapiens ArfGAP with RhoGAP domain, ankyrin repeat and PH domain 1 (ARAP1), transcript variant 3, mRNA [NM_001040118]	GO:0005515|GO:0005802|GO:0051056|GO:0030037|GO:0005794|GO:0005886|GO:0007264|GO:0008360|GO:0005547|GO:0051491|GO:0031410|GO:0031702|GO:0005100|GO:0005829|GO:0051497|GO:0008060|GO:0032312|GO:0032580|GO:0043089|GO:0001921|GO:0008270|GO:0051270	NM_001040118	Hs.503165	116985	253.325	91.7051	7.51017	7.10274
1.64528	up	XM_005263166	chr4:119631543-119631602	METTL14	methyltransferase like 14 [Source:HGNC Symbol;Acc:HGNC:29330] [ENST00000388822]	GO:0061157|GO:0019827|GO:0003723|GO:0080009|GO:0005654|GO:0005634|GO:0016422	XM_005263166	Hs.657806	57721	609.757	166.671	8.74446	8.02613
1.45394	up	NM_001207008	chr6:168291553-168291612	MLLT4	Homo sapiens myeloid/lymphoid or mixed-lineage leukemia (trithorax homolog, Drosophila); translocated to, 4 (MLLT4), transcript variant 1, mRNA [NM_001207008]	GO:0005515|GO:0030054|GO:0005886|GO:0034329|GO:0007267|GO:0045177|GO:0032854|GO:0008022|GO:0045216|GO:0005829|GO:0007165|GO:0005737|GO:0005913|GO:0005911|GO:0005654|GO:0007155|GO:0050839|GO:0017016|GO:0034332	NM_001207008	Hs.614974	4301	78.0671	29.9858	5.88044	5.34048
1.00768	up	XR_424816	chr17:35218995-35218936	LOC102723456	PREDICTED: Homo sapiens uncharacterized LOC102723456 (LOC102723456), ncRNA [XR_424816]		XR_424816		102723456	75.7704	40.7746	5.8399	5.82886
2.17998	up	XR_429106	chr12:94671645-94671586	CEP83	PREDICTED: Homo sapiens coiled-coil domain containing 41 (CCDC41), transcript variant X4, misc_RNA [XR_429106]	GO:0005515|GO:0042384|GO:0003674|GO:0006996|GO:0005794|GO:0005814|GO:0071539|GO:0048278|GO:0005829	XR_429106		51134	25.1854	7.44515	4.3211	3.19679
1.07173	up	NM_001011663	chr10:105063057-105062998	PCGF6	Homo sapiens polycomb group ring finger 6 (PCGF6), transcript variant 1, mRNA [NM_001011663]	GO:0035102|GO:0031519|GO:0005515|GO:0003700|GO:0000977|GO:0008270|GO:0005634|GO:0000122|GO:0045892|GO:0003677|GO:0001227|GO:0006351	NM_001011663	Hs.335808	84108	580.134	240.321	8.67565	8.5757
2.84747	up	NM_152373	chr1:41007295-41007354	ZNF684	Homo sapiens zinc finger protein 684 (ZNF684), mRNA [NM_152373]	GO:0006355|GO:0005634|GO:0003677|GO:0046872|GO:0006351	NM_152373	Hs.524767	127396	161.484	30.7545	6.89181	5.38213
1.16769	up	NM_003286	chr20:39742734-39742793	TOP1	Homo sapiens topoisomerase (DNA) I (TOP1), mRNA [NM_003286]	GO:0005515|GO:0003917|GO:0003918|GO:0042493|GO:0005730|GO:0005634|GO:0012501|GO:0000228|GO:0003677|GO:0032922|GO:0006260|GO:0016310|GO:0007059|GO:0040016|GO:0000932|GO:0003682|GO:0043204|GO:0016032|GO:0007623|GO:0006338|GO:0005654|GO:0031298|GO:0001046|GO:0006265	NM_003286	Hs.472737	7150	119.679	53.623	6.48076	6.2571
28.417	up	NM_001253790	chr16:4845788-4845847	SMIM22	Homo sapiens small integral membrane protein 22 (SMIM22), transcript variant 1, mRNA [NM_001253790]	GO:0016021	NM_001253790	Hs.390599	440335	1248.51	23.5065	9.78592	4.95723
5.44967	up	NM_023018	chr1:1685079-1685020	NADK	Homo sapiens NAD kinase (NADK), transcript variant 1, mRNA [NM_023018]	GO:0016310|GO:0006741|GO:0046034|GO:0003951|GO:0006766|GO:0019674|GO:0006767|GO:0044281|GO:0005524|GO:0046872|GO:0005829	NM_023018	Hs.654792	65220	89.896	9.95375	6.0845	3.63833
1.11609	up	NM_012341	chr10:1063404-1063463	GTPBP4	Homo sapiens GTP binding protein 4 (GTPBP4), mRNA [NM_012341]	GO:0005515|GO:0048471|GO:0031965|GO:0030336|GO:0022408|GO:0033342|GO:0005794|GO:0008285|GO:0042254|GO:0050821|GO:0003924|GO:0005730|GO:0005634|GO:0000079|GO:0005525|GO:0001649|GO:0005737|GO:0016020|GO:0008152|GO:0031397|GO:0008156	NM_012341	Hs.215766	23560	5498.97	2614.37	12.0166	11.8581
25.0497	up	NM_170589	chr15:40917525-40917584	CASC5	Homo sapiens cancer susceptibility candidate 5 (CASC5), transcript variant 1, mRNA [NM_170589]	GO:0005515|GO:0001675|GO:0001669|GO:0034501|GO:0006334|GO:0005634|GO:0005829|GO:0034080|GO:0005737|GO:0007067|GO:0010923|GO:0071173|GO:0000777|GO:0005654|GO:0000278|GO:0008608|GO:0070062|GO:0051301	NM_170589	Hs.181855	57082	472.159	10.6643	8.38793	3.7412
3.34396	up	NM_033500	chr10:71161158-71161217	HK1	Homo sapiens hexokinase 1 (HK1), transcript variant 5, mRNA [NM_033500]	GO:0005515|GO:0001678|GO:0005975|GO:0097228|GO:0019318|GO:0005741|GO:0044281|GO:0004396|GO:0055085|GO:0005524|GO:0006096|GO:0005829|GO:0008645|GO:0005739|GO:0004340|GO:0008865|GO:0015758|GO:0009405|GO:0046835|GO:0045121|GO:0019158|GO:0051156	NM_033500	Hs.370365	3098	623.699	88.2057	8.77859	7.03703
19.8027	up	NM_032581	chr7:22983499-22983440	FAM126A	Homo sapiens family with sequence similarity 126, member A (FAM126A), mRNA [NM_032581]	GO:0008150|GO:0007165|GO:0005737|GO:0005886|GO:0004871	NM_032581	Hs.85603	84668	224.118	6.66246	7.33822	3.0306
1.51538	up	NM_001039887	chr19:36253157-36253216	PROSER3	Homo sapiens proline and serine rich 3 (PROSER3), mRNA [NM_001039887]		NM_001039887	Hs.527982	148137	174.462	58.2721	6.98919	6.38951
1.20694	up	NM_025222	chr3:52289613-52289554	WDR82	Homo sapiens WD repeat domain 82 (WDR82), mRNA [NM_025222]	GO:0005515|GO:0035097|GO:0048188|GO:0003682|GO:0072357|GO:0042800|GO:0000785|GO:0051568	NM_025222	Hs.194110	80335	516.714	192.579	8.51726	8.24591
3.10437	up	NM_017880	chr2:70377259-70377200	C2orf42	Homo sapiens chromosome 2 open reading frame 42 (C2orf42), mRNA [NM_017880]	GO:0031965|GO:0005654|GO:0005634	NM_017880	Hs.720049	54980	380.062	60.3995	8.07385	6.43956
3.47921	up	NM_018279	chr12:72097781-72097840	TMEM19	Homo sapiens transmembrane protein 19 (TMEM19), mRNA [NM_018279]	GO:0016021	NM_018279	Hs.644802	55266	961.837	126.16	9.3968	7.59804
2.2421	up	NR_023383	chr7:76635087-76641250	DTX2P1-UPK3BP1-PMS2P11	Homo sapiens DTX2P1-UPK3BP1-PMS2P11 readthrough transcribed pseudogene (DTX2P1-UPK3BP1-PMS2P11), non-coding RNA [NR_023383]		NR_023383	Hs.675888	441263	607.872	123.968	8.74019	7.57534
1.66264	up	XR_429208	chr11:31477853-31455105	IMMP1L	IMP1 inner mitochondrial membrane peptidase-like (S. cerevisiae) [Source:HGNC Symbol;Acc:HGNC:26317] [ENST00000278200]	GO:0005739|GO:0008150|GO:0003674|GO:0006627|GO:0006508|GO:0005743|GO:0008236	XR_429208	Hs.502223	196294	281.852	82.5837	7.66089	6.92742
1.91389	up	NM_003932	chr22:41220550-41220523	ST13	Homo sapiens suppression of tumorigenicity 13 (colon carcinoma) (Hsp70 interacting protein) (ST13), transcript variant 1, mRNA [NM_003932]	GO:0005515|GO:0032564|GO:0019904|GO:0051087|GO:0061084|GO:0032403|GO:0005829|GO:0042802|GO:0043234|GO:0005737|GO:0070389|GO:0006457|GO:0030544|GO:0051260|GO:0051082|GO:0030674|GO:0070062	NM_003932	Hs.712713	6767	5315.14	1397.09	11.9673	11.0308
2.66427	up	NM_021095	chr2:27423111-27423052	SLC5A6	Homo sapiens solute carrier family 5 (sodium/multivitamin and iodide cotransporter), member 6 (SLC5A6), transcript variant 1, mRNA [NM_021095]	GO:0012506|GO:0015887|GO:0005886|GO:0015939|GO:0006768|GO:0006767|GO:0044281|GO:0031526|GO:0055085|GO:0016020|GO:0005887|GO:0006766|GO:0008523|GO:0006810|GO:0015878|GO:0006814	NM_021095	Hs.435735	8884	154.478	31.4589	6.83171	5.41797
2.48721	up	NM_004849	chr6:106633925-106633866	ATG5	Homo sapiens autophagy related 5 (ATG5), transcript variant 1, mRNA [NM_004849]	GO:0005515|GO:0060047|GO:0051279|GO:0009620|GO:0070257|GO:0005737|GO:2000619|GO:0042311|GO:0002739|GO:0044233|GO:0031397|GO:0000045|GO:0032480|GO:0006995|GO:0006501|GO:0043066|GO:0005776|GO:0000422|GO:0005930|GO:0042493|GO:0006914|GO:0006915|GO:0034045|GO:0016020|GO:0048840|GO:0001974|GO:0019776|GO:0045087|GO:0055015|GO:0034274|GO:2000377|GO:0043687	NM_004849	Hs.486063	9474	2884.8	543.698	11.0445	9.72996
1.36479	up	NM_178120	chr2:172953991-172954050	DLX1	Homo sapiens distal-less homeobox 1 (DLX1), transcript variant 1, mRNA [NM_178120]	GO:0045746|GO:0021544|GO:0048706|GO:0005634|GO:0009954|GO:0000122|GO:0043565|GO:0021766|GO:0043524|GO:0003682|GO:0048715|GO:0042475|GO:0021893|GO:0021882	NM_178120	Hs.407015	1745	157.133	58.9908	6.85575	6.40708
2.38451	up	NM_005357	chr19:42905725-42905666	LIPE	Homo sapiens lipase, hormone-sensitive (LIPE), mRNA [NM_005357]	GO:0046340|GO:0005515|GO:0005811|GO:0004806|GO:0019901|GO:0044281|GO:0005829|GO:0016042|GO:0005901|GO:0042758|GO:0006468|GO:0019433|GO:0033878|GO:0008203	NM_005357	Hs.656980	3991	685.808	131.6	8.91568	7.66199
1.86176	up	NM_005153	chr16:84778252-84778310	USP10	Homo sapiens ubiquitin specific peptidase 10 (USP10), transcript variant 2, mRNA [NM_005153]	GO:0005515|GO:0016579|GO:0004843|GO:0030330|GO:0006914|GO:0005634|GO:0044325|GO:0004197|GO:0002039|GO:0005737|GO:0006281|GO:0061136|GO:0010506|GO:0043161|GO:0005769	NM_005153	Hs.136778	9100	240.154	64.332	7.43706	6.54039
1.05115	up	NM_017573	chr19:1481487-1481428	PCSK4	Homo sapiens proprotein convertase subtilisin/kexin type 4 (PCSK4), mRNA [NM_017573]	GO:0004252|GO:0006508|GO:0016021|GO:0007340|GO:0007339|GO:0048240|GO:0002080	NM_017573	Hs.46884	54760	230.164	103.793	7.37575	7.30378
2.96677	up	XR_241982	chr6:16763019-16763078	LOC101928433	PREDICTED: Homo sapiens uncharacterized LOC101928433 (LOC101928433), ncRNA [XR_241982]		XR_241982	Hs.408455	101928433	60.9647	12.4427	5.54081	3.97191
2.89909	up	NM_012425	chr10:16633585-16633526	RSU1	Homo sapiens Ras suppressor protein 1 (RSU1), transcript variant 1, mRNA [NM_012425]	GO:0043547|GO:0005515|GO:0007165|GO:2000179|GO:0034329|GO:0010810|GO:0010811|GO:0007265|GO:0005925|GO:0070062|GO:0005829	NM_012425	Hs.524161	6251	65.0527	13.5077	5.63026	4.09466
1.77958	up	NM_001040057	chr7:92190661-92190602	FAM133B	Homo sapiens family with sequence similarity 133, member B (FAM133B), transcript variant 2, mRNA [NM_001040057]		NM_001040057	Hs.489105	257415	1372.25	336.752	9.91025	9.07871
1.67835	up	NM_003012	chr8:41120220-41120161	SFRP1	Homo sapiens secreted frizzled-related protein 1 (SFRP1), mRNA [NM_003012]	GO:0005515|GO:0001657|GO:0014070|GO:0017147|GO:0030308|GO:0033689|GO:0030307|GO:0050732|GO:0050680|GO:0010564|GO:0005615|GO:0032855|GO:0042802|GO:0005109|GO:0005622|GO:0014034|GO:0006508|GO:0046676|GO:0050679|GO:0030336|GO:0009986|GO:0004930|GO:0001843|GO:0048546|GO:0001649|GO:0045600|GO:0045893|GO:0045892|GO:0001954|GO:0045578|GO:0008284|GO:0008285|GO:0005886|GO:0048147|GO:0030178|GO:0030177|GO:…	NM_003012	Hs.213424	6422	233.133	69.1731	7.39454	6.6475
1.09674	up	NR_024591	chr22:22974270-22974211	POM121L1P	Homo sapiens POM121 transmembrane nucleoporin-like 1, pseudogene (POM121L1P), non-coding RNA [NR_024591]		NR_024591	Hs.367764	25812	45.067	24.0341	5.1202	4.98698
2.42243	up	NM_133629	chr17:33427686-33427627	RAD51D	Homo sapiens RAD51 paralog D (RAD51D), transcript variant 4, mRNA [NM_133629]	GO:0000400|GO:0005515|GO:0000781|GO:0005813|GO:0043015|GO:0005657|GO:0005634|GO:0003677|GO:0005524|GO:0005737|GO:0006281|GO:0000723|GO:0003697|GO:0000724|GO:0042148|GO:0033063|GO:0008094|GO:0007131	NM_133629	Hs.631757	5892	109.448	25.4495	6.3565	5.08004
1.15038	up	NM_022071	chr8:19252242-19252301	SH2D4A	Homo sapiens SH2 domain containing 4A (SH2D4A), transcript variant 1, mRNA [NM_022071]	GO:0005515|GO:0005737|GO:0019902|GO:0010923	NM_022071	Hs.303208	63898	289.368	117.945	7.69849	7.49638
1.27448	up	NM_003262	chr3:169715114-169715173	SEC62	Homo sapiens SEC62 homolog (S. cerevisiae) (SEC62), mRNA [NM_003262]	GO:0005791|GO:0016235|GO:0016020|GO:0005783|GO:0008565|GO:0006613|GO:0005789|GO:0006620|GO:0004872|GO:0045111|GO:0016021	NM_003262	Hs.744859	7095	32.402	15.4962	4.65676	4.30686
1.62826	up	NM_152902	chr1:168169147-168169206	TIPRL	Homo sapiens TOR signaling pathway regulator (TIPRL), transcript variant 1, mRNA [NM_152902]	GO:0005515|GO:0005737|GO:0000077|GO:0034048|GO:0043231	NM_152902	Hs.209431	261726	4534.28	1395.13	11.7323	11.0289
1.49708	up	NM_078476	chr6:26469772-26469831	BTN2A1	Homo sapiens butyrophilin, subfamily 2, member A1 (BTN2A1), transcript variant 2, mRNA [NM_078476]	GO:0006629|GO:0003674|GO:0005887|GO:0070062	NM_078476	Hs.159028	11120	1428.74	425.66	9.97639	9.39423
5.50387	up		chr17:16520181-16520162							124.428	13.3074	6.53243	4.07199
1.76528	up	NM_024624	chr2:17851726-17847762	SMC6	Homo sapiens structural maintenance of chromosomes 6 (SMC6), transcript variant 2, mRNA [NM_024624]	GO:0005622|GO:0005515|GO:0000781|GO:0000724|GO:0030915|GO:0016605|GO:0000722|GO:0005730|GO:0005654|GO:0005634|GO:0005524|GO:0090398	NM_024624	Hs.526728	79677	1133.1	284.349	9.64042	8.82052
1.25761	up		chr9:93837092-93837033	LOC100129316	Homo sapiens uncharacterized LOC100129316 (LOC100129316), long non-coding RNA [NR_033912]		NR_033912	Hs.458154	100129316	25.3088	12.6433	4.32627	3.99558
2.2228	up	NM_145041	chr17:41370687-41370746	TMEM106A	Homo sapiens transmembrane protein 106A (TMEM106A), transcript variant 2, mRNA [NM_145041]	GO:0008150|GO:0003674|GO:0016021|GO:0070062	NM_145041	Hs.536474	113277	57.5071	15.438	5.45316	4.30078
1.02763	up		chr3:143346956-143347015		Q8TDQ3_HUMAN (Q8TDQ3) Ubiquitin-like protein SB72, partial (97%) [THC2773189]					17.0819	10.6354	3.77501	3.73569
5.38899	up	NM_015295	chr18:2673319-2674029	SMCHD1	Homo sapiens structural maintenance of chromosomes flexible hinge domain containing 1 (SMCHD1), mRNA [NM_015295]	GO:0001740|GO:0051276|GO:0060821|GO:0005524	NM_015295	Hs.8118	23347	428.083	40.4194	8.24476	5.81475
2.66834	up	NM_032476	chr21:35515227-35515286	MRPS6	Homo sapiens mitochondrial ribosomal protein S6 (MRPS6), mRNA [NM_032476]	GO:0070124|GO:0005515|GO:0070125|GO:0070126|GO:0032543|GO:0006996|GO:0003735|GO:0015935|GO:0005743|GO:0070181|GO:0006412|GO:0005763	NM_032476	Hs.302742	64968	4908.09	893.826	11.8461	10.4302
4.37581	up	NM_017654	chr7:92729841-92729782	SAMD9	Homo sapiens sterile alpha motif domain containing 9 (SAMD9), transcript variant 1, mRNA [NM_017654]	GO:0005515|GO:0005737|GO:0043231	NM_017654	Hs.65641	54809	61.15	8.55168	5.54457	3.41502
1.61034	up	AK123258	chr6:11717597-11714742	ADTRP	androgen-dependent TFPI-regulating protein [Source:HGNC Symbol;Acc:HGNC:21214] [ENST00000514824]	GO:0005886|GO:0016021		Hs.126409	84830	96.1041	32.9745	6.18046	5.49309
5.39201	up	NM_001527	chr6:114257403-114257344	HDAC2	Homo sapiens histone deacetylase 2 (HDAC2), transcript variant 1, mRNA [NM_001527]	GO:0000792|GO:0005515|GO:0010467|GO:0000790|GO:0003700|GO:0005657|GO:0006325|GO:0042220|GO:0034605|GO:0016581|GO:0016580|GO:0031072|GO:0045347|GO:0001103|GO:0043044|GO:0019213|GO:0031492|GO:0001047|GO:0000122|GO:0045786|GO:0000978|GO:0016358|GO:0032922|GO:0033558|GO:0043234|GO:0032967|GO:0035851|GO:0010977|GO:0000980|GO:0005654|GO:0045893|GO:0019899|GO:0045892|GO:0042733|GO:0008134|GO:0006344|GO:…	NM_001527	Hs.3352	3066	55.1109	6.39007	5.39578	2.96496
9.87067	up	NM_031271	chr8:30689830-30689771	TEX15	Homo sapiens testis expressed 15 (TEX15), mRNA [NM_031271]	GO:0034502|GO:0032880|GO:0009566|GO:0030539|GO:0048873|GO:0007283|GO:0007130|GO:0010569|GO:0007140	NM_031271	Hs.458316	56154	66.1726	5	5.65015	2.347
1.89342	up	NM_025054	chr8:67542631-67542572	VCPIP1	Homo sapiens valosin containing protein (p97)/p47 complex interacting protein 1 (VCPIP1), mRNA [NM_025054]	GO:0071108|GO:0007067|GO:0005737|GO:0016567|GO:0004843|GO:0005795|GO:0005783|GO:0016320|GO:0006508|GO:0090168|GO:0035871	NM_025054	Hs.632066	80124	307.85	79.3377	7.78145	6.86046
1.32072	up	NM_000534	chr2:190732610-190738235	PMS1	Homo sapiens PMS1 postmeiotic segregation increased 1 (S. cerevisiae) (PMS1), transcript variant 1, mRNA [NM_000534]	GO:0032389|GO:0030983|GO:0003697|GO:0042493|GO:0005634|GO:0006298|GO:0016887|GO:0005524|GO:0003677	NM_000534	Hs.111749	5378	630.602	212.166	8.79372	8.3924
1.08434	up	XR_430504	chrX:3810701-3810642	LOC729162			XR_430504	Hs.657302	729162	255986	219644	17.933	17.8161
2.89397	up	NM_000410	chr6:26094484-26094543	HFE	Homo sapiens hemochromatosis (HFE), transcript variant 1, mRNA [NM_000410]	GO:0005515|GO:0002474|GO:0048471|GO:0007565|GO:0005886|GO:0042612|GO:0045178|GO:0005102|GO:0010106|GO:0045177|GO:0031410|GO:0060586|GO:0003823|GO:0006879|GO:0006955|GO:0006461|GO:0019882|GO:0005887|GO:0001916|GO:0042605|GO:0042446|GO:0055037|GO:0005769	NM_000410	Hs.233325	3077	85.184	17.2772	6.01155	4.4785
1.01699	up	AK094938	chr9:43028375-43028316		family with sequence similarity 95, member B1 [Source:HGNC Symbol;Acc:HGNC:32318] [ENST00000592873]			Hs.584289		35.8545	20.8211	4.79801	4.77371
1.43854	up	NM_152274	chrX:152853470-152853411	FAM58A	Homo sapiens family with sequence similarity 58, member A (FAM58A), transcript variant 1, mRNA [NM_152274]	GO:0005515|GO:0006355|GO:0019901|GO:0045860|GO:0016591|GO:0030295|GO:0000079|GO:0043410	NM_152274	Hs.496943	92002	5072.24	1787.02	11.8931	11.3685
2.14103	up	NM_032286	chr5:6374450-6372669	MED10	Homo sapiens mediator complex subunit 10 (MED10), mRNA [NM_032286]	GO:0005515|GO:0010467|GO:0006367|GO:0001104|GO:0045944|GO:0019827|GO:0016592|GO:0005654	NM_032286	Hs.13885	84246	1514.91	312.485	10.063	8.96466
1.26074	up	NM_003978	chr15:77329455-77329514	PSTPIP1	Homo sapiens proline-serine-threonine phosphatase interacting protein 1 (PSTPIP1), mRNA [NM_003978]	GO:0005515|GO:0048471|GO:0001725|GO:0005826|GO:0019903|GO:0003779|GO:0032154|GO:0035872|GO:0030027|GO:0005829|GO:0006897|GO:0007165|GO:0006954|GO:0016020|GO:0045087|GO:0001931|GO:0007155	NM_003978	Hs.129758	9051	135.66	55.7782	6.65436	6.32009
1.46682	up	NM_032027	chr1:62166666-62166607	TM2D1	Homo sapiens TM2 domain containing 1 (TM2D1), mRNA [NM_032027]	GO:0001540|GO:0007186|GO:0005887|GO:0004930|GO:0005654|GO:0097190	NM_032027	Hs.656790	83941	407.183	128.031	8.17539	7.6227
2.09461	up	NM_014802	chr12:22601833-22601774	C2CD5	Homo sapiens C2 calcium-dependent domain containing 5 (C2CD5), transcript variant 6, mRNA [NM_014802]	GO:0032869|GO:0005815|GO:0005886|GO:0005509|GO:0090314|GO:0031340|GO:0032587|GO:0038028|GO:0072659|GO:0006906|GO:0065002|GO:0010828|GO:0005544|GO:2001275|GO:0005737|GO:0005938|GO:0030659	NM_014802	Hs.271014	9847	1816.4	392.054	10.35	9.28335
1.58221	up	NM_001297565	chr1:46782387-46782446	UQCRH	Homo sapiens ubiquinol-cytochrome c reductase hinge protein (UQCRH), transcript variant 2, mRNA [NM_001297565]	GO:0022904|GO:0009060|GO:0005739|GO:0005746|GO:0008121|GO:0006122|GO:0005743|GO:0044281|GO:0044237|GO:0055114|GO:0006119	NM_001297565	Hs.481571	7388	42976.7	20877.1	15.3206	14.6587
2.06442	up	NR_023389	chr9:98637536-98637477	LINC00476	Homo sapiens long intergenic non-protein coding RNA 476 (LINC00476), transcript variant 2, long non-coding RNA [NR_023389]		NR_023389	Hs.494549	100128782	154.344	39.7382	6.83082	5.78509
1.57621	up	NM_080833	chr20:60987695-60986009	RBBP8NL	Homo sapiens RBBP8 N-terminal like (RBBP8NL), mRNA [NM_080833]	GO:0005615	NM_080833	Hs.180374	140893	306.112	92.7044	7.77557	7.11911
11.9949	up	AK307831	chr11:65062111-65063057	POLA2	polymerase (DNA directed), alpha 2, accessory subunit [Source:HGNC Symbol;Acc:HGNC:30073] [ENST00000534785]	GO:0046982|GO:0005658|GO:0003887|GO:0003677|GO:0006260|GO:0003674|GO:0006271|GO:0000082|GO:0005737|GO:0071897|GO:0000723|GO:0006270|GO:0000722|GO:0005654|GO:0000278|GO:0032201|GO:0000060		Hs.201897	23649	147.599	7.40017	6.77356	3.18921
4.35306	up	NM_003838	chr1:74671138-74671197	FPGT	Homo sapiens fucose-1-phosphate guanylyltransferase (FPGT), transcript variant 1, mRNA [NM_003838]	GO:0005737|GO:0047341|GO:0006004|GO:0005525|GO:0003824	NM_003838	Hs.480085	8790	503.083	57.0482	8.47939	6.35736
1.04204	up	NM_021069	chr4:186515040-186510881	SORBS2	Homo sapiens sorbin and SH3 domain containing 2 (SORBS2), transcript variant 2, mRNA [NM_021069]	GO:0005515|GO:0048471|GO:0030018|GO:0005886|GO:0019904|GO:0005634|GO:0015629|GO:0046872|GO:0008150|GO:0016477|GO:0005200|GO:0007015|GO:0007155|GO:0008307|GO:0008093	NM_021069	Hs.655143	8470	18.5377	11.2493	3.88402	3.82462
1.04548	up	NM_001004311	chr2:71012699-71012640	FIGLA	Homo sapiens folliculogenesis specific basic helix-loop-helix (FIGLA), mRNA [NM_001004311]	GO:0043565|GO:0005667|GO:0006355|GO:0046983|GO:0007275|GO:0005634|GO:0048599|GO:0006351|GO:0008134	NM_001004311	Hs.407636	344018	18.5744	11.2293	3.8863	3.82214
1.47218	up	NM_212550	chr19:45683104-45683163	BLOC1S3	Homo sapiens biogenesis of lysosomal organelles complex-1, subunit 3 (BLOC1S3), mRNA [NM_212550]	GO:0005515|GO:0030133|GO:0048490|GO:0042493|GO:0001654|GO:0032438|GO:0006892|GO:0030168|GO:0031175|GO:0032402|GO:0005829|GO:0032816|GO:0003674|GO:0031083|GO:0033299|GO:0043473|GO:0035646|GO:0061024|GO:0060155|GO:0008089	NM_212550	Hs.103902	388552	29.3896	12.4156	4.52801	3.97005
1.69361	up		chr3:147227891-147227950	lnc-ZIC1-1	LNCipedia lincRNA (lnc-ZIC1-1), lincRNA [lnc-ZIC1-1:1]					41.1802	14.8361	4.99868	4.23858
1.10523	up	NM_019088	chr19:39876843-39876784	PAF1	Homo sapiens Paf1, RNA polymerase II associated factor, homolog (S. cerevisiae) (PAF1), transcript variant 1, mRNA [NM_019088]	GO:0005515|GO:0006378|GO:0033523|GO:0000993|GO:0000122|GO:0001711|GO:0006351|GO:0071222|GO:0045638|GO:0045944|GO:0003682|GO:0019827|GO:0032968|GO:0016593|GO:0016055|GO:0010390|GO:0031442	NM_019088	Hs.466714	54623	862.803	339.621	9.23654	9.09219
1.53478	up	NM_014472	chr10:100004055-100004114	R3HCC1L	Homo sapiens R3H domain and coiled-coil containing 1-like (R3HCC1L), transcript variant 4, mRNA [NM_014472]	GO:0000166|GO:0035145	NM_014472	Hs.419800	27291	71.7372	26.5557	5.76295	5.14491
2.01979	up	NM_004622	chr2:122522998-122523057	TSN	Homo sapiens translin (TSN), transcript variant 1, mRNA [NM_004622]	GO:0043565|GO:0005515|GO:0010467|GO:0005737|GO:0003697|GO:0006310|GO:0005634|GO:0004521|GO:0003729|GO:0032403|GO:0003677|GO:0005829	NM_004622	Hs.75066	7247	1164.68	256.911	9.68191	8.6677
2.10625	up	NM_006645	chr11:72468822-72466750	STARD10	Homo sapiens StAR-related lipid transfer (START) domain containing 10 (STARD10), mRNA [NM_006645]	GO:0005515|GO:0005902|GO:0046581|GO:0035360|GO:0016020|GO:0032782|GO:0008289|GO:0005829	NM_006645	Hs.188606	10809	340.251	78.4125	7.91689	6.84221
10.5342	up	NM_014736	chr15:64657906-64657847	KIAA0101	Homo sapiens KIAA0101 (KIAA0101), transcript variant 1, mRNA [NM_014736]	GO:0051297|GO:0006260|GO:0005515|GO:0048471|GO:0005737|GO:0003682|GO:0051726|GO:0005634|GO:0019985|GO:0009411|GO:0006974	NM_014736	Hs.81892	9768	4266.07	190.843	11.632	8.235
1.0788	up	NM_033318	chr22:42479708-42479767	SMDT1	Homo sapiens single-pass membrane protein with aspartate-rich tail 1 (SMDT1), mRNA [NM_033318]	GO:0006851|GO:0051560|GO:0031305	NM_033318	Hs.306083	91689	61.5703	31.9399	5.55273	5.44329
14.3931	up	NM_014258	chr20:58440689-58440630	SYCP2	Homo sapiens synaptonemal complex protein 2 (SYCP2), mRNA [NM_014258]	GO:0009566|GO:0043066|GO:0000795|GO:0046982|GO:0048808|GO:0005634|GO:0000800|GO:0007143|GO:0007130|GO:0003677|GO:0051301|GO:0007140	NM_014258	Hs.202676	10388	144.393	6.09289	6.74054	2.89324
1.51197	up	NM_020039	chr12:50477278-50477337	ASIC1	Homo sapiens acid sensing (proton gated) ion channel 1 (ASIC1), transcript variant 1, mRNA [NM_020039]	GO:0005515|GO:0005886|GO:0050915|GO:0055085|GO:0071467|GO:0070207|GO:0007165|GO:0015280|GO:0034220|GO:0005887|GO:0006810|GO:0006816|GO:0035725|GO:0006814|GO:0009268	NM_020039	Hs.274361	41	316.956	99.1085	7.82652	7.23009
7.01852	up	NM_001145207	chr6:135357521-135357462	HBS1L	Homo sapiens HBS1-like translational GTPase (HBS1L), transcript variant 3, mRNA [NM_001145207]	GO:0007165|GO:0016020|GO:0003924|GO:0005525|GO:0003746|GO:0006412|GO:0070062|GO:0006414	NM_001145207	Hs.378532	10767	46.3285	5	5.15817	2.347
1.718	up	NM_002592	chr20:5096102-5095957	PCNA	Homo sapiens proliferating cell nuclear antigen (PCNA), transcript variant 1, mRNA [NM_002592]	GO:0005515|GO:0043626|GO:0032405|GO:0008283|GO:0033993|GO:0005634|GO:0032077|GO:0019985|GO:0042802|GO:0007507|GO:0006271|GO:0005737|GO:0000082|GO:0000083|GO:0006272|GO:0000723|GO:0030855|GO:0000722|GO:0070557|GO:0005663|GO:0006297|GO:0006298|GO:0043596|GO:0006275|GO:0070062|GO:0030971|GO:0005813|GO:0070182|GO:0000701|GO:0030337|GO:0006281|GO:0006283|GO:0006284|GO:0032139|GO:0005654|GO:0006289|GO:…	NM_002592	Hs.147433	5111	8572.18	2704.98	12.6941	11.9134
1.1258	up	NM_207660	chr14:89041174-89042219	ZC3H14	Homo sapiens zinc finger CCCH-type containing 14 (ZC3H14), transcript variant 2, mRNA [NM_207660]	GO:0005515|GO:0005737|GO:0016607|GO:0005730|GO:0005654|GO:0005634|GO:0046872	NM_207660	Hs.686171	79882	406.612	163.983	8.17147	8.00053
19.9987	up	NM_001185095	chr9:133998333-133998392	AIF1L	Homo sapiens allograft inflammatory factor 1-like (AIF1L), transcript variant 3, mRNA [NM_001185095]	GO:0005737|GO:0051015|GO:0005884|GO:0005509|GO:0032587|GO:0015629|GO:0005925|GO:0070062	NM_001185095	Hs.4944	83543	1163.2	30.3309	9.67998	5.35815
2.41695	up	NM_024770	chr2:172180571-172180512	METTL8	Homo sapiens methyltransferase like 8 (METTL8), mRNA [NM_024770]	GO:0005737|GO:0008168|GO:0005634|GO:0032259	NM_024770	Hs.135146	79828	416.38	82.8647	8.20532	6.93214
1.09276	up	NM_024786	chr5:795933-795874	ZDHHC11	Homo sapiens zinc finger, DHHC-type containing 11 (ZDHHC11), mRNA [NM_024786]	GO:0005783|GO:0008152|GO:0008270|GO:0016021|GO:0019706	NM_024786	Hs.732788	79844	1194.51	490.297	9.71622	9.58823
1.65083	up	NM_007267	chr17:76113361-76109658	TMC6	Homo sapiens transmembrane channel-like 6 (TMC6), transcript variant 2, mRNA [NM_007267]	GO:0005515|GO:0008150|GO:0031965|GO:0005737|GO:0005794|GO:0005783|GO:0005789|GO:0016021|GO:0070062|GO:0006811	NM_007267	Hs.632227	11322	323.411	93.2307	7.85157	7.12839
1.36718	up	NM_201434	chr17:40278796-40277881	RAB5C	Homo sapiens RAB5C, member RAS oncogene family (RAB5C), transcript variant 1, mRNA [NM_201434]	GO:0005515|GO:0005811|GO:0042470|GO:0005886|GO:0003924|GO:0048227|GO:0030139|GO:0005525|GO:0005765|GO:0006886|GO:0043231|GO:0006184|GO:0030100|GO:0031901|GO:0032482|GO:0019003|GO:0005769|GO:0070062	NM_201434	Hs.650382	5878	260.968	91.5569	7.55081	7.09961
1.17839	up	NM_004925	chr9:33441824-33441765	AQP3	Homo sapiens aquaporin 3 (Gill blood group) (AQP3), mRNA [NM_004925]	GO:0005215|GO:0005886|GO:0034219|GO:0009992|GO:0033280|GO:0002684|GO:0070295|GO:0016323|GO:0045616|GO:0005737|GO:0034220|GO:0005911|GO:0015250|GO:0015793|GO:0006810|GO:0042476|GO:0015204|GO:0006833|GO:0015254|GO:0032526|GO:0007588|GO:0055085|GO:0003091|GO:0051592|GO:0005887|GO:0016021|GO:0071918	NM_004925	Hs.234642	360	5698.32	2547.12	12.0661	11.8293
4.94471	up	NM_020777	chr4:7744241-7744300	SORCS2	Homo sapiens sortilin-related VPS10 domain containing receptor 2 (SORCS2), mRNA [NM_020777]	GO:0016020|GO:0007218|GO:0016021|GO:0008188	NM_020777	Hs.479099	57537	146.624	17.0689	6.76322	4.45734
2.37958	up	NM_004270	chr5:156565858-156565799	MED7	Homo sapiens mediator complex subunit 7 (MED7), transcript variant 2, mRNA [NM_004270]	GO:0005515|GO:0005667|GO:0010467|GO:0031965|GO:0001104|GO:0006367|GO:0006357|GO:0003713|GO:0005634|GO:0005739|GO:0016592|GO:0019827|GO:0005654	NM_004270	Hs.744244	9443	964.121	179.995	9.40005	8.14935
1.10942	up	NM_003917	chr14:24029590-24029531	AP1G2	Homo sapiens adaptor-related protein complex 1, gamma 2 subunit (AP1G2), transcript variant 1, mRNA [NM_003917]	GO:0030133|GO:0005515|GO:0005794|GO:0016020|GO:0030121|GO:0008565|GO:0005798|GO:0016032|GO:0016192|GO:0006886|GO:0010008	NM_003917	Hs.343244	8906	211.867	92.4655	7.26427	7.11446
1.11819	up	NR_036476	chr12:56229970-56230029	TMEM198B	Homo sapiens transmembrane protein 198B, pseudogene (TMEM198B), transcript variant 1, non-coding RNA [NR_036476]		NR_036476	Hs.731828	440104	723.373	286.395	8.99375	8.83257
2.36537	up	NM_020246	chr7:100460331-100460390	SLC12A9	Homo sapiens solute carrier family 12, member 9 (SLC12A9), transcript variant 1, mRNA [NM_020246]	GO:0006821|GO:0005886|GO:0015377|GO:0016021|GO:0070062	NM_020246	Hs.521087	56996	54.5416	13.8909	5.38085	4.13879
1.00338	up	NM_147204	chr12:110222193-110222134	TRPV4	Homo sapiens transient receptor potential cation channel, subfamily V, member 4 (TRPV4), transcript variant 2, mRNA [NM_147204]	GO:0008017|GO:0005516|GO:0043622|GO:0006884|GO:0034605|GO:0030103|GO:0034220|GO:0051015|GO:0005080|GO:0042169|GO:0005262|GO:0007231|GO:0005261|GO:0071476|GO:0019901|GO:0009986|GO:0031532|GO:0071470|GO:0048487|GO:0042538|GO:0030027|GO:0005929|GO:0046785|GO:0070509|GO:0010977|GO:0007043|GO:0070588|GO:0005925|GO:0005034|GO:0005881|GO:0005886|GO:0030175|GO:0007204|GO:0030426|GO:0005912|GO:0007015|GO:…	NM_147204	Hs.506713	59341	43.0821	25.0329	5.05787	5.053
1.01561	up	NM_003766	chr17:40962879-40962820	BECN1	Homo sapiens beclin 1, autophagy related (BECN1), mRNA [NM_003766]	GO:0005802|GO:0005515|GO:0008285|GO:0005634|GO:0032258|GO:0030425|GO:0000910|GO:0051607|GO:0045324|GO:0048666|GO:0016032|GO:0071275|GO:0033197|GO:0000045|GO:0016239|GO:0006995|GO:0001666|GO:0043066|GO:0042493|GO:0000407|GO:0050435|GO:0045335|GO:0050790|GO:0006968|GO:0071364|GO:0016023|GO:0034271|GO:0007040|GO:0010508|GO:0019898|GO:0034272	NM_003766	Hs.716464	8678	1655.31	748.783	10.2052	10.1829
1.3856	up	NM_153685	chr12:6803073-6803014	PIANP	Homo sapiens PILR alpha associated neural protein (PIANP), transcript variant 1, mRNA [NM_153685]	GO:0016323|GO:0005912|GO:0016021	NM_153685	Hs.44067	196500	65.7168	26.9807	5.64238	5.17187
1.66444	up	NM_194247	chr2:178080329-178080388	HNRNPA3	Homo sapiens heterogeneous nuclear ribonucleoprotein A3 (HNRNPA3), mRNA [NM_194247]	GO:0008380|GO:0005515|GO:0010467|GO:0000166|GO:0000398|GO:0030529|GO:0003723|GO:0005654|GO:0005634|GO:0071013	NM_194247	Hs.516539	220988	420.304	116.804	8.21806	7.48302
55.0139	up	AK024653	chr3:128219146-128219205	GATA2-AS1	Homo sapiens cDNA: FLJ21000 fis, clone CAE03359. [AK024653]			Hs.586109	101927167	890.776	9.12915	9.2887	3.50698
1.25639	up	BC014228	chr12:51517952-51517893	LOC494150	Homo sapiens prohibitin pseudogene, mRNA (cDNA clone IMAGE:4547239). [BC014228]			Hs.662179	494150	164712	111381	17.2147	16.8854
2.92554	up	NM_020855	chr19:22849435-22849494	ZNF492	Homo sapiens zinc finger protein 492 (ZNF492), mRNA [NM_020855]	GO:0006355|GO:0005634|GO:0003677|GO:0046872|GO:0006351	NM_020855	Hs.232108	57615	261.763	45.899	7.55747	6.00876
1.33921	up	KC839989	chr6:170107576-170107517	PHF10	PHD finger protein 10 [Source:HGNC Symbol;Acc:HGNC:18250] [ENST00000612128]	GO:0006355|GO:0008270|GO:0071564|GO:0006351|GO:0007399		Hs.435933	55274	227.061	82.9982	7.357	6.93562
4.49965	up	NM_017434	chr15:45457629-45457688	DUOX1	Homo sapiens dual oxidase 1 (DUOX1), transcript variant 1, mRNA [NM_017434]	GO:0050661|GO:0042554|GO:0042335|GO:0005509|GO:0019221|GO:0050665|GO:0051591|GO:0016324|GO:0004601|GO:0042446|GO:0006590|GO:0016174|GO:0016021|GO:0042744|GO:0006979|GO:0055114|GO:0020037	NM_017434	Hs.272813	53905	142.921	18.1473	6.72362	4.55381
5.06901	up	NM_001040694	chr11:61919742-61919801	INCENP	Homo sapiens inner centromere protein antigens 135/155kDa (INCENP), transcript variant 1, mRNA [NM_001040694]	GO:0005515|GO:0010369|GO:0005874|GO:0005819|GO:0030496|GO:0000801|GO:0000800|GO:0005829|GO:0043234|GO:0000910|GO:0007067|GO:0005721|GO:0007059|GO:0000777|GO:0000776|GO:0000278|GO:0000775	NM_001040694	Hs.142179	3619	661.317	63.5947	8.86129	6.51959
1.21716	up	NM_020466	chr6:90342022-90341963	LYRM2	Homo sapiens LYR motif containing 2 (LYRM2), transcript variant 1, mRNA [NM_020466]	GO:0005739	NM_020466	Hs.177275	57226	139.056	58.8049	6.6864	6.40288
2.25167	up	NM_001004339	chr1:53352665-53352724	ZYG11A	Homo sapiens zyg-11 family member A, cell cycle regulator (ZYG11A), mRNA [NM_001004339]		NM_001004339	Hs.658458	440590	38.138	10.5287	4.89121	3.72021
1.2598	up	NM_022662	chr2:112582737-112582584	ANAPC1	Homo sapiens anaphase promoting complex subunit 1 (ANAPC1), mRNA [NM_022662]	GO:0007094|GO:0007067|GO:0070979|GO:0005680|GO:0051437|GO:0005654|GO:0051436|GO:0000278|GO:0031145|GO:0051439|GO:0051301|GO:0005829	NM_022662	Hs.436527	64682	35.1688	16.9073	4.77358	4.44038
1.36288	up	NM_000488	chr1:173873103-173873044	SERPINC1	Homo sapiens serpin peptidase inhibitor, clade C (antithrombin), member 1 (SERPINC1), mRNA [NM_000488]	GO:0005515|GO:0005886|GO:0004867|GO:0007584|GO:0005576|GO:0072562|GO:0002020|GO:0005615|GO:2000266|GO:0010951|GO:0007596|GO:0050728|GO:0008201|GO:0070062	NM_000488	Hs.75599	462	19.5094	9.143	3.95583	3.50918
1.92292	up	NM_013444	chrX:56593053-56593112	UBQLN2	Homo sapiens ubiquilin 2 (UBQLN2), mRNA [NM_013444]	GO:0005515|GO:0005737|GO:0005886|GO:0005634	NM_013444	Hs.179309	29978	382.889	93.8515	8.08355	7.14025
1.09224	up	NM_130806	chr13:32367042-32367101	RXFP2	Homo sapiens relaxin/insulin-like family peptide receptor 2 (RXFP2), transcript variant 1, mRNA [NM_130806]	GO:0043066|GO:0008285|GO:0005886|GO:0030819|GO:0016021|GO:0007189|GO:0001556|GO:0017046|GO:0007193|GO:0008584|GO:0016500	NM_130806	Hs.680763	122042	24.8233	14.2462	4.30366	4.17637
1.50781	up	NM_080801	chr10:71718811-71718870	COL13A1	Homo sapiens collagen, type XIII, alpha 1 (COL13A1), transcript variant 5, mRNA [NM_080801]	GO:0005515|GO:0005886|GO:0005576|GO:0005600|GO:0030154|GO:0001958|GO:0016337|GO:0007160|GO:0022617|GO:0030198|GO:0005911|GO:0030574|GO:0005788|GO:0008201|GO:0001763	NM_080801	Hs.695934	1305	33.7855	13.7302	4.71599	4.12353
1.15619	up	NM_031905	chr7:102739132-102739191	ARMC10	Homo sapiens armadillo repeat containing 10 (ARMC10), transcript variant A, mRNA [NM_031905]	GO:0005739|GO:0005789|GO:0016021|GO:0040008	NM_031905	Hs.287412	83787	590.75	227.133	8.7	8.49062
2.1166	up	NM_001243533	chr1:26450313-26450372	PDIK1L	Homo sapiens PDLIM1 interacting kinase 1 like (PDIK1L), transcript variant 3, mRNA [NM_001243533]	GO:0004674|GO:0006468|GO:0005654|GO:0005524	NM_001243533	Hs.468801	149420	113.76	29.762	6.40852	5.32677
8.97712	up	NM_015120	chr2:73836752-73836811	ALMS1	Homo sapiens Alstrom syndrome 1 (ALMS1), mRNA [NM_015120]	GO:0005515|GO:0005813|GO:0006996|GO:0005814|GO:0051492|GO:0005634|GO:0005829|GO:0003674|GO:0005929|GO:0000922|GO:0005737|GO:0000086|GO:0016197|GO:0005654|GO:0000278	NM_015120	Hs.184720	7840	1356.85	72.7066	9.89179	6.72554
1.33522	up	NM_001134693	chr2:27293465-27293406	OST4	Homo sapiens oligosaccharyltransferase 4 homolog (S. cerevisiae) (OST4), mRNA [NM_001134693]	GO:0005789|GO:0016021	NM_001134693	Hs.502948	100128731	11748	5131.14	13.1827	12.7657
1.00423	up	NM_001291982	chr6:128561243-128561184	PTPRK	Homo sapiens protein tyrosine phosphatase, receptor type, K (PTPRK), transcript variant 4, mRNA [NM_001291982]	GO:0005515|GO:0010839|GO:0030424|GO:0008285|GO:0008013|GO:0035335|GO:0030425|GO:0034644|GO:0006470|GO:0005912|GO:0005911|GO:0005001|GO:0048041|GO:0043025|GO:0007179|GO:0007155|GO:0004725|GO:0030336|GO:0031256|GO:0045295|GO:0009986|GO:0019901|GO:0045786|GO:0007165|GO:0016477|GO:0005887|GO:0034394|GO:0034614|GO:0016021|GO:0045892|GO:0001750	NM_001291982	Hs.155919	5796	56.0012	31.3643	5.41797	5.41188
2.13851	up	NM_014856	chr1:153902036-153901977	DENND4B	Homo sapiens DENN/MADD domain containing 4B (DENND4B), mRNA [NM_014856]	GO:0017112|GO:0005794|GO:0032483|GO:0032851|GO:0005654|GO:0005634	NM_014856	Hs.744878	9909	4880.61	1135.08	11.8385	10.7419
1.31323	up	NM_138394	chr2:38809115-38809056	HNRNPLL	Homo sapiens heterogeneous nuclear ribonucleoprotein L-like (HNRNPLL), transcript variant 1, mRNA [NM_138394]	GO:0006397|GO:0005515|GO:0016020|GO:0000166|GO:0030529|GO:0005634|GO:0003729|GO:0033120	NM_138394	Hs.445497	92906	637.365	215.867	8.80926	8.41613
2.47575	up	NM_001002811	chr1:144890739-144890680	PDE4DIP	Homo sapiens phosphodiesterase 4D interacting protein (PDE4DIP), transcript variant 5, mRNA [NM_001002811]	GO:0005515|GO:0005813|GO:0005737|GO:0005794|GO:0005634|GO:0030016|GO:0019899|GO:0043623	NM_001002811	Hs.731111	9659	215.063	44.8338	7.28243	5.97456
1.10988	up	AK294208	chr2:85770672-85770731		Homo sapiens cDNA FLJ52225 complete cds, moderately similar to S-adenosylmethionine synthetase isoform type-2 (EC 2.5.1.6). [AK294208]			Hs.516157		102.758	49.1914	6.26666	6.11626
1.10285	up	NM_023921	chr12:10978070-10978011	TAS2R10	Homo sapiens taste receptor, type 2, member 10 (TAS2R10), mRNA [NM_023921]	GO:0033038|GO:0007186|GO:0005886|GO:0008527|GO:0016021|GO:0001580	NM_023921	Hs.533756	50839	80.8032	39.9429	5.93437	5.79313
1.2651	up	NM_031476	chr16:84942138-84942197	CRISPLD2	Homo sapiens cysteine-rich secretory protein LCCL domain containing 2 (CRISPLD2), mRNA [NM_031476]	GO:0031012|GO:0030133|GO:0060325|GO:0030324|GO:0030198|GO:0008201|GO:0070062	NM_031476	Hs.513779	83716	67.5344	29.9334	5.67719	5.33794
1.64372	up	NM_018055	chr10:72192130-72192071	NODAL	Homo sapiens nodal growth differentiation factor (NODAL), mRNA [NM_018055]	GO:0033505|GO:0035987|GO:1900224|GO:0005615|GO:0048701|GO:0009880|GO:0001947|GO:0016015|GO:0042074|GO:0090010|GO:1900164|GO:0010470|GO:0070374|GO:0048018|GO:0001944|GO:0050679|GO:0022409|GO:0001893|GO:0060136|GO:0001892|GO:0060137|GO:0060766|GO:0032927|GO:0000122|GO:0001890|GO:0005125|GO:0005160|GO:0060391|GO:2000036|GO:0001842|GO:0010085|GO:0001889|GO:0043280|GO:0007420|GO:0008083|GO:0040007|GO:…	NM_018055	Hs.370414	4838	15.7982	6.3441	3.67091	2.95395
3.33583	up	NM_005101	chr1:949567-949626	ISG15	Homo sapiens ISG15 ubiquitin-like modifier (ISG15), mRNA [NM_005101]	GO:0005515|GO:0032020|GO:0019221|GO:0005576|GO:0005829|GO:0032649|GO:0051607|GO:0060337|GO:0045648|GO:0045087|GO:0019941|GO:0016032|GO:0031386|GO:0034340|GO:0031397|GO:0032480|GO:0042742|GO:0045071	NM_005101	Hs.458485	9636	3140.38	436.423	11.1729	9.43488
2.33833	up	NM_001039661	chr11:126163586-126163645	TIRAP	Homo sapiens toll-interleukin 1 receptor (TIR) domain containing adaptor protein (TIRAP), transcript variant 3, mRNA [NM_001039661]	GO:0005515|GO:0050830|GO:0007249|GO:0046330|GO:0032757|GO:0042803|GO:0032648|GO:0002755|GO:0005080|GO:0032496|GO:0030099|GO:0070374|GO:0030674|GO:0043123|GO:0044130|GO:0045410|GO:0038124|GO:0032760|GO:0038123|GO:0046982|GO:0034134|GO:0005546|GO:0002224|GO:0045087|GO:0045088|GO:0090023|GO:0035665|GO:0005654|GO:0034145|GO:0035663|GO:0035662|GO:0034142|GO:0005886|GO:0034141|GO:0030890|GO:0032738|GO:…	NM_001039661	Hs.537126	114609	20.9531	5.79786	4.0469	2.82142
1.20811	up	NM_004232	chr18:67993891-67993950	SOCS6	Homo sapiens suppressor of cytokine signaling 6 (SOCS6), mRNA [NM_004232]	GO:0001772|GO:0005515|GO:0016567|GO:0050868|GO:0019221|GO:0006952|GO:0007259|GO:0046426|GO:0005737|GO:0004860|GO:0006469|GO:0010498|GO:0040008	NM_004232	Hs.44439	9306	97.0506	43.3464	6.19412	5.92137
3.27012	up	XR_425961	chr6:1617583-1617524	FLJ46552	PREDICTED: Homo sapiens FLJ46552 protein (FLJ46552), misc_RNA [XR_425961]		XR_425961	Hs.531363	401230	48.6995	9.21863	5.2328	3.52345
1.06148	up	NM_006985	chr16:15039523-15039745	NPIPA1	Homo sapiens nuclear pore complex interacting protein family, member A1 (NPIPA1), mRNA [NM_006985]	GO:0031965|GO:0005643|GO:0051028|GO:0015031	NM_006985	Hs.676266	9284	105.795	52.6018	6.31015	6.22407
1.04652	up	NM_001005781	chr2:203084816-203084757	SUMO1	Homo sapiens small ubiquitin-like modifier 1 (SUMO1), transcript variant 2, mRNA [NM_001005781]	GO:0005515|GO:0019221|GO:0032436|GO:0045202|GO:0005634|GO:0030425|GO:0043433|GO:0060334|GO:0032880|GO:0005737|GO:0090204|GO:0030578|GO:0031334|GO:0005643|GO:0019789|GO:0060021|GO:0031625|GO:0060333|GO:0031965|GO:0016925|GO:0005730|GO:0043392|GO:0006281|GO:0016607|GO:0016605|GO:0001650|GO:0005654|GO:0045892|GO:0044267|GO:0008134|GO:0043687	NM_001005781	Hs.81424	7341	1578.55	685.572	10.128	10.0624
1.73472	up	AF119858	chr7:46822781-46822840		epidermal growth factor receptor pathway substrate 15 pseudogene 1 [Source:HGNC Symbol;Acc:HGNC:18166] [ENST00000459691]					524.806	138.689	8.53669	7.74199
5.60225	up	XM_006710081	chr1:144921882-144921823	LOC100996724	PREDICTED: Homo sapiens myomegalin-like (LOC100996724), transcript variant X8, mRNA [XM_006710081]		XM_006710081		100996724	144.05	14.961	6.73702	4.25101
2.08854	up	AK131215	chr1:38179620-38179561	EPHA10	EPH receptor A10 [Source:HGNC Symbol;Acc:HGNC:19987] [ENST00000437645]	GO:0005515|GO:0008150|GO:0005005|GO:0005003|GO:0048013|GO:0005886|GO:0007411|GO:0005887|GO:0018108|GO:0016021|GO:0005524|GO:0070062		Hs.129435	284656	31.0332	9.30405	4.60252	3.54003
2.24704	up	NM_006833	chr7:99689299-99689358	COPS6	Homo sapiens COP9 signalosome subunit 6 (COPS6), mRNA [NM_006833]	GO:0005515|GO:0005737|GO:0008180|GO:0010388|GO:0016032|GO:0005654|GO:0070062	NM_006833	Hs.15591	10980	6154.98	1386.8	12.1894	11.0214
1.42375	up	NM_203351	chr17:61773608-61773667	MAP3K3	Homo sapiens mitogen-activated protein kinase kinase kinase 3 (MAP3K3), transcript variant 1, mRNA [NM_203351]	GO:0005515|GO:0001568|GO:0005524|GO:0046872|GO:0005829|GO:0005622|GO:0035556|GO:0000187|GO:0000186|GO:0046777|GO:0004672|GO:1900745|GO:0000165|GO:0043123|GO:0004709|GO:0004708	NM_203351	Hs.29282	4215	1367.52	425.142	9.90303	9.39334
1.0742	up	NM_000021	chr14:73686629-73686688	PSEN1	Homo sapiens presenilin 1 (PSEN1), transcript variant 1, mRNA [NM_000021]	GO:0005515|GO:0030018|GO:0031594|GO:0007220|GO:0008013|GO:0001756|GO:0005765|GO:0009791|GO:0015031|GO:0001947|GO:0015813|GO:0043524|GO:0016337|GO:0021795|GO:0007219|GO:0030198|GO:0016485|GO:0007175|GO:0043025|GO:0007613|GO:0006509|GO:0005938|GO:0006839|GO:0006979|GO:0005791|GO:0031965|GO:0005262|GO:0005813|GO:0045296|GO:0005794|GO:0001708|GO:0009986|GO:0032469|GO:0043393|GO:0000122|GO:0043085|GO:…	NM_000021	Hs.3260	5663	435.091	182.361	8.26953	8.16626
3.27325	up	NM_030782	chr5:1318471-1318412	CLPTM1L	Homo sapiens CLPTM1-like (CLPTM1L), mRNA [NM_030782]	GO:0016020|GO:0006915|GO:0016021	NM_030782	Hs.444673	81037	5410.15	806.514	11.9956	10.2848
1.77925	up	NM_001005862	chr17:37884829-37884888	ERBB2	Homo sapiens erb-b2 receptor tyrosine kinase 2 (ERBB2), transcript variant 2, mRNA [NM_001005862]	GO:0005515|GO:0033088|GO:0048709|GO:0030307|GO:0042802|GO:0007507|GO:0046777|GO:0007173|GO:0007411|GO:0046983|GO:0070372|GO:0043125|GO:0050679|GO:0023014|GO:0046982|GO:0019903|GO:0018108|GO:0014065|GO:0045785|GO:0043235|GO:0008045|GO:0008543|GO:0032321|GO:0045087|GO:0007422|GO:0042060|GO:0010008|GO:0038095|GO:0004888|GO:0048471|GO:0005886|GO:0008283|GO:0005634|GO:0016323|GO:0005737|GO:0016324|GO:…	NM_001005862	Hs.446352	2064	1765.48	450.377	10.3097	9.47846
1.34024	up	NM_001080414	chr14:91875104-91875045	CCDC88C	Homo sapiens coiled-coil domain containing 88C (CCDC88C), mRNA [NM_001080414]	GO:0031648|GO:0005737|GO:0051260|GO:0001932|GO:0043621|GO:0030165|GO:0016055|GO:0031098	NM_001080414	Hs.525536	440193	34.4476	15.6435	4.74574	4.32325
1.7721	up	AK001650	chr2:74382244-74382185		MOB kinase activator 1A [Source:HGNC Symbol;Acc:HGNC:16015] [ENST00000396049]			Hs.602092		616.47	156.968	8.7617	7.93624
1.71065	up	NM_152455	chr15:43651055-43650996	ZSCAN29	Homo sapiens zinc finger and SCAN domain containing 29 (ZSCAN29), mRNA [NM_152455]	GO:0006366|GO:0006357|GO:0000981|GO:0005634|GO:0003677|GO:0046872	NM_152455	Hs.418287	146050	198.237	58.3007	7.1652	6.39065
1.00098	up	NM_030940	chr9:88889135-88887000	ISCA1	Homo sapiens iron-sulfur cluster assembly 1 (ISCA1), mRNA [NM_030940]	GO:0005739|GO:0051536|GO:0016226|GO:0005198|GO:0046872	NM_030940	Hs.449291	81689	633.138	280.325	8.79995	8.79853
1.69595	up	NM_015962	chr14:75203324-75203383	FCF1	Homo sapiens FCF1 rRNA-processing protein (FCF1), mRNA [NM_015962]	GO:0000462|GO:0032040|GO:0005730	NM_015962	Hs.579828	51077	2440.23	674.987	10.8043	10.0422
1.00083	up	NM_014448	chr1:3397479-3397538	ARHGEF16	Homo sapiens Rho guanine nucleotide exchange factor (GEF) 16 (ARHGEF16), mRNA [NM_014448]	GO:0005515|GO:0030971|GO:0051056|GO:0048011|GO:0043065|GO:0007264|GO:0030165|GO:0032863|GO:0097190|GO:0032864|GO:0005829|GO:0060326|GO:0017048|GO:0005089|GO:0090004	NM_014448	Hs.87435	27237	1491.6	671.648	10.0384	10.0372
1.00534	up	NM_148416	chr16:28847384-28847443	ATXN2L	Homo sapiens ataxin 2-like (ATXN2L), transcript variant E, mRNA [NM_148416]	GO:0005515|GO:0034063|GO:0005737|GO:0016607|GO:0016020|GO:0010494|GO:0010603	NM_148416	Hs.460499	11273	2344.27	1127.84	10.7407	10.7331
1.57611	up	NM_001040057	chr7:92208653-92207671	FAM133B	Homo sapiens family with sequence similarity 133, member B (FAM133B), transcript variant 2, mRNA [NM_001040057]		NM_001040057	Hs.489105	257415	1986.95	580.142	10.482	9.82568
1.2284	up	NM_001182	chr5:125877621-125877562	ALDH7A1	Homo sapiens aldehyde dehydrogenase 7 family, member A1 (ALDH7A1), transcript variant 1, mRNA [NM_001182]	GO:0005515|GO:0007605|GO:0004029|GO:0006081|GO:0019285|GO:0005634|GO:0044281|GO:0005829|GO:0005739|GO:0034641|GO:0005737|GO:0008802|GO:0005759|GO:0006554|GO:0004043|GO:0070062|GO:0055114	NM_001182	Hs.483239	501	16.8035	8.83061	3.75453	3.45776
1.22337	up	NM_001042474	chr19:36673518-36673459	ZNF565	Homo sapiens zinc finger protein 565 (ZNF565), mRNA [NM_001042474]	GO:0006355|GO:0003700|GO:0005634|GO:0003677|GO:0046872|GO:0006351	NM_001042474	Hs.596338	147929	217.898	86.5984	7.29891	7.00805
1.24022	up	AK098235	chrX:154589233-154589292		Homo sapiens cDNA FLJ40916 fis, clone UTERU2005533. [AK098235]					10317.8	4721.77	12.9695	12.6589
1.92173	up	NM_004643	chr14:23792691-23793231	PABPN1	Homo sapiens poly(A) binding protein, nuclear 1 (PABPN1), mRNA [NM_004643]	GO:0005515|GO:0008380|GO:0006369|GO:0006396|GO:0010467|GO:0019054|GO:0006366|GO:0003723|GO:0031124|GO:0019058|GO:0005634|GO:0005737|GO:0006936|GO:0046778|GO:0000166|GO:0016973|GO:0000398|GO:0030529|GO:0019048|GO:0005654	NM_004643	Hs.707712	8106	6100.47	1622.02	12.1764	11.234
2.67041	up	NM_153605	chr3:97663710-97663769	CRYBG3	Homo sapiens beta-gamma crystallin domain containing 3 (CRYBG3), mRNA [NM_153605]	GO:0030246	NM_153605	Hs.733378	131544	1035.24	173.113	9.508	8.09094
1.02864	up	NM_004415	chr6:7586582-7586641	DSP	Homo sapiens desmoplakin (DSP), transcript variant 1, mRNA [NM_004415]	GO:0005882|GO:0005515|GO:0030057|GO:0045109|GO:0005886|GO:0005634|GO:0086091|GO:0001533|GO:0006921|GO:0005916|GO:0005739|GO:0016323|GO:0086069|GO:0016337|GO:0003223|GO:0014704|GO:0097110|GO:0005080|GO:0030674|GO:0050839|GO:0086005|GO:0070062|GO:0006915|GO:0002934|GO:0018149|GO:0008544|GO:0005198|GO:0030216|GO:0071896|GO:0042060|GO:0005200|GO:0034332	NM_004415	Hs.519873	1832	5931.88	3047.32	12.1287	12.088
3.29945	up	NM_002533	chr1:224415182-224415123	NVL	Homo sapiens nuclear VCP-like (NVL), transcript variant 1, mRNA [NM_002533]	GO:0005739|GO:0005737|GO:0016020|GO:0005886|GO:0005730|GO:0005634|GO:0005524	NM_002533	Hs.497867	4931	2065.86	284.311	10.5424	8.82013
4.35518	up	NM_001039127	chr4:156150-156209	ZNF718	Homo sapiens zinc finger protein 718 (ZNF718), transcript variant 1, mRNA [NM_001039127]	GO:0006355|GO:0005634|GO:0003677|GO:0046872|GO:0006351	NM_001039127	Hs.745062	255403	104.746	14.2294	6.29563	4.1729
1.41998	up	NM_144991	chr21:45918575-45918516	TSPEAR	Homo sapiens thrombospondin-type laminin G domain and EAR repeats (TSPEAR), transcript variant 1, mRNA [NM_144991]	GO:0003674|GO:0060170|GO:0009986|GO:0007605|GO:0032420|GO:0005576	NM_144991	Hs.660703	54084	20.674	9.23181	4.03151	3.52564
1.19806	up	NM_020901	chr11:611931-611990	PHRF1	Homo sapiens PHD and ring finger domains 1 (PHRF1), transcript variant 2, mRNA [NM_020901]	GO:0006397|GO:0016020|GO:0006366|GO:0019904|GO:0008270|GO:0070063	NM_020901	Hs.325838	57661	1461.52	550.301	10.01	9.74929
9.93946	up	NM_146421	chr1:110231672-110231731	GSTM1	Homo sapiens glutathione S-transferase mu 1 (GSTM1), transcript variant 2, mRNA [NM_146421]	GO:0043295|GO:0005737|GO:0006805|GO:0018916|GO:0070458|GO:0042178|GO:0006749|GO:0044281|GO:0019899|GO:0004364|GO:0042803|GO:0005829	NM_146421	Hs.301961	2944	855.811	43.1734	9.22599	5.91282
1.24692	up	NM_018659	chr4:5016781-5016722	CYTL1	Homo sapiens cytokine-like 1 (CYTL1), mRNA [NM_018659]	GO:0007165|GO:0051091|GO:0050650|GO:0048839|GO:0002062|GO:0045944|GO:0005102|GO:0005615	NM_018659	Hs.13872	54360	39.3939	18.9415	4.9362	4.61783
3.5411	up	NM_152573	chr9:85597575-85597516	RASEF	Homo sapiens RAS and EF-hand domain containing (RASEF), mRNA [NM_152573]	GO:0006184|GO:0048471|GO:0009306|GO:0017157|GO:0005509|GO:0003924|GO:0032482|GO:0019003|GO:0005525|GO:0006886|GO:0012505|GO:0006904	NM_152573	Hs.129136	158158	471.445	65.2714	8.38604	6.56184
2.15446	up	NM_016183	chr1:19586563-19586622	MRTO4	Homo sapiens mRNA turnover 4 homolog (S. cerevisiae) (MRTO4), mRNA [NM_016183]	GO:0031965|GO:0005737|GO:0042254|GO:0005730|GO:0005654|GO:0005634	NM_016183	Hs.463797	51154	890.655	183.896	9.28814	8.18081
2.84924	up	NM_001012271	chr17:76220720-76220779	BIRC5	Homo sapiens baculoviral IAP repeat containing 5 (BIRC5), transcript variant 3, mRNA [NM_001012271]	GO:0008017|GO:0005515|GO:0004842|GO:0042803|GO:0042802|GO:0000910|GO:0043027|GO:0048037|GO:0046982|GO:0005814|GO:0005819|GO:0031536|GO:0030496|GO:0051303|GO:0045931|GO:0000777|GO:0008270|GO:0000278|GO:0019899|GO:0045892|GO:0000775|GO:0051301|GO:0005881|GO:0008284|GO:0031577|GO:0004869|GO:0016567|GO:0031503|GO:0051087|GO:0005634|GO:0046872|GO:0005829|GO:0005737|GO:0007059|GO:0015631|GO:0000086|GO:…	NM_001012271	Hs.744872	332	7231.12	1288.56	12.4266	10.916
1.10897	up	NM_006253	chr12:120118705-120118764	PRKAB1	Homo sapiens protein kinase, AMP-activated, beta 1 non-catalytic subunit (PRKAB1), mRNA [NM_006253]	GO:0045859|GO:0005515|GO:0008286|GO:0006996|GO:0031588|GO:0019901|GO:0004679|GO:0005634|GO:0051291|GO:0005829|GO:0010628|GO:0007165|GO:0004672|GO:0061024|GO:0006468|GO:0006633|GO:0007050|GO:0007005	NM_006253	Hs.741184	5564	120.895	56.6796	6.49578	6.34656
1.12471	up	NM_001003684	chr22:30165937-30165996	UQCR10	Homo sapiens ubiquinol-cytochrome c reductase, complex III subunit X (UQCR10), transcript variant 2, mRNA [NM_001003684]	GO:0022904|GO:0008121|GO:0006122|GO:0005743|GO:0005750|GO:0044281|GO:0044237|GO:0070062	NM_001003684	Hs.284292	29796	161.864	72.6409	6.89426	6.72471
1.21578	up	NM_006649	chrX:129059066-129059125	UTP14A	Homo sapiens UTP14, U3 small nucleolar ribonucleoprotein, homolog A (yeast) (UTP14A), transcript variant 1, mRNA [NM_006649]	GO:0030490|GO:0005515|GO:0032040|GO:0005730	NM_006649	Hs.458598	10813	179.985	73.9108	7.03143	6.74954
1.78454	up	NM_213566	chr1:10521342-10521283	DFFA	Homo sapiens DNA fragmentation factor, 45kDa, alpha polypeptide (DFFA), transcript variant 2, mRNA [NM_213566]	GO:0005515|GO:0005811|GO:0000790|GO:0043065|GO:0070242|GO:0006915|GO:0005634|GO:0006921|GO:0005829|GO:0005737|GO:0006309|GO:1900118|GO:0005654	NM_213566	Hs.484782	1676	1218.78	301.244	9.74745	8.91189
1.1056	up		chr12:130641669-130641610	FZD10-AS1	FZD10 antisense RNA 1 (head to head) [Source:HGNC Symbol;Acc:HGNC:48632] [ENST00000537095]				440119	18.1519	10.4783	3.85802	3.71319
2.48107	up	NR_102701	chr14:46970948-46971007	LINC00871	Homo sapiens long intergenic non-protein coding RNA 871 (LINC00871), transcript variant 1, long non-coding RNA [NR_102701]		NR_102701		100506412	158.109	34.2702	6.86396	5.553
1.6431	up	NM_024684	chr11:77580798-77580857	AAMDC	Homo sapiens adipogenesis associated, Mth938 domain containing (AAMDC), mRNA [NM_024684]	GO:0043066|GO:0005737|GO:0045944|GO:0045600	NM_024684	Hs.745040	28971	861.13	230.971	9.23421	8.51779
1.08342	up	NM_002687	chr14:39652268-39652327	PNN	Homo sapiens pinin, desmosome associated protein (PNN), mRNA [NM_002687]	GO:0030057|GO:0005882|GO:0006355|GO:0005886|GO:0071013|GO:0003677|GO:0006351|GO:0005737|GO:0016020|GO:0016607|GO:0000398|GO:0005198|GO:0005911|GO:0005654|GO:0007155|GO:0035145	NM_002687	Hs.409965	5411	85.1661	42.582	6.01129	5.89569
2.14875	up	NM_003791	chr16:84087586-84087527	MBTPS1	Homo sapiens membrane-bound transcription factor peptidase, site 1 (MBTPS1), mRNA [NM_003791]	GO:0006629|GO:0034976|GO:0005794|GO:0004252|GO:0005795|GO:0031293|GO:0044281|GO:0042990|GO:0030968|GO:0000139|GO:0005789|GO:0006508|GO:0005788|GO:0016021|GO:0006987|GO:0044267|GO:0007040|GO:0008203	NM_003791	Hs.75890	8720	3706.61	810.434	11.3979	10.2944
1.21661	up	NM_006397	chr19:12924276-12924335	RNASEH2A	Homo sapiens ribonuclease H2, subunit A (RNASEH2A), mRNA [NM_006397]	GO:0032299|GO:0006260|GO:0004523|GO:0003723|GO:0005634|GO:0004540|GO:0006298|GO:0046872|GO:0006401	NM_006397	Hs.532851	10535	4016.58	1645.44	11.5347	11.2518
6.4625	up	NR_027420	chr21:9921497-9921438	LOC389834	Homo sapiens ankyrin repeat domain 57 pseudogene (LOC389834), non-coding RNA [NR_027420]		NR_027420	Hs.720653	389834	425.29	34.0402	8.23371	5.54162
1.08694	up	NM_012218	chr19:10802660-10802719	ILF3	Homo sapiens interleukin enhancer binding factor 3, 90kDa (ILF3), transcript variant 1, mRNA [NM_012218]	GO:0003725|GO:0005515|GO:0017148|GO:0003723|GO:0005730|GO:0005634|GO:0003677|GO:0006351|GO:0005739|GO:0051607|GO:0005737|GO:0016020|GO:0030529|GO:0005654|GO:0006468|GO:0045893|GO:0045892|GO:0045071	NM_012218	Hs.465885	3609	234.606	102.79	7.40565	7.28538
1.82115	up	NM_032315	chr1:9642451-9642510	SLC25A33	Homo sapiens solute carrier family 25 (pyrimidine nucleotide carrier), member 33 (SLC25A33), mRNA [NM_032315]	GO:0071156|GO:0008284|GO:0032869|GO:0031966|GO:0030307|GO:0051881|GO:0005743|GO:0006864|GO:0006390|GO:0034551|GO:0031930|GO:0007005|GO:0015218|GO:0016021|GO:0006264|GO:0002082	NM_032315	Hs.568613	84275	1596.98	392.494	10.1512	9.28637
2.21213	up	NM_001037494	chr12:120935925-120935984	DYNLL1	Homo sapiens dynein, light chain, LC8-type 1 (DYNLL1), transcript variant 1, mRNA [NM_001037494]	GO:0005515|GO:0072686|GO:0030036|GO:0005886|GO:0005634|GO:0009653|GO:0042803|GO:0005829|GO:0005739|GO:0019886|GO:0005737|GO:0003774|GO:1900740|GO:0008180|GO:0000086|GO:0006810|GO:0016032|GO:0030235|GO:0007017|GO:0070062|GO:0005813|GO:0006355|GO:0006996|GO:0019904|GO:0005874|GO:0006915|GO:0072372|GO:0007292|GO:0008022|GO:0097193|GO:0006351|GO:0042326|GO:0050790|GO:0016020|GO:0021762|GO:0000776|GO:…	NM_001037494	Hs.5120	8655	22110.2	6580.22	14.2321	13.0867
1.36687	up	NM_213662	chr17:40465982-40465923	STAT3	Homo sapiens signal transducer and activator of transcription 3 (acute-phase response factor) (STAT3), transcript variant 3, mRNA [NM_213662]	GO:0001754|GO:0005515|GO:0001659|GO:0003700|GO:0006366|GO:0044212|GO:0048708|GO:0019221|GO:0006606|GO:0060548|GO:0046983|GO:0070102|GO:0004879|GO:0045820|GO:0032355|GO:0001103|GO:0045747|GO:0019901|GO:0019903|GO:0006953|GO:0000122|GO:0016310|GO:0019953|GO:0005654|GO:0045893|GO:0031730|GO:0008134|GO:0008285|GO:0005886|GO:0008283|GO:0045471|GO:0005743|GO:0006928|GO:0060396|GO:0005634|GO:0060397|GO:…	NM_213662	Hs.463059	6774	248.32	87.8983	7.4838	7.03292
1.23975	up	NM_021138	chr9:139820997-139821056	TRAF2	Homo sapiens TNF receptor-associated factor 2 (TRAF2), mRNA [NM_021138]	GO:0005515|GO:0097300|GO:0035631|GO:0004842|GO:0071732|GO:0016874|GO:0032403|GO:0043623|GO:0042802|GO:0030163|GO:0070207|GO:0070534|GO:0005938|GO:0031625|GO:0005164|GO:0019903|GO:0031435|GO:0002726|GO:0033209|GO:0097057|GO:0051865|GO:0045087|GO:0050870|GO:0009898|GO:0008270|GO:0045121|GO:0019899|GO:0005174|GO:2001238|GO:2001239|GO:0000151|GO:0031996|GO:0051291|GO:0005829|GO:0005737|GO:0051091|GO:…	NM_021138	Hs.522506	7186	4350.28	1758.61	11.6552	11.3452
2.28725	up	NM_032523	chr2:179260253-179260312	OSBPL6	Homo sapiens oxysterol binding protein-like 6 (OSBPL6), transcript variant 1, mRNA [NM_032523]	GO:0005515|GO:0031965|GO:0005886|GO:0006869|GO:0097038|GO:0008289|GO:0005829	NM_032523	Hs.318775	114880	627.81	125.742	8.78602	7.59241
1.00302	up	NR_104663	chr16:79755283-79755224	LOC102467146	Homo sapiens uncharacterized LOC102467146 (LOC102467146), long non-coding RNA [NR_104663]		NR_104663		102467146	1400.11	626.742	9.94271	9.93836
2.05323	up	NM_203458	chr1:145285853-145285912	NOTCH2NL	Homo sapiens notch 2 N-terminal like (NOTCH2NL), mRNA [NM_203458]	GO:0005737|GO:0007219|GO:0005509|GO:0007275|GO:0005576|GO:0030154	NM_203458	Hs.728902	388677	40.4162	12.0975	4.97266	3.93477
4.64378	up	NM_080659	chr11:111797319-111797378	C11orf52	Homo sapiens chromosome 11 open reading frame 52 (C11orf52), mRNA [NM_080659]	GO:0070062	NM_080659	Hs.97013	91894	109.141	13.888	6.35255	4.13725
2.54854	up	NM_032287	chr22:44888791-44888732	LDOC1L	Homo sapiens leucine zipper, down-regulated in cancer 1-like (LDOC1L), mRNA [NM_032287]		NM_032287	Hs.744991	84247	339.582	65.3903	7.91442	6.56475
1.00351	up	NM_024501	chr2:177055372-177055431	HOXD1	Homo sapiens homeobox D1 (HOXD1), mRNA [NM_024501]	GO:0043565|GO:0006355|GO:0030182|GO:0048706|GO:0005634|GO:0019233|GO:0006351	NM_024501	Hs.83465	3231	137.229	69.8274	6.66851	6.66345
4.24778	up	NM_021083	chrX:37591291-37591350	XK	Homo sapiens X-linked Kx blood group (XK), mRNA [NM_021083]	GO:0005515|GO:0008361|GO:0005215|GO:0010961|GO:0042552|GO:0031133|GO:0006874|GO:0006865|GO:0006810|GO:0048741|GO:0016021	NM_021083	Hs.78919	7504	344.316	41.2216	7.93229	5.84558
1.60226	up	NM_004768	chr1:70716494-70716553	SRSF11	Homo sapiens serine/arginine-rich splicing factor 11 (SRSF11), transcript variant 1, mRNA [NM_004768]	GO:0008380|GO:0006397|GO:0005515|GO:0010467|GO:0006369|GO:0006406|GO:0006366|GO:0000166|GO:0000398|GO:0031124|GO:0005654|GO:0005634	NM_004768	Hs.479693	9295	4374.63	1352.11	11.6649	10.9848
1.12213	up	NM_002537	chr15:64980123-64980064	OAZ2	Homo sapiens ornithine decarboxylase antizyme 2 (OAZ2), transcript variant 1, mRNA [NM_002537]	GO:0005515|GO:0034641|GO:0008073|GO:0045732|GO:0006596|GO:0006521|GO:0006595|GO:0005634|GO:0090316|GO:0044281|GO:0043086|GO:0005829	NM_002537	Hs.744924	4947	621.522	246.104	8.77234	8.6061
1.40932	up	NM_033546	chr18:3278058-3278117	MYL12B	Homo sapiens myosin, light chain 12B, regulatory (MYL12B), transcript variant 2, mRNA [NM_033546]	GO:0005515|GO:0030018|GO:0001725|GO:0006936|GO:0048013|GO:0007411|GO:0008360|GO:0005509|GO:0045177|GO:0016460|GO:0070062|GO:0005829	NM_033546	Hs.464472	103910	24361.9	12346.6	14.4023	13.9073
1.20533	up		chr20:020177751-020177810							20.4647	10.7251	4.01845	3.74903
1.011	up	AK024162	chr1:2144562-2144503		Homo sapiens cDNA FLJ14100 fis, clone MAMMA1000855. [AK024162]					58.4864	32.3642	5.4772	5.46141
2.3186	up	NM_018380	chr16:68055311-68055252	DDX28	Homo sapiens DEAD (Asp-Glu-Ala-Asp) box polypeptide 28 (DDX28), mRNA [NM_018380]	GO:0042645|GO:0005739|GO:0005737|GO:0008152|GO:0005730|GO:0004386|GO:0005634|GO:0005524	NM_018380	Hs.458313	55794	698.292	137.612	8.94292	7.72966
5.7614	up	NM_006547	chr7:23350828-23350769	IGF2BP3	Homo sapiens insulin-like growth factor 2 mRNA binding protein 3 (IGF2BP3), mRNA [NM_006547]	GO:0005515|GO:0017148|GO:0048027|GO:0010467|GO:0003723|GO:0005634|GO:0006412|GO:0009653|GO:0045182|GO:0005829|GO:0042035|GO:0005737|GO:0000166|GO:0051028|GO:0003730	NM_006547	Hs.700696	10643	11880.2	1076.27	13.2026	10.6762
5.40706	up	NM_004843	chr19:14163217-14163276	IL27RA	Homo sapiens interleukin 27 receptor, alpha (IL27RA), mRNA [NM_004843]	GO:0048302|GO:0032729|GO:0006955|GO:0002829|GO:0050830|GO:0005887|GO:0002827|GO:0045509|GO:0007166|GO:0070106|GO:0004888	NM_004843	Hs.132781	9466	161.187	17.0467	6.88989	4.45504
4.46298	up	NM_022484	chr7:112406317-112406258	TMEM168	Homo sapiens transmembrane protein 168 (TMEM168), transcript variant 2, mRNA [NM_022484]	GO:0030133|GO:0016021	NM_022484	Hs.709689	64418	719.248	77.4837	8.98363	6.82562
3.22289	up	NM_015176	chr1:224346716-224346775	FBXO28	Homo sapiens F-box protein 28 (FBXO28), transcript variant 1, mRNA [NM_015176]		NM_015176	Hs.64691	23219	1206.69	168.208	9.73229	8.04393
1.0645	up	NM_001168398	chr6:88210965-88211024	SLC35A1	Homo sapiens solute carrier family 35 (CMP-sialic acid transporter), member A1 (SLC35A1), transcript variant 2, mRNA [NM_001168398]	GO:0005794|GO:0005975|GO:0008643|GO:0055085|GO:0005456|GO:0015782|GO:0000139|GO:0005887|GO:0005351|GO:0006488|GO:0044267|GO:0006464|GO:0015992|GO:0018279|GO:0043687	NM_001168398	Hs.423163	10559	50.0731	27.1108	5.26688	5.1767
1.29743	up	NM_021795	chr1:205592863-205592804	ELK4	Homo sapiens ELK4, ETS-domain protein (SRF accessory protein 1) (ELK4), transcript variant b, mRNA [NM_021795]	GO:0003712|GO:0005515|GO:0070932|GO:0003700|GO:0006366|GO:0000981|GO:0001047|GO:0000122|GO:0003677|GO:0030154|GO:0043565|GO:0005737|GO:0003682|GO:0005654	NM_021795	Hs.497520	2005	178.378	69.028	7.01977	6.64411
3.66817	up	NM_020438	chr9:131852483-131852542	DOLPP1	Homo sapiens dolichyldiphosphatase 1 (DOLPP1), transcript variant 1, mRNA [NM_020438]	GO:0008610|GO:0005789|GO:0030176|GO:0047874|GO:0006487|GO:0006488|GO:0044267|GO:0006489|GO:0043687|GO:0018279	NM_020438	Hs.21701	57171	1462.62	178.357	10.0114	8.13639
2.24191	up	NM_016332	chr16:1988536-1988477	MSRB1	Homo sapiens methionine sulfoxide reductase B1 (MSRB1), mRNA [NM_016332]	GO:0030091|GO:0003779|GO:0005634|GO:0005575|GO:0015629|GO:0005737|GO:0045087|GO:0033743|GO:0030041|GO:0008270|GO:0070191|GO:0006979|GO:0055114	NM_016332	Hs.655346	51734	1568.81	309.308	10.1154	8.95069
2.81116	up	AK001274	chr21:34947842-34947783	DONSON	Homo sapiens cDNA FLJ10412 fis, clone NT2RP1000040. [AK001274]	GO:0008150|GO:0003674|GO:0007275|GO:0005634|GO:0005575			29980	65.4591	13.9733	5.63699	4.14582
4.61347	up	NM_001128853	chr7:100485375-100485434	SRRT	Homo sapiens serrate, RNA effector molecule (SRRT), transcript variant 4, mRNA [NM_001128853]	GO:0097150|GO:0005515|GO:0046685|GO:0006355|GO:0005737|GO:0008283|GO:0031053|GO:0005654|GO:0005634|GO:0003677|GO:0006351	NM_001128853	Hs.111801	51593	115.145	14.6667	6.42809	4.22224
2.89952	up	NM_018420	chr1:116611811-116611870	SLC22A15	Homo sapiens solute carrier family 22, member 15 (SLC22A15), mRNA [NM_018420]	GO:0022857|GO:0016021|GO:0055085|GO:0006811	NM_018420	Hs.125482	55356	338.401	57.6377	7.90973	6.37392
1.27694	up	NM_020921	chr14:51187234-51187175	NIN	Homo sapiens ninein (GSK3B interacting protein) (NIN), transcript variant 2, mRNA [NM_020921]	GO:0005515|GO:0051642|GO:0005813|GO:0000922|GO:0090222|GO:0005814|GO:0005874|GO:0005509|GO:0005730|GO:0034454|GO:0005525	NM_020921	Hs.310429	51199	310.38	112.935	7.79311	7.44042
1.85709	up	NM_003528	chr1:149858160-149858101	HIST2H2BE	Homo sapiens histone cluster 2, H2be (HIST2H2BE), mRNA [NM_003528]	GO:0046982|GO:0050830|GO:0019731|GO:0006334|GO:0006325|GO:0005654|GO:0005634|GO:0000786|GO:0005615|GO:0003677|GO:0070062|GO:0002227	NM_003528	Hs.2178	8349	53.1987	16.9927	5.34298	4.44994
3.83188	up	NM_207318	chrX:103436010-103436069	FAM199X	Homo sapiens family with sequence similarity 199, X-linked (FAM199X), mRNA [NM_207318]		NM_207318	Hs.496535	139231	4041.34	498.621	11.5452	9.60716
11.671	up	NR_015377	chr2:114024248-114024307	PAX8-AS1	Homo sapiens PAX8 antisense RNA 1 (PAX8-AS1), transcript variant 1, long non-coding RNA [NR_015377]		NR_015377	Hs.656660	654433	200.205	9.93128	7.18045	3.63559
4.68851	up	AF130104	chrX:77082173-77082232	MAGT1	Homo sapiens clone FLB3024 PRO0756 mRNA, complete cds. [AF130104]	GO:0015693|GO:0050890|GO:0016020|GO:0005886|GO:0005887|GO:0015095|GO:0006487|GO:0008250|GO:0044267|GO:0043687|GO:0018279		Hs.323562	84061	30.4408	5	4.57613	2.347
5.60127	up	NR_001590	chr6:29718692-29718633	IFITM4P	Homo sapiens interferon induced transmembrane protein 4 pseudogene (IFITM4P), non-coding RNA [NR_001590]		NR_001590	Hs.450189	340198	716.148	62.452	8.97798	6.49223
3.18217	up	NM_001286264	chr6:24425650-24425709	MRS2	Homo sapiens MRS2 magnesium transporter (MRS2), transcript variant 1, mRNA [NM_001286264]	GO:0015693|GO:0015095|GO:0005743|GO:0016021	NM_001286264	Hs.658612	57380	835.876	119.694	9.19022	7.52021
2.03773	up	NM_022726	chr6:80625140-80625081	ELOVL4	Homo sapiens ELOVL fatty acid elongase 4 (ELOVL4), mRNA [NM_022726]	GO:0005515|GO:0005783|GO:0019367|GO:0030176|GO:0035338|GO:0044281|GO:0008020|GO:0009584|GO:0019432|GO:0006633|GO:0042761|GO:0016740|GO:0044255	NM_022726	Hs.101915	6785	98.9143	27.3989	6.22074	5.19377
2.35081	up	NM_014718	chr12:7311467-7311526	CLSTN3	Homo sapiens calsyntenin 3 (CLSTN3), mRNA [NM_014718]	GO:0000139|GO:0045211|GO:0005509|GO:0035249|GO:0005789|GO:0016021|GO:0051932|GO:0007416|GO:0007156|GO:0070062	NM_014718	Hs.535378	9746	2081.64	402.435	10.5568	9.32364
1.20526	up	NM_006378	chr9:91992983-91992924	SEMA4D	Homo sapiens sema domain, immunoglobulin domain (Ig), transmembrane domain (TM) and short cytoplasmic domain, (semaphorin) 4D (SEMA4D), transcript variant 1, mRNA [NM_006378]	GO:0005515|GO:1900220|GO:0043931|GO:0005886|GO:0008360|GO:0050732|GO:0050731|GO:0005615|GO:0010693|GO:0048672|GO:0006955|GO:0007411|GO:0004872|GO:0007155|GO:0043066|GO:0030335|GO:0005102|GO:0014068|GO:0000122|GO:0048814|GO:0007162|GO:0031344|GO:0045668|GO:0005887|GO:0032321|GO:0070486|GO:0071526|GO:0001934|GO:0030215|GO:0004888	NM_006378	Hs.494406	10507	26.0897	13.5372	4.37004	4.10069
3.96938	up	NM_001143937	chr11:14535571-14535512	PSMA1	Homo sapiens proteasome (prosome, macropain) subunit, alpha type, 1 (PSMA1), transcript variant 3, mRNA [NM_001143937]	GO:0005515|GO:0002474|GO:0010467|GO:0003723|GO:0090263|GO:0005634|GO:0044281|GO:0031145|GO:0005829|GO:0004298|GO:0034641|GO:0000082|GO:0016032|GO:0090090|GO:0070062|GO:0006977|GO:0000209|GO:0043066|GO:0005813|GO:0000502|GO:0005839|GO:0006521|GO:0051437|GO:0042590|GO:0006915|GO:0042981|GO:0051436|GO:0051439|GO:0019773|GO:0002479|GO:0005654|GO:0000278|GO:0005844	NM_001143937	Hs.102798	5682	96.1443	14.3718	6.18126	4.19235
2.49872	up	NM_031216	chr18:12987277-12987336	SEH1L	Homo sapiens SEH1-like (S. cerevisiae) (SEH1L), transcript variant 2, mRNA [NM_031216]	GO:0007077|GO:0010467|GO:0050830|GO:0019221|GO:0019058|GO:0002534|GO:0005635|GO:0044281|GO:0015031|GO:0008645|GO:0005829|GO:0051315|GO:0015758|GO:0016032|GO:0006999|GO:0005975|GO:0019083|GO:0055085|GO:0010827|GO:0031080|GO:0009405|GO:0000777|GO:0000776|GO:0007080|GO:0051028|GO:0000278|GO:0051301	NM_031216	Hs.301048	81929	3756.67	706.631	11.4259	10.1047
1.43444	up	NR_026887	chr19:33795263-33795322	CEBPA-AS1	Homo sapiens CEBPA antisense RNA 1 (head to head) (CEBPA-AS1), long non-coding RNA [NR_026887]		NR_026887	Hs.287521	80054	33.2912	14.2369	4.69512	4.17464
3.5896	up	NM_020672	chr1:153587065-153587006	S100A14	Homo sapiens S100 calcium binding protein A14 (S100A14), mRNA [NM_020672]	GO:0048471|GO:0030054|GO:0034142|GO:0005886|GO:0005509|GO:0006915|GO:0042379|GO:0071624|GO:0055074|GO:0005737|GO:0015630|GO:0032496|GO:0005654|GO:0090026|GO:0042742|GO:0070062	NM_020672	Hs.288998	57402	1025.8	130.565	9.49438	7.65056
3.88789	up	AK123255	chr11:113690256-113690197		Homo sapiens cDNA FLJ41261 fis, clone BRAMY2034920. [AK123255]			Hs.503891		24.8791	5	4.30598	2.347
1.30376	up	U78169	chr12:48138315-48138256	RAPGEF3	Rap guanine nucleotide exchange factor (GEF) 3 [Source:HGNC Symbol;Acc:HGNC:16629] [ENST00000395358]	GO:0005515|GO:0045859|GO:0008603|GO:0005886|GO:0008283|GO:0044281|GO:0032854|GO:0005085|GO:2000249|GO:0030552|GO:0061028|GO:0017034|GO:0070062|GO:0005952|GO:0032486|GO:0030168|GO:0001525|GO:0045766|GO:0012505|GO:0007165|GO:0006112|GO:0016020|GO:0050796|GO:0007596|GO:0019933|GO:0051496|GO:0071320|GO:0030822		Hs.8578	10411	1591.43	555.788	10.1465	9.76383
1.33956	up	NM_003263	chr4:38798072-38798013	TLR1	Homo sapiens toll-like receptor 1 (TLR1), mRNA [NM_003263]	GO:0045410|GO:0034130|GO:0046982|GO:0005886|GO:0042535|GO:0007165|GO:0006955|GO:0006954|GO:0016020|GO:0042116|GO:0005887|GO:0045087|GO:0042495|GO:0002755|GO:0035354|GO:0030670|GO:0050707|GO:0004872|GO:0071727|GO:0004888	NM_003263	Hs.654532	7096	105.71	42.334	6.30919	5.88744
1.76994	up	NM_005381	chr2:232319780-232319721	NCL	Homo sapiens nucleolin (NCL), mRNA [NM_005381]	GO:0005515|GO:0003723|GO:0042162|GO:0005730|GO:0005634|GO:0001525|GO:0008022|GO:0042802|GO:0000166|GO:0016020|GO:0030529|GO:0005654|GO:0005938|GO:0070062	NM_005381	Hs.79110	4691	22875.6	8935.88	14.3039	13.4802
2.03587	up	NM_006002	chr13:76178950-76179910	UCHL3	Homo sapiens ubiquitin carboxyl-terminal esterase L3 (ubiquitin thiolesterase) (UCHL3), transcript variant 2, mRNA [NM_006002]	GO:0005515|GO:0043130|GO:0030163|GO:0006511|GO:0005737|GO:0004843|GO:0008233|GO:0005654|GO:0005634|GO:0070062	NM_006002	Hs.162241	7347	5108.76	1254.91	11.9066	10.881
1.26162	up	AK027222	chr19:58866199-58866258	A1BG-AS1	Homo sapiens cDNA: FLJ23569 fis, clone LNG11861. [AK027222]			Hs.709582	503538	20.1782	10.1639	4.0002	3.66493
1.83001	up	NM_007172	chr22:45580381-45580440	NUP50	Homo sapiens nucleoporin 50kDa (NUP50), transcript variant 2, mRNA [NM_007172]	GO:0005515|GO:0007077|GO:0010467|GO:0031965|GO:0005975|GO:0019083|GO:0019221|GO:0019058|GO:0046907|GO:0044281|GO:0015031|GO:0055085|GO:0010827|GO:0008645|GO:0005737|GO:0015758|GO:0005643|GO:0009405|GO:0016032|GO:0005654|GO:0051028|GO:0000278	NM_007172	Hs.475103	10762	297.929	79.5872	7.73796	6.86611
2.09965	up	NM_014648	chr3:108412711-108412770	DZIP3	Homo sapiens DAZ interacting zinc finger protein 3 (DZIP3), mRNA [NM_014648]	GO:0005515|GO:0000209|GO:0005737|GO:0004842|GO:0019902|GO:0016874|GO:0003723|GO:0008270|GO:0031593	NM_014648	Hs.409210	9666	896.805	189.601	9.29531	8.22516
1.32419	up	AJ972402	chr11:95712434-95712375	MAML2	mastermind-like 2 (Drosophila) [Source:HGNC Symbol;Acc:HGNC:16259] [ENST00000618849]	GO:0010467|GO:0006367|GO:0005794|GO:0016607|GO:0007219|GO:0045944|GO:0003713|GO:0005654|GO:0005634		Hs.745167	84441	29.9878	14.0008	4.554	4.14889
1.02382	up		chr6:029044241-029044182		Q5SQU0_HUMAN (Q5SQU0) SAR1a gene homolog 1 (S. cerevisiae) (Fragment), partial (49%) [THC2537731]					68.8258	36.7471	5.70277	5.66881
1.00296	up	BC007696	chr9:116980054-116980113	COL27A1	Homo sapiens collagen, type XXVII, alpha 1, mRNA (cDNA clone IMAGE:3953131), partial cds. [BC007696]	GO:0003431|GO:0030198|GO:0005788|GO:0005576|GO:0005583|GO:0046872|GO:0005201		Hs.494892	85301	62.1225	34.4176	5.56361	5.55934
3.28512	up	NM_004552	chr1:39500182-39500241	NDUFS5	Homo sapiens NADH dehydrogenase (ubiquinone) Fe-S protein 5, 15kDa (NADH-coenzyme Q reductase) (NDUFS5), transcript variant 1, mRNA [NM_004552]	GO:0022904|GO:0005739|GO:0032981|GO:0005758|GO:0005747|GO:0006120|GO:0005743|GO:0044281|GO:0008137|GO:0044237	NM_004552	Hs.632385	4725	14865.9	2555.52	13.5496	11.8336
24.5492	up	NM_023915	chr3:151012341-151012282	GPR87	Homo sapiens G protein-coupled receptor 87 (GPR87), mRNA [NM_023915]	GO:0008150|GO:0007186|GO:0045028|GO:0005887|GO:0035589|GO:0007194	NM_023915	Hs.591292	53836	353.338	8.21233	7.96873	3.35113
2.17673	up	NM_005509	chr5:118584473-118584532	DMXL1	Homo sapiens Dmx-like 1 (DMXL1), transcript variant 2, mRNA [NM_005509]		NM_005509	Hs.181042	1657	1263.97	258.461	9.80022	8.67805
2.08413	up	NM_182896	chr3:93773223-93773282	ARL13B	Homo sapiens ADP-ribosylation factor-like 13B (ARL13B), transcript variant 1, mRNA [NM_182896]	GO:0005515|GO:0060170|GO:0006996|GO:0021830|GO:0007264|GO:0021532|GO:0021943|GO:0072372|GO:0070986|GO:0009953|GO:0005525|GO:0035058|GO:0007224|GO:0001947|GO:0005622|GO:0042384|GO:0005929	NM_182896	Hs.533086	200894	455.373	102.232	8.33662	7.27717
1.81626	up	NM_022787	chr1:10045342-10045401	NMNAT1	Homo sapiens nicotinamide nucleotide adenylyltransferase 1 (NMNAT1), transcript variant 1, mRNA [NM_022787]	GO:0005515|GO:0000309|GO:0006766|GO:0004515|GO:0019674|GO:0006767|GO:0005654|GO:0005634|GO:0044281|GO:0009435|GO:0005524	NM_022787	Hs.633762	64802	82.3135	25.7794	5.96047	5.09949
1.04835	up	NM_053275	chr12:120636676-120636503	RPLP0	Homo sapiens ribosomal protein, large, P0 (RPLP0), transcript variant 2, mRNA [NM_053275]	GO:0005515|GO:0010467|GO:0003735|GO:0042254|GO:0019083|GO:0003723|GO:0006614|GO:0019058|GO:0005634|GO:0006415|GO:0006412|GO:0006413|GO:0005829|GO:0006414|GO:0005737|GO:0016020|GO:0000184|GO:0030529|GO:0016032|GO:0022625|GO:0044267|GO:0005925|GO:0070062	NM_053275	Hs.546285	6175	32245.2	23176.8	14.8481	14.78
1.03949	up	NM_001001664	chr2:139330359-139330418	SPOPL	Homo sapiens speckle-type POZ protein-like (SPOPL), mRNA [NM_001001664]	GO:0016567|GO:0031463|GO:0043161|GO:0005634|GO:0031397	NM_001001664	Hs.333297	339745	588.395	251.847	8.69515	8.63928
1.33363	up	NM_015694	chr7:149128625-149128566	ZNF777	Homo sapiens zinc finger protein 777 (ZNF777), mRNA [NM_015694]	GO:0008150|GO:0003674|GO:0006355|GO:0005634|GO:0005575|GO:0003677|GO:0046872|GO:0006351	NM_015694	Hs.38512	27153	655.286	218.015	8.8486	8.43324
52.2612	up	NM_080473	chr20:61038631-61038572	GATA5	Homo sapiens GATA binding protein 5 (GATA5), mRNA [NM_080473]	GO:0071773|GO:0003700|GO:0044212|GO:0006366|GO:0007596|GO:0045944|GO:0003705|GO:0008270|GO:0005654|GO:0005634|GO:0001158|GO:0060575	NM_080473	Hs.352250	140628	374.157	5	8.05467	2.347
1.45905	up	NM_018159	chrX:51233695-51233636	NUDT11	Homo sapiens nudix (nucleoside diphosphate linked moiety X)-type motif 11 (NUDT11), mRNA [NM_018159]	GO:0052846|GO:0052845|GO:0052844|GO:0052843|GO:0043647|GO:0008486|GO:0052848|GO:0052847|GO:0044281|GO:0046872|GO:0052840|GO:0005829|GO:0005622	NM_018159	Hs.200016	55190	47.3617	19.3119	5.19291	4.64788
1.06219	up	NM_000195	chr10:100179822-100177976	HPS1	Homo sapiens Hermansky-Pudlak syndrome 1 (HPS1), transcript variant 1, mRNA [NM_000195]	GO:0005515|GO:0060041|GO:0030318|GO:0005764|GO:0032816|GO:0005737|GO:0031085|GO:0005887|GO:0007596|GO:0033299|GO:0048069|GO:0046983|GO:0016023|GO:0007040|GO:0007601	NM_000195	Hs.404568	3257	73.1067	37.5167	5.7885	5.70147
14.7224	up	NM_032744	chr6:11714061-11714002	ADTRP	Homo sapiens androgen-dependent TFPI-regulating protein (ADTRP), transcript variant 2, mRNA [NM_032744]	GO:0005886|GO:0016021	NM_032744	Hs.126409	84830	247.031	9.64092	7.47848	3.59854
2.0677	up	AK091261	chr11:28147072-28147131	METTL15	methyltransferase like 15 [Source:HGNC Symbol;Acc:HGNC:26606] [ENST00000437814]	GO:0071424|GO:0070475		Hs.243326	196074	67.351	19.0504	5.67378	4.62575
4.49931	up	NM_001316	chr20:47711430-47711489	CSE1L	Homo sapiens CSE1 chromosome segregation 1-like (yeast) (CSE1L), transcript variant 1, mRNA [NM_001316]	GO:0005515|GO:0005737|GO:0016020|GO:0008283|GO:0008536|GO:0006611|GO:0006915|GO:0005654|GO:0005634|GO:0008262|GO:0070062	NM_001316	Hs.90073	1434	6356.89	692.537	12.246	10.0763
1.33922	up		chrX:122648510-122648451		AF323993 histone H3.3 {Trichinella pseudospiralis} (exp=-1; wgp=0; cg=0), partial (71%) [THC2582065]	GO:0006334|GO:0000788|GO:0000786|GO:0003677|GO:0009507|GO:0006333				23.0243	10.8501	4.18893	3.76753
1.2734	up	NM_001282771	chr2:241418904-241418845	ANKMY1	Homo sapiens ankyrin repeat and MYND domain containing 1 (ANKMY1), transcript variant 3, mRNA [NM_001282771]	GO:0046872	NM_001282771	Hs.656615	51281	40941	25526.8	15.2492	14.9006
1.40945	up	NM_033260	chr6:1314629-1314688	FOXQ1	Homo sapiens forkhead box Q1 (FOXQ1), mRNA [NM_033260]	GO:0043565|GO:0006366|GO:0006357|GO:0000981|GO:0005634|GO:0031069	NM_033260	Hs.591352	94234	590.487	186.923	8.69909	8.20396
1.16613	up		chr11:111779547-111779606							70.1433	33.3732	5.73257	5.51084
1.32392	up	NM_001010983	chr3:52728844-52728785	GLT8D1	Homo sapiens glycosyltransferase 8 domain containing 1 (GLT8D1), transcript variant 3, mRNA [NM_001010983]	GO:0016020|GO:0016757|GO:0008152|GO:0016021	NM_001010983	Hs.297304	55830	961.555	318.002	9.39457	8.98976
3.24092	up	NM_152699	chr3:196661451-196661510	SENP5	Homo sapiens SUMO1/sentrin specific peptidase 5 (SENP5), mRNA [NM_152699]	GO:0005515|GO:0007049|GO:0016925|GO:0006508|GO:0005730|GO:0005654|GO:0005634|GO:0008234|GO:0044267|GO:0051301|GO:0043687|GO:0043231	NM_152699	Hs.240770	205564	1992.26	278.341	10.4848	8.78835
1.80863	up	NR_103738	chr17:70067254-70067195	SOX9-AS1	Homo sapiens SOX9 antisense RNA 1 (SOX9-AS1), transcript variant 1, long non-coding RNA [NR_103738]		NR_103738	Hs.657374	400618	30.7652	10.6327	4.59044	3.73554
1.02177	up	NM_004218	chr19:8467435-8468429	RAB11B	Homo sapiens RAB11B, member RAS oncogene family (RAB11B), mRNA [NM_004218]	GO:0005515|GO:2001135|GO:0030054|GO:0003924|GO:0071468|GO:0006886|GO:2000008|GO:0032402|GO:0005739|GO:0045054|GO:0033572|GO:0045055|GO:0044070|GO:0001881|GO:0030670|GO:0035773|GO:0030672|GO:0032482|GO:0070062|GO:0090150|GO:0005525|GO:0008021|GO:0006184|GO:0045335|GO:0031489|GO:0019003|GO:0055037|GO:0055038	NM_004218	Hs.626404	9230	54.4868	30.1256	5.37855	5.34748
7.82974	up	NM_020975	chr10:43625254-43625313	RET	Homo sapiens ret proto-oncogene (RET), transcript variant 2, mRNA [NM_020975]	GO:0005515|GO:0001657|GO:0060041|GO:0005886|GO:0097021|GO:0071300|GO:0001755|GO:0001838|GO:0030155|GO:0043231|GO:0061146|GO:0005737|GO:0000165|GO:0033619|GO:0004872|GO:2001241|GO:0072300|GO:0007156|GO:0007158|GO:0035799|GO:0030335|GO:0042551|GO:0006919|GO:0042493|GO:0005509|GO:0033630|GO:0014042|GO:0018108|GO:0005524|GO:0048484|GO:0060384|GO:0043235|GO:0045793|GO:0007165|GO:0005887|GO:0010976|GO:…	NM_020975	Hs.350321	5979	162.869	12.0807	6.90139	3.93243
2.34205	up	NM_173083	chr1:226419007-226418948	LIN9	Homo sapiens lin-9 DREAM MuvB core complex component (LIN9), transcript variant 1, mRNA [NM_173083]	GO:0005515|GO:0071897|GO:0017053|GO:0000086|GO:0051726|GO:0005654|GO:0000278|GO:0006351	NM_173083	Hs.120817	286826	940.769	178.316	9.36324	8.13547
1.28151	up	NM_016014	chr9:74481744-74477494	ABHD17B	Homo sapiens abhydrolase domain containing 17B (ABHD17B), transcript variant 1, mRNA [NM_016014]	GO:0016787|GO:0016020|GO:0008152|GO:0005576	NM_016014	Hs.380389	51104	59.4704	26.5323	5.50198	5.14414
2.27343	up	NM_001904	chr3:41281749-41281808	CTNNB1	Homo sapiens catenin (cadherin-associated protein), beta 1, 88kDa (CTNNB1), transcript variant 1, mRNA [NM_001904]	GO:0005515|GO:0030018|GO:0001658|GO:0030054|GO:0003700|GO:0030877|GO:0016342|GO:0001711|GO:0010909|GO:0030539|GO:0016337|GO:0003690|GO:0000578|GO:0016055|GO:0005938|GO:0001102|GO:0005813|GO:0001708|GO:0005719|GO:0019903|GO:0030331|GO:0003713|GO:0000122|GO:0001840|GO:0001701|GO:0030027|GO:0001702|GO:0001889|GO:0000922|GO:0005654|GO:0005923|GO:0019899|GO:0005925|GO:0008134|GO:0008285|GO:0005886|GO:…	NM_001904	Hs.476018	1499	4656.31	1011.38	11.773	10.5881
20.9861	up	NM_006705	chr9:92221400-92221459	GADD45G	Homo sapiens growth arrest and DNA-damage-inducible, gamma (GADD45G), mRNA [NM_006705]	GO:0005515|GO:0043065|GO:0006950|GO:0046330|GO:0006915|GO:0005634|GO:0007275|GO:0030154|GO:0000186|GO:0005737|GO:0000185|GO:1900745|GO:0051726|GO:0006469	NM_006705	Hs.9701	10912	403.747	10.8832	8.1639	3.77253
2.50411	up	NM_000181	chr7:65425765-65425706	GUSB	Homo sapiens glucuronidase, beta (GUSB), transcript variant 1, mRNA [NM_000181]	GO:0004566|GO:0005975|GO:0019904|GO:0005102|GO:0006027|GO:0044281|GO:0043231|GO:0016020|GO:0009405|GO:0030212|GO:0030214|GO:0030203|GO:0070062|GO:0043202	NM_000181	Hs.255230	2990	5225.28	1031.08	11.9413	10.617
1.42204	up	NM_012256	chr7:148952401-148952460	ZNF212	Homo sapiens zinc finger protein 212 (ZNF212), mRNA [NM_012256]	GO:0005515|GO:0003712|GO:0006355|GO:0006357|GO:0008270|GO:0005634|GO:0003677|GO:0006351|GO:0042802	NM_012256	Hs.490510	7988	371.369	120.85	8.0424	7.53443
1.24912	up	NM_001080506	chr4:83405845-83405786	TMEM150C	Homo sapiens transmembrane protein 150C (TMEM150C), mRNA [NM_001080506]	GO:0030262|GO:0016021|GO:0005764	NM_001080506	Hs.507676	441027	12.755	6.69351	3.35797	3.03706
1.14512	up	NM_023073	chr5:37206345-37205544	C5orf42	Homo sapiens chromosome 5 open reading frame 42 (C5orf42), mRNA [NM_023073]	GO:0016021	NM_023073	Hs.586199	65250	105.987	49.2156	6.31247	6.11697
1.21534	up		chr9:043179315-043179256							14.8922	7.97179	3.58702	3.30566
2.70576	up	NR_024172	chr15:98285957-98285898	LINC00923	Homo sapiens long intergenic non-protein coding RNA 923 (LINC00923), transcript variant 1, long non-coding RNA [NR_024172]		NR_024172	Hs.130423	91948	4482.9	804.635	11.7152	10.2792
1.24482	up	NM_030649	chr1:1227895-1227836	ACAP3	Homo sapiens ArfGAP with coiled-coil, ankyrin repeat and PH domains 3 (ACAP3), mRNA [NM_030649]	GO:0043547|GO:0008060|GO:0032312|GO:0008270	NM_030649	Hs.535257	116983	16516.7	8625.11	13.756	13.44
3.29804	up	NM_001114600	chr1:16722798-16722857	SZRD1	Homo sapiens SUZ RNA binding domain containing 1 (SZRD1), transcript variant 1, mRNA [NM_001114600]		NM_001114600	Hs.252967	26099	3716.41	522.876	11.4016	9.67998
1.21388	up		chr2:233390356-233390415	PRSS56	Homo sapiens protease, serine, 56 (PRSS56), mRNA [NM_001195129]	GO:0004252|GO:0005783|GO:0006508|GO:0043010	NM_001195129	Hs.570310	646960	9913.57	4658.75	12.9217	12.6421
7.56813	up	NM_000056	chr6:80912859-80912918	BCKDHB	Homo sapiens branched chain keto acid dehydrogenase E1, beta polypeptide (BCKDHB), transcript variant 2, mRNA [NM_000056]	GO:0003863|GO:0005515|GO:0007584|GO:0009083|GO:0051384|GO:0044281|GO:0051591|GO:0032403|GO:0003826|GO:0005739|GO:0034641|GO:0005759|GO:0016831|GO:0005947|GO:0055114	NM_000056	Hs.654441	594	938.905	60.4498	9.36131	6.44138
3.2937	up	NM_031903	chr7:42977163-42977222	MRPL32	Homo sapiens mitochondrial ribosomal protein L32 (MRPL32), mRNA [NM_031903]	GO:0070124|GO:0070125|GO:0070126|GO:0032543|GO:0006996|GO:0003735|GO:0005761|GO:0005743|GO:0015934|GO:0006412	NM_031903	Hs.50252	64983	7901.94	1227.06	12.564	10.8443
4.96713	up	NM_001134492	chr1:87564043-87564102	HS2ST1	Homo sapiens heparan sulfate 2-O-sulfotransferase 1 (HS2ST1), transcript variant 2, mRNA [NM_001134492]	GO:0016020|GO:0000139|GO:0005975|GO:0009405|GO:0008146|GO:0044281|GO:0016021|GO:0030203|GO:0006024	NM_001134492	Hs.743280	9653	113.599	13.5049	6.40673	4.09432
5.01747	up	NM_000148	chr19:49251325-49251268	FUT1	Homo sapiens fucosyltransferase 1 (galactoside 2-alpha-L-fucosyltransferase, H blood group) (FUT1), mRNA [NM_000148]	GO:0042355|GO:0005794|GO:0016020|GO:0005975|GO:0005887|GO:0032580|GO:0008417|GO:0008107|GO:0006486|GO:0036065	NM_000148	Hs.69747	2523	548.764	54.0763	8.60123	6.27427
1.43636	up	NM_001167986	chr17:4891704-4891645	INCA1	Homo sapiens inhibitor of CDK, cyclin A1 interacting protein 1 (INCA1), transcript variant 1, mRNA [NM_001167986]	GO:0005515|GO:0005737|GO:0008285|GO:0045736|GO:0030332|GO:2001235|GO:0004861|GO:0005634	NM_001167986	Hs.658926	388324	21.2981	9.35074	4.07131	3.5489
1.63421	up	NM_015442	chr3:32815146-32815205	CNOT10	Homo sapiens CCR4-NOT transcription complex, subunit 10 (CNOT10), transcript variant 1, mRNA [NM_015442]	GO:0005515|GO:0010467|GO:0006355|GO:0016020|GO:0005634|GO:0031047|GO:0030014|GO:0006417|GO:0006351|GO:0000289|GO:0005829|GO:0000288	NM_015442	Hs.444851	25904	1503.17	406.37	10.0482	9.33961
2.22348	up	NM_178507	chr11:120100173-120100232	OAF	Homo sapiens OAF homolog (Drosophila) (OAF), mRNA [NM_178507]	GO:0070062	NM_178507	Hs.445081	220323	17.4349	5.16746	3.80118	2.64837
1.68286	up	NM_005917	chr2:63834237-63834296	MDH1	Homo sapiens malate dehydrogenase 1, NAD (soluble) (MDH1), transcript variant 2, mRNA [NM_005917]	GO:0005813|GO:0044262|GO:0006099|GO:0004470|GO:0005975|GO:0006094|GO:0006107|GO:0006108|GO:0044281|GO:0005615|GO:0005829|GO:0006734|GO:0005739|GO:0005737|GO:0051287|GO:0047860|GO:0009405|GO:0030060|GO:0006006|GO:0070062	NM_005917	Hs.526521	4190	13793.7	4815.8	13.4325	12.6816
1.04129	up	NM_177986	chr18:28993046-28993105	DSG4	Homo sapiens desmoglein 4 (DSG4), transcript variant 2, mRNA [NM_177986]	GO:0030057|GO:0016337|GO:0005886|GO:0030216|GO:0005509|GO:0030509|GO:0016021|GO:0007156|GO:0001942	NM_177986	Hs.407618	147409	40.5662	22.9219	4.9782	4.91983
1.06152	up	AK056716	chr20:61272980-61272921	FLJ32154	Homo sapiens cDNA FLJ32154 fis, clone PLACE6000070. [AK056716]			Hs.173280	149650	24.2314	14.2949	4.26894	4.18281
2.30088	up	NM_001145122	chr2:31396260-31396201	CAPN14	Homo sapiens calpain 14 (CAPN14), mRNA [NM_001145122]	GO:0005737|GO:0004198|GO:0005509|GO:0006508|GO:0005654	NM_001145122	Hs.468059	440854	54.0118	14.1473	5.36731	4.16512
6.84074	up	NM_016521	chrX:132351715-132351656	TFDP3	Homo sapiens transcription factor Dp family, member 3 (TFDP3), mRNA [NM_016521]	GO:0005667|GO:0006355|GO:0005737|GO:0000082|GO:0003700|GO:0046982|GO:0005634|GO:0003677|GO:0006974|GO:0006351	NM_016521	Hs.142908	51270	140.614	12.0503	6.70367	3.92952
2.56544	up	NM_004724	chr11:113604384-113604325	ZW10	Homo sapiens zw10 kinetochore protein (ZW10), mRNA [NM_004724]	GO:0005828|GO:0005515|GO:0007093|GO:0005783|GO:0007096|GO:0034501|GO:0000132|GO:0005634|GO:0015031|GO:0005829|GO:0005737|GO:0007030|GO:0019237|GO:0006888|GO:0000922|GO:0000070|GO:0006461|GO:0007126|GO:0016020|GO:0005789|GO:0000777|GO:0000776|GO:0007080|GO:0000278|GO:0051301	NM_004724	Hs.503886	9183	746.499	133.101	9.03745	7.67824
1.44469	up	NM_001113239	chr7:139416115-139416056	HIPK2	Homo sapiens homeodomain interacting protein kinase 2 (HIPK2), transcript variant 2, mRNA [NM_001113239]	GO:0005515|GO:0001654|GO:0046330|GO:0046332|GO:0048596|GO:0007224|GO:0043524|GO:0030578|GO:0018105|GO:0050882|GO:0018107|GO:0007179|GO:0006978|GO:0001102|GO:0001105|GO:0060235|GO:0003714|GO:0046790|GO:0010842|GO:0000122|GO:0042771|GO:0043388|GO:0045893|GO:0008284|GO:0005634|GO:0061072|GO:0009952|GO:0060395|GO:0032092|GO:0030514|GO:0005737|GO:0051091|GO:0030182|GO:0045944|GO:0007628|GO:0051726|GO:…	NM_001113239	Hs.731417	28996	81.0029	31.2896	5.9379	5.40714
1.91225	up	NM_012415	chr8:95384415-95384356	RAD54B	Homo sapiens RAD54 homolog B (S. cerevisiae) (RAD54B), transcript variant 1, mRNA [NM_012415]	GO:0003724|GO:0000724|GO:0015616|GO:0005634|GO:0032508|GO:0006312|GO:0005524|GO:0003677|GO:0003678|GO:0007131	NM_012415	Hs.744229	25788	971.79	225.083	9.41398	8.47871
1.90743	up	NM_024121	chr2:120979636-120979577	TMEM185B	Homo sapiens transmembrane protein 185B (TMEM185B), mRNA [NM_024121]	GO:0016021	NM_024121	Hs.376722	79134	451.322	109.513	8.32007	7.38844
1.55786	up	NM_001039845	chr2:207602556-207602497	MDH1B	Homo sapiens malate dehydrogenase 1B, NAD (soluble) (MDH1B), transcript variant 1, mRNA [NM_001039845]	GO:0006099|GO:0005975|GO:0016615|GO:0006108|GO:0016616	NM_001039845	Hs.147816	130752	58.8541	21.8544	5.48643	4.84687
7.31511	up	NM_032892	chr15:44165889-44165830	FRMD5	Homo sapiens FERM domain containing 5 (FRMD5), transcript variant 2, mRNA [NM_032892]	GO:0008092|GO:0005515|GO:0008150|GO:0003674|GO:0005737|GO:0016021|GO:0005575|GO:0005856|GO:0019898	NM_032892	Hs.578544	84978	304.67	22.616	7.77066	4.89978
1.76574	up	NM_002067	chr19:3121011-3121070	GNA11	Homo sapiens guanine nucleotide binding protein (G protein), alpha 11 (Gq class) (GNA11), mRNA [NM_002067]	GO:0005886|GO:0005834|GO:0003924|GO:0030168|GO:0031683|GO:0005525|GO:0005765|GO:0046872|GO:0071467|GO:0006184|GO:0007507|GO:0031826|GO:0007165|GO:0001501|GO:0005737|GO:0007596|GO:0060158|GO:0045634|GO:0007188|GO:0001508|GO:0004871|GO:0070062|GO:0048066	NM_002067	Hs.650575	2767	363.887	97.1598	8.01356	7.19329
3.61068	up	NM_016573	chr19:19740535-19740476	GMIP	Homo sapiens GEM interacting protein (GMIP), transcript variant 1, mRNA [NM_016573]	GO:0035556|GO:0005622|GO:0005515|GO:0051056|GO:0034259|GO:0032321|GO:0007264|GO:0046872|GO:0005100|GO:0005829	NM_016573	Hs.49427	51291	264.145	37.9043	7.56951	5.71724
1.30789	up	NM_000020	chr12:52317034-52317093	ACVRL1	Homo sapiens activin A receptor type II-like 1 (ACVRL1), transcript variant 1, mRNA [NM_000020]	GO:0071773|GO:0005515|GO:0030308|GO:0008015|GO:0071560|GO:0046332|GO:0001946|GO:0004702|GO:0043025|GO:0007179|GO:0023014|GO:0030336|GO:0009986|GO:0019901|GO:0030509|GO:0032924|GO:0001701|GO:0043535|GO:0010596|GO:0061154|GO:0005887|GO:2000279|GO:0045893|GO:0001955|GO:0045603|GO:0043537|GO:0045602|GO:0016361|GO:0008285|GO:0035313|GO:0061298|GO:0002043|GO:0051291|GO:0060836|GO:0046872|GO:0030425|GO:…	NM_000020	Hs.591026	94	15.5295	7.72175	3.64567	3.25842
1.102	up	NM_001005209	chr2:220415029-220415088	TMEM198	Homo sapiens transmembrane protein 198 (TMEM198), transcript variant 2, mRNA [NM_001005209]	GO:0005886|GO:0090263|GO:0016023|GO:0007275|GO:0016021|GO:0016055	NM_001005209	Hs.446664	130612	108.365	51.8335	6.34274	6.20262
1.56309	up	NM_024031	chr16:30666890-30667223	PRR14	Homo sapiens proline rich 14 (PRR14), mRNA [NM_024031]		NM_024031	Hs.293629	78994	343.729	102.786	7.92959	7.28519
3.11447	up	NM_015383	chr1:145369062-145369121	NBPF14	Homo sapiens neuroblastoma breakpoint family, member 14 (NBPF14), mRNA [NM_015383]	GO:0005737	NM_015383	Hs.714127	25832	1097.24	158.671	9.59335	7.95437
3.88401	up	NM_003234	chr3:195776652-195776593	TFRC	Homo sapiens transferrin receptor (TFRC), transcript variant 1, mRNA [NM_003234]	GO:0005515|GO:0003725|GO:0048471|GO:0005886|GO:0072562|GO:0005615|GO:0001558|GO:0042802|GO:0043231|GO:0006879|GO:0033572|GO:0045780|GO:0004998|GO:0042127|GO:0016032|GO:0070062|GO:0042470|GO:0009986|GO:0030316|GO:0005576|GO:0055085|GO:0031982|GO:0035690|GO:0006898|GO:0097286|GO:0005905|GO:0016020|GO:0005887|GO:0016023|GO:0055037|GO:0009897|GO:0005768	NM_003234	Hs.529618	7037	3840.35	458.294	11.4564	9.49881
1.51551	up	NM_032121	chrX:77126365-77126306	MAGT1	Homo sapiens magnesium transporter 1 (MAGT1), mRNA [NM_032121]	GO:0015693|GO:0050890|GO:0016020|GO:0005886|GO:0005887|GO:0015095|GO:0006487|GO:0008250|GO:0044267|GO:0043687|GO:0018279	NM_032121	Hs.323562	84061	418.634	127.258	8.21202	7.61221
2.45979	up	NM_032367	chr5:76372621-76372562	ZBED3	Homo sapiens zinc finger, BED-type containing 3 (ZBED3), mRNA [NM_032367]	GO:0016020|GO:0045944|GO:0090263|GO:0050821|GO:0001933|GO:0016055|GO:0003677|GO:0046872|GO:0005829	NM_032367	Hs.584988	84327	1787.08	326.564	10.3302	9.03169
1.24034	up		chr1:40598754-40598813							4065.95	1632.13	11.552	11.2413
3.4637	up	NM_002267	chr13:50273552-50273493	KPNA3	Homo sapiens karyopherin alpha 3 (importin alpha 4) (KPNA3), mRNA [NM_002267]	GO:0005515|GO:0006461|GO:0005643|GO:0019221|GO:0008565|GO:0008139|GO:0005654|GO:0046718|GO:0008022|GO:0006607|GO:0005829	NM_002267	Hs.527919	3839	3246.47	433.468	11.2165	9.42415
2.4138	up	NM_002143	chr1:33360179-33360238	HPCA	Homo sapiens hippocalcin (HPCA), mRNA [NM_002143]	GO:0048839|GO:0005509|GO:0003779	NM_002143	Hs.632391	3208	43.1047	10.9944	5.05887	3.78757
1.60779	up	NM_001131028	chr5:81550614-81550673	ATG10	Homo sapiens autophagy related 10 (ATG10), transcript variant 3, mRNA [NM_001131028]	GO:0005622|GO:0005737|GO:0016874|GO:0019777|GO:0006914|GO:0006497|GO:0032446|GO:0034263|GO:0015031|GO:0031401	NM_001131028	Hs.713698	83734	43.6276	16.3354	5.07492	4.38985
1.01474	up	NM_199349	chr7:128530153-128530094	KCP	Homo sapiens kielin/chordin-like protein (KCP), transcript variant 2, mRNA [NM_199349]	GO:0005576	NM_199349	Hs.371746	375616	1387.57	613.904	9.93082	9.90971
1.30228	up	NM_018847	chr9:21331160-21331101	KLHL9	Homo sapiens kelch-like family member 9 (KLHL9), mRNA [NM_018847]	GO:0000910|GO:0007067|GO:0004842|GO:0016567|GO:0031463|GO:0030496	NM_018847	Hs.701778	55958	239.902	89.054	7.43538	7.05434
3.50699	up	NM_134427	chr9:116359708-116359767	RGS3	Homo sapiens regulator of G-protein signaling 3 (RGS3), transcript variant 4, mRNA [NM_134427]	GO:0043547|GO:0000188|GO:0005737|GO:0008277|GO:0005886|GO:0038032|GO:0005654|GO:0005829|GO:0005096	NM_134427	Hs.494875	5998	475.754	66.5116	8.39799	6.58776
2.02109	up	NM_004857	chr14:64936246-64936305	AKAP5	Homo sapiens A kinase (PRKA) anchor protein 5 (AKAP5), mRNA [NM_004857]	GO:0005515|GO:0005516|GO:0005886|GO:0008179|GO:0030819|GO:0007268|GO:0006605|GO:0044281|GO:0010739|GO:0005829|GO:0007165|GO:0006112|GO:0050796|GO:0051018	NM_004857	Hs.656683	9495	36.8754	11.2698	4.84178	3.82664
2.58053	up	NM_203500	chr19:10597321-10597262	KEAP1	Homo sapiens kelch-like ECH-associated protein 1 (KEAP1), transcript variant 1, mRNA [NM_203500]	GO:0005515|GO:0016567|GO:0005815|GO:0005783|GO:0032436|GO:0030496|GO:0001701|GO:0043433|GO:0006351|GO:0005829|GO:0005737|GO:0031463|GO:0071353|GO:0005654|GO:0045604|GO:0008134|GO:0010499	NM_203500	Hs.465870	9817	562.168	101.436	8.6335	7.26584
9.3363	up	NM_181526	chr20:35177541-35177600	MYL9	Homo sapiens myosin, light chain 9, regulatory (MYL9), transcript variant 2, mRNA [NM_181526]	GO:0070527|GO:0030018|GO:0006937|GO:0001725|GO:0006936|GO:0048013|GO:0007411|GO:0005509|GO:0005859|GO:0008307|GO:0005829	NM_181526	Hs.504687	10398	369.433	21.3783	8.03549	4.81264
1.14804	up	NM_005702	chr17:27187807-27187866	ERAL1	Homo sapiens Era-like 12S mitochondrial rRNA chaperone 1 (ERAL1), mRNA [NM_005702]	GO:0005739|GO:0005737|GO:0005759|GO:0005743|GO:0045111|GO:0043024|GO:0019843|GO:0015629|GO:0005525|GO:0000028	NM_005702	Hs.3426	26284	265.159	108.589	7.57455	7.37538
1.71971	up	NM_025207	chr1:154961130-154961189	FLAD1	Homo sapiens flavin adenine dinucleotide synthetase 1 (FLAD1), transcript variant 1, mRNA [NM_025207]	GO:0006771|GO:0005737|GO:0005886|GO:0003919|GO:0006766|GO:0005759|GO:0006777|GO:0006767|GO:0044281|GO:0005524|GO:0006747|GO:0005829	NM_025207	Hs.118666	80308	268.246	76.6638	7.58932	6.80716
7.35504	up	NM_001303429	chr1:46511650-46511591	PIK3R3	Homo sapiens phosphoinositide-3-kinase, regulatory subunit 3 (gamma) (PIK3R3), transcript variant 5, mRNA [NM_001303429]	GO:0008286|GO:0005515|GO:0006661|GO:0043551|GO:0036092|GO:0035014|GO:0016303|GO:0044281|GO:0006644|GO:0005942|GO:0005829	NM_001303429	Hs.655387	8503	67.8484	5.75473	5.68391	2.80517
1.15538	up	NM_005632	chr16:604502-604561	CAPN15	Homo sapiens calpain 15 (CAPN15), mRNA [NM_005632]	GO:0006355|GO:0005737|GO:0004198|GO:0003700|GO:0006508|GO:0008270|GO:0008233|GO:0008234	NM_005632	Hs.632219	6650	2544.53	1063.52	10.8654	10.657
1.12983	up	NM_001282213	chr14:21485301-21485242	NDRG2	Homo sapiens NDRG family member 2 (NDRG2), transcript variant 11, mRNA [NM_001282213]	GO:0005515|GO:0048471|GO:0005813|GO:0005794|GO:0005815|GO:0048662|GO:0001818|GO:0010574|GO:0030154|GO:0030426|GO:0005829|GO:0003674|GO:0005737|GO:0021762|GO:0090361|GO:0070373|GO:0005654|GO:0016055|GO:0070062	NM_001282213	Hs.525205	57447	198.76	85.7518	7.16918	6.99307
1.14833	up	NM_017425	chr11:124561634-124564213	SPA17	Homo sapiens sperm autoantigenic protein 17 (SPA17), mRNA [NM_017425]	GO:0007338|GO:0005516|GO:0005737|GO:0016020|GO:0003351|GO:0031514|GO:0072372|GO:0007283|GO:0007339	NM_017425	Hs.286233	53340	581.825	225.276	8.67957	8.48003
1.03464	up	NM_015079	chr15:78287623-78287564	TBC1D2B	Homo sapiens TBC1 domain family, member 2B (TBC1D2B), transcript variant 2, mRNA [NM_015079]	GO:0005515|GO:0032851|GO:0005097	NM_015079	Hs.567426	23102	739.713	314.284	9.02407	8.97494
2.10311	up	NM_004906	chr6:160176584-160176643	WTAP	Homo sapiens Wilms tumor 1 associated protein (WTAP), transcript variant 1, mRNA [NM_004906]	GO:0008380|GO:0006397|GO:0031965|GO:0007049|GO:0016607|GO:0000381|GO:0005730|GO:0080009|GO:0005654|GO:0005634	NM_004906	Hs.446091	9589	103.931	27.6734	6.28175	5.20923
3.93407	up	AF461897	chr12:123436226-123436167		Homo sapiens FP15331 mRNA, complete cds. [AF461897]					81.6138	12.4475	5.94892	3.97289
1.97554	up	NM_001270641	chr19:51013603-51013544	JOSD2	Homo sapiens Josephin domain containing 2 (JOSD2), transcript variant 3, mRNA [NM_001270641]	GO:0016579|GO:0004843|GO:0006508|GO:0008242|GO:0005829	NM_001270641	Hs.737597	126119	38.0923	11.8612	4.88995	3.90771
1.01894	up	NM_144984	chr10:50311280-50311221	VSTM4	Homo sapiens V-set and transmembrane domain containing 4 (VSTM4), transcript variant 2, mRNA [NM_144984]	GO:0005886|GO:0005576|GO:0016021	NM_144984	Hs.522928	196740	24.5922	15.0664	4.28992	4.26284
1.64349	up	NM_004649	chr21:45565392-45565451	C21orf33	Homo sapiens chromosome 21 open reading frame 33 (C21orf33), transcript variant 1, mRNA [NM_004649]	GO:0005739	NM_004649	Hs.413482	8209	1551.04	418.166	10.0943	9.37749
1.10455	up	NM_002037	chr6:111982770-111982711	FYN	Homo sapiens FYN proto-oncogene, Src family tyrosine kinase (FYN), transcript variant 1, mRNA [NM_002037]	GO:0005515|GO:0008360|GO:0050900|GO:0030154|GO:0043524|GO:0042608|GO:0001948|GO:0042609|GO:0007173|GO:0007411|GO:0042127|GO:0007612|GO:0043123|GO:0038083|GO:0014069|GO:0030168|GO:0014068|GO:0007417|GO:0044325|GO:0031234|GO:0042110|GO:0046875|GO:0008543|GO:0045087|GO:0010976|GO:0045121|GO:0038096|GO:0038095|GO:0043548|GO:0050852|GO:0007631|GO:0005886|GO:0045471|GO:0005884|GO:0031295|GO:0005634|GO:…	NM_002037	Hs.390567	2534	314.101	132.067	7.8121	7.66864
2.20402	up	NM_002661	chr16:81991575-81991634	PLCG2	Homo sapiens phospholipase C, gamma 2 (phosphatidylinositol-specific) (PLCG2), mRNA [NM_002661]	GO:0050853|GO:0010468|GO:0005515|GO:0050852|GO:0019722|GO:0005886|GO:0043647|GO:0044281|GO:0005829|GO:0004629|GO:0043069|GO:0032237|GO:0032959|GO:0030183|GO:0032496|GO:0004871|GO:0016055|GO:0070062|GO:0051209|GO:0006661|GO:0030168|GO:0007596|GO:0004435|GO:0045087|GO:0002316|GO:0009395|GO:0038096|GO:0038095	NM_002661	Hs.413111	5336	208.095	48.544	7.23789	6.09775
1.6661	up		chr7:143526270-143526211							110.769	36.1199	6.37426	5.63779
2.99555	up	BC011243	chr19:58379773-58379832		Homo sapiens zinc finger protein 587, mRNA (cDNA clone IMAGE:4153939), with apparent retained intron. [BC011243]			Hs.654820		2476.06	380.527	10.828	9.24519
1.74144	up	NM_024844	chr17:73230872-73231242	NUP85	Homo sapiens nucleoporin 85kDa (NUP85), transcript variant 1, mRNA [NM_024844]	GO:0007077|GO:0005515|GO:0010467|GO:0019221|GO:0030032|GO:0019058|GO:0005635|GO:0044281|GO:0015031|GO:0008645|GO:0005829|GO:0015758|GO:0016032|GO:0031965|GO:0005975|GO:0019083|GO:0005819|GO:0055085|GO:0010827|GO:0016020|GO:0031080|GO:0009405|GO:0000777|GO:0000776|GO:0051028|GO:0048246|GO:0000278	NM_024844	Hs.362817	79902	1305.03	329.883	9.84614	9.04586
1.57124	up	NM_018348	chr16:71316895-71316836	CMTR2	Homo sapiens cap methyltransferase 2 (CMTR2), transcript variant 1, mRNA [NM_018348]	GO:0005737|GO:0097310|GO:0004483|GO:0006370|GO:0005634|GO:0016021	NM_018348	Hs.72782	55783	875.08	247.196	9.26324	8.61134
1.60418	up	NM_001009881	chr1:52889223-52889164	ZCCHC11	Homo sapiens zinc finger, CCHC domain containing 11 (ZCCHC11), transcript variant 1, mRNA [NM_001009881]	GO:0032755|GO:0005515|GO:0005730|GO:0031123|GO:0032088|GO:0001816|GO:0005615|GO:0050265|GO:0010587|GO:0010586|GO:0005737|GO:0019827|GO:0031054|GO:0071044|GO:0008270|GO:0031664|GO:0070102|GO:0070062	NM_001009881	Hs.655407	23318	1391.54	382.806	9.93481	9.25298
1.08136	up	NM_178471	chrX:129518731-129518672	GPR119	Homo sapiens G protein-coupled receptor 119 (GPR119), mRNA [NM_178471]	GO:0043235|GO:0007186|GO:0005886|GO:0004930|GO:0031210|GO:0016021|GO:0030073	NM_178471	Hs.496762	139760	1226.95	510.823	9.76054	9.6477
1.2775	up	NM_000043	chr10:90774545-90774604	FAS	Homo sapiens Fas cell surface death receptor (FAS), transcript variant 1, mRNA [NM_000043]	GO:0005515|GO:0019724|GO:0031265|GO:0031264|GO:0097284|GO:0097049|GO:0048536|GO:0042802|GO:0045619|GO:0051260|GO:0070062|GO:0032464|GO:0071285|GO:0009986|GO:0009636|GO:0051384|GO:0007623|GO:0045121|GO:0009897|GO:0002377|GO:0004888|GO:0008625|GO:2001239|GO:0005886|GO:0006927|GO:0006925|GO:0005634|GO:0006924|GO:0005829|GO:0005737|GO:0004872|GO:0045637|GO:2001241|GO:0004871|GO:0019900|GO:0043066|GO:…	NM_000043	Hs.244139	355	411.061	147.377	8.19041	7.83708
7.8335	up	BC042002	chr15:65250029-65250088	ANKDD1A	ankyrin repeat and death domain containing 1A [Source:HGNC Symbol;Acc:HGNC:28002] [ENST00000620154]	GO:0007165		Hs.207157	348094	172.355	12.7492	6.97485	4.00519
1.39335	up	NM_001242417	chr14:102675959-102676018	WDR20	Homo sapiens WD repeat domain 20 (WDR20), transcript variant 7, mRNA [NM_001242417]		NM_001242417	Hs.36859	91833	104.921	40.5311	6.29776	5.8192
1.3676	up	NR_023916	chr1:70385301-70385360	PIN1P1	Homo sapiens peptidylprolyl cis/trans isomerase, NIMA-interacting 1 pseudogene 1 (PIN1P1), non-coding RNA [NR_023916]		NR_023916	Hs.654711	5301	103.324	40.5836	6.2728	5.82116
1.79633	up	NM_001684	chr1:203690464-203690523	ATP2B4	Homo sapiens ATPase, Ca++ transporting, plasma membrane 4 (ATP2B4), transcript variant 2, mRNA [NM_001684]	GO:0005515|GO:0050998|GO:1900082|GO:0005516|GO:0030346|GO:0030018|GO:0005886|GO:0046872|GO:0055074|GO:0033138|GO:0034220|GO:0045019|GO:0097110|GO:2000481|GO:0006357|GO:0006874|GO:0030315|GO:0070885|GO:0055085|GO:0005524|GO:0010751|GO:0005388|GO:0043234|GO:0071872|GO:0016020|GO:0051001|GO:0007596|GO:0005887|GO:0005901|GO:0051599|GO:0008152|GO:0070588|GO:0017080	NM_001684	Hs.343522	493	48.2467	16.1722	5.2196	4.37455
2.30469	up	NM_018067	chr1:36646159-36646218	MAP7D1	Homo sapiens MAP7 domain containing 1 (MAP7D1), transcript variant 1, mRNA [NM_018067]	GO:0005737|GO:0005198|GO:0005874|GO:0005819|GO:0000226	NM_018067	Hs.356096	55700	2099.07	415.769	10.5746	9.37004
3.23915	up	AK000246	chr13:28528445-28528504		long intergenic non-protein coding RNA 543 [Source:HGNC Symbol;Acc:HGNC:43678] [ENST00000567234]			Hs.197435		48.0995	9.20869	5.21606	3.52045
1.01561	up	NM_001294328	chr16:88932844-88932785	PABPN1L	Homo sapiens poly(A) binding protein, nuclear 1-like (cytoplasmic) (PABPN1L), transcript variant 2, mRNA [NM_001294328]	GO:0005737|GO:0000166|GO:0003723	NM_001294328	Hs.730522	390748	54.0113	30.0637	5.3669	5.34456
2.68784	up	NM_014634	chr22:22285539-22279996	PPM1F	Homo sapiens protein phosphatase, Mg2+/Mn2+ dependent, 1F (PPM1F), mRNA [NM_014634]	GO:0005515|GO:0048471|GO:0016576|GO:0010811|GO:0051894|GO:0035690|GO:0097193|GO:0046872|GO:0005829|GO:0043280|GO:0010628|GO:0043234|GO:0016791|GO:0035970|GO:0050921|GO:0044387|GO:0033137|GO:0051496|GO:0004722|GO:0006469|GO:0010634|GO:0045892|GO:0045927|GO:0033192	NM_014634	Hs.112728	9647	61.9406	13.8347	5.56001	4.13356
3.63753	up	NM_003236	chr2:70675378-70675319	TGFA	Homo sapiens transforming growth factor, alpha (TGFA), transcript variant 1, mRNA [NM_003236]	GO:0050679|GO:0005515|GO:0048471|GO:0043066|GO:0005154|GO:0005886|GO:0009986|GO:0008283|GO:0045741|GO:0042493|GO:0045840|GO:0005634|GO:0031410|GO:0001525|GO:0005615|GO:0016323|GO:0000187|GO:0001948|GO:0007173|GO:0005887|GO:0042060|GO:0008083|GO:0060749	NM_003236	Hs.170009	7039	82.8785	13.589	5.97004	4.10708
1.35415	up	NM_003731	chr9:140083706-140084306	SSNA1	Homo sapiens Sjogren syndrome nuclear autoantigen 1 (SSNA1), mRNA [NM_003731]	GO:0005813|GO:0042073|GO:0006996|GO:0000086|GO:0060830|GO:0005634|GO:0000278|GO:0036064|GO:0042802|GO:0005829	NM_003731	Hs.530314	8636	577.828	190.794	8.67139	8.234
1.19193	up	NM_153488	chrX:151886664-151886723	MAGEA2B	Homo sapiens melanoma antigen family A, 2B (MAGEA2B), mRNA [NM_153488]	GO:0005515|GO:0042826|GO:0005634|GO:0000122|GO:0006351|GO:0072331|GO:0016605|GO:0070491|GO:0051443|GO:0033234|GO:0044257|GO:0031625|GO:0090398	NM_153488	Hs.534597	266740	146.353	63.0624	6.76051	6.50722
1.07648	up	NM_178499	chr12:119978792-119978851	CCDC60	Homo sapiens coiled-coil domain containing 60 (CCDC60), mRNA [NM_178499]		NM_178499	Hs.98188	160777	60.9194	31.725	5.53988	5.43356
1.95855	up	NM_030899	chr6:28293096-28293037	ZSCAN31	Homo sapiens zinc finger and SCAN domain containing 31 (ZSCAN31), transcript variant 1, mRNA [NM_030899]	GO:0006355|GO:0003700|GO:0005634|GO:0003677|GO:0046872|GO:0006351	NM_030899	Hs.656413	64288	79.1001	23.1094	5.90106	4.93128
1.88258	up	NM_015114	chr12:133302989-133302930	ANKLE2	Homo sapiens ankyrin repeat and LEM domain containing 2 (ANKLE2), mRNA [NM_015114]	GO:0005515|GO:0007084|GO:0008601|GO:0035307|GO:0030176|GO:0042326|GO:0007067|GO:0050790|GO:0016020|GO:0005789|GO:0000278|GO:0051721|GO:0051301	NM_015114	Hs.654628	23141	354.1	89.4072	7.97437	7.06166
1.05327	up	NM_015188	chr10:96295315-96295374	TBC1D12	Homo sapiens TBC1 domain family, member 12 (TBC1D12), mRNA [NM_015188]	GO:0032851|GO:0005097	NM_015188	Hs.500598	23232	290.014	128.359	7.70162	7.62674
6.41525	up	NM_001268	chr13:49063410-49063351	RCBTB2	Homo sapiens regulator of chromosome condensation (RCC1) and BTB (POZ) domain containing protein 2 (RCBTB2), transcript variant 2, mRNA [NM_001268]	GO:0005087|GO:0032853	NM_001268	Hs.652712	1102	202.411	17.6757	7.19568	4.51417
1.88912	up	AK093202	chr1:16864566-16864625	LOC100133616	Homo sapiens cDNA FLJ35883 fis, clone TESTI2008929. [AK093202]			Hs.722379	100133616	49.8267	15.8482	5.26041	4.3427
2.12899	up	NM_001031709	chr10:90074354-90074295	RNLS	Homo sapiens renalase, FAD-dependent amine oxidase (RNLS), transcript variant 1, mRNA [NM_001031709]	GO:0060047|GO:0055062|GO:0003214|GO:0005615|GO:0003073|GO:0042415|GO:0042417|GO:0071871|GO:0002931|GO:0016491|GO:0071873|GO:0042414|GO:0055114	NM_001031709	Hs.149849	55328	62.3682	17.2843	5.56893	4.47876
1.5661	up	NM_001288589	chr15:56991785-56991726	ZNF280D	Homo sapiens zinc finger protein 280D (ZNF280D), transcript variant 5, mRNA [NM_001288589]	GO:0006355|GO:0005634|GO:0003677|GO:0046872|GO:0006351	NM_001288589	Hs.511477	54816	48.7606	18.568	5.23388	4.5867
2.02139	up	NR_026920	chr22:31322460-31322519	MORC2-AS1	Homo sapiens MORC2 antisense RNA 1 (MORC2-AS1), long non-coding RNA [NR_026920]		NR_026920	Hs.592202	150291	552.781	126.11	8.61266	7.59731
1.0988	up	XM_006719983	chr13:114515136-114515195	TMEM255B	transmembrane protein 255B [Source:HGNC Symbol;Acc:HGNC:28297] [ENST00000375353]	GO:0016021	XM_006719983		348013	33.2614	18.223	4.69382	4.55789
1.03291	up	NM_004589	chr17:10584322-10584263	SCO1	Homo sapiens SCO1 cytochrome c oxidase assembly protein (SCO1), mRNA [NM_004589]	GO:0005739|GO:0006878|GO:0008535|GO:0005507|GO:0005743|GO:0006091|GO:0030016|GO:0006825	NM_004589	Hs.14511	6341	1400.86	608.14	9.94465	9.89794
4.62969	up	NM_005975	chr20:62160798-62160739	PTK6	Homo sapiens protein tyrosine kinase 6 (PTK6), transcript variant 1, mRNA [NM_005975]	GO:0005515|GO:0042506|GO:0030036|GO:0042503|GO:0071300|GO:0061099|GO:0005634|GO:0042802|GO:0060575|GO:0005737|GO:0046777|GO:0042127|GO:0038083|GO:0045926|GO:0005102|GO:0005524|GO:0001726|GO:0031234|GO:0016477|GO:0045087|GO:0010976|GO:0006468|GO:0005654|GO:0007169|GO:0004715	NM_005975	Hs.51133	5753	242.897	28.2598	7.45592	5.245
2.23876	up		chr15:023259349-023259290		AF204231 88-kDa Golgi protein {Homo sapiens} (exp=-1; wgp=0; cg=0), partial (4%) [THC2600547]					44.4052	12.1082	5.09909	3.93639
4.24529	up	NM_004688	chr2:152127069-152127010	NMI	Homo sapiens N-myc (and STAT) interactor (NMI), mRNA [NM_004688]	GO:0005515|GO:0003712|GO:0005737|GO:0006954|GO:0006366|GO:0005654|GO:0007259	NM_004688	Hs.54483	9111	1238.67	133.99	9.77317	7.68731
3.16025	up	NM_004153	chr1:52840560-52840501	ORC1	Homo sapiens origin recognition complex, subunit 1 (ORC1), transcript variant 1, mRNA [NM_004153]	GO:0005515|GO:0000808|GO:0005886|GO:0005730|GO:0005634|GO:0003677|GO:0005524|GO:0005829|GO:0006260|GO:0000082|GO:0005737|GO:0000083|GO:0006270|GO:0003682|GO:0005654|GO:0005664|GO:0000278	NM_004153	Hs.17908	4998	124.268	22.2133	6.53093	4.87089
1.3555	up	AK093358	chr9:67793478-67793537		Homo sapiens cDNA FLJ36039 fis, clone TESTI2017311. [AK093358]			Hs.744835		49.9854	21.5938	5.26574	4.82691
1.08139	up	NM_017901	chr12:113730870-113731124	TPCN1	Homo sapiens two pore segment channel 1 (TPCN1), transcript variant 2, mRNA [NM_017901]	GO:0005515|GO:0086010|GO:0005245|GO:0005886|GO:0005765|GO:0055085|GO:0042802|GO:0034220|GO:0072345|GO:0070588|GO:0006816|GO:0034765|GO:0016021|GO:0010008	NM_017901	Hs.524763	53373	45.0597	24.3449	5.11977	5.00689
2.56091	up	NM_004082	chr2:74588737-74588678	DCTN1	Homo sapiens dynactin 1 (DCTN1), transcript variant 1, mRNA [NM_004082]	GO:0005515|GO:0032402|GO:0005829|GO:0030968|GO:0019886|GO:0005737|GO:0003774|GO:0000086|GO:0042147|GO:0031252|GO:0005813|GO:0006996|GO:0005874|GO:0007399|GO:0010970|GO:0000922|GO:0007067|GO:0045502|GO:0016020|GO:0030286|GO:0000776|GO:0006987|GO:0005869|GO:0000278|GO:0044267|GO:0030904	NM_004082	Hs.516111	1639	167.319	34.9291	6.93782	5.58116
1.44811	up	NM_198150	chr5:94903693-94903752	ARSK	Homo sapiens arylsulfatase family, member K (ARSK), mRNA [NM_198150]	GO:0006665|GO:0006687|GO:0005788|GO:0005576|GO:0004065|GO:0044281|GO:0044267|GO:0046872|GO:0043687	NM_198150	Hs.585051	153642	197.078	68.1013	7.15728	6.62311
1.14794	up	NM_000483	chr19:45452640-45452699	APOC2	Homo sapiens apolipoprotein C-II (APOC2), mRNA [NM_000483]	GO:0032375|GO:0007603|GO:0060697|GO:0042627|GO:0070328|GO:0010898|GO:0010902|GO:0044281|GO:0005615|GO:0042803|GO:0008289|GO:0034361|GO:0034384|GO:0043274|GO:0034382|GO:0034363|GO:0034362|GO:0055102|GO:0070062|GO:0042632|GO:0033344|GO:0045723|GO:0043691|GO:0034366|GO:0010518|GO:0005576|GO:0043086|GO:0001523|GO:0060230|GO:0016042|GO:0010916|GO:0034370|GO:0033700|GO:0034372|GO:0016004|GO:0034371|GO:…	NM_000483	Hs.75615	344	40.5572	20.8967	4.97802	4.77897
2.16982	up	NM_000147	chr1:24171909-24171850	FUCA1	Homo sapiens fucosidase, alpha-L- 1, tissue (FUCA1), mRNA [NM_000147]	GO:0005737|GO:0004560|GO:0006027|GO:0016139|GO:0042806|GO:0006004|GO:0005764|GO:0070062	NM_000147	Hs.370858	2517	789.098	162.946	9.10883	7.99126
2.24696	up	NM_014859	chr17:12894799-12894858	ARHGAP44	Homo sapiens Rho GTPase activating protein 44 (ARHGAP44), mRNA [NM_014859]	GO:0005515|GO:0051056|GO:0031256|GO:0030054|GO:0007264|GO:0045202|GO:0006887|GO:0005829|GO:0043547|GO:0005543|GO:0043197|GO:0055037|GO:0005096	NM_014859	Hs.499758	9912	497.357	103.228	8.46114	7.29316
1.18732	up	NM_170685	chr17:47915730-47915671	TAC4	Homo sapiens tachykinin 4 (hemokinin) (TAC4), transcript variant alpha, mRNA [NM_170685]	GO:0046878|GO:0008217|GO:0005102|GO:0007217|GO:0005576	NM_170685	Hs.652130	255061	92.6127	42.1541	6.12925	5.88154
1.04321	up	NM_003512	chr6:26124403-26124462	HIST1H2AC	Homo sapiens histone cluster 1, H2ac (HIST1H2AC), mRNA [NM_003512]	GO:0008150|GO:0003674|GO:0046982|GO:0005634|GO:0000786|GO:0003677|GO:0070062	NM_003512	Hs.484950	8334	69.5051	36.5189	5.71791	5.65687
1.55994	up	NM_022336	chr2:109511689-109511630	EDAR	Homo sapiens ectodysplasin A receptor (EDAR), mRNA [NM_022336]	GO:0005515|GO:0042346|GO:0005886|GO:0045177|GO:0006915|GO:0030154|GO:0007165|GO:0008544|GO:0043473|GO:0042475|GO:0004872|GO:0060662|GO:0016021|GO:0001942|GO:0004888	NM_022336	Hs.171971	10913	12.7631	5.42405	3.35833	2.71684
1.50112	up	NM_152542	chr4:89189978-89189919	PPM1K	Homo sapiens protein phosphatase, Mg2+/Mn2+ dependent, 1K (PPM1K), mRNA [NM_152542]	GO:0006470|GO:0005759|GO:0004722|GO:0046872	NM_152542	Hs.43744	152926	154.22	53.1815	6.82889	6.24285
3.50666	up	NM_003685	chr19:6413914-6413855	KHSRP	Homo sapiens KH-type splicing regulatory protein (KHSRP), mRNA [NM_003685]	GO:0006397|GO:0008380|GO:0010467|GO:0006355|GO:0010494|GO:0003729|GO:0006402|GO:0003677|GO:0006351|GO:0005829|GO:2000628|GO:0016020|GO:0000375|GO:0005654|GO:0051028	NM_003685	Hs.727344	8570	17419.8	2997.72	13.8671	12.057
1.96932	up	NM_003906	chr21:47656825-47656766	MCM3AP	Homo sapiens minichromosome maintenance complex component 3 associated protein (MCM3AP), mRNA [NM_003906]	GO:0006260|GO:0031965|GO:0005737|GO:0016746|GO:0005643|GO:0005654|GO:0005634|GO:0051028|GO:0006606|GO:0003677|GO:0005829|GO:0002376	NM_003906	Hs.389037	8888	566.205	131.919	8.64213	7.66444
1.64733	up	NM_003177	chr9:93658142-93658201	SYK	Homo sapiens spleen tyrosine kinase (SYK), transcript variant 1, mRNA [NM_003177]	GO:0046638|GO:0005515|GO:0045401|GO:0043313|GO:0050731|GO:0002554|GO:0042991|GO:0019815|GO:0046641|GO:0009887|GO:0002366|GO:0070372|GO:0038083|GO:0001945|GO:0042742|GO:0019901|GO:0045588|GO:0030593|GO:0032928|GO:0030168|GO:0031234|GO:0043306|GO:0043234|GO:0005178|GO:0007229|GO:0045087|GO:0038096|GO:0038095|GO:0050853|GO:0045425|GO:0005886|GO:0008283|GO:0045579|GO:0010543|GO:0048514|GO:0005634|GO:…	NM_003177	Hs.371720	6850	147.622	47.2183	6.77382	6.05369
1.01865	up		chr1:013379124-013379065							16.8716	10.6131	3.75789	3.73123
2.30946	up	NM_004535	chr20:62873219-62873278	MYT1	Homo sapiens myelin transcription factor 1 (MYT1), mRNA [NM_004535]	GO:0006355|GO:0005737|GO:0003700|GO:0008270|GO:0005654|GO:0005634|GO:0001158|GO:0030154|GO:0006351|GO:0007399	NM_004535	Hs.279562	4661	80.986	20.2679	5.93731	4.72975
2.20067	up	NM_014660	chr7:11091294-11091353	PHF14	Homo sapiens PHD finger protein 14 (PHF14), transcript variant 2, mRNA [NM_014660]	GO:2000791|GO:2000584|GO:0048286|GO:0008270|GO:0005634|GO:0000122	NM_014660	Hs.655688	9678	943.761	190.021	9.36705	8.22911
1.09292	up		chr16:046606637-046606696							97.5263	47.7344	6.20018	6.072
7.73245	up	NM_001198726	chr22:45204211-45204270	ARHGAP8	Homo sapiens Rho GTPase activating protein 8 (ARHGAP8), transcript variant 3, mRNA [NM_001198726]	GO:0005515|GO:0051056|GO:0032321|GO:0007264|GO:0070374|GO:0005100|GO:0005829	NM_001198726	Hs.102336	23779	73.5026	5.89598	5.79798	2.84706
1.65692	up	NM_177424	chr1:28150636-28150695	STX12	Homo sapiens syntaxin 12 (STX12), mRNA [NM_177424]	GO:0005515|GO:0033344|GO:0050821|GO:0031201|GO:0006886|GO:0006906|GO:0012505|GO:0045335|GO:0005484|GO:0000139|GO:0031083|GO:0000149|GO:0045121|GO:0016021|GO:0048278|GO:0010008|GO:0070062	NM_177424	Hs.523855	23673	975.38	261.033	9.42118	8.69268
6.65856	up		chr1:17524033-17524092	LOC400743				Hs.522935	400743	419.225	32.7058	8.21398	5.47877
4.22632	up	NM_001130159	chr10:70644155-70644214	STOX1	Homo sapiens storkhead box 1 (STOX1), transcript variant 3, mRNA [NM_001130159]	GO:0005737|GO:0005730|GO:0005654|GO:0005634|GO:0003677	NM_001130159	Hs.37636	219736	63.3309	9.15094	5.59121	3.51181
3.4781	up	NM_032737	chr19:2428242-2428183	LMNB2	Homo sapiens lamin B2 (LMNB2), mRNA [NM_032737]	GO:0008150|GO:0003674|GO:0005198|GO:0005637|GO:0005638	NM_032737	Hs.538286	84823	5755.65	805.213	12.0793	10.281
1.83148	up	NM_018467	chr19:17330512-17330571	USE1	Homo sapiens unconventional SNARE in the ER 1 homolog (S. cerevisiae) (USE1), mRNA [NM_018467]	GO:0006888|GO:0005515|GO:0030163|GO:0060628|GO:0005783|GO:0071786|GO:0005789|GO:0007041|GO:0016021|GO:0015031|GO:0032940|GO:0005764	NM_018467	Hs.16187	55850	933.793	225.578	9.35443	8.48141
2.25861	up	NM_213662	chr17:40474463-40474404	STAT3	Homo sapiens signal transducer and activator of transcription 3 (acute-phase response factor) (STAT3), transcript variant 3, mRNA [NM_213662]	GO:0001754|GO:0005515|GO:0001659|GO:0003700|GO:0006366|GO:0044212|GO:0048708|GO:0019221|GO:0006606|GO:0060548|GO:0046983|GO:0070102|GO:0004879|GO:0045820|GO:0032355|GO:0001103|GO:0045747|GO:0019901|GO:0019903|GO:0006953|GO:0000122|GO:0016310|GO:0019953|GO:0005654|GO:0045893|GO:0031730|GO:0008134|GO:0008285|GO:0005886|GO:0008283|GO:0045471|GO:0005743|GO:0006928|GO:0060396|GO:0005634|GO:0060397|GO:…	NM_213662	Hs.463059	6774	504.495	104.043	8.48309	7.30766
10.8979	up	BC025419	chr20:57571712-57571653	CTSZ	cathepsin Z [Source:HGNC Symbol;Acc:HGNC:2547] [ENST00000503833]	GO:0060441|GO:0005886|GO:0002003|GO:0005783|GO:0006508|GO:0008234|GO:0044267|GO:0005764|GO:0005615|GO:0070062|GO:0043231		Hs.252549	1522	362.954	18.2864	8.00977	4.56379
1.25201	up	AK097853	chr6:43808441-43808382	LOC285857	Homo sapiens cDNA FLJ40534 fis, clone TESTI2047824. [AK097853]			Hs.582798	285857	49.8346	23.1773	5.26087	4.93662
5.31913	up	NM_198560	chr3:9540200-9540141	LHFPL4	Homo sapiens lipoma HMGIC fusion partner-like 4 (LHFPL4), mRNA [NM_198560]	GO:0016021	NM_198560	Hs.56782	375323	2316.49	200.988	10.7245	8.31332
1.80695	up	NM_052903	chr15:22868945-22869952	TUBGCP5	Homo sapiens tubulin, gamma complex associated protein 5 (TUBGCP5), transcript variant 1, mRNA [NM_052903]	GO:0008017|GO:0005813|GO:0005737|GO:0000922|GO:0007020|GO:0000086|GO:0005874|GO:0005654|GO:0000278|GO:0008274|GO:0005829	NM_052903	Hs.533898	114791	173.098	49.4725	6.98049	6.12693
1.01487	up	NM_001059	chr4:104577492-104577433	TACR3	Homo sapiens tachykinin receptor 3 (TACR3), mRNA [NM_001059]	GO:0005515|GO:0060259|GO:0005886|GO:0007568|GO:0007217|GO:0043278|GO:0042538|GO:0005634|GO:0045777|GO:0042220|GO:0042053|GO:0032809|GO:0004995|GO:0005737|GO:0032590|GO:0070474|GO:0005887|GO:0010460|GO:0032355	NM_001059	Hs.942	6870	35.6306	20.7617	4.79106	4.76976
1.12674	up	NM_017860	chr1:151023792-151023851	C1orf56	Homo sapiens chromosome 1 open reading frame 56 (C1orf56), mRNA [NM_017860]	GO:0005737|GO:0005654|GO:0005576	NM_017860	Hs.549171	54964	4226.45	1880.16	11.6099	11.4378
1.0347	up	NM_001271700	chr7:6075952-6076011	ANKRD61	Homo sapiens ankyrin repeat domain 61 (ANKRD61), mRNA [NM_001271700]		NM_001271700	Hs.744468	100310846	73.3194	38.6617	5.79364	5.74443
2.20391	up	NM_001100426	chr4:99364725-99364784	RAP1GDS1	Homo sapiens RAP1, GTP-GDP dissociation stimulator 1 (RAP1GDS1), transcript variant 1, mRNA [NM_001100426]	GO:0005739|GO:0031034|GO:0051561|GO:0032321|GO:0005783|GO:0032471|GO:0070062|GO:0014829|GO:0005829|GO:0005096	NM_001100426	Hs.132858	5910	392.845	85.3017	8.12509	6.98503
1.21435	up	NM_014732	chr16:85127639-85127698	KIAA0513	Homo sapiens KIAA0513 (KIAA0513), transcript variant 2, mRNA [NM_014732]	GO:0005737	NM_014732	Hs.301658	9764	310.632	119.219	7.7947	7.51452
4.48836	up	NM_004747	chr10:79550783-79550724	DLG5	Homo sapiens discs, large homolog 5 (Drosophila) (DLG5), mRNA [NM_004747]	GO:0005515|GO:0008092|GO:0008285|GO:0005886|GO:0008013|GO:0045186|GO:0030159|GO:0045176|GO:0042981|GO:0072205|GO:0045197|GO:0035556|GO:0007165|GO:0005737|GO:0016337|GO:0060441|GO:0005913|GO:0006461|GO:0030859|GO:0071896|GO:0030901	NM_004747	Hs.652690	9231	2384.08	244.807	10.7658	8.59966
1.32017	up		chr4:13339392-13339451		heat shock protein 90kDa alpha (cytosolic), class B member 2, pseudogene [Source:HGNC Symbol;Acc:HGNC:32537] [ENST00000507090]					1291.24	435.068	9.83034	9.42962
2.33046	up	NM_173500	chr15:43036609-43036550	TTBK2	Homo sapiens tau tubulin kinase 2 (TTBK2), mRNA [NM_173500]	GO:0005515|GO:0006996|GO:0005814|GO:0008360|GO:0005634|GO:0005524|GO:0005615|GO:0036064|GO:0005829|GO:0007224|GO:0042384|GO:0018105|GO:0004674|GO:0035869	NM_173500	Hs.646511	146057	1109.61	211.982	9.61158	8.39097
2.59633	up	NM_019073	chr1:48764543-48764484	SPATA6	Homo sapiens spermatogenesis associated 6 (SPATA6), transcript variant 1, mRNA [NM_019073]	GO:0007275|GO:0005576|GO:0007283|GO:0030154	NM_019073	Hs.538103	54558	98.2896	21.6793	6.2094	4.83293
3.0646	up	NM_014189	chr4:2909528-2910257	ADD1	Homo sapiens adducin 1 (alpha) (ADD1), transcript variant 2, mRNA [NM_014189]	GO:0005516|GO:0048471|GO:0020027|GO:0030036|GO:0005886|GO:0071300|GO:0005634|GO:0042803|GO:0006921|GO:0006884|GO:0005829|GO:0030968|GO:0032092|GO:0045807|GO:0051016|GO:0042608|GO:0051015|GO:0048873|GO:0043197|GO:0035264|GO:0045111|GO:0051017|GO:0046982|GO:0006915|GO:0014069|GO:0030507|GO:0003779|GO:0001701|GO:0045766|GO:0000902|GO:0005198|GO:0030218|GO:0005654|GO:0008290|GO:0006987|GO:0044267|GO:…	NM_014189	Hs.183706	118	110.014	20.4714	6.36418	4.74848
3.15489	up	NM_030625	chr10:70332072-70332131	TET1	Homo sapiens tet methylcytosine dioxygenase 1 (TET1), mRNA [NM_030625]	GO:0010467|GO:0005506|GO:0035511|GO:0001826|GO:0005634|GO:0090310|GO:0006351|GO:0006493|GO:0045944|GO:0019827|GO:0043566|GO:0044030|GO:0080111|GO:0040029|GO:0008270|GO:0070579|GO:0016568	NM_030625	Hs.567594	80312	852.123	122.957	9.21989	7.5623
1.38462	up	NM_031942	chr2:174233490-174233549	CDCA7	Homo sapiens cell division cycle associated 7 (CDCA7), transcript variant 1, mRNA [NM_031942]	GO:0006355|GO:0005737|GO:0042127|GO:0006915|GO:0005654|GO:0005634|GO:0006351	NM_031942	Hs.470654	83879	2537.19	866.819	10.8611	10.3916
1.30715	up	XM_005250562	chr7:73640637-73640696	LAT2	linker for activation of T cells family, member 2 [Source:HGNC Symbol;Acc:HGNC:12749] [ENST00000398475]	GO:0005515|GO:0050853|GO:0043303|GO:0019722|GO:0005886|GO:0042629|GO:0035556|GO:0042113|GO:0045087|GO:0045121|GO:0016021|GO:0042169|GO:0038095|GO:0070062	XM_005250562		7462	48969.4	28770.2	15.5035	15.1171
2.00191	up	AK124658	chr6:84675872-84675931	CYB5R4	cytochrome b5 reductase 4 [Source:HGNC Symbol;Acc:HGNC:20147] [ENST00000369681]	GO:0048471|GO:0004128|GO:0005783|GO:0050660|GO:0006801|GO:0006739|GO:0006091|GO:0042593|GO:0046872|GO:0016653|GO:0003032|GO:0003958|GO:0016174|GO:0048468|GO:0030073|GO:0046677|GO:0055114|GO:0020037			51167	109.13	30.1765	6.35238	5.351
1.46696	up	XR_109259	chr16:14420232-14420291	LOC100129781	PREDICTED: Homo sapiens uncharacterized LOC100129781 (LOC100129781), transcript variant X2, ncRNA [XR_109259]		XR_109259	Hs.190748	100129781	43.4404	17.7007	5.06864	4.5158
1.18158	up	NM_170587	chr8:54871444-54871503	RGS20	Homo sapiens regulator of G-protein signaling 20 (RGS20), transcript variant 1, mRNA [NM_170587]	GO:0043547|GO:0005515|GO:0005737|GO:0008277|GO:0005886|GO:0038032|GO:0005634|GO:0005096	NM_170587	Hs.368733	8601	445.799	170.105	8.30469	8.06397
1.51234	up	AK001442	chr1:182806677-182806618	lnc-SHCBP1L-1	Homo sapiens cDNA FLJ10580 fis, clone NT2RP2003533. [AK001442]			Hs.191518		28956.4	14283.7	14.7024	14.1056
3.36465	up	NM_001798	chr12:56365789-56365848	CDK2	Homo sapiens cyclin-dependent kinase 2 (CDK2), transcript variant 1, mRNA [NM_001798]	GO:0005515|GO:0032298|GO:0000793|GO:0008284|GO:0015030|GO:0071732|GO:0005634|GO:0007265|GO:0031145|GO:0046872|GO:0005829|GO:0000082|GO:0005737|GO:0000086|GO:0006813|GO:0006977|GO:0000806|GO:0005667|GO:0000781|GO:0005813|GO:0030332|GO:0000805|GO:0016572|GO:0005524|GO:0051439|GO:0006260|GO:0051298|GO:0035173|GO:0007067|GO:0006281|GO:0007126|GO:0060968|GO:0007596|GO:0000307|GO:0005654|GO:0031571|GO:…	NM_001798	Hs.19192	1017	153.605	25.3489	6.82406	5.07361
2.08268	up	NM_019100	chr1:44684321-44684380	DMAP1	Homo sapiens DNA methyltransferase 1 associated protein 1 (DMAP1), transcript variant 1, mRNA [NM_019100]	GO:0001103|GO:0005515|GO:0003714|GO:0005657|GO:0006325|GO:0005634|GO:0000122|GO:0042993|GO:0006351|GO:0006306|GO:0005737|GO:0006281|GO:0043967|GO:0043968|GO:0003682|GO:0035267|GO:0005654|GO:0006338|GO:0045892|GO:0040008	NM_019100	Hs.8008	55929	49.6968	14.4134	5.2558	4.19736
4.97121	up	NM_001297548	chr5:43175762-43175821	ZNF131	Homo sapiens zinc finger protein 131 (ZNF131), transcript variant 1, mRNA [NM_001297548]	GO:0006355|GO:0003700|GO:0006366|GO:0006357|GO:0000981|GO:0005634|GO:0003677|GO:0046872	NM_001297548	Hs.535804	7690	7373.58	728.1	12.4591	10.1455
2.63514	up	NM_001105521	chr10:133998130-133998189	JAKMIP3	Homo sapiens Janus kinase and microtubule interacting protein 3 (JAKMIP3), mRNA [NM_001105521]	GO:0008017|GO:0005794|GO:0019900	NM_001105521	Hs.106254	282973	372.473	69.218	8.04743	6.64955
1.86544	up	NM_001790	chr5:137621299-137621240	CDC25C	Homo sapiens cell division cycle 25C (CDC25C), transcript variant 1, mRNA [NM_001790]	GO:0005515|GO:0048471|GO:0007088|GO:0019901|GO:0008283|GO:0050699|GO:0005634|GO:0000079|GO:0007283|GO:0035335|GO:0005829|GO:0006260|GO:0007067|GO:0000086|GO:0051726|GO:0016032|GO:0005654|GO:0000278|GO:0004725|GO:0051301	NM_001790	Hs.656	995	725.163	174.209	8.99687	8.09736
1.78635	up	NM_152283	chr5:180275886-180275827	ZFP62	Homo sapiens ZFP62 zinc finger protein (ZFP62), transcript variant 1, mRNA [NM_152283]	GO:0006355|GO:0005634|GO:0003676|GO:0046872|GO:0006351	NM_152283	Hs.509227	643836	45.3373	15.358	5.12966	4.29265
1.03166	up	NM_001278547	chr10:49634025-49634084	MAPK8	Homo sapiens mitogen-activated protein kinase 8 (MAPK8), transcript variant JNK1-b2, mRNA [NM_001278547]	GO:0097300|GO:0005515|GO:0070301|GO:0071732|GO:0051403|GO:0002756|GO:0004705|GO:1900740|GO:0018105|GO:0018107|GO:0002755|GO:0009411|GO:0035033|GO:0038124|GO:0038123|GO:0034134|GO:0006950|GO:0002224|GO:0001503|GO:0045087|GO:0005654|GO:0034166|GO:0035666|GO:0019899|GO:0034162|GO:0038095|GO:0046686|GO:0032091|GO:0034142|GO:0042826|GO:0005634|GO:0005829|GO:0032880|GO:0005739|GO:0051090|GO:0034138|GO:…	NM_001278547	Hs.138211	5599	185.712	87.7696	7.07575	7.03079
1.46415	up	NM_017446	chr21:26965250-26965191	MRPL39	Homo sapiens mitochondrial ribosomal protein L39 (MRPL39), transcript variant 1, mRNA [NM_017446]	GO:0070124|GO:0070125|GO:0008150|GO:0070126|GO:0032543|GO:0006996|GO:0000166|GO:0005761|GO:0005743	NM_017446	Hs.420696	54148	1220.28	368.896	9.75207	9.20201
1.0571	up	NM_003538	chr6:26022181-26022240	HIST1H4A	Homo sapiens histone cluster 1, H4a (HIST1H4A), mRNA [NM_003538]	GO:0005515|GO:0010467|GO:0006325|GO:0005634|GO:0045653|GO:0000723|GO:0000183|GO:0000786|GO:0070062|GO:0035574|GO:0035575|GO:0046982|GO:0006334|GO:0006335|GO:0005576|GO:0006336|GO:0000228|GO:0003677|GO:0032776|GO:0034080|GO:0043234|GO:0016020|GO:0045814|GO:0040029|GO:0005654|GO:0000278	NM_003538	Hs.248178	8359	4581.47	2244.74	11.746	11.6659
1.06737	up	NR_120435	chr16:78134036-78134095	WWOX	Homo sapiens WW domain containing oxidoreductase (WWOX), transcript variant 3, non-coding RNA [NR_120435]	GO:0005515|GO:0050662|GO:2001238|GO:0005886|GO:0030178|GO:0048705|GO:0071560|GO:0005634|GO:0005829|GO:0005739|GO:0005737|GO:0045944|GO:0046983|GO:2001241|GO:0016055|GO:0008202|GO:0001105|GO:0048037|GO:0005794|GO:0097191|GO:0001649|GO:0005902|GO:0072332|GO:0016491|GO:0019899|GO:0055114	NR_120435	Hs.461453	51741	102.943	50.8695	6.26889	6.17484
1.93968	up	NM_024811	chr11:61170262-61170203	CPSF7	Homo sapiens cleavage and polyadenylation specific factor 7, 59kDa (CPSF7), transcript variant 1, mRNA [NM_024811]	GO:0005515|GO:0008380|GO:0006369|GO:0010467|GO:0051262|GO:0006366|GO:0031124|GO:0005634|GO:0000166|GO:0016020|GO:0000398|GO:0005654|GO:0005849	NM_024811	Hs.718984	79869	2429.88	586.319	10.7958	9.83999
9.15877	up	NM_018063	chr10:96354481-96354540	HELLS	Homo sapiens helicase, lymphoid-specific (HELLS), transcript variant 1, mRNA [NM_018063]	GO:0005515|GO:0031508|GO:0006346|GO:0004386|GO:0005634|GO:0007275|GO:0003677|GO:0005524|GO:0006351|GO:0007067|GO:0010216|GO:0005721|GO:0046651|GO:0000775|GO:0051301	NM_018063	Hs.655830	3070	824.009	44.8988	9.17215	5.977
6.92858	up	NM_000201	chr19:10396298-10396358	ICAM1	Homo sapiens intercellular adhesion molecule 1 (ICAM1), mRNA [NM_000201]	GO:0005515|GO:0014070|GO:0008360|GO:0007605|GO:0019221|GO:0050731|GO:0050900|GO:0005615|GO:0030155|GO:0030838|GO:1900027|GO:0001618|GO:0030198|GO:0071356|GO:0031669|GO:0051926|GO:0070374|GO:0070062|GO:0060333|GO:0009986|GO:0007569|GO:0071312|GO:0005178|GO:0005887|GO:0032321|GO:0071347|GO:0050776|GO:0046688|GO:0005925|GO:0002457|GO:0009897|GO:0004888|GO:0002438|GO:0033627|GO:0005886|GO:0045471|GO:…	NM_000201	Hs.643447	3383	381.566	28.9614	8.07796	5.2854
1.28135	up	NM_006930	chr5:133493214-133493155	SKP1	Homo sapiens S-phase kinase-associated protein 1 (SKP1), transcript variant 1, mRNA [NM_006930]	GO:0031519|GO:0005515|GO:0035518|GO:0004842|GO:0016567|GO:0051437|GO:0031146|GO:0031145|GO:0051439|GO:0005829|GO:0000082|GO:0007219|GO:0000086|GO:0007623|GO:0016032|GO:0005654|GO:0031467|GO:0000278|GO:0019005|GO:0070062	NM_006930	Hs.171626	6500	10826.6	4880.92	13.0599	12.7022
2.72802	up	NR_026963	chr22:28398539-28398598	TTC28-AS1	Homo sapiens TTC28 antisense RNA 1 (TTC28-AS1), transcript variant 1, long non-coding RNA [NR_026963]		NR_026963	Hs.602319	284900	125.196	25.664	6.53994	5.09208
2.89953	up	NM_030915	chr2:30482471-30482530	LBH	Homo sapiens limb bud and heart development (LBH), mRNA [NM_030915]	GO:0010468|GO:0005737|GO:0030193|GO:0007275|GO:0005634|GO:0045893|GO:0006351	NM_030915	Hs.567598	81606	1089.04	168.095	9.57891	8.04308
1.00092	up	NM_199168	chr10:44872947-44872888	CXCL12	Homo sapiens chemokine (C-X-C motif) ligand 12 (CXCL12), transcript variant 1, mRNA [NM_199168]	GO:0008344|GO:0009408|GO:0008015|GO:0031100|GO:0048842|GO:0043434|GO:0090280|GO:0005615|GO:0007281|GO:0022029|GO:0006955|GO:0042098|GO:0006935|GO:0007155|GO:0070062|GO:0009314|GO:0001666|GO:0008009|GO:2000406|GO:0001569|GO:0008354|GO:0070098|GO:0001667|GO:0006874|GO:0005102|GO:0042379|GO:0005576|GO:0045236|GO:0009615|GO:0045785|GO:0009612|GO:0050930|GO:0007165|GO:0008045|GO:0001938|GO:0007186|GO:…	NM_199168	Hs.522891	6387	26.4687	16.3016	4.38798	4.38665
1.36558	up	NM_007021	chr10:45471769-45471710	C10orf10	Homo sapiens chromosome 10 open reading frame 10 (C10orf10), mRNA [NM_007021]	GO:0005739	NM_007021	Hs.93675	11067	184.098	67.6293	7.06316	6.61365
1.97772	up	NM_001018067	chr1:67885815-67885756	SERBP1	Homo sapiens SERPINE1 mRNA binding protein 1 (SERBP1), transcript variant 1, mRNA [NM_001018067]	GO:0005515|GO:0043488|GO:0048471|GO:0005737|GO:0016020|GO:0005886|GO:0042981|GO:0005634|GO:0003730|GO:0070062	NM_001018067	Hs.530412	26135	8764.71	2400.39	12.7315	11.7476
2.52089	up	NM_015339	chr20:49507472-49507413	ADNP	Homo sapiens activity-dependent neuroprotector homeobox (ADNP), transcript variant 1, mRNA [NM_015339]	GO:0005515|GO:0043524|GO:0006355|GO:0003682|GO:0005634|GO:0005615|GO:0003677|GO:0046872|GO:0006351	NM_015339	Hs.570355	23394	2160.48	390.393	10.6115	9.27755
11.3876	up	NM_006092	chr7:30465046-30464987	NOD1	Homo sapiens nucleotide-binding oligomerization domain containing 1 (NOD1), mRNA [NM_006092]	GO:0032755|GO:0005515|GO:0042228|GO:0050830|GO:0046330|GO:0051259|GO:0051403|GO:0042803|GO:0042802|GO:0002756|GO:0002755|GO:0009595|GO:0070374|GO:0043123|GO:0042742|GO:0050700|GO:0038124|GO:0032760|GO:0038123|GO:0034134|GO:0042834|GO:0006952|GO:0002224|GO:0008656|GO:0043280|GO:0045087|GO:0034166|GO:0035666|GO:0016045|GO:0034162|GO:0034142|GO:0070423|GO:0035872|GO:0005829|GO:0035556|GO:0016323|GO:…	NM_006092	Hs.405153	10392	247.547	12.4426	7.48115	3.97176
2.12703	up	NM_016648	chr4:113574268-113574327	LARP7	Homo sapiens La ribonucleoprotein domain family, member 7 (LARP7), transcript variant 1, mRNA [NM_016648]	GO:0005515|GO:0006396|GO:0005737|GO:0005794|GO:0000166|GO:0030529|GO:0005654|GO:0005634	NM_016648	Hs.713663	51574	1057.23	220.133	9.53766	8.44882
1.86816	up	NM_016497	chr12:6601595-6601536	MRPL51	Homo sapiens mitochondrial ribosomal protein L51 (MRPL51), mRNA [NM_016497]	GO:0070124|GO:0005515|GO:0070125|GO:0070126|GO:0032543|GO:0006996|GO:0003735|GO:0005761|GO:0005743|GO:0006412|GO:0005762	NM_016497	Hs.55847	51258	13470	4151.65	13.4012	12.4996
1.84408	up	NM_139015	chr12:121205342-121205283	SPPL3	Homo sapiens signal peptide peptidase like 3 (SPPL3), mRNA [NM_139015]	GO:0005791|GO:0030660|GO:0071556|GO:0071458|GO:0006509|GO:0042803|GO:0042500	NM_139015	Hs.507087	121665	186.614	51.7198	7.08189	6.19899
2.09791	up	NM_006409	chr7:98961217-98963533	ARPC1A	Homo sapiens actin related protein 2/3 complex, subunit 1A, 41kDa (ARPC1A), transcript variant 1, mRNA [NM_006409]	GO:0034314|GO:0051015|GO:0030036|GO:0048013|GO:0007411|GO:0005885|GO:0045087|GO:0003779|GO:0015629|GO:0038096|GO:0070062|GO:0005829	NM_006409	Hs.124126	10552	4322.5	1003.08	11.6484	10.5794
2.04303	up	NM_014353	chr16:2204081-2204140	RAB26	Homo sapiens RAB26, member RAS oncogene family (RAB26), mRNA [NM_014353]	GO:0005515|GO:0009306|GO:0005886|GO:0043001|GO:0031226|GO:0003924|GO:0005525|GO:0006904|GO:0006184|GO:0045055|GO:0000139|GO:0035272|GO:0017157|GO:0032482|GO:0019003|GO:0019002|GO:0030667|GO:0005768|GO:0030658	NM_014353	Hs.3797	25837	608.658	135.962	8.74228	7.71157
1.35291	up	NM_022468	chr16:3100486-3100545	MMP25	Homo sapiens matrix metallopeptidase 25 (MMP25), mRNA [NM_022468]	GO:0006954|GO:0016020|GO:0005886|GO:0005509|GO:0006508|GO:0005578|GO:0008270|GO:0031225|GO:0016021|GO:0004222|GO:0060022	NM_022468	Hs.654979	64386	272.722	96.1438	7.61378	7.17771
1.36191	up	NM_001291516		MGC50722	Homo sapiens uncharacterized MGC50722 (MGC50722), transcript variant 1, mRNA [NM_001291516]		NM_001291516	Hs.530383	399693	226.866	81.6181	7.3547	6.90908
4.16348	up	NM_130469	chr14:75937082-75937141	JDP2	Homo sapiens Jun dimerization protein 2 (JDP2), transcript variant 1, mRNA [NM_130469]	GO:0043565|GO:0005515|GO:0003700|GO:0003690|GO:0046982|GO:0031065|GO:0045599|GO:0003682|GO:0005654|GO:0005634|GO:0000122|GO:0006351	NM_130469	Hs.196482	122953	5904.54	687.986	12.1246	10.0668
8.4998	up	NM_001033580	chr17:34869010-34868951	MYO19	Homo sapiens myosin XIX (MYO19), transcript variant 3, mRNA [NM_001033580]	GO:0005737|GO:0003774|GO:0008152|GO:0005741|GO:0003779|GO:0016459|GO:0005524	NM_001033580	Hs.302051	80179	3423.48	185.835	11.2846	8.19716
2.5064	up	NM_002519	chr11:108028826-108028767	NPAT	Homo sapiens nuclear protein, ataxia-telangiectasia locus (NPAT), mRNA [NM_002519]	GO:0005515|GO:0010468|GO:0015030|GO:0003714|GO:0003713|GO:0005634|GO:0008022|GO:0006351|GO:0005737|GO:0000083|GO:0047485|GO:0005654|GO:0045893	NM_002519	Hs.171061	4863	107.567	24.3774	6.33411	5.00849
1.28743	up	NM_014716	chr17:7251251-7251310	ACAP1	Homo sapiens ArfGAP with coiled-coil, ankyrin repeat and PH domains 1 (ACAP1), mRNA [NM_014716]	GO:0043547|GO:0008060|GO:0016020|GO:0032312|GO:0008270|GO:0015031|GO:0055038	NM_014716	Hs.337242	9744	38.0258	17.7848	4.88671	4.52221
1.7345	up	NM_022757	chr3:123632725-123632666	CCDC14	Homo sapiens coiled-coil domain containing 14 (CCDC14), mRNA [NM_022757]	GO:0005813|GO:0021762	NM_022757	Hs.645028	64770	2534.02	687.299	10.8602	10.0656
1.35134	up	NM_001171	chr16:16243914-16243855	ABCC6	Homo sapiens ATP-binding cassette, sub-family C (CFTR/MRP), member 6 (ABCC6), transcript variant 1, mRNA [NM_001171]	GO:0005215|GO:0005886|GO:0006200|GO:0042493|GO:0042626|GO:0005634|GO:0055085|GO:0005524|GO:0016328|GO:0016323|GO:0016324|GO:0005789|GO:0006810|GO:0016021|GO:0007601	NM_001171	Hs.442182	368	96.0103	38.6486	6.17817	5.74378
3.17029	up	NM_001142725	chr16:20809108-20809049	ERI2	Homo sapiens ERI1 exoribonuclease family member 2 (ERI2), transcript variant 1, mRNA [NM_001142725]	GO:0005737|GO:0000175|GO:0005730|GO:0008270|GO:0003676	NM_001142725	Hs.248437	112479	228.837	37.5499	7.36707	5.70245
1.11211	up		chr20:034858781-034858840		CT004_HUMAN (Q9Y312) Protein C20orf4, partial (86%) [THC2602905]					49.0656	25.5953	5.24194	5.08864
1.4564	up	NM_001005910	chr3:48731295-48731236	IP6K2	Homo sapiens inositol hexakisphosphate kinase 2 (IP6K2), transcript variant 3, mRNA [NM_001005910]	GO:0008440|GO:0030308|GO:0043065|GO:0043647|GO:0019221|GO:0052724|GO:0052723|GO:0005634|GO:0044281|GO:0000832|GO:0005524|GO:0046854|GO:0060337|GO:0006817|GO:0005654|GO:0045111	NM_001005910	Hs.595983	51447	2286.26	737.731	10.7071	10.1647
9.535	up	NM_032995	chr2:131804762-131804821	ARHGEF4	Homo sapiens Rho guanine nucleotide exchange factor (GEF) 4 (ARHGEF4), transcript variant 2, mRNA [NM_032995]	GO:0005515|GO:0051056|GO:0048011|GO:0043065|GO:0007264|GO:0019904|GO:0030032|GO:0032587|GO:0097190|GO:0032855|GO:0005829|GO:0005085|GO:0043547|GO:0046847|GO:0030676	NM_032995	Hs.469935	50649	1222.49	62.8527	9.7558	6.50257
1.58237	up	NM_003619	chr4:119203016-119202957	PRSS12	Homo sapiens protease, serine, 12 (neurotrypsin, motopsin) (PRSS12), mRNA [NM_003619]	GO:0030424|GO:0004252|GO:0005886|GO:0005576|GO:0043083|GO:0031410|GO:0006887|GO:0006898|GO:0030425|GO:0043195|GO:0006508|GO:0008236|GO:0031638|GO:0005044	NM_003619	Hs.445857	8492	25.5367	10.2442	4.33977	3.67769
2.80709	up	NM_016648	chr4:113567826-113568004	LARP7	Homo sapiens La ribonucleoprotein domain family, member 7 (LARP7), transcript variant 1, mRNA [NM_016648]	GO:0005515|GO:0006396|GO:0005737|GO:0005794|GO:0000166|GO:0030529|GO:0005654|GO:0005634	NM_016648	Hs.713663	51574	1636.46	261.371	10.1854	8.69631
35.7706	up	NM_019032	chr1:150532922-150532981	ADAMTSL4	Homo sapiens ADAMTS-like 4 (ADAMTSL4), transcript variant 1, mRNA [NM_019032]	GO:0005515|GO:0043065|GO:0006915|GO:0005575|GO:0002020|GO:0005614|GO:0036066|GO:0006493|GO:0030198|GO:0006508|GO:0005788|GO:0004222|GO:0044267|GO:0043687	NM_019032	Hs.516243	54507	252.86	5	7.5077	2.347
95.8802	up	NM_001302643	chr20:61599882-61599941	SLC17A9	Homo sapiens solute carrier family 17 (vesicular nucleotide transporter), member 9 (SLC17A9), transcript variant 2, mRNA [NM_001302643]	GO:0005215|GO:0016021|GO:0006887|GO:0055085	NM_001302643	Hs.512686	63910	1987.51	11.7894	10.4829	3.8997
6.36088	up	NM_183416	chr1:10368324-10368383	KIF1B	Homo sapiens kinesin family member 1B (KIF1B), transcript variant 2, mRNA [NM_183416]	GO:0005515|GO:0008017|GO:0043005|GO:0005871|GO:0006200|GO:0005875|GO:0005874|GO:0006915|GO:0031410|GO:0007274|GO:0003777|GO:0005524|GO:0007270|GO:0030705|GO:0005739|GO:0047497|GO:0008574|GO:0019894|GO:0008089|GO:0016192|GO:0016887|GO:0030659|GO:0007018	NM_183416	Hs.97858	23095	784.398	60.1579	9.10177	6.43255
5.83982	up	NM_001142928	chr7:150035004-150035063	LRRC61	Homo sapiens leucine rich repeat containing 61 (LRRC61), transcript variant 1, mRNA [NM_001142928]		NM_001142928	Hs.647119	65999	94.3737	9.72594	6.15575	3.60983
1.31619	up	XR_425830	chr4:190784690-190784631	LOC728339	PREDICTED: Homo sapiens uncharacterized LOC728339 (LOC728339), misc_RNA [XR_425830]		XR_425830	Hs.98902	728339	29.9888	14.0745	4.55421	4.15785
3.45192	up	NM_000081	chr1:235824436-235824377	LYST	Homo sapiens lysosomal trafficking regulator (LYST), transcript variant 1, mRNA [NM_000081]	GO:0005515|GO:0032438|GO:0042267|GO:0005829|GO:0032816|GO:0051607|GO:0005543|GO:0015630|GO:0033299|GO:0007017|GO:0033364|GO:0042742|GO:0002446|GO:0030595|GO:0042493|GO:0042832|GO:0012505|GO:0032510|GO:0007596|GO:0043473|GO:0055091|GO:0006644|GO:0007040|GO:0002456|GO:0019898	NM_000081	Hs.532411	1130	819.303	108.635	9.16353	7.37613
1.64956	up	NM_014719	chr7:143550522-143550463	TCAF1	Homo sapiens family with sequence similarity 115, member A (FAM115A), transcript variant 1, mRNA [NM_014719]		NM_014719	Hs.744048	9747	2422.39	688.686	10.7897	10.0676
4.68444	up	NM_005477	chr15:73612288-73612229	HCN4	Homo sapiens hyperpolarization activated cyclic nucleotide gated potassium channel 4 (HCN4), mRNA [NM_005477]	GO:0005261|GO:0005886|GO:0008015|GO:0005222|GO:0005248|GO:0031226|GO:0007268|GO:0001701|GO:0042802|GO:0006936|GO:0030552|GO:0002027|GO:0005887|GO:0043195|GO:0005249|GO:0042391|GO:0035725|GO:0034765|GO:0071320|GO:0071805|GO:0006812|GO:0071321	NM_005477	Hs.86941	10021	170.227	20.3042	6.95974	4.73186
1.0329	up	NM_000548	chr16:2136775-2136834	TSC2	Homo sapiens tuberous sclerosis 2 (TSC2), transcript variant 1, mRNA [NM_000548]	GO:0005515|GO:0050680|GO:0006606|GO:0042803|GO:0007507|GO:0007173|GO:0030100|GO:0046323|GO:0043025|GO:0051260|GO:0005856|GO:0005794|GO:0046982|GO:0019902|GO:0001843|GO:0014067|GO:0006953|GO:0014065|GO:0006897|GO:0045792|GO:0033596|GO:0032320|GO:0008543|GO:0045087|GO:0030030|GO:0043491|GO:0038095|GO:0051898|GO:0008286|GO:0048471|GO:0032007|GO:0008285|GO:0030178|GO:0005634|GO:0051291|GO:0030425|GO:…	NM_000548	Hs.90303	7249	169.571	81.4886	6.95432	6.90763
1.01571	up		chr4:170914898-170914957	lnc-CLCN3-3	LNCipedia lincRNA (lnc-CLCN3-3), lincRNA [lnc-CLCN3-3:1]					126.414	64.0446	6.55492	6.53243
2.88285	up	NM_000327	chr11:62382504-62382563	ROM1	Homo sapiens retinal outer segment membrane protein 1 (ROM1), mRNA [NM_000327]	GO:0010468|GO:0042622|GO:0005887|GO:0061298|GO:0007155|GO:0007601|GO:0060219	NM_000327	Hs.281564	6094	307.751	53.5478	7.7811	6.25361
1.98643	up	NM_145294	chr16:717721-717780	WDR90	Homo sapiens WD repeat domain 90 (WDR90), mRNA [NM_145294]		NM_145294	Hs.511903	197335	2207.84	513.663	10.6459	9.65571
1.04228	up	NM_018013	chr6:107827569-107827628	SOBP	Homo sapiens sine oculis binding protein homolog (Drosophila) (SOBP), mRNA [NM_018013]	GO:0042472|GO:0032184|GO:0007605|GO:0007626|GO:0046872	NM_018013	Hs.445244	55084	111.892	56.0219	6.38772	6.32798
2.10401	up	NM_003779	chr1:161141406-161141347	B4GALT3	Homo sapiens UDP-Gal:betaGlcNAc beta 1,4- galactosyltransferase, polypeptide 3 (B4GALT3), transcript variant 2, mRNA [NM_003779]	GO:0005794|GO:0005975|GO:0003831|GO:0044281|GO:0008378|GO:0046872|GO:0042339|GO:0005737|GO:0000139|GO:0003945|GO:0018146|GO:0032580|GO:0009405|GO:0016021|GO:0044267|GO:0030203|GO:0070062|GO:0043687|GO:0018279	NM_003779	Hs.321231	8703	642.566	139.419	8.82249	7.74935
12.2209	up	NM_003503	chr1:91991047-91991106	CDC7	Homo sapiens cell division cycle 7 (CDC7), transcript variant 1, mRNA [NM_003503]	GO:0005515|GO:0006909|GO:0008284|GO:0008360|GO:0005634|GO:0005524|GO:0046872|GO:0045171|GO:0006260|GO:0010971|GO:0000082|GO:0005737|GO:0004672|GO:0018105|GO:0016301|GO:0004674|GO:0006270|GO:0010571|GO:0015630|GO:0000727|GO:0005654|GO:0000278|GO:0051301	NM_003503	Hs.533573	8317	2419.23	96.103	10.7882	7.17688
1.37478	up	NM_014937	chr10:121588076-121588135	INPP5F	Homo sapiens inositol polyphosphate-5-phosphatase F (INPP5F), transcript variant 1, mRNA [NM_014937]	GO:0031161|GO:0042578|GO:0048015|GO:0014898|GO:0051896	NM_014937	Hs.369755	22876	143.436	54.0089	6.72987	6.27068
1.13411	up	NM_005805	chr2:162267829-162267888	PSMD14	Homo sapiens proteasome (prosome, macropain) 26S subunit, non-ATPase, 14 (PSMD14), mRNA [NM_005805]	GO:0006511|GO:0002474|GO:0010467|GO:0090263|GO:0005634|GO:0044281|GO:0006303|GO:0031145|GO:0046872|GO:0005829|GO:0034641|GO:0000082|GO:0070536|GO:0000724|GO:0016032|GO:0090090|GO:0070062|GO:0006977|GO:0000209|GO:0043066|GO:0000502|GO:0006521|GO:0051437|GO:0042590|GO:0006915|GO:0042981|GO:0051436|GO:0051439|GO:0061136|GO:0061133|GO:0008541|GO:0010950|GO:0070628|GO:0002479|GO:0005654|GO:0022624|GO:…	NM_005805	Hs.740477	10213	8254.15	4032.97	12.6446	12.4631
7.33183	up	NM_080875	chr1:1565024-1565083	MIB2	Homo sapiens mindbomb E3 ubiquitin protein ligase 2 (MIB2), transcript variant 1, mRNA [NM_080875]	GO:0005515|GO:0005737|GO:0004842|GO:0016567|GO:0007219|GO:0016874|GO:0000151|GO:0008270|GO:0003779|GO:0004871|GO:0043123|GO:0005769	NM_080875	Hs.135805	142678	417.831	29.8646	8.20925	5.33508
2.59742	up	NM_017941	chr17:71232691-71232750	C17orf80	Homo sapiens chromosome 17 open reading frame 80 (C17orf80), transcript variant 1, mRNA [NM_017941]	GO:0008150|GO:0003674|GO:0016021|GO:0070062	NM_017941	Hs.12929	55028	41.4773	9.89128	5.00745	3.63037
1.19105	up	DQ100868	chr14:106494270-106494211		immunoglobulin heavy variable 2-5 [Source:HGNC Symbol;Acc:HGNC:5576] [ENST00000390597]			Hs.720867		35.9168	18.0436	4.79949	4.54725
1.4136	up	NM_016491	chr1:54678253-54678312	MRPL37	Homo sapiens mitochondrial ribosomal protein L37 (MRPL37), mRNA [NM_016491]	GO:0070124|GO:0005739|GO:0070125|GO:0070126|GO:0032543|GO:0006996|GO:0003735|GO:0005761|GO:0005743|GO:0006412	NM_016491	Hs.584908	51253	447.822	144.583	8.31014	7.81077
4.23113	up	NM_005943	chr6:39873884-39873825	MOCS1	Homo sapiens molybdenum cofactor synthesis 1 (MOCS1), transcript variant 1, mRNA [NM_005943]	GO:0032324|GO:0051539|GO:0006766|GO:0006777|GO:0006767|GO:0005634|GO:0044281|GO:0019008|GO:0005525|GO:0046872|GO:0005829	NM_005943	Hs.718492	4337	35.5353	5.38742	4.78813	2.70708
1.11826	up	NM_017822	chr12:49047334-49047275	KANSL2	Homo sapiens KAT8 regulatory NSL complex subunit 2 (KANSL2), mRNA [NM_017822]	GO:0043981|GO:0005515|GO:0043982|GO:0043984|GO:0043996|GO:0043995|GO:0000123|GO:0006325|GO:0046972|GO:0005654	NM_017822	Hs.505412	54934	2275.13	969.505	10.6961	10.5348
4.11248	up	NR_028408	chr12:46120164-46120105	LINC00938	Homo sapiens long intergenic non-protein coding RNA 938 (LINC00938), long non-coding RNA [NR_028408]		NR_028408	Hs.597122	400027	251.968	32.4028	7.50334	5.46333
1.1138	up	NM_002413	chr4:140625256-140625315	MGST2	Homo sapiens microsomal glutathione S-transferase 2 (MGST2), transcript variant 1, mRNA [NM_002413]	GO:0019370|GO:0006805|GO:0005886|GO:0010243|GO:0044281|GO:0005635|GO:0043085|GO:0004364|GO:0004464|GO:0043231|GO:0004602|GO:0006750|GO:0005789|GO:0032496|GO:0016021|GO:0008047|GO:0055114	NM_002413	Hs.81874	4258	1036.07	410.834	9.50973	9.35424
1.42106	up	NM_001068	chr3:25639773-25639714	TOP2B	Homo sapiens topoisomerase (DNA) II beta 180kDa (TOP2B), mRNA [NM_001068]	GO:0000792|GO:0042826|GO:0000819|GO:0005634|GO:0007409|GO:0046872|GO:0005829|GO:0005737|GO:0005080|GO:0003918|GO:0009330|GO:0046982|GO:0008301|GO:0005730|GO:0006312|GO:0008022|GO:0005524|GO:0003682|GO:0000712|GO:0006268|GO:0005654|GO:0030900|GO:0001764|GO:0019899|GO:0006265|GO:0009295	NM_001068	Hs.475733	7155	4311.42	1512.76	11.642	11.1351
1.05555	up	NM_015169	chr8:67342692-67342751	RRS1	Homo sapiens RRS1 ribosome biogenesis regulator homolog (S. cerevisiae) (RRS1), mRNA [NM_015169]	GO:0000794|GO:0005783|GO:0002244|GO:0042254|GO:0005730|GO:0005634|GO:0007080	NM_015169	Hs.71827	23212	1318.23	564.952	9.86217	9.78417
1.93454	up	NM_012207	chr10:70102702-70102761	HNRNPH3	Homo sapiens heterogeneous nuclear ribonucleoprotein H3 (2H9) (HNRNPH3), transcript variant 2H9, mRNA [NM_012207]	GO:0008380|GO:0005515|GO:0006396|GO:0000166|GO:0000398|GO:0003723|GO:0030855|GO:0005681|GO:0005654|GO:0005634	NM_012207	Hs.643472	3189	2675.89	645.327	10.93	9.97799
1.61052	up	NM_184234	chr20:34292430-34292371	RBM39	Homo sapiens RNA binding motif protein 39 (RBM39), transcript variant 1, mRNA [NM_184234]	GO:0008380|GO:0006397|GO:0005515|GO:0006396|GO:0006355|GO:0016607|GO:0005815|GO:0000166|GO:0015630|GO:0005654|GO:0006351	NM_184234	Hs.282901	9584	4553.09	1417.81	11.7376	11.0501
2.2151	up	NM_007044	chr6:149916283-149916224	KATNA1	Homo sapiens katanin p60 (ATPase containing) subunit A 1 (KATNA1), transcript variant 1, mRNA [NM_007044]	GO:0005515|GO:0008017|GO:0030424|GO:0005886|GO:0001578|GO:0005634|GO:0031122|GO:0030426|GO:0051013|GO:0005737|GO:0008104|GO:0043025|GO:0005811|GO:0005813|GO:0046982|GO:0005815|GO:0005874|GO:0005819|GO:0030496|GO:0005524|GO:0008568|GO:0000922|GO:0007067|GO:0045502|GO:0008152|GO:0010977|GO:0005654|GO:0001764|GO:0051301	NM_007044	Hs.450175	11104	1945.91	398.376	10.4539	9.30657
1.5438	up	NM_000051	chr11:108236085-108236144	ATM	Homo sapiens ATM serine/threonine kinase (ATM), mRNA [NM_000051]	GO:0005515|GO:0002331|GO:0001756|GO:0004677|GO:0051402|GO:0032403|GO:0048599|GO:0007507|GO:0034605|GO:0043525|GO:0046777|GO:0018105|GO:0016303|GO:0046983|GO:0007131|GO:0006977|GO:0000781|GO:0033151|GO:0036092|GO:0005819|GO:0030889|GO:0035174|GO:0006281|GO:0007420|GO:0071044|GO:0005654|GO:0090399|GO:0072434|GO:0042159|GO:0007094|GO:0071480|GO:0006302|GO:0000723|GO:0000724|GO:0010212|GO:0007050|GO:…	NM_000051	Hs.367437	472	246.889	78.8028	7.47703	6.85055
1.21715	up	NM_001007188	chr22:32194582-32194641	DEPDC5	Homo sapiens DEP domain containing 5 (DEPDC5), transcript variant 2, mRNA [NM_001007188]	GO:0043547|GO:0035556|GO:0048471|GO:0005765|GO:0005829|GO:0005096	NM_001007188	Hs.435022	9681	65.4635	30.221	5.63722	5.3537
1.49898	up	NM_018289	chr17:456693-456634	VPS53	Homo sapiens vacuolar protein sorting 53 homolog (S. cerevisiae) (VPS53), transcript variant 2, mRNA [NM_018289]	GO:0005515|GO:0048471|GO:0005794|GO:0042147|GO:0015031|GO:0010008|GO:0000938	NM_018289	Hs.461819	55275	22.1842	9.35176	4.13356	3.54958
1.04712	up	NM_152345	chr17:27941338-27941397	ANKRD13B	Homo sapiens ankyrin repeat domain 13B (ANKRD13B), mRNA [NM_152345]	GO:0005886|GO:0005770|GO:0005769|GO:0043231	NM_152345	Hs.662164	124930	27.3953	16.1267	4.43592	4.3695
6.15468	up	NM_006591	chr11:74353632-74353691	POLD3	Homo sapiens polymerase (DNA-directed), delta 3, accessory subunit (POLD3), transcript variant 1, mRNA [NM_006591]	GO:0043625|GO:0005515|GO:0003887|GO:0005634|GO:0005739|GO:0006271|GO:0006281|GO:0000723|GO:0006283|GO:0006284|GO:0000722|GO:0000731|GO:0006297|GO:0005654|GO:0006298|GO:0006289|GO:0000278|GO:0032201	NM_006591	Hs.82502	10714	4232.55	318.215	11.6129	8.99118
1.38422	up	NM_080836	chr20:2097768-2097827	STK35	Homo sapiens serine/threonine kinase 35 (STK35), mRNA [NM_080836]	GO:0005737|GO:0004674|GO:0005730|GO:0006468|GO:0005524	NM_080836	Hs.100057	140901	26.902	12.1431	4.40981	3.94073
1.91319	up	NM_032024	chr10:77807021-77818442	C10orf11	Homo sapiens chromosome 10 open reading frame 11 (C10orf11), mRNA [NM_032024]	GO:0030318	NM_032024	Hs.118161	83938	39.7394	12.8311	4.95066	4.01468
1.61229	up	NM_016938	chr11:65633975-65633916	EFEMP2	Homo sapiens EGF containing fibulin-like extracellular matrix protein 2 (EFEMP2), transcript variant 1, mRNA [NM_016938]	GO:0005515|GO:0007165|GO:0005886|GO:0030198|GO:0007596|GO:0005509|GO:0005576|GO:0031982|GO:0070062|GO:0005604|GO:0005201|GO:0004888	NM_016938	Hs.731454	30008	307.274	90.7854	7.77895	7.08984
1.97088	up	NM_017906	chr6:10709515-10709574	PAK1IP1	Homo sapiens PAK1 interacting protein 1 (PAK1IP1), mRNA [NM_017906]	GO:0005886|GO:0008283|GO:0005730|GO:0060021|GO:0005654|GO:0009968	NM_017906	Hs.310231	55003	2369.3	562.574	10.756	9.77717
1.49376	up	NM_001267803	chr11:73638720-73638779	PAAF1	Homo sapiens proteasomal ATPase-associated factor 1 (PAAF1), transcript variant 1, mRNA [NM_001267803]	GO:0005515|GO:0000502|GO:0016032	NM_001267803	Hs.525017	80227	1969.61	604.058	10.4663	9.88732
1.60393	up		chr7:138734075-138734016							211.864	66.3574	7.26409	6.58247
1.36342	up	XM_005264268	chr2:42483688-42483747	EML4	echinoderm microtubule associated protein like 4 [Source:HGNC Symbol;Acc:HGNC:1316] [ENST00000409040]	GO:0072686|GO:0003674|GO:0007067|GO:0005737|GO:0016020|GO:0005874|GO:0007026|GO:0007017	XM_005264268	Hs.713173	27436	7488.9	2960.56	12.4844	12.0371
1.56029	up	NM_031280	chr1:36921953-36921894	MRPS15	Homo sapiens mitochondrial ribosomal protein S15 (MRPS15), mRNA [NM_031280]	GO:0070124|GO:0005739|GO:0070125|GO:0070126|GO:0031965|GO:0032543|GO:0006996|GO:0003735|GO:0005743|GO:0006412|GO:0005763	NM_031280	Hs.352839	64960	2870.83	870.267	11.0386	10.3968
1.00831	up	NM_000052	chrX:77305601-77305657	ATP7A	Homo sapiens ATPase, Cu++ transporting, alpha polypeptide (ATP7A), transcript variant 1, mRNA [NM_000052]	GO:0005802|GO:0005515|GO:0010468|GO:0051353|GO:0051216|GO:0018205|GO:0031526|GO:0051542|GO:0010043|GO:0021860|GO:0010041|GO:0031069|GO:0043524|GO:0006878|GO:0034220|GO:0030198|GO:0019430|GO:0030199|GO:0043025|GO:0060003|GO:0048251|GO:0046034|GO:0005794|GO:0032767|GO:0048286|GO:0005507|GO:0043085|GO:0001701|GO:0048553|GO:0048554|GO:0006584|GO:0043588|GO:0007005|GO:0000302|GO:0043005|GO:0048471|GO:…	NM_000052	Hs.496414	538	78.0111	41.7483	5.87921	5.86728
3.28537	up	NM_000456	chr12:56398680-56398739	SUOX	Homo sapiens sulfite oxidase (SUOX), transcript variant 1, mRNA [NM_000456]	GO:0043546|GO:0034641|GO:0005758|GO:0000096|GO:0000098|GO:0005759|GO:0009055|GO:0008482|GO:0044281|GO:0070221|GO:0030151|GO:0020037	NM_000456	Hs.558403	6821	81.6673	14.7852	5.94951	4.23345
1.43664	up	NR_002312	chr14:20811297-20811238	RPPH1	Homo sapiens ribonuclease P RNA component H1 (RPPH1), RNase P RNA [NR_002312]		NR_002312	Hs.613102	85495	1449.65	449.448	9.9986	9.47591
1.93739	up	NM_012401	chr22:50716342-50716283	PLXNB2	Homo sapiens plexin B2 (PLXNB2), mRNA [NM_012401]	GO:0005515|GO:0009986|GO:0008360|GO:2001222|GO:0001843|GO:0007405|GO:0005622|GO:0017154|GO:0005887|GO:0007420|GO:0071526|GO:0001932|GO:0050772|GO:0032319|GO:0070062	NM_012401	Hs.3989	23654	299.417	76.0738	7.74443	6.79032
3.94551	up	NM_001079528	chr16:16315206-16315147	ABCC6	Homo sapiens ATP-binding cassette, sub-family C (CFTR/MRP), member 6 (ABCC6), transcript variant 2, mRNA [NM_001079528]	GO:0005215|GO:0005886|GO:0006200|GO:0042493|GO:0042626|GO:0005634|GO:0055085|GO:0005524|GO:0016328|GO:0016323|GO:0016324|GO:0005789|GO:0006810|GO:0016021|GO:0007601	NM_001079528	Hs.442182	368	350.74	44.9137	7.95745	5.97724
1.42161	up	NM_021648	chr6:116571248-116571189	TSPYL4	Homo sapiens TSPY-like 4 (TSPYL4), mRNA [NM_021648]	GO:0006334|GO:0005634	NM_021648	Hs.284141	23270	881.088	273.974	9.27241	8.76488
4.94884	up	NM_001786	chr10:62552004-62553650	CDK1	Homo sapiens cyclin-dependent kinase 1 (CDK1), transcript variant 1, mRNA [NM_001786]	GO:0005515|GO:0007077|GO:0014070|GO:0033160|GO:0030261|GO:0034501|GO:0014075|GO:0002756|GO:0018105|GO:0007173|GO:0000165|GO:0007411|GO:0018107|GO:0002755|GO:0005813|GO:0038124|GO:0006996|GO:0038123|GO:0034134|GO:0030332|GO:0007569|GO:0030496|GO:0009636|GO:0002224|GO:0035173|GO:0006281|GO:0008543|GO:0030544|GO:0035666|GO:0034166|GO:0005654|GO:0000278|GO:0038095|GO:0034162|GO:0004693|GO:0007095|GO:…	NM_001786	Hs.732435	983	8838.25	903.249	12.7514	10.4443
7.92826	up	NM_018356	chr5:31554157-31554216	C5orf22	Homo sapiens chromosome 5 open reading frame 22 (C5orf22), mRNA [NM_018356]		NM_018356	Hs.519246	55322	1885.08	111.648	10.4083	7.42127
1.14624	up	NM_198722	chr3:49754603-49754544	AMIGO3	Homo sapiens adhesion molecule with Ig-like domain 3 (AMIGO3), mRNA [NM_198722]	GO:0007420|GO:0016021|GO:0007157	NM_198722	Hs.567903	386724	102.461	47.5913	6.26326	6.06636
4.1384	up	NM_145312	chr10:44112506-44112565	ZNF485	Homo sapiens zinc finger protein 485 (ZNF485), mRNA [NM_145312]	GO:0006355|GO:0005634|GO:0003677|GO:0046872|GO:0006351	NM_145312	Hs.147440	220992	143.884	19.7352	6.734	4.68492
1.14979	up		chr6:24141344-24141403	NRSN1	neurensin 1 [Source:HGNC Symbol;Acc:HGNC:17881] [ENST00000378475]	GO:0030133|GO:0043005|GO:0043025|GO:0016023|GO:0016021|GO:0030426|GO:0007399			140767	131.007	58.9442	6.60658	6.40521
1.32888	up	NM_033062	chr17:39333880-39333821	KRTAP4-2	Homo sapiens keratin associated protein 4-2 (KRTAP4-2), mRNA [NM_033062]	GO:0045095	NM_033062	Hs.380165	85291	139.205	54.1523	6.68783	6.27762
8.77806	up	NM_207123	chr4:144390452-144390511	GAB1	Homo sapiens GRB2-associated binding protein 1 (GAB1), transcript variant 1, mRNA [NM_207123]	GO:0005515|GO:0008286|GO:0030334|GO:0060711|GO:0048011|GO:0008283|GO:0048015|GO:0007257|GO:0005829|GO:0007507|GO:0007173|GO:0008544|GO:0008543|GO:0045087|GO:0005070|GO:0070102|GO:0048008|GO:0004871|GO:0006979|GO:0038095	NM_207123	Hs.80720	2549	58.6568	5	5.4809	2.347
1.36254	up	NR_003677	chr20:30135944-30136003	MCTS2P	Homo sapiens malignant T cell amplified sequence 2, pseudogene (MCTS2P), non-coding RNA [NR_003677]		NR_003677	Hs.710741	100101490	39.7771	17.5949	4.95219	4.5059
2.16271	up	NM_206965	chr21:47557190-47556966	FTCD	Homo sapiens formimidoyltransferase cyclodeaminase (FTCD), transcript variant A, mRNA [NM_206965]	GO:0030412|GO:0005794|GO:0019557|GO:0005814|GO:0019556|GO:0006548|GO:0044281|GO:0030409|GO:0035999|GO:0005829|GO:0034641|GO:0005542|GO:0005737|GO:0006760|GO:0007010|GO:0070062	NM_206965	Hs.415846	10841	189.655	45.3411	7.1043	5.99146
1.29108	up	NR_102432	chr13:51658353-51658294	LINC00371	Homo sapiens long intergenic non-protein coding RNA 371 (LINC00371), transcript variant 1, long non-coding RNA [NR_102432]		NR_102432	Hs.539702	647166	33.7393	15.8728	4.71332	4.34474
10.3182	up	NM_153333	chrX:102508057-102507998	TCEAL8	Homo sapiens transcription elongation factor A (SII)-like 8 (TCEAL8), transcript variant 1, mRNA [NM_153333]	GO:0006355|GO:0005634|GO:0006351	NM_153333	Hs.389734	90843	2191.16	101.174	10.6289	7.26177
5.5831	up	NM_000775	chr1:60359279-60359220	CYP2J2	Homo sapiens cytochrome P450, family 2, subfamily J, polypeptide 2 (CYP2J2), mRNA [NM_000775]	GO:0019369|GO:0008392|GO:0006805|GO:0070330|GO:0005506|GO:0008395|GO:0019373|GO:0008016|GO:0071614|GO:0044281|GO:0006690|GO:0043651|GO:0043231|GO:0005737|GO:0019825|GO:0042738|GO:0005789|GO:0016712|GO:0008405|GO:0008404|GO:0070062|GO:0055114|GO:0020037	NM_000775	Hs.152096	1573	156	16.0764	6.8454	4.36433
1.76333	up	NM_032329	chr2:242650818-242650877	ING5	Homo sapiens inhibitor of growth family, member 5 (ING5), mRNA [NM_032329]	GO:0005515|GO:0070776|GO:0008285|GO:0043065|GO:2001235|GO:0006325|GO:0005634|GO:0035064|GO:0006351|GO:0006260|GO:0043966|GO:0003682|GO:0005654|GO:0008270|GO:0045893|GO:0045926|GO:0006473	NM_032329	Hs.529172	84289	40.608	14.1097	4.9806	4.1623
1.90697	up	NM_004960	chr16:31201099-31201403	FUS	Homo sapiens FUS RNA binding protein (FUS), transcript variant 1, mRNA [NM_004960]	GO:0008380|GO:0005515|GO:0010467|GO:0005737|GO:0000166|GO:0000398|GO:0003723|GO:0008270|GO:0005654|GO:0005634|GO:0003677|GO:0042802	NM_004960	Hs.46894	2521	1154.26	268.614	9.66938	8.7381
8.96214	up	NM_013282	chr19:4962065-4962124	UHRF1	Homo sapiens ubiquitin-like with PHD and ring finger domains 1 (UHRF1), transcript variant 2, mRNA [NM_013282]	GO:2000373|GO:0005515|GO:0000987|GO:0000792|GO:0010467|GO:0004842|GO:0000790|GO:0008327|GO:0003700|GO:0000791|GO:0008283|GO:0005657|GO:0016874|GO:0005634|GO:0035064|GO:0016363|GO:0042802|GO:0042393|GO:0010216|GO:0042787|GO:0045944|GO:0016574|GO:0000122|GO:0031493|GO:0006351|GO:0051865|GO:0032776|GO:0032270|GO:0007049|GO:0006281|GO:0040029|GO:0008270|GO:0010390	NM_013282	Hs.108106	29128	4751.7	251.554	11.8003	8.63645
3.00524	up	NM_003481	chr12:6973900-6973959	USP5	Homo sapiens ubiquitin specific peptidase 5 (isopeptidase T) (USP5), transcript variant 2, mRNA [NM_003481]	GO:0071108|GO:0005515|GO:0004197|GO:0006511|GO:0004843|GO:0032436|GO:0008270|GO:0008242|GO:0005764	NM_003481	Hs.631661	8078	111.792	21.1728	6.38679	4.79931
1.32085	up	NM_003217	chr12:50152262-50152523	TMBIM6	Homo sapiens transmembrane BAX inhibitor motif containing 6 (TMBIM6), transcript variant 1, mRNA [NM_003217]	GO:0006986|GO:0016020|GO:0070059|GO:0005887|GO:0005783|GO:0032469|GO:0005789|GO:0005634	NM_003217	Hs.743965	7009	1422.88	483.657	9.97051	9.56905
1.45879	up	NM_006494	chr19:42752305-42752246	ERF	Homo sapiens Ets2 repressor factor (ERF), transcript variant 1, mRNA [NM_006494]	GO:0060710|GO:0006366|GO:0000981|GO:0003714|GO:0060707|GO:0005634|GO:0000122|GO:0030154|GO:0005829|GO:0043565|GO:0007049|GO:0005654|GO:0010668	NM_006494	Hs.655969	2077	151.538	53.7615	6.80756	6.26279
90.0434	up	NM_001553	chr4:57897482-57897423	IGFBP7	Homo sapiens insulin-like growth factor binding protein 7 (IGFBP7), transcript variant 1, mRNA [NM_001553]	GO:0005515|GO:0048839|GO:0008285|GO:0009408|GO:0007566|GO:0050810|GO:0005576|GO:0001558|GO:0005615|GO:0032870|GO:0051414|GO:0031012|GO:0032526|GO:0007155|GO:0070062|GO:0005520	NM_001553	Hs.479808	3490	7352.7	44.4235	12.4541	5.96159
1.40631	up	NM_002516	chr19:46442850-46442791	NOVA2	Homo sapiens neuro-oncological ventral antigen 2 (NOVA2), mRNA [NM_002516]	GO:0051252|GO:0003723|GO:0005634	NM_002516	Hs.375439	4858	50.8679	21.1222	5.28753	4.79561
2.11704	up		chr4:186393318-186393377		Q6AFL3_LEIXX (Q6AFL3) DNA photolyase, partial (5%) [THC2685750]					36.8473	10.7706	4.83932	3.75727
2.46026	up	NM_033407	chr1:62939716-62939657	DOCK7	Homo sapiens dedicator of cytokinesis 7 (DOCK7), transcript variant 2, mRNA [NM_033407]	GO:0043005|GO:0030424|GO:0007264|GO:0045178|GO:0000226|GO:0045200|GO:0007409|GO:0032863|GO:0031175|GO:0030426|GO:0005085|GO:0048365|GO:0033138|GO:0050767|GO:0008180|GO:0002244|GO:0022027|GO:0043473|GO:0005925	NM_033407	Hs.744927	85440	878.194	160.537	9.2683	7.96949
1.06284	up	NM_079423	chr12:56553503-56553806	MYL6	Homo sapiens myosin, light chain 6, alkali, smooth muscle and non-muscle (MYL6), transcript variant 2, mRNA [NM_079423]	GO:0005515|GO:0030049|GO:0048013|GO:0005509|GO:0016459|GO:0031982|GO:0030898|GO:0005829|GO:0003774|GO:0006936|GO:0016461|GO:0016020|GO:0007411|GO:0007519|GO:0008152|GO:0008307|GO:0070062	NM_079423	Hs.632717	4637	11878.7	6698.09	13.1991	13.1112
2.8279	up	NM_020182	chr20:56227153-56227094	PMEPA1	Homo sapiens prostate transmembrane protein, androgen induced 1 (PMEPA1), transcript variant 1, mRNA [NM_020182]	GO:0005515|GO:0010991|GO:0005886|GO:0050699|GO:0070412|GO:0060394|GO:0000139|GO:0031901|GO:0007179|GO:0016021|GO:0010008|GO:0030512|GO:0030521	NM_020182	Hs.517155	56937	2562.04	416.184	10.8724	9.37266
2.88137	up	NM_018358	chr3:183911585-183911644	ABCF3	Homo sapiens ATP-binding cassette, sub-family F (GCN20), member 3 (ABCF3), mRNA [NM_018358]	GO:0051607|GO:0016020|GO:0008152|GO:0016887|GO:0005524	NM_018358	Hs.361323	55324	716.462	114.143	8.97914	7.45238
1.97151	up	NM_001990	chr1:28330876-28326531	EYA3	Homo sapiens EYA transcriptional coactivator and phosphatase 3 (EYA3), transcript variant 1, mRNA [NM_001990]	GO:0005515|GO:0005667|GO:0005813|GO:0006355|GO:0016576|GO:0005634|GO:0007275|GO:0045739|GO:0009653|GO:0046872|GO:0035335|GO:0006351|GO:0006302|GO:0005737|GO:0010212|GO:0003682|GO:0005654|GO:0008138|GO:0007601|GO:0004725	NM_001990	Hs.185774	2140	50.115	15.3052	5.26779	4.28848
1.11045	up	NM_000122	chr2:128018872-128018813	ERCC3	Homo sapiens excision repair cross-complementation group 3 (ERCC3), transcript variant 1, mRNA [NM_000122]	GO:0005515|GO:0010467|GO:0006368|GO:0009650|GO:0006367|GO:0006366|GO:0006363|GO:0006362|GO:0006361|GO:0006360|GO:0000439|GO:0006979|GO:0009411|GO:0008094|GO:0032564|GO:0006370|GO:0006281|GO:0006283|GO:0005654|GO:0043138|GO:0006289|GO:0008134|GO:0035315|GO:0006200|GO:0005634|GO:0004003|GO:0008104|GO:0045944|GO:0016032|GO:0016887|GO:0001666|GO:0042277|GO:0043065|GO:0006915|GO:0005525|GO:0008022|GO:…	NM_000122	Hs.469872	2071	237.711	101.805	7.42206	7.27092
1.05831	up	NM_080860	chr21:43892970-43892911	RSPH1	Homo sapiens radial spoke head 1 homolog (Chlamydomonas) (RSPH1), transcript variant 1, mRNA [NM_080860]	GO:0051321|GO:0035082|GO:0031514|GO:0005634|GO:0005829	NM_080860	Hs.661069	89765	189.7	87.3027	7.10463	7.02287
1.83247	up	NM_005358	chr13:76430684-76430743	LMO7	Homo sapiens LIM domain 7 (LMO7), transcript variant 1, mRNA [NM_005358]	GO:0005737|GO:0004842|GO:0016567|GO:0023051|GO:0000151|GO:0008270|GO:0005634|GO:0030155|GO:0005925	NM_005358	Hs.207631	4008	1559.47	377.122	10.1072	9.23342
1.03801	up	NM_006820	chr1:79107590-79107649	IFI44L	Homo sapiens interferon-induced protein 44-like (IFI44L), mRNA [NM_006820]	GO:0051607|GO:0006955|GO:0005737	NM_006820	Hs.744918	10964	51.6896	28.3546	5.30631	5.25249
1.44237	up	NM_014602	chr3:130399467-130398281	PIK3R4	Homo sapiens phosphoinositide-3-kinase, regulatory subunit 4 (PIK3R4), mRNA [NM_014602]	GO:0008286|GO:0005515|GO:0006661|GO:0005770|GO:0005930|GO:0016236|GO:0044281|GO:0002224|GO:0005524|GO:0071561|GO:0005829|GO:0045324|GO:0004672|GO:0016020|GO:0004674|GO:0005643|GO:0045087|GO:0006623|GO:0006468|GO:0034271|GO:0006644|GO:0030242|GO:0034162|GO:0034272	NM_014602	Hs.149032	30849	417.765	133.281	8.20844	7.68
1.85511	up	NM_017823	chr1:159752201-159752260	DUSP23	Homo sapiens dual specificity phosphatase 23 (DUSP23), mRNA [NM_017823]	GO:0005634|GO:0008138|GO:0035335|GO:0004725|GO:0070062|GO:0005829	NM_017823	Hs.425801	54935	4151.94	1089.86	11.5841	10.6926
1.0105	up	NM_006822	chr17:80615575-80615516	RAB40B	Homo sapiens RAB40B, member RAS oncogene family (RAB40B), mRNA [NM_006822]	GO:0009306|GO:0016567|GO:0005886|GO:0003924|GO:0005525|GO:0006886|GO:0072659|GO:0006904|GO:0006184|GO:0017157|GO:0032482|GO:0019003|GO:0010008	NM_006822	Hs.484068	10966	155.464	77.556	6.84166	6.82659
6.10581	up	NM_020165	chr3:8921693-8921634	RAD18	Homo sapiens RAD18 E3 ubiquitin protein ligase (RAD18), mRNA [NM_020165]	GO:0001741|GO:0005515|GO:0016567|GO:0005657|GO:0016874|GO:0000403|GO:0005634|GO:0007283|GO:0003684|GO:0006281|GO:0008270|GO:0000785|GO:0009411|GO:0045910|GO:0031625|GO:0031593	NM_020165	Hs.375684	56852	890.551	70.6624	9.28792	6.67774
3.57581	up	XM_006712997	chr3:27152608-27152549	NEK10	NIMA-related kinase 10 [Source:HGNC Symbol;Acc:HGNC:18592] [ENST00000383771]	GO:0004672|GO:0043406|GO:0004674|GO:0006468|GO:0070372|GO:0005524|GO:0046872|GO:0031954	XM_006712997	Hs.506115	152110	37.8604	6.7162	4.88144	3.04317
3.48533	up	NM_024963	chr7:5515499-5515440	FBXL18	Homo sapiens F-box and leucine-rich repeat protein 18 (FBXL18), mRNA [NM_024963]		NM_024963	Hs.623974	80028	2724.84	355.683	10.9569	9.15559
1.0866	up	NM_023079	chr17:47006292-47006351	UBE2Z	Homo sapiens ubiquitin-conjugating enzyme E2Z (UBE2Z), mRNA [NM_023079]	GO:0005515|GO:0000209|GO:0005737|GO:0019787|GO:0016874|GO:0006915|GO:0005654|GO:0005524|GO:0031625	NM_023079	Hs.514297	65264	5794.96	2827.18	12.0939	11.9741
1.34851	up	NM_001276266	chr15:45411363-45411304	DUOXA1	Homo sapiens dual oxidase maturation factor 1 (DUOXA1), transcript variant 4, mRNA [NM_001276266]	GO:2000609|GO:0005886|GO:0045666|GO:0050727|GO:0005789|GO:0016021|GO:0015031|GO:2000379|GO:0042743	NM_001276266	Hs.356664	90527	67.1089	28.1416	5.66892	5.23756
1.28418	up	NM_144651	chr8:52232460-52232401	PXDNL	Homo sapiens peroxidasin-like (PXDNL), mRNA [NM_144651]	GO:0005737|GO:0004601|GO:0004519|GO:0090305|GO:0042744|GO:0006979|GO:0005615|GO:0046872|GO:0055114|GO:0020037	NM_144651	Hs.444882	137902	43.2317	19.9406	5.06262	4.70178
8.15737	up	NM_018240	chr1:158065293-158065352	KIRREL	Homo sapiens kin of IRRE like (Drosophila) (KIRREL), transcript variant 1, mRNA [NM_018240]	GO:0005515|GO:0007588|GO:0031253|GO:0048471|GO:0005886|GO:0016337|GO:0030838|GO:0005911|GO:0043198|GO:0001933|GO:0017022|GO:0045121|GO:0016021|GO:0070062	NM_018240	Hs.657006	55243	317.064	21.1721	7.82707	4.79897
17.4591	up	NM_000958	chr5:40693563-40693622	PTGER4	Homo sapiens prostaglandin E receptor 4 (subtype EP4) (PTGER4), mRNA [NM_000958]	GO:0005515|GO:0005886|GO:0051492|GO:0007254|GO:0050715|GO:0050710|GO:0004957|GO:0033624|GO:2000420|GO:0009612|GO:0060348|GO:0042093|GO:0006955|GO:0030278|GO:0050728|GO:0050729|GO:0032496|GO:0007188|GO:0016021|GO:0071260|GO:0070371	NM_000958	Hs.199248	5734	681.694	20.9143	8.90716	4.78126
2.43684	up	NM_001127	chr22:29723913-29723854	AP1B1	Homo sapiens adaptor-related protein complex 1, beta 1 subunit (AP1B1), transcript variant 1, mRNA [NM_001127]	GO:0005515|GO:0005215|GO:0030131|GO:0019901|GO:0006892|GO:0005765|GO:0032588|GO:0006886|GO:0050690|GO:0005829|GO:0030665|GO:0019886|GO:0000139|GO:0008565|GO:0061024|GO:0016032|GO:0030659	NM_001127	Hs.368794	162	6971.12	1459.15	12.3684	11.0833
1.18611	up	NM_138809	chr5:10277813-10277754	CMBL	Homo sapiens carboxymethylenebutenolidase homolog (Pseudomonas) (CMBL), mRNA [NM_138809]	GO:0016787|GO:0008152|GO:0070062|GO:0005829	NM_138809	Hs.192586	134147	25.9507	13.6485	4.36106	4.11483
1.92227	up	NM_007357	chr1:230829207-230829266	COG2	Homo sapiens component of oligomeric golgi complex 2 (COG2), transcript variant 1, mRNA [NM_007357]	GO:0005515|GO:0009312|GO:0005795|GO:0000139|GO:0008565|GO:0007030|GO:0017119|GO:0006891|GO:0006486|GO:0032403|GO:0006886|GO:0005829	NM_007357	Hs.211800	22796	995.221	229.709	9.45289	8.51008
5.29911	up	NM_005733	chr5:137522081-137522804	KIF20A	Homo sapiens kinesin family member 20A (KIF20A), mRNA [NM_005733]	GO:0008017|GO:0005515|GO:0005215|GO:0005871|GO:0005794|GO:0019901|GO:0000281|GO:0001578|GO:0005874|GO:0005819|GO:0030496|GO:0015031|GO:0003777|GO:0005524|GO:0000920|GO:0000910|GO:0008152|GO:0005654|GO:0016192|GO:0000278|GO:0016887|GO:0007018	NM_005733	Hs.718626	10112	679.528	62.6392	8.90326	6.49751
1.46231	up	NM_001880	chr2:175939522-175939463	ATF2	Homo sapiens activating transcription factor 2 (ATF2), transcript variant 1, mRNA [NM_001880]	GO:0005515|GO:0003700|GO:0006366|GO:0003705|GO:0006325|GO:0032915|GO:0051403|GO:0002756|GO:0002755|GO:0045444|GO:0001102|GO:0000977|GO:0038124|GO:0019901|GO:0038123|GO:0046982|GO:0034134|GO:0003713|GO:0035861|GO:0002224|GO:0045087|GO:0005654|GO:0000980|GO:0034166|GO:0035666|GO:0001158|GO:0034162|GO:0034142|GO:0035497|GO:0031573|GO:0005741|GO:0005634|GO:0046872|GO:0051090|GO:0051091|GO:0005737|GO:…	NM_001880	Hs.592510	1386	203.064	69.2808	7.1998	6.65155
4.21918	up	NM_197966	chr22:18218241-18218182	BID	Homo sapiens BH3 interacting domain death agonist (BID), transcript variant 1, mRNA [NM_197966]	GO:0008625|GO:0005515|GO:2001238|GO:0006626|GO:0097284|GO:0005741|GO:0001836|GO:0051402|GO:2000045|GO:0005829|GO:0005739|GO:1900740|GO:0008637|GO:0042127|GO:0090200|GO:0051260|GO:0032461|GO:0032355|GO:0031625|GO:0070062|GO:0032464|GO:0034349|GO:0043065|GO:0090150|GO:0006919|GO:0006915|GO:2001244|GO:0005123|GO:0097193|GO:0042770|GO:0016020|GO:0007420|GO:0032592	NM_197966	Hs.591054	637	9078.55	1116.91	12.793	10.7161
1.75338	up	NM_019108	chr19:44237539-44237480	SMG9	Homo sapiens SMG9 nonsense mediated mRNA decay factor (SMG9), mRNA [NM_019108]	GO:0005622|GO:0005515|GO:0010467|GO:0000184|GO:0042802|GO:0005829	NM_019108	Hs.466875	56006	68.1055	22.3044	5.68922	4.87908
3.07957	up	NM_016022	chr1:150238325-150238266	APH1A	Homo sapiens APH1A gamma secretase subunit (APH1A), transcript variant 2, mRNA [NM_016022]	GO:0042987|GO:0001656|GO:0005515|GO:0048011|GO:0043065|GO:0005794|GO:0007220|GO:0048013|GO:0005886|GO:0031293|GO:0005783|GO:0043085|GO:0097190|GO:0004175|GO:0007219|GO:0016020|GO:0016485|GO:0005887|GO:0007411|GO:0032580|GO:0005789|GO:0006509	NM_016022	Hs.108408	51107	202.114	34.708	7.19424	5.57151
3.14347	up	NM_017693	chr13:103492701-103492760	BIVM	Homo sapiens basic, immunoglobulin-like variable motif containing (BIVM), transcript variant 1, mRNA [NM_017693]	GO:0005737|GO:0005634|GO:0005615	NM_017693	Hs.288809	54841	450.746	70.015	8.31841	6.66605
1.07763	up	NM_013435	chr18:56934326-56934267	RAX	Homo sapiens retina and anterior neural fold homeobox (RAX), mRNA [NM_013435]	GO:0007389|GO:0001077|GO:0045944|GO:0060173|GO:0043010|GO:0005634|GO:0021854|GO:0000978|GO:0007601|GO:0006351	NM_013435	Hs.278957	30062	43.9321	23.8744	5.08606	4.9782
2.51371	up	NM_152449	chr15:100267828-100267769	LYSMD4	Homo sapiens LysM, putative peptidoglycan-binding, domain containing 4 (LYSMD4), transcript variant 1, mRNA [NM_152449]	GO:0016021	NM_152449	Hs.562568	145748	451.975	85.7308	8.3222	6.99238
1.10931	up	NM_015650	chr2:239309319-239309378	TRAF3IP1	Homo sapiens TNF receptor-associated factor 3 interacting protein 1 (TRAF3IP1), transcript variant 1, mRNA [NM_015650]	GO:0005515|GO:0008017|GO:0050687|GO:0005813|GO:0006996|GO:0035050|GO:0005930|GO:0021532|GO:0072372|GO:0036064|GO:0042384|GO:0005929|GO:0031076|GO:0042073|GO:0030992|GO:0042733|GO:0032688	NM_015650	Hs.631898	26146	1068.88	428.863	9.55569	9.40602
4.8923	up	NM_001145268	chr7:102427831-102427890	FAM185A	Homo sapiens family with sequence similarity 185, member A (FAM185A), transcript variant 1, mRNA [NM_001145268]	GO:0005737	NM_001145268	Hs.202543	222234	365.095	38.2078	8.01905	5.72854
[truncated: 11,997 more rows]
