# Supplementary material for: Phosphorylation of glutaminase by PKCε is essential for its enzymatic activity and critically contributes to tumorigenesis
Source: Cell Res. 2018 Mar 7;28(6):655–69. doi: 10.1038/s41422-018-0021-y (PMC5993826; doi:10.1038/s41422-018-0021-y)
Supplement: Supplementary file 17 — Supplementary table 5 [file 41422_2018_21_MOESM17_ESM.xls]

## Sheet: hsa
Supplementary Table 5. Down-regulated pathways in A549-GAC(S314A) cells compared with A549-WT cells
PathwayID	Definition	OriginalWebSite	Fisher-Pvalue	SelectionCounts	SelectionSize	Count	Size	FDR	Enrichment_Score	GeneRatio	Genes
hsa04610	Complement and coagulation cascades - Homo sapiens (human)	http://www.genome.jp/kegg-bin/show_pathway?hsa04610+623+624+715+718+722+727+730+733+1604+1675+3075+3426+2161+2165+2147+2149+2153+2155+2243+2244+2266+3818+10747+5328+5329+5624+5627+5054+7035+7056	9.35585e-08	30	1132	69	6890	2.75062e-05	7.02892	0.026502	BDKRB1//BDKRB2//C1R//C3//C4BPA//C5//C7//C8G//CD55//CFD//CFH//CFI//F12//F13B//F2//F2R//F5//F7//FGA//FGB//FGG//KLKB1//MASP2//PLAU//PLAUR//PROC//PROS1//SERPINE1//TFPI//THBD
hsa04060	Cytokine-cytokine receptor interaction - Homo sapiens (human)	http://www.genome.jp/kegg-bin/show_pathway?hsa04060+90+93+268+269+6356+6358+6363+6347+6364+414062+729230+959+970+1438+2919+6387+2920+2921+6374+6372+3576+7852+1896+60401+1956+2277+3446+3440+3444+3458+3460+163702+3588+3589+3592+3600+3601+3605+27190+3606+8809+3553+7850+3556+53833+58985+116379+55801+3561+3563+3567+3570+3976+4050+4352+5196+5473+8797+8795+8792+7132+7133+3604+10673+8744+7422+7424	0.000114678	67	1132	265	6890	0.0112384	3.94052	0.059187	ACVR1//ACVR2B//AMH//AMHR2//CCL11//CCL14//CCL19//CCL2//CCL20//CCL3L3//CCR2//CD40LG//CD70//CSF2RA//CXCL1//CXCL12//CXCL2//CXCL3//CXCL5//CXCL6//CXCL8//CXCR4//EDA//EDA2R//EGFR//FIGF//IFNA10//IFNA2//IFNA7//IFNG//IFNGR2//IFNLR1//IL10RB//IL11//IL12A//IL15//IL15RA//IL17A//IL17B//IL18//IL18R1//IL1B//IL1R2//IL1RAP//IL20RB//IL22RA1//IL22RA2//IL26//IL2RG//IL3RA//IL5//IL6R//LIF//LTB//MPL//PF4//PPBP//TNFRSF10A/…
hsa04668	TNF signaling pathway - Homo sapiens (human)	http://www.genome.jp/kegg-bin/show_pathway?hsa04668+208+10000+602+330+6347+6364+1051+8837+64764+2919+2920+2921+6374+1906+2353+3551+3600+8809+3553+182+3725+3976+5604+5606+6416+1326+4792+23533+5743+257397+7132+7133+7424	0.00025608	33	1132	110	6890	0.0150732	3.59162	0.029152	AKT2//AKT3//BCL3//BIRC3//CCL2//CCL20//CEBPB//CFLAR//CREB3L2//CXCL1//CXCL2//CXCL3//CXCL5//EDN1//FOS//IKBKB//IL15//IL18R1//IL1B//JAG1//JUN//LIF//MAP2K1//MAP2K3//MAP2K4//MAP3K8//NFKBIA//PIK3R5//PTGS2//TAB3//TNFRSF1A//TNFRSF1B//VEGFC
hsa05230	Central carbon metabolism in cancer - Homo sapiens (human)	http://www.genome.jp/kegg-bin/show_pathway?hsa05230+208+10000+1956+2260+2539+3099+80201+3417+3939+5604+4609+4916+5160+5161+5163+5214+5224+23533+23410+51548+6510+6514+8140	0.000256347	23	1132	67	6890	0.0150732	3.59117	0.020318	AKT2//AKT3//EGFR//FGFR1//G6PD//HK2//HKDC1//IDH1//LDHA//MAP2K1//MYC//NTRK3//PDHA1//PDHA2//PDK1//PFKP//PGAM2//PIK3R5//SIRT3//SIRT6//SLC1A5//SLC2A2//SLC7A5
hsa04066	HIF-1 signaling pathway - Homo sapiens (human)	http://www.genome.jp/kegg-bin/show_pathway?hsa04066+208+10000+226+817+1026+1906+1956+112399+1978+2026+2027+3099+80201+3162+3458+3460+3570+3939+5604+27035+4878+5160+5161+5163+5209+23533+5578+6194+5054+6923+7422	0.000366053	31	1132	103	6890	0.0179366	3.43646	0.027385	AKT2//AKT3//ALDOA//CAMK2D//CDKN1A//EDN1//EGFR//EGLN3//EIF4EBP1//ENO2//ENO3//HK2//HKDC1//HMOX1//IFNG//IFNGR2//IL6R//LDHA//MAP2K1//NOX1//NPPA//PDHA1//PDHA2//PDK1//PFKFB3//PIK3R5//PRKCA//RPS6//SERPINE1//TCEB2//VEGFA
hsa04010	MAPK signaling pathway - Homo sapiens (human)	http://www.genome.jp/kegg-bin/show_pathway?hsa04010+208+10000+774+10369+59284+998+1649+1843+11221+80824+1844+1846+1847+1848+1850+1852+1956+2246+2258+8817+2249+2250+2254+2260+2317+2353+4616+2768+55970+2885+3303+3304+3305+3310+3315+3551+3553+7850+3725+3727+5604+5606+6416+1326+4342+4609+4763+4791+3164+5321+5533+5578+5613+5922+5924+5971+6195+6197+27330+6237+7132+51776	0.000784169	62	1132	257	6890	0.0326354	3.10559	0.05477	AKT2//AKT3//CACNA1B//CACNG2//CACNG7//CDC42//DDIT3//DUSP1//DUSP10//DUSP16//DUSP2//DUSP4//DUSP5//DUSP6//DUSP8//DUSP9//EGFR//FGF1//FGF13//FGF18//FGF4//FGF5//FGF9//FGFR1//FLNB//FOS//GADD45B//GNA12//GNG12//GRB2//HSPA1A//HSPA1B//HSPA1L//HSPA6//HSPB1//IKBKB//IL1B//IL1R2//JUN//JUND//MAP2K1//MAP2K3//MAP2K4//MAP3K8//MOS//MYC//NF1//NFKB2//NR4A1//PLA2G4A//PPP3CC//PRKCA//PRKX//RASA2//RASGRF2//RELB//RPS6KA1//R…
hsa00360	Phenylalanine metabolism - Homo sapiens (human)	http://www.genome.jp/kegg-bin/show_pathway?hsa00360+218+222+314+8639+1644+2805+3242+4128+6898	0.000999042	9	1132	18	6890	0.0326354	3.00042	0.007951	ALDH3A1//ALDH3B2//AOC2//AOC3//DDC//GOT1//HPD//MAOA//TAT
hsa00010	Glycolysis / Gluconeogenesis - Homo sapiens (human)	http://www.genome.jp/kegg-bin/show_pathway?hsa00010+55902+126+217+218+224+222+226+2026+2027+130589+2821+3099+80201+3939+3948+9562+5106+5160+5161+5214+5224	0.0017849	21	1132	67	6890	0.0524762	2.74838	0.018551	ACSS2//ADH1C//ALDH2//ALDH3A1//ALDH3A2//ALDH3B2//ALDOA//ENO2//ENO3//GALM//GPI//HK2//HKDC1//LDHA//LDHC//MINPP1//PCK2//PDHA1//PDHA2//PFKP//PGAM2
hsa04064	NF-kappa B signaling pathway - Homo sapiens (human)	http://www.genome.jp/kegg-bin/show_pathway?hsa04064+472+330+695+6363+959+8837+1457+6387+2920+3576+4616+3551+3553+3932+4050+4791+4792+51588+5328+5743+5971+257397+8792+7132+10673+7706	0.00242351	26	1132	91	6890	0.0613453	2.61555	0.022968	ATM//BIRC3//BTK//CCL19//CD40LG//CFLAR//CSNK2A1//CXCL12//CXCL2//CXCL8//GADD45B//IKBKB//IL1B//LCK//LTB//NFKB2//NFKBIA//PIAS4//PLAU//PTGS2//RELB//TAB3//TNFRSF11A//TNFRSF1A//TNFSF13B//TRIM25
hsa00350	Tyrosine metabolism - Homo sapiens (human)	http://www.genome.jp/kegg-bin/show_pathway?hsa00350+126+218+222+314+8639+316+1644+2805+2954+3081+3242+4128+6898	0.00250389	13	1132	35	6890	0.0613453	2.60138	0.011484	ADH1C//ALDH3A1//ALDH3B2//AOC2//AOC3//AOX1//DDC//GOT1//GSTZ1//HGD//HPD//MAOA//TAT
hsa00620	Pyruvate metabolism - Homo sapiens (human)	http://www.genome.jp/kegg-bin/show_pathway?hsa00620+31+32+55902+217+224+9380+3939+3948+4199+4200+10873+5106+5160+5161	0.0032896	14	1132	40	6890	0.0713473	2.48286	0.012367	ACACA//ACACB//ACSS2//ALDH2//ALDH3A2//GRHPR//LDHA//LDHC//ME1//ME2//ME3//PCK2//PDHA1//PDHA2
hsa01200	Carbon metabolism - Homo sapiens (human)	http://www.genome.jp/kegg-bin/show_pathway?hsa01200+55902+189+226+275+1373+2026+2027+2539+2731+2805+2821+3099+80201+3417+3420+414328+84693+4199+4200+10873+5095+5160+5161+5214+5224+5226+29968+8801+6888+7086	0.00401202	30	1132	113	6890	0.0786355	2.39664	0.026502	ACSS2//AGXT//ALDOA//AMT//CPS1//ENO2//ENO3//G6PD//GLDC//GOT1//GPI//HK2//HKDC1//IDH1//IDH3B//IDNK//MCEE//ME1//ME2//ME3//PCCA//PDHA1//PDHA2//PFKP//PGAM2//PGD//PSAT1//SUCLG2//TALDO1//TKT
hsa01040	Biosynthesis of unsaturated fatty acids - Homo sapiens (human)	http://www.genome.jp/kegg-bin/show_pathway?hsa01040+54898+60481+79071+3992+9415+51144+55825+9200+79966	0.00772259	9	1132	23	6890	0.141903	2.11224	0.007951	ELOVL2//ELOVL5//ELOVL6//FADS1//FADS2//HSD17B12//PECR//PTPLA//SCD5
hsa04620	Toll-like receptor signaling pathway - Homo sapiens (human)	http://www.genome.jp/kegg-bin/show_pathway?hsa04620+208+10000+414062+942+3576+2353+3446+3440+3444+3551+3592+3553+3663+3725+5604+5606+6416+1326+4792+23533+6696+7097+7100+10333+51284+54106+54472	0.0109742	27	1132	106	6890	0.161321	1.95963	0.023852	AKT2//AKT3//CCL3L3//CD86//CXCL8//FOS//IFNA10//IFNA2//IFNA7//IKBKB//IL12A//IL1B//IRF5//JUN//MAP2K1//MAP2K3//MAP2K4//MAP3K8//NFKBIA//PIK3R5//SPP1//TLR2//TLR5//TLR6//TLR7//TLR9//TOLLIP
hsa04520	Adherens junction - Homo sapiens (human)	http://www.genome.jp/kegg-bin/show_pathway?hsa04520+52+71+81+998+1457+1495+29119+1956+2260+4301+56288+5795+5797+5818+25945+4087+4088+6615+6714+6934	0.0119403	20	1132	73	6890	0.167164	1.92298	0.017668	ACP1//ACTG1//ACTN4//CDC42//CSNK2A1//CTNNA1//CTNNA3//EGFR//FGFR1//MLLT4//PARD3//PTPRJ//PTPRM//PVRL1//PVRL3//SMAD2//SMAD3//SNAI1//SRC//TCF7L2
hsa04150	mTOR signaling pathway - Homo sapiens (human)	http://www.genome.jp/kegg-bin/show_pathway?hsa04150+208+10000+81617+54541+1975+1978+3551+64223+23533+5578+6194+6195+6197+27330+10670+9706+7422	0.0140032	17	1132	60	6890	0.173809	1.85377	0.015018	AKT2//AKT3//CAB39L//DDIT4//EIF4B//EIF4EBP1//IKBKB//MLST8//PIK3R5//PRKCA//RPS6//RPS6KA1//RPS6KA3//RPS6KA6//RRAGA//ULK2//VEGFA
hsa04950	Maturity onset diabetes of the young - Homo sapiens (human)	http://www.genome.jp/kegg-bin/show_pathway?hsa04950+3170+3171+6927+3174+50674+4821+5078+5080+6514	0.0141885	9	1132	25	6890	0.173809	1.84806	0.007951	FOXA2//FOXA3//HNF1A//HNF4G//NEUROG3//NKX2-2//PAX4//PAX6//SLC2A2
hsa05143	African trypanosomiasis - Homo sapiens (human)	http://www.genome.jp/kegg-bin/show_pathway?hsa05143+2150+3040+3043+3458+3592+3606+3553+23236+5332+5578+54106	0.0166019	11	1132	34	6890	0.195238	1.77984	0.009717	F2RL1//HBA2//HBB//IFNG//IL12A//IL18//IL1B//PLCB1//PLCB4//PRKCA//TLR9
hsa04922	Glucagon signaling pathway - Homo sapiens (human)	http://www.genome.jp/kegg-bin/show_pathway?hsa04922+31+32+208+10000+163688+817+64764+2642+2998+3939+3948+5106+5160+5161+5224+5260+23236+5332+10891+5533+5613+3276+5834+150094+6514	0.022472	25	1132	102	6890	0.248226	1.64836	0.022085	ACACA//ACACB//AKT2//AKT3//CALML6//CAMK2D//CREB3L2//GCGR//GYS2//LDHA//LDHC//PCK2//PDHA1//PDHA2//PGAM2//PHKG1//PLCB1//PLCB4//PPARGC1A//PPP3CC//PRKX//PRMT1//PYGB//SIK1//SLC2A2
hsa05144	Malaria - Homo sapiens (human)	http://www.genome.jp/kegg-bin/show_pathway?hsa05144+6347+959+3576+3040+3043+3458+3592+3606+3553+3689+5175+7057+7097+54106	0.0227963	14	1132	49	6890	0.248226	1.64214	0.012367	CCL2//CD40LG//CXCL8//HBA2//HBB//IFNG//IL12A//IL18//IL1B//ITGB2//PECAM1//THBS1//TLR2//TLR9
hsa05162	Measles - Homo sapiens (human)	http://www.genome.jp/kegg-bin/show_pathway?hsa05162+208+10000+27113+1457+2213+10399+3303+3304+3305+3310+3446+3440+3444+3458+3460+3592+3553+3561+57506+4792+4793+4938+23533+9367+4068+6504+7097+51284+54106+8797+8795	0.0265269	31	1132	134	6890	0.271168	1.57631	0.027385	AKT2//AKT3//BBC3//CSNK2A1//FCGR2B//GNB2L1//HSPA1A//HSPA1B//HSPA1L//HSPA6//IFNA10//IFNA2//IFNA7//IFNG//IFNGR2//IL12A//IL1B//IL2RG//MAVS//NFKBIA//NFKBIB//OAS1//PIK3R5//RAB9A//SH2D1A//SLAMF1//TLR2//TLR7//TLR9//TNFRSF10A//TNFRSF10B
hsa05200	Pathways in cancer - Homo sapiens (human)	http://www.genome.jp/kegg-bin/show_pathway?hsa05200+185+208+10000+367+9915+8313+623+624+330+998+1026+1285+1286+1438+1488+1495+29119+6387+3576+7852+1612+1956+112399+2034+2149+2246+2258+8817+2249+2250+2254+2260+2277+2335+2353+7855+8325+8326+2735+2736+2768+2791+55970+51764+2885+7184+3551+3725+354+23566+5604+4286+4313+4609+4791+4792+23533+23236+5332+5578+5613+5727+8643+5743+5914+5915+11186+5925+6258+…	0.0267478	80	1132	398	6890	0.271168	1.57271	0.070671	AGTR1//AKT2//AKT3//AR//ARNT2//AXIN2//BDKRB1//BDKRB2//BIRC3//CDC42//CDKN1A//COL4A3//COL4A4//CSF2RA//CTBP2//CTNNA1//CTNNA3//CXCL12//CXCL8//CXCR4//DAPK1//EGFR//EGLN3//EPAS1//F2R//FGF1//FGF13//FGF18//FGF4//FGF5//FGF9//FGFR1//FIGF//FN1//FOS//FZD5//FZD8//FZD9//GLI1//GLI2//GNA12//GNG11//GNG12//GNG13//GRB2//HSP90B1//IKBKB//JUN//KLK3//LPAR3//MAP2K1//MITF//MMP2//MYC//NFKB2//NFKBIA//PIK3R5//PLCB1//PLCB4//PR…
hsa05164	Influenza A - Homo sapiens (human)	http://www.genome.jp/kegg-bin/show_pathway?hsa05164+71+3267+208+10000+6347+3576+3337+3115+3303+3304+3305+3310+3446+3440+3444+3458+3460+3551+3592+3606+3553+3725+5604+5606+6416+57506+4792+4793+29107+4938+23533+5578+91543+293+51284+8797+8795+7132+7706	0.0297402	39	1132	177	6890	0.291454	1.52666	0.034452	ACTG1//AGFG1//AKT2//AKT3//CCL2//CXCL8//DNAJB1//HLA-DPB1//HSPA1A//HSPA1B//HSPA1L//HSPA6//IFNA10//IFNA2//IFNA7//IFNG//IFNGR2//IKBKB//IL12A//IL18//IL1B//JUN//MAP2K1//MAP2K3//MAP2K4//MAVS//NFKBIA//NFKBIB//NXT1//OAS1//PIK3R5//PRKCA//RSAD2//SLC25A6//TLR7//TNFRSF10A//TNFRSF10B//TNFRSF1A//TRIM25
hsa00480	Glutathione metabolism - Homo sapiens (human)	http://www.genome.jp/kegg-bin/show_pathway?hsa00480+2539+2678+2686+2877+2936+2941+2946+9446+3417+4259+4953+5226+50484+6611	0.0318155	14	1132	51	6890	0.301734	1.49736	0.012367	G6PD//GGT1//GGT7//GPX2//GSR//GSTA4//GSTM2//GSTO1//IDH1//MGST3//ODC1//PGD//RRM2B//SMS
hsa04550	Signaling pathways regulating pluripotency of stem cells - Homo sapiens (human)	http://www.genome.jp/kegg-bin/show_pathway?hsa04550+90+93+208+10000+8313+1852+2260+7855+8325+8326+2885+6927+3211+3397+3398+3399+3400+3976+5604+4609+4617+5080+84759+84333+23533+5460+4087+4088+6926+7471+7477+7478	0.0345257	32	1132	142	6890	0.313536	1.46186	0.028269	ACVR1//ACVR2B//AKT2//AKT3//AXIN2//DUSP9//FGFR1//FZD5//FZD8//FZD9//GRB2//HNF1A//HOXB1//ID1//ID2//ID3//ID4//LIF//MAP2K1//MYC//MYF5//PAX6//PCGF1//PCGF5//PIK3R5//POU5F1//SMAD2//SMAD3//TBX3//WNT1//WNT7B//WNT8A
hsa03010	Ribosome - Homo sapiens (human)	http://www.genome.jp/kegg-bin/show_pathway?hsa03010+63875+9801+6150+9553+64969+140801+6137+23521+6139+200916+6147+6158+6122+6124+6129+6181+6207+6208+6210+6217+6223+6227+6228+51065+6191+6192+140032+6194+6201+6203+51187	0.0351928	31	1132	137	6890	0.313536	1.45355	0.027385	MRPL17//MRPL19//MRPL23//MRPL33//MRPS5//RPL10L//RPL13//RPL13A//RPL17//RPL22L1//RPL23A//RPL28//RPL3//RPL4//RPL7//RPLP2//RPS13//RPS14//RPS15A//RPS16//RPS19//RPS21//RPS23//RPS27L//RPS4X//RPS4Y1//RPS4Y2//RPS6//RPS7//RPS9//RSL24D1
hsa05219	Bladder cancer - Homo sapiens (human)	http://www.genome.jp/kegg-bin/show_pathway?hsa05219+1026+3576+1612+1956+5604+4313+4609+11186+5925+7057+7422	0.0375158	11	1132	38	6890	0.324401	1.42579	0.009717	CDKN1A//CXCL8//DAPK1//EGFR//MAP2K1//MMP2//MYC//RASSF1//RB1//THBS1//VEGFA
hsa04390	Hippo signaling pathway - Homo sapiens (human)	http://www.genome.jp/kegg-bin/show_pathway?hsa04390+71+268+154796+374+8313+27113+654+23418+1490+1495+29119+2246+7855+8325+8326+2736+3397+3398+3689+8994+4609+56288+5520+11186+5054+4087+4088+6934+7003+7471+7477+7478+25937+7531	0.0393543	34	1132	154	6890	0.330576	1.40501	0.030035	ACTG1//AMH//AMOT//AREG//AXIN2//BBC3//BMP6//CRB1//CTGF//CTNNA1//CTNNA3//FGF1//FZD5//FZD8//FZD9//GLI2//ID1//ID2//ITGB2//LIMD1//MYC//PARD3//PPP2R2A//RASSF1//SERPINE1//SMAD2//SMAD3//TCF7L2//TEAD1//WNT1//WNT7B//WNT8A//WWTR1//YWHAE
hsa05205	Proteoglycans in cancer - Homo sapiens (human)	http://www.genome.jp/kegg-bin/show_pathway?hsa05205+71+208+10000+817+858+998+1026+1956+1975+2065+2260+2317+2335+7855+8325+8326+2885+3059+3316+3693+5604+4313+4609+27250+23533+5328+5329+5578+5613+5727+5829+5962+6194+6237+4087+6714+7057+7097+7422+7448+7471+7477+7478	0.0456485	43	1132	204	6890	0.365668	1.34057	0.037986	ACTG1//AKT2//AKT3//CAMK2D//CAV2//CDC42//CDKN1A//EGFR//EIF4B//ERBB3//FGFR1//FLNB//FN1//FZD5//FZD8//FZD9//GRB2//HCLS1//HSPB2//ITGB5//MAP2K1//MMP2//MYC//PDCD4//PIK3R5//PLAU//PLAUR//PRKCA//PRKX//PTCH1//PXN//RDX//RPS6//RRAS//SMAD2//SRC//THBS1//TLR2//VEGFA//VTN//WNT1//WNT7B//WNT8A
hsa00910	Nitrogen metabolism - Homo sapiens (human)	http://www.genome.jp/kegg-bin/show_pathway?hsa00910+771+763+766+767+768+1373	0.0471908	6	1132	17	6890	0.365668	1.32614	0.0053	CA12//CA5A//CA7//CA8//CA9//CPS1
hsa05146	Amoebiasis - Homo sapiens (human)	http://www.genome.jp/kegg-bin/show_pathway?hsa05146+81+733+255631+1285+1286+2919+3576+2335+2769+3315+3458+3592+3553+7850+3689+23533+23236+5332+5578+5613+1992+5055+6317+5272+7097	0.0472632	25	1132	109	6890	0.365668	1.32548	0.022085	ACTN4//C8G//COL24A1//COL4A3//COL4A4//CXCL1//CXCL8//FN1//GNA15//HSPB1//IFNG//IL12A//IL1B//IL1R2//ITGB2//PIK3R5//PLCB1//PLCB4//PRKCA//PRKX//SERPINB1//SERPINB2//SERPINB3//SERPINB9//TLR2
hsa01212	Fatty acid metabolism - Homo sapiens (human)	http://www.genome.jp/kegg-bin/show_pathway?hsa01212+10449+31+32+2181+54898+60481+79071+3992+9415+51144+55825+9200+79966	0.0486773	13	1132	49	6890	0.366952	1.31267	0.011484	ACAA2//ACACA//ACACB//ACSL3//ELOVL2//ELOVL5//ELOVL6//FADS1//FADS2//HSD17B12//PECR//PTPLA//SCD5
