# Supplementary material for: Phosphorylation of glutaminase by PKCε is essential for its enzymatic activity and critically contributes to tumorigenesis
Source: Cell Res. 2018 Mar 7;28(6):655–69. doi: 10.1038/s41422-018-0021-y (PMC5993826; doi:10.1038/s41422-018-0021-y)
Supplement: Supplementary file 18 — Supplementary table 6 [file 41422_2018_21_MOESM18_ESM.xlsx]

## Sheet: Sheet1
Supplementary Table 6.Down-regulated genes in A549-WT cells cultured in glutamine free medium
Fold change and Regulation		Annotations								Raw Intensity		Normalized Intensity
Fold Change	Regulation	GenbankAccession	GenomicCoordinates	GeneSymbol	Description	Go	RefSeqAccession	UniGeneID	EntrezGeneID	[A549-WT Gln+](raw)	[A549-WT Gln-](raw)	[A549-WT Gln+](normalized)	[A549-WT Gln-](normalized)
1.01719	up	NM_004333	chr7:140434478-140434419	BRAF	Homo sapiens B-Raf proto-oncogene, serine/threonine kinase (BRAF), mRNA [NM_004333]	GO:0005515|GO:0043005|GO:0005886|GO:0031267|GO:0007264|GO:0043434|GO:0007268|GO:0060291|GO:0005634|GO:0051591|GO:0051291|GO:0042802|GO:0005829|GO:0005739|GO:0043524|GO:0000186|GO:0033138|GO:1900026|GO:0010764|GO:0000165|GO:0042127|GO:0071277|GO:0009887|GO:0070374|GO:0004709|GO:0035019|GO:2000301|GO:0048011|GO:0043066|GO:0046982|GO:0005509|GO:0043367|GO:0031434|GO:0035690|GO:0005524|GO:0044297|GO:…	NM_004333	Hs.550061	673	94.9536	148.395	7.15808	7.13349
1.25592	up	NM_015987	chr12:13127906-13127847	HEBP1	Homo sapiens heme binding protein 1 (HEBP1), mRNA [NM_015987]	GO:0005739|GO:0007623|GO:0005576|GO:0070062|GO:0020037|GO:0005829	NM_015987	Hs.642618	50865	1961.68	2452.06	11.4988	11.1701
1.08737	up	NM_178829	chr7:142637773-142637832	C7orf34	Homo sapiens chromosome 7 open reading frame 34 (C7orf34), mRNA [NM_178829]	GO:0005576	NM_178829	Hs.239676	135927	66.4053	92.8024	6.58414	6.4633
1.39357	up	NM_020188	chr16:81009944-81009885	CMC2	Homo sapiens C-x(9)-C motif containing 2 (CMC2), mRNA [NM_020188]	GO:0005739	NM_020188	Hs.55028	56942	2128.84	2355.42	11.5991	11.1203
1.17841	up	NM_016406	chr1:161127456-161127942	UFC1	Homo sapiens ubiquitin-fold modifier conjugating enzyme 1 (UFC1), mRNA [NM_016406]	GO:0005515|GO:0071568|GO:0034976|GO:0071569|GO:0070062	NM_016406	Hs.301412	51506	285.018	416.631	8.8232	8.58635
1.31035	up	NM_018042	chr17:33738460-33738401	SLFN12	Homo sapiens schlafen family member 12 (SLFN12), transcript variant 1, mRNA [NM_018042]	GO:0005524	NM_018042	Hs.663548	55106	15.7661	15.8773	4.33613	3.94619
2.30426	up	NM_080865	chr3:51991401-51991460	GPR62	Homo sapiens G protein-coupled receptor 62 (GPR62), mRNA [NM_080865]	GO:0043235|GO:0008150|GO:0007186|GO:0005886|GO:0004930|GO:0016021|GO:0005575	NM_080865	Hs.232213	118442	209.943	152.214	8.37525	7.17095
1.09167	up		chr14:55033854-55033913	SAMD4A	sterile alpha motif domain containing 4A [Source:HGNC Symbol;Acc:HGNC:23023] [ENST00000554335]	GO:0017148|GO:0005737|GO:0030054|GO:0045202|GO:0045727|GO:0030371|GO:0030425			23034	47.5406	63.4485	6.06417	5.93764
1.12205	up	NM_182923	chr14:104142084-104143801	KLC1	Homo sapiens kinesin light chain 1 (KLC1), transcript variant 2, mRNA [NM_182923]	GO:0005515|GO:0030424|GO:0005871|GO:0005874|GO:0035418|GO:0003777|GO:0035617|GO:0006886|GO:0030426|GO:0005829|GO:0019886|GO:0003774|GO:0015631|GO:0016020|GO:0007596|GO:0035253|GO:0008152|GO:0043025|GO:0016032|GO:0016023|GO:0008088|GO:0007018	NM_182923	Hs.20107	3831	248.438	381.638	8.6185	8.45235
1.73931	up	XR_428276	chr7:56887238-56887179				XR_428276	Hs.520384		1433.42	1326.57	11.0617	10.2632
1.1689	up	NR_036484	chr7:121946604-121946663	FEZF1-AS1	Homo sapiens FEZF1 antisense RNA 1 (FEZF1-AS1), long non-coding RNA [NR_036484]		NR_036484	Hs.664204	154860	102.569	140.582	7.28243	7.05727
1.09272	up	NM_020996	chr12:4543407-4543348	FGF6	Homo sapiens fibroblast growth factor 6 (FGF6), mRNA [NM_020996]	GO:0008286|GO:0048011|GO:0008284|GO:0008283|GO:0048015|GO:0007267|GO:0005104|GO:0005576|GO:0001525|GO:0005615|GO:0042383|GO:0007165|GO:0007173|GO:0001502|GO:0008543|GO:0045087|GO:0051781|GO:0045445|GO:0008083|GO:0038095	NM_020996	Hs.166015	2251	25.7835	32.2482	5.1002	4.97228
1.45071	up	NM_181807	chr11:31312257-31312198	DCDC1	Homo sapiens doublecortin domain containing 1 (DCDC1), mRNA [NM_181807]	GO:0035556	NM_181807	Hs.592000	341019	36.758	36.0868	5.66911	5.13235
1.12744	up	NM_004466	chr13:93519265-93519324	GPC5	Homo sapiens glypican 5 (GPC5), mRNA [NM_004466]	GO:0005886|GO:0007603|GO:0005796|GO:0005975|GO:0005578|GO:0006027|GO:0043395|GO:0005576|GO:0044281|GO:0031225|GO:0001523|GO:0005615|GO:0006024|GO:0005887|GO:0009405|GO:0030204|GO:0030203|GO:0043202	NM_004466	Hs.655675	2262	24.4066	29.3078	5.0112	4.83815
1.04818	up	NM_002405	chr22:37865384-37865325	MFNG	Homo sapiens MFNG O-fucosylpeptide 3-beta-N-acetylglucosaminyltransferase (MFNG), transcript variant 1, mRNA [NM_002405]	GO:0045747|GO:0033829|GO:0007389|GO:0030173|GO:0008152|GO:0005615|GO:0046872|GO:0032092	NM_002405	Hs.517603	4242	174.381	282.219	8.09988	8.032
1.60267	up	NM_001004695	chr1:248436213-248436154	OR2T33	Homo sapiens olfactory receptor, family 2, subfamily T, member 33 (OR2T33), mRNA [NM_001004695]	GO:0050911|GO:0004984|GO:0007186|GO:0005886|GO:0004930|GO:0016021	NM_001004695	Hs.553783	391195	18.529	15.3866	4.58378	3.90331
1.31777	up	AK093639	chr10:6568397-6568338	LOC100130920	Homo sapiens cDNA FLJ36320 fis, clone THYMU2005480. [AK093639]			Hs.683904	100130920	106.225	129.239	7.34025	6.94215
1.33049	up	BC062748	chr7:105206847-105206788	EFCAB10	Homo sapiens cDNA clone IMAGE:6616931, partial cds. [BC062748]	GO:0005509		Hs.719432	100130771	57.286	64.2839	6.36624	5.95429
3.50473	up	NM_003049	chr14:70242941-70242882	SLC10A1	Homo sapiens solute carrier family 10 (sodium/bile acid cotransporter), member 1 (SLC10A1), mRNA [NM_003049]	GO:0016323|GO:0005886|GO:0005887|GO:0015721|GO:0008508|GO:0006810|GO:0008206|GO:0044281|GO:0006814|GO:0055085	NM_003049	Hs.952	6554	355.11	174.185	9.15336	7.34405
1.23161	up	NM_000089	chr7:94058643-94058702	COL1A2	Homo sapiens collagen, type I, alpha 2 (COL1A2), mRNA [NM_000089]	GO:0005515|GO:0046332|GO:0007266|GO:0050900|GO:0005615|GO:0046872|GO:0005584|GO:0042802|GO:0070208|GO:0071230|GO:0022617|GO:0030198|GO:0030199|GO:0030574|GO:0042476|GO:0007179|GO:0030674|GO:0070062|GO:0001568|GO:0048407|GO:0030168|GO:0005576|GO:0006898|GO:0031012|GO:0001501|GO:0007596|GO:0008217|GO:0005788|GO:0043589|GO:0005201	NM_000089	Hs.489142	1278	17.553	18.7686	4.50117	4.20063
1.50653	up	NM_032656	chr12:125431661-125431602	DHX37	Homo sapiens DEAH (Asp-Glu-Ala-His) box polypeptide 37 (DHX37), mRNA [NM_032656]	GO:0004004|GO:0006396|GO:0005737|GO:0005730|GO:0005524	NM_032656	Hs.107382	57647	2902.38	2892.11	12.0092	11.4179
1.15821	up	NM_198471	chr19:8387752-8387693	KANK3	Homo sapiens KN motif and ankyrin repeat domains 3 (KANK3), mRNA [NM_198471]		NM_198471	Hs.745036	256949	99.2277	136.575	7.23329	7.0214
1.12818	up	NM_152358	chr19:50657886-50655879	IZUMO2	Homo sapiens IZUMO family member 2 (IZUMO2), mRNA [NM_152358]	GO:0016021	NM_152358	Hs.414175	126123	30.7647	38.0168	5.38234	5.20835
1.20551	up	NR_003111	chr3:129115974-129115915	RPL32P3	Homo sapiens ribosomal protein L32 pseudogene 3 (RPL32P3), non-coding RNA [NR_003111]		NR_003111	Hs.652423	132241	5091.39	6043.3	12.7576	12.4879
1.09703	up	NM_017922	chr14:45584252-45584311	PRPF39	Homo sapiens pre-mRNA processing factor 39 (PRPF39), mRNA [NM_017922]	GO:0008380|GO:0006397|GO:0005634	NM_017922	Hs.274337	55015	191.275	298.19	8.23686	8.10326
1.68956	up	NM_001018053	chr1:207253693-207253752	PFKFB2	Homo sapiens 6-phosphofructo-2-kinase/fructose-2,6-biphosphatase 2 (PFKFB2), transcript variant 2, mRNA [NM_001018053]	GO:0005515|GO:0006089|GO:0019901|GO:0005975|GO:0033133|GO:0044281|GO:0005524|GO:0006096|GO:0009749|GO:0005829|GO:0004331|GO:0016311|GO:0006007|GO:0009405|GO:0046835|GO:0006006|GO:0032024|GO:0006003|GO:0003873|GO:0006000	NM_001018053	Hs.282702	5208	55.5212	48.3854	6.31306	5.55641
1.17665	up	NM_001160124	chr10:3827429-3827370	KLF6	Homo sapiens Kruppel-like factor 6 (KLF6), transcript variant B, mRNA [NM_001160124]	GO:0005737|GO:0030183|GO:0019221|GO:0005634|GO:0045893|GO:0003677|GO:0046872|GO:0006351	NM_001160124	Hs.4055	1316	14.0518	15.598	4.15414	3.91946
1.15067	up	NM_002006	chr4:123819317-123819376	FGF2	Homo sapiens fibroblast growth factor 2 (basic) (FGF2), mRNA [NM_002006]	GO:0060045|GO:0005515|GO:0001658|GO:0048598|GO:0005615|GO:0010764|GO:0007173|GO:0006935|GO:0032958|GO:0043552|GO:0061045|GO:0030198|GO:0060548|GO:0009887|GO:0051781|GO:0070374|GO:0051209|GO:0005125|GO:0042056|GO:0043536|GO:0008543|GO:0045087|GO:0042060|GO:0014843|GO:0045893|GO:0008083|GO:0038095|GO:0043537|GO:0008286|GO:0008284|GO:0060591|GO:0002042|GO:0007265|GO:0005634|GO:0042660|GO:0000187|GO:…	NM_002006	Hs.284244	2247	127.643	183.365	7.61751	7.41504
4.71692	up	NM_016639	chr16:3072180-3072239	TNFRSF12A	Homo sapiens tumor necrosis factor receptor superfamily, member 12A (TNFRSF12A), mRNA [NM_016639]	GO:0005515|GO:2001238|GO:0043065|GO:0005886|GO:0009986|GO:0045773|GO:0045765|GO:0001525|GO:0097191|GO:0001726|GO:0006931|GO:0061041|GO:0016021	NM_016639	Hs.355899	51330	4605.23	1446.43	12.6269	10.3891
1.04646	up	NM_001085375	chr1:162356483-162356542	C1orf226	Homo sapiens chromosome 1 open reading frame 226 (C1orf226), transcript variant 2, mRNA [NM_001085375]		NM_001085375	Hs.447011	400793	488.091	787.747	9.5804	9.51488
1.17696	up	NM_017652	chr19:58291275-58291334	ZNF586	Homo sapiens zinc finger protein 586 (ZNF586), transcript variant 1, mRNA [NM_017652]	GO:0006355|GO:0005634|GO:0003677|GO:0046872|GO:0006351	NM_017652	Hs.625133	54807	94.9662	127.708	7.15847	6.9234
1.48109	up	NM_020212	chr15:90281345-90281404	WDR93	Homo sapiens WD repeat domain 93 (WDR93), transcript variant 1, mRNA [NM_020212]	GO:0016651|GO:0022900	NM_020212	Hs.177557	56964	300.391	352.338	8.90716	8.34051
2.00213	up	NM_002195	chr9:5233695-5233754	INSL4	Homo sapiens insulin-like 4 (placenta) (INSL4), mRNA [NM_002195]	GO:0007165|GO:0007565|GO:0005179|GO:0008283|GO:0005159|GO:0007267|GO:0005102|GO:0007275|GO:0005615	NM_002195	Hs.418506	3641	2427.54	1875.64	11.7647	10.7632
1.42159	up	NM_021014	chrX:48213519-48213460	SSX3	Homo sapiens synovial sarcoma, X breakpoint 3 (SSX3), mRNA [NM_021014]	GO:0006355|GO:0005634|GO:0003676|GO:0006351	NM_021014	Hs.558445	10214	62.9746	66.3068	6.50568	5.99817
1.13994	up	NM_014483	chr3:29925698-29938927	RBMS3	Homo sapiens RNA binding motif, single stranded interacting protein 3 (RBMS3), transcript variant 2, mRNA [NM_014483]	GO:0005737|GO:0000166|GO:0045727|GO:0003730	NM_014483	Hs.221436	27303	99.6521	139.825	7.23902	7.05006
3.10991	up	NM_001276687	chr1:237167614-237167555	MT1HL1	Homo sapiens metallothionein 1H-like 1 (MT1HL1), mRNA [NM_001276687]	GO:0046872	NM_001276687	Hs.632513	645745	1222.77	639.354	10.8394	9.20252
1.26064	up	NM_145268	chr7:129856213-129856272	SSMEM1	Homo sapiens serine-rich single-pass membrane protein 1 (SSMEM1), mRNA [NM_145268]	GO:0016021	NM_145268	Hs.351816	136263	13.437	13.8327	4.08389	3.74974
1.00288	up	NM_004553	chr5:1802479-1814502	NDUFS6	Homo sapiens NADH dehydrogenase (ubiquinone) Fe-S protein 6, 13kDa (NADH-coenzyme Q reductase) (NDUFS6), mRNA [NM_004553]	GO:0005743|GO:0009055|GO:0010259|GO:0044281|GO:0022904|GO:0005747|GO:0006936|GO:0035264|GO:0070584|GO:0006120|GO:0006631|GO:0072358|GO:0008137|GO:0044237	NM_004553	Hs.408257	4726	1162.95	1884.94	10.7746	10.7704
1.4515	up	AK123339	chr3:129327672-129327731	LOC100132207	Homo sapiens cDNA FLJ41345 fis, clone BRAWH2002761. [AK123339]			Hs.633570	100132207	11165.4	9815.94	13.7717	13.2341
2.39563	up	NM_006391	chr11:9467009-9467068	IPO7	Homo sapiens importin 7 (IPO7), mRNA [NM_006391]	GO:0005515|GO:0005215|GO:0006606|GO:0007165|GO:0042393|GO:0050790|GO:0005083|GO:0005737|GO:0016020|GO:0005643|GO:0045087|GO:0008536|GO:0016032|GO:0005654	NM_006391	Hs.744911	10527	79.8275	50.3364	6.87341	5.61301
3.55991	up	NM_018378	chr16:67197815-67197874	FBXL8	Homo sapiens F-box and leucine-rich repeat protein 8 (FBXL8), mRNA [NM_018378]	GO:0005515	NM_018378	Hs.710714	55336	211.544	98.5072	8.38764	6.5558
1.06071	up	NM_014209	chr19:36135710-36135769	ETV2	Homo sapiens ets variant 2 (ETV2), transcript variant 1, mRNA [NM_014209]	GO:2000382|GO:0006357|GO:0006366|GO:0000981|GO:0001824|GO:0048514|GO:0005634|GO:0001890|GO:0000978|GO:0030154|GO:0001077|GO:0007219|GO:0045944|GO:0060803|GO:0030218|GO:0016055|GO:0045603	NM_014209	Hs.194061	2116	158.929	252.172	7.95656	7.87153
1.39786	up	NM_004339	chr21:46269935-46269876	PTTG1IP	Homo sapiens pituitary tumor-transforming 1 interacting protein (PTTG1IP), transcript variant 1, mRNA [NM_004339]	GO:0003674|GO:0005737|GO:0016020|GO:0007275|GO:0005634|GO:0004872|GO:0016021|GO:0006606|GO:0070062	NM_004339	Hs.474010	754	1961.23	2215.73	11.4969	11.0137
1.23361	up	NM_002487	chr15:23931114-23931055	NDN	Homo sapiens necdin, melanoma antigen (MAGE) family member (NDN), mRNA [NM_002487]	GO:0048011|GO:0005813|GO:0006355|GO:0008285|GO:0043015|GO:0008347|GO:0048675|GO:0005634|GO:0042995|GO:0009791|GO:0007417|GO:0003677|GO:0019233|GO:0006351|GO:0005829|GO:0007399|GO:0048871|GO:0003016|GO:0007413|GO:0071514|GO:0043204|GO:0001764|GO:0040008	NM_002487	Hs.50130	4692	12.6225	13.2698	3.99324	3.69035
1.20282	up	NM_001451	chr16:86547686-86547745	FOXF1	Homo sapiens forkhead box F1 (FOXF1), mRNA [NM_001451]	GO:0006366|GO:0001756|GO:0003705|GO:0007224|GO:0007507|GO:0016337|GO:0030198|GO:0060438|GO:0043305|GO:0000977|GO:0030335|GO:0048286|GO:0051150|GO:0000122|GO:0001701|GO:0045198|GO:0060441|GO:0072189|GO:0071345|GO:0072001|GO:0045893|GO:0060446|GO:0051145|GO:0060426|GO:0007368|GO:0030324|GO:0030323|GO:0010811|GO:0005634|GO:0003214|GO:0045944|GO:0048371|GO:0097070|GO:0005667|GO:0001568|GO:0003197|GO:…	NM_001451	Hs.155591	2294	35.7446	42.0647	5.61963	5.35321
3.11236	up	NM_000602	chr7:100781555-100781614	SERPINE1	Homo sapiens serpin peptidase inhibitor, clade E (nexin, plasminogen activator inhibitor type 1), member 1 (SERPINE1), mRNA [NM_000602]	GO:0033629|GO:0005515|GO:0010467|GO:0035491|GO:0006367|GO:0010469|GO:0005886|GO:0004867|GO:2000098|GO:0002020|GO:0005615|GO:0032757|GO:0014912|GO:0061044|GO:0061045|GO:0030198|GO:0045944|GO:0042127|GO:0031093|GO:0007179|GO:0070062|GO:0030336|GO:0005102|GO:0051918|GO:0030168|GO:0005576|GO:0001525|GO:0045766|GO:0006351|GO:0031012|GO:0010951|GO:0050829|GO:0071222|GO:0007596|GO:0030194|GO:0030195|GO:…	NM_000602	Hs.414795	5054	102.591	51.4428	7.28292	5.64491
1.02585	up	NM_130773	chr2:125672642-125672701	CNTNAP5	Homo sapiens contactin associated protein-like 5 (CNTNAP5), mRNA [NM_130773]	GO:0016021|GO:0007155	NM_130773	Hs.660653	129684	50.5282	72.7008	6.16169	6.12486
2.29263	up	NM_001753	chr7:116200742-116200801	CAV1	Homo sapiens caveolin 1, caveolae protein, 22kDa (CAV1), transcript variant 1, mRNA [NM_001753]	GO:0005515|GO:0043627|GO:0019915|GO:0010524|GO:0030879|GO:0006940|GO:0030301|GO:0005113|GO:0042802|GO:0005622|GO:0016050|GO:0000165|GO:0031397|GO:0032507|GO:0005938|GO:0042632|GO:0005811|GO:0019901|GO:0000122|GO:0019217|GO:0044325|GO:0016504|GO:0043234|GO:0005929|GO:0005887|GO:0007519|GO:0002931|GO:0032570|GO:0006641|GO:0045121|GO:0019899|GO:0005925|GO:0032091|GO:0005886|GO:0005783|GO:0031295|GO:…	NM_001753	Hs.74034	857	2101.91	1452.92	11.5902	10.3932
1.25538	up	NM_006123	chrX:148568759-148568700	IDS	Homo sapiens iduronate 2-sulfatase (IDS), transcript variant 2, mRNA [NM_006123]	GO:0030207|GO:0005975|GO:0004423|GO:0009405|GO:0006027|GO:0044281|GO:0030204|GO:0030203|GO:0046872|GO:0043202	NM_006123	Hs.460960	3423	388.486	535.86	9.2712	8.94308
1.13132	up	NM_012286	chrX:102930926-102930867	MORF4L2	Homo sapiens mortality factor 4 like 2 (MORF4L2), transcript variant 2, mRNA [NM_012286]	GO:0005515|GO:0006281|GO:0045944|GO:0006325|GO:0005730|GO:0051155|GO:0005654|GO:0040008|GO:0006351|GO:0016568	NM_012286	Hs.326387	9643	4228.14	5459.57	12.5311	12.3531
1.06473	up	NM_001805	chr14:23586606-23586547	CEBPE	Homo sapiens CCAAT/enhancer binding protein (C/EBP), epsilon (CEBPE), mRNA [NM_001805]	GO:0006909|GO:0046982|GO:0006952|GO:0042089|GO:0000978|GO:0006351|GO:0042803|GO:0001077|GO:0071222|GO:0045944|GO:0030225|GO:0005654|GO:0042742	NM_001805	Hs.558308	1053	15.169	18.5618	4.2729	4.18241
1.11242	up	NM_173854	chr1:205758434-205758375	SLC41A1	Homo sapiens solute carrier family 41 (magnesium transporter), member 1 (SLC41A1), mRNA [NM_173854]	GO:0005886|GO:0008324|GO:0016021|GO:0055085	NM_173854	Hs.20274	254428	260.011	402.192	8.68649	8.53279
1.48945	up	NM_016657	chr22:38877404-38877463	KDELR3	Homo sapiens KDEL (Lys-Asp-Glu-Leu) endoplasmic reticulum protein retention receptor 3 (KDELR3), transcript variant 2, mRNA [NM_016657]	GO:0046923|GO:0005789|GO:0016021|GO:0006621|GO:0016192|GO:0015031|GO:0006987|GO:0044267|GO:0030968	NM_016657	Hs.745072	11015	651.339	739.421	9.99428	9.4195
1.53564	up	A23747	chr7:142499120-142499838		T cell receptor beta constant 1 [Source:HGNC Symbol;Acc:HGNC:12156] [ENST00000613594]			Hs.449320		223.62	248.467	8.46888	7.85004
1.159	up		chr7:31553759-31553818	CCDC129	coiled-coil domain containing 129 [Source:HGNC Symbol;Acc:HGNC:27363] [ENST00000409717]	GO:0005102			223075	286.575	426.001	8.83427	8.62139
1.38055	up	NM_020732	chr6:157469939-157469998	ARID1B	Homo sapiens AT rich interactive domain 1B (SWI1-like) (ARID1B), transcript variant 2, mRNA [NM_020732]	GO:0005515|GO:0071565|GO:0005737|GO:0016514|GO:0003713|GO:0005654|GO:0048096|GO:0003677|GO:0006351|GO:0007399	NM_020732	Hs.291587	57492	506.015	624.182	9.63211	9.16687
1.10756	up	NM_001242	chr12:6560640-6560699	CD27	Homo sapiens CD27 molecule (CD27), mRNA [NM_001242]	GO:0005515|GO:0043066|GO:0016064|GO:0070233|GO:0045471|GO:0045579|GO:0046330|GO:0005576|GO:0097191|GO:0008588|GO:0005887|GO:0043154|GO:0007166|GO:0009897|GO:0043027|GO:0070062|GO:0004888	NM_001242	Hs.355307	939	74.8643	103.184	6.76826	6.62088
10.0658	up		chr5:089233808-089233867							114.28	17.7819	7.45518	4.12379
2.88807	up	NM_177995	chr9:96871739-96871798	PTPDC1	Homo sapiens protein tyrosine phosphatase domain containing 1 (PTPDC1), transcript variant 2, mRNA [NM_177995]	GO:0030030|GO:0005654|GO:0008138|GO:0035335|GO:0004725	NM_177995	Hs.437943	138639	161.503	91.9799	7.97983	6.44972
2.22273	up	NM_022820	chr7:99463831-99463890	CYP3A43	Homo sapiens cytochrome P450, family 3, subfamily A, polypeptide 43 (CYP3A43), transcript variant 1, mRNA [NM_022820]	GO:0004497|GO:0006805|GO:0070330|GO:0005506|GO:0005789|GO:0044281|GO:0055114|GO:0020037		Hs.306220	64816	229.27	175.339	8.50623	7.3539
1.14064	up	NM_001010873	chr6:41011969-41012028	TSPO2	Homo sapiens translocator protein 2 (TSPO2), transcript variant 1, mRNA [NM_001010873]	GO:0015485|GO:0005783|GO:0006810|GO:0005789|GO:0016021	NM_001010873	Hs.357392	222642	280.801	423.224	8.80183	8.61199
1.13589	up	BC115004	chr7:140244416-140244357	DENND2A	DENN/MADD domain containing 2A [Source:HGNC Symbol;Acc:HGNC:22212] [ENST00000492720]	GO:0017112|GO:0005737|GO:0042147|GO:0032851|GO:0015629|GO:0015031		Hs.6385	27147	36.6612	45.9033	5.66389	5.48007
1.3507	up		chr15:60682740-60682799		Q3SZ59_BOVIN (Q3SZ59) Ribosomal protein L36a, partial (96%) [THC2542270]					6298.23	6503.7	13.0322	12.5985
1.56854	up	NM_014056	chr3:42826804-42826745	HIGD1A	Homo sapiens HIG1 hypoxia inducible domain family, member 1A (HIGD1A), transcript variant 3, mRNA [NM_014056]	GO:0043234|GO:0043066|GO:0090201|GO:0070469|GO:0005743|GO:0071456|GO:0042149|GO:0016021|GO:0055114	NM_014056	Hs.728813	25994	2888.69	2761.34	11.9995	11.3501
1.58552	up	NM_005683	chr2:231774885-231774826	GPR55	Homo sapiens G protein-coupled receptor 55 (GPR55), mRNA [NM_005683]	GO:0007186|GO:0005886|GO:0005887|GO:0004930|GO:0045453|GO:0035025|GO:0045671|GO:0070374|GO:0007202|GO:0004949	NM_005683	Hs.114545	9290	340.518	376.348	9.09602	8.43106
1.02773	up	NM_006227	chr20:44527701-44527642	PLTP	Homo sapiens phospholipid transfer protein (PLTP), transcript variant 1, mRNA [NM_006227]	GO:0006629|GO:0006869|GO:0005576|GO:0030317|GO:0010189|GO:0005615|GO:0008289	NM_006227	Hs.439312	5360	57.4193	84.3818	6.36914	6.32968
1.26346	up	NM_138333	chr9:71396108-71396167	FAM122A	Homo sapiens family with sequence similarity 122A (FAM122A), mRNA [NM_138333]		NM_138333	Hs.655572	116224	823.577	1087.86	10.3173	9.9799
1.32419	up	NM_001077198	chr2:220084835-220084776	ATG9A	Homo sapiens autophagy related 9A (ATG9A), transcript variant 1, mRNA [NM_001077198]	GO:0005515|GO:0005802|GO:0005776|GO:0000422|GO:0005770|GO:0000421|GO:0031410|GO:0000407|GO:0015031|GO:0034497|GO:0016020|GO:0045087|GO:0034067|GO:0031902|GO:0005789|GO:0034727|GO:0016021|GO:0055037|GO:0000045|GO:0005768	NM_001077198	Hs.323363	79065	122.473	149.999	7.55577	7.15065
1.52995	up	XR_424364	chr12:55828616-55828557	LOC102724074	PREDICTED: Homo sapiens uncharacterized LOC102724074 (LOC102724074), ncRNA [XR_424364]		XR_424364		102724074	116.781	123.309	7.48277	6.86928
1.07141	up	AB051501	chr9:43908953-43909012		contactin associated protein-like 3B [Source:HGNC Symbol;Acc:HGNC:32035] [ENST00000618777]			Hs.128474		288.522	465.471	8.84624	8.74673
1.17355	up	NM_000179	chr2:48033919-48033978	MSH6	Homo sapiens mutS homolog 6 (MSH6), transcript variant 1, mRNA [NM_000179]	GO:0005515|GO:0000790|GO:0030983|GO:0032405|GO:0005886|GO:0035064|GO:0016446|GO:0008340|GO:0042803|GO:0043231|GO:0005737|GO:0003690|GO:0051096|GO:0032357|GO:0006298|GO:0009411|GO:0016887|GO:0007131|GO:0008094|GO:0000400|GO:0005794|GO:0000287|GO:0008630|GO:0045190|GO:0000228|GO:0005524|GO:0097193|GO:0032142|GO:0043570|GO:0032143|GO:0032301|GO:0006281|GO:0043531|GO:0000710|GO:0032137|GO:0003682|GO:…	NM_000179	Hs.445052	2956	3642.5	4591.25	12.3143	12.0834
1.25486	up		chr1:3831740-3831799	LINC01134	Homo sapiens long intergenic non-protein coding RNA 1134 (LINC01134), long non-coding RNA [NR_024455]		NR_024455	Hs.307652	100133612	51.4319	60.0185	6.19009	5.86256
1.1926	up	NM_001251902	chr17:7292997-7293056	TNK1	Homo sapiens tyrosine kinase, non-receptor, 1 (TNK1), transcript variant 1, mRNA [NM_001251902]	GO:0005515|GO:0030308|GO:0051427|GO:0005524|GO:0030154|GO:0031234|GO:0005829|GO:0046580|GO:0005737|GO:0046777|GO:0016020|GO:0016477|GO:0045087|GO:0042127|GO:0006468|GO:0004713|GO:0004871|GO:0038083|GO:0004715|GO:0007169	NM_001251902	Hs.203420	8711	409.438	595.707	9.35084	9.09673
1.62701	up	NM_025261	chr6:31686608-31686549	LY6G6C	Homo sapiens lymphocyte antigen 6 complex, locus G6C (LY6G6C), mRNA [NM_025261]	GO:0005886|GO:0031225	NM_025261	Hs.732272	80740	174.852	181.495	8.10398	7.40175
1.95636	up	NM_001144956	chr1:151701998-151702057	RIIAD1	Homo sapiens regulatory subunit of type II PKA R-subunit (RIIa) domain containing 1 (RIIAD1), mRNA [NM_001144956]		NM_001144956	Hs.297967	284485	219.109	190.506	8.44082	7.47265
1.07632	up	XM_005246263	chr2:153501972-153502031	FMNL2	PREDICTED: Homo sapiens formin-like 2 (FMNL2), transcript variant X1, mRNA [XM_005246263]	GO:0005737|GO:0030866|GO:0022604|GO:0007010|GO:0017048|GO:0003779	XM_005246263	Hs.654630	114793	73.1356	103.84	6.73529	6.62919
1.8833	up	NM_004791	chr13:102367979-102368038	ITGBL1	Homo sapiens integrin, beta-like 1 (with EGF-like repeat domains) (ITGBL1), transcript variant 1, mRNA [NM_004791]	GO:0005576|GO:0007155	NM_004791	Hs.696554	9358	17.3681	12.2095	4.48557	3.57231
2.21535	up	NM_197958	chr15:71143871-71143812	LARP6	Homo sapiens La ribonucleoprotein domain family, member 6 (LARP6), transcript variant 2, mRNA [NM_197958]	GO:0006396|GO:0005737|GO:0000166|GO:0030529|GO:0003723|GO:0005634|GO:0006417	NM_197958	Hs.416755	55323	4690.22	3076.01	12.6502	11.5027
1.64474	up	NM_001100	chr1:229567168-229567109	ACTA1	Homo sapiens actin, alpha 1, skeletal muscle (ACTA1), mRNA [NM_001100]	GO:0030240|GO:0005515|GO:0001725|GO:0030049|GO:0005884|GO:0009991|GO:0048741|GO:0072562|GO:0048545|GO:0015629|GO:0030017|GO:0005524|GO:0005615|GO:0005829|GO:0009612|GO:0006936|GO:0010226|GO:0043531|GO:0043503|GO:0005200|GO:0005865|GO:0016049|GO:0017022|GO:0070062	NM_001100	Hs.1288	58	34.5944	29.6027	5.56786	4.85
1.4385	up	NM_001077416	chr16:75574021-75573962	TMEM231	Homo sapiens transmembrane protein 231 (TMEM231), transcript variant 1, mRNA [NM_001077416]	GO:0042384|GO:0060170|GO:0035869|GO:0036038|GO:0016021|GO:0007224	NM_001077416	Hs.156784	79583	53.1523	54.1537	6.2423	5.71774
1.11461	up	NM_019091	chr2:179369325-179369384	PLEKHA3	Homo sapiens pleckstrin homology domain containing, family A (phosphoinositide binding specific) member 3 (PLEKHA3), mRNA [NM_019091]	GO:0008150|GO:0005545|GO:0005794|GO:0005543|GO:0016020|GO:0005575	NM_019091	Hs.41086	65977	290.505	449.735	8.85718	8.70065
1.50674	up	NM_001431	chr6:131161674-131161615	EPB41L2	Homo sapiens erythrocyte membrane protein band 4.1-like 2 (EPB41L2), transcript variant 1, mRNA [NM_001431]	GO:0008091|GO:0030054|GO:0005886|GO:0003779|GO:0005634|GO:0008180|GO:0005198|GO:0030866|GO:0005654|GO:0042731|GO:0005925|GO:0019898|GO:0070062	NM_001431	Hs.486470	2037	128.149	137.822	7.62455	7.03312
1.32649	up	NM_001278295	chr2:219891961-219891902	CCDC108	Homo sapiens coiled-coil domain containing 108 (CCDC108), transcript variant 3, mRNA [NM_001278295]	GO:0016021	NM_001278295	Hs.147762	255101	84.7624	99.1557	6.97404	6.56643
1.929	up	NM_001039550	chr2:220148183-220149384	DNAJB2	Homo sapiens DnaJ (Hsp40) homolog, subfamily B, member 2 (DNAJB2), transcript variant 1, mRNA [NM_001039550]	GO:0005515|GO:0006986|GO:0090084|GO:0000502|GO:0030308|GO:0008285|GO:0016234|GO:0090086|GO:0051087|GO:0032436|GO:0005634|GO:0030433|GO:0005829|GO:0042026|GO:0006457|GO:0070628|GO:0031398|GO:0030544|GO:0051082|GO:0031593	NM_001039550	Hs.77768	3300	60.0907	46.0368	6.43162	5.48377
1.94383	up	NM_016086	chr7:75651210-75643188	STYXL1	Homo sapiens serine/threonine/tyrosine interacting-like 1 (STYXL1), mRNA [NM_016086]	GO:0035556|GO:0006470|GO:0008138	NM_016086	Hs.11615	51657	248.696	216.437	8.61979	7.66089
1.1592	up	AK090610	chr12:132589812-132593138	EP400NL	EP400 N-terminal like [Source:HGNC Symbol;Acc:HGNC:26602] [ENST00000443539]			Hs.122115	347918	35.4846	43.4699	5.60729	5.39416
1.18003	up	NM_032211	chr10:100007805-100007746	LOXL4	Homo sapiens lysyl oxidase-like 4 (LOXL4), mRNA [NM_032211]	GO:0043235|GO:0005515|GO:0016020|GO:0005507|GO:0004720|GO:0005615|GO:0006898|GO:0070062|GO:0055114|GO:0005044	NM_032211	Hs.306814	84171	28.7002	33.6371	5.27156	5.03274
1.17317	up	NM_001282450	chr11:64083361-64083420	ESRRA	Homo sapiens estrogen-related receptor alpha (ESRRA), transcript variant 2, mRNA [NM_001282450]	GO:0005515|GO:0010467|GO:0006367|GO:0051216|GO:0003707|GO:0005634|GO:0045944|GO:0042127|GO:0015630|GO:0043401|GO:0004879|GO:0005496|GO:0006355|GO:0006996|GO:0019904|GO:0005730|GO:0045670|GO:0000122|GO:0000978|GO:0003677|GO:0045171|GO:0043565|GO:0001078|GO:0045667|GO:0001077|GO:0005654|GO:0008270|GO:0007005|GO:0030522	NM_001282450	Hs.110849	2101	61.6283	79.4129	6.47147	6.24107
1.14347	up		chr9:140995570-140995629		HUMCACHNTA N-type calcium channel alpha-1 subunit {Homo sapiens} (exp=-1; wgp=0; cg=0), partial (7%) [THC2774269]					40.0342	49.9701	5.79619	5.60277
1.46819	up	NM_032548	chr3:127399373-127399432	ABTB1	Homo sapiens ankyrin repeat and BTB (POZ) domain containing 1 (ABTB1), transcript variant 1, mRNA [NM_032548]	GO:0005737|GO:0005886|GO:0005730|GO:0003746|GO:0006414	NM_032548	Hs.107812	80325	483.414	563.148	9.56882	9.01478
1.23575	up	NM_014207	chr11:60895260-60895319	CD5	Homo sapiens CD5 molecule (CD5), mRNA [NM_014207]	GO:0005515|GO:0008037|GO:0005886|GO:0008283|GO:0005887|GO:0031295|GO:0004872|GO:0097190|GO:0009897|GO:0006898|GO:0005044|GO:0004888	NM_014207	Hs.58685	921	15.1228	16.0382	4.26603	3.96064
1.56742	up	NM_052965	chr1:184042890-184042949	TSEN15	Homo sapiens TSEN15 tRNA splicing endonuclease subunit (TSEN15), transcript variant 1, mRNA [NM_052965]	GO:0006397|GO:0006388|GO:0005730|GO:0000213	NM_052965	Hs.548197	116461	390.875	428.218	9.27957	8.63117
1.13798	up	NM_002091	chr18:56897918-56897977	GRP	Homo sapiens gastrin-releasing peptide (GRP), transcript variant 1, mRNA [NM_002091]	GO:0007165|GO:0007218|GO:0005102|GO:0005576|GO:0005184|GO:0005615	NM_002091	Hs.153444	2922	27.2018	32.7423	5.18128	4.99481
1.54612	up	NM_004779	chr5:154255813-154255872	CNOT8	Homo sapiens CCR4-NOT transcription complex, subunit 8 (CNOT8), transcript variant 1, mRNA [NM_004779]	GO:0005515|GO:0010467|GO:0008284|GO:0006355|GO:0008285|GO:0003700|GO:0003723|GO:0043928|GO:0005634|GO:0046872|GO:0030014|GO:0006351|GO:0006417|GO:0005829|GO:0005622|GO:0004535|GO:0000175|GO:0035195|GO:0061014|GO:0000289|GO:0000288	NM_004779	Hs.26703	9337	518.345	573.866	9.66921	9.04056
1.10316	up	NM_033219	chr9:100849857-100849798	TRIM14	Homo sapiens tripartite motif containing 14 (TRIM14), transcript variant 2, mRNA [NM_033219]	GO:0005622|GO:0003674|GO:0051091|GO:0005737|GO:0051092|GO:0045087|GO:0032897|GO:0008270	NM_033219	Hs.575631	9830	95.1942	136.517	7.16213	7.02049
1.17149	up	NM_016029	chr14:60616799-60616244	DHRS7	Homo sapiens dehydrogenase/reductase (SDR family) member 7 (DHRS7), mRNA [NM_016029]	GO:0016020|GO:0016491|GO:0055114	NM_016029	Hs.59719	51635	1539.43	2096.07	11.1587	10.9303
1.1823	up	NM_001025237	chr11:866883-866942	TSPAN4	Homo sapiens tetraspanin 4 (TSPAN4), transcript variant 1, mRNA [NM_001025237]	GO:0006461|GO:0005178|GO:0005886|GO:0016021|GO:0031982|GO:0005925|GO:0003823	NM_001025237	Hs.654836	7106	2757.2	3507.57	11.9434	11.7018
1.15652	up	NM_005144	chr8:21972885-21972826	HR	Homo sapiens hair growth associated (HR), transcript variant 1, mRNA [NM_005144]	GO:0016604|GO:0006355|GO:0003700|GO:0003714|GO:0016491|GO:0005634|GO:0045892|GO:0003677|GO:0046872|GO:0006351|GO:0055114	NM_005144	Hs.272367	55806	814.99	1171.78	10.3003	10.0905
1.06601	up	NM_152304	chr1:28920713-28920772	RAB42	Homo sapiens RAB42, member RAS oncogene family (RAB42), transcript variant 2, mRNA [NM_152304]	GO:0006184|GO:0005794|GO:0016020|GO:0003924|GO:0032482|GO:0019003|GO:0005525|GO:0006886	NM_152304	Hs.652321	115273	23.5478	30.008	4.96041	4.86818
23.7614	up	NR_024620	chr14:90043408-90043467	FOXN3-AS2	Homo sapiens FOXN3 antisense RNA 2 (FOXN3-AS2), long non-coding RNA [NR_024620]		NR_024620	Hs.673124	29018	95.1743	6.24379	7.16092	2.59038
1.37432	up		chr7:057928889-057928948							18.5817	17.8486	4.58796	4.12924
1.00335	up	NM_000362	chr22:33258540-33258599	TIMP3	Homo sapiens TIMP metallopeptidase inhibitor 3 (TIMP3), mRNA [NM_000362]	GO:0005515|GO:0051045|GO:0071310|GO:0005578|GO:0005634|GO:0002020|GO:0005615|GO:0046872|GO:0005604|GO:0048553|GO:0010951|GO:0031012|GO:0008191|GO:0009725|GO:0034097|GO:0007601|GO:0070062	NM_000362	Hs.644633	7078	23.575	31.9551	4.96237	4.95754
1.65669	up	NM_002006	chr4:123819331-123819390	FGF2	Homo sapiens fibroblast growth factor 2 (basic) (FGF2), mRNA [NM_002006]	GO:0060045|GO:0005515|GO:0001658|GO:0048598|GO:0005615|GO:0010764|GO:0007173|GO:0006935|GO:0032958|GO:0043552|GO:0061045|GO:0030198|GO:0060548|GO:0009887|GO:0051781|GO:0070374|GO:0051209|GO:0005125|GO:0042056|GO:0043536|GO:0008543|GO:0045087|GO:0042060|GO:0014843|GO:0045893|GO:0008083|GO:0038095|GO:0043537|GO:0008286|GO:0008284|GO:0060591|GO:0002042|GO:0007265|GO:0005634|GO:0042660|GO:0000187|GO:…	NM_002006	Hs.284244	2247	430.237	444.04	9.41213	8.68383
1.44739	up	FJ873958	chr15:20170088-20170029		immunoglobulin heavy variable 1/OR15-9 (non-functional) [Source:HGNC Symbol;Acc:HGNC:5569] [ENST00000338912]			Hs.534702		26.7978	25.2232	5.16107	4.62762
1.5234	up	NM_016100	chr20:20013859-20013918	NAA20	Homo sapiens N(alpha)-acetyltransferase 20, NatB catalytic subunit (NAA20), transcript variant 1, mRNA [NM_016100]	GO:0005622|GO:0031416|GO:0005737|GO:0017196|GO:0004596|GO:0005634	NM_016100	Hs.368783	51126	2483.3	2490.96	11.8009	11.1936
2.4181	up	NM_207416	chr9:84564713-84564772	SPATA31D3	Homo sapiens SPATA31 subfamily D, member 3 (SPATA31D3), mRNA [NM_207416]	GO:0016021|GO:0007283|GO:0030154	NM_207416	Hs.522246	389762	38.9419	22.7596	5.75368	4.47981
1.91898	up	NM_002164	chr8:39785529-39785588	IDO1	Homo sapiens indoleamine 2,3-dioxygenase 1 (IDO1), mRNA [NM_002164]	GO:0006569|GO:0070233|GO:0032693|GO:0046006|GO:0070234|GO:0002534|GO:0032735|GO:0044281|GO:0046872|GO:0030485|GO:0005829|GO:0042130|GO:0034641|GO:0002678|GO:0032496|GO:0007565|GO:0004833|GO:0009055|GO:0032421|GO:0033555|GO:0002666|GO:0019441|GO:0033754|GO:0002830|GO:0034276|GO:0020037|GO:0055114	NM_002164	Hs.840	3620	28.1365	20.0844	5.23732	4.29698
2.07249	up	NM_024610	chr3:122459319-122459260	HSPBAP1	Homo sapiens HSPB (heat shock 27kDa) associated protein 1 (HSPBAP1), mRNA [NM_024610]	GO:0005737	NM_024610	Hs.29169	79663	468.588	387.997	9.53042	8.47906
1.36362	up	NM_000823	chr7:31013632-31013691	GHRHR	Homo sapiens growth hormone releasing hormone receptor (GHRHR), mRNA [NM_000823]	GO:0005515|GO:0060124|GO:0043627|GO:0008284|GO:0005886|GO:0030819|GO:0005637|GO:0016520|GO:0033143|GO:0008340|GO:0016363|GO:0005640|GO:0048609|GO:0007190|GO:0030104|GO:0005737|GO:0019838|GO:0048469|GO:0030252|GO:0040018|GO:0030141|GO:0051246|GO:0032868|GO:0032869|GO:0009986|GO:0060133|GO:0004930|GO:0051384|GO:0007595|GO:0043568|GO:0019933|GO:0042445|GO:0016021|GO:0007189|GO:0017046	NM_000823	Hs.767	2692	84.9883	96.9976	6.98001	6.53257
1.95014	up	BC038429	chr18:43109759-43109818	LOC284263	Homo sapiens hypothetical protein LOC284263, mRNA (cDNA clone IMAGE:4826426). [BC038429]			Hs.135642	284263	37.1716	26.9093	5.68494	4.72136
1.19002	up	NM_181659	chr20:46283630-46283689	NCOA3	Homo sapiens nuclear receptor coactivator 3 (NCOA3), transcript variant 1, mRNA [NM_181659]	GO:0005515|GO:0060713|GO:0060068|GO:0035257|GO:0005634|GO:0050681|GO:0032870|GO:0046966|GO:0005737|GO:0048589|GO:0030374|GO:0045618|GO:0035264|GO:0045944|GO:0046983|GO:0004871|GO:2001141|GO:0004402|GO:0070062|GO:0016922|GO:0060744|GO:0016573|GO:0003713|GO:0035624|GO:0006351|GO:0010628|GO:0047485|GO:0003682|GO:0005654|GO:0045893|GO:0030522|GO:0030521	NM_181659	Hs.592142	8202	236.102	341.386	8.54664	8.29565
1.85238	up	NM_152418	chr8:88883038-88882979	DCAF4L2	Homo sapiens DDB1 and CUL4 associated factor 4-like 2 (DCAF4L2), mRNA [NM_152418]		NM_152418	Hs.371738	138009	54.756	43.7497	6.29297	5.40359
1.23509	up	NM_174912	chrX:57515446-57515505	FAAH2	Homo sapiens fatty acid amide hydrolase 2 (FAAH2), mRNA [NM_174912]	GO:0016884|GO:0016787|GO:0008152|GO:0016021	NM_174912	Hs.496205	158584	19.9888	21.5922	4.70766	4.40304
1.11057	up	NM_005328	chr8:122626146-122626087	HAS2	Homo sapiens hyaluronan synthase 2 (HAS2), mRNA [NM_005328]	GO:0008284|GO:0030335|GO:0001822|GO:0070295|GO:0071498|GO:0045226|GO:0085029|GO:0036120|GO:0005887|GO:0060349|GO:0071356|GO:0071347|GO:0030213|GO:0050501|GO:0035810|GO:1900625|GO:0001570	NM_005328	Hs.159226	3037	28.11	34.8701	5.23589	5.0846
1.31532	up	NM_000579	chr3:46417558-46417617	CCR5	Homo sapiens chemokine (C-C motif) receptor 5 (gene/pseudogene) (CCR5), transcript variant A, mRNA [NM_000579]	GO:0071791|GO:0005515|GO:0019722|GO:0005886|GO:0030260|GO:0007267|GO:0007204|GO:0019957|GO:0005737|GO:0006955|GO:0006954|GO:0006935|GO:0000165|GO:0004950|GO:0016032|GO:0006816|GO:0070098|GO:0009986|GO:0023052|GO:0002407|GO:0003779|GO:0014808|GO:0015026|GO:0006968|GO:0071222|GO:0007186|GO:0005887|GO:0004435|GO:0070723|GO:0016493|GO:0007166|GO:0009897|GO:0005768	NM_000579	Hs.450802	1234	67.5351	78.0206	6.6109	6.21548
1.29202	up	NM_014653	chr12:108589508-108589567	WSCD2	Homo sapiens WSC domain containing 2 (WSCD2), mRNA [NM_014653]	GO:0016021	NM_014653	Hs.143591	9671	534.403	702.776	9.70888	9.33924
1.17193	up	NM_000639	chr1:172635685-172635744	FASLG	Homo sapiens Fas ligand (TNF superfamily, member 6) (FASLG), transcript variant 1, mRNA [NM_000639]	GO:0005515|GO:0008625|GO:0048471|GO:0008284|GO:2001239|GO:0005886|GO:0070231|GO:0007267|GO:0005634|GO:0006925|GO:0060205|GO:0005615|GO:0006955|GO:0043525|GO:0032496|GO:0043123|GO:0070062|GO:0043202|GO:0005164|GO:0070266|GO:0043065|GO:0045742|GO:0006919|GO:0005102|GO:0006915|GO:0005576|GO:0005123|GO:0000122|GO:0097191|GO:0070848|GO:0097190|GO:0005125|GO:0006351|GO:0007165|GO:0048388|GO:0030644|GO:…	NM_000639	Hs.2007	356	14.1514	15.7818	4.16591	3.93702
1.16079	up		chr6:147486881-147486940		yx87g09.r1 Soares melanocyte 2NbHM Homo sapiens cDNA clone IMAGE:268768 5', mRNA sequence [N35358]			Hs.575390		828.884	1188.06	10.3245	10.1094
1.31126	up	NM_001025076	chr10:11367869-11367928	CELF2	Homo sapiens CUGBP, Elav-like family member 2 (CELF2), transcript variant 1, mRNA [NM_001025076]	GO:0006397|GO:0006396|GO:0005737|GO:0000166|GO:0003723|GO:0008016|GO:0005634	NM_001025076	Hs.309288	10659	11.1448	10.997	3.81017	3.41921
1.1726	up	NM_001004715	chr14:20586292-20586351	OR4K17	Homo sapiens olfactory receptor, family 4, subfamily K, member 17 (OR4K17), mRNA [NM_001004715]	GO:0050911|GO:0050907|GO:0004984|GO:0007186|GO:0005886|GO:0004930|GO:0016021|GO:0004888	NM_001004715	Hs.553765	390436	77.0011	100.485	6.81443	6.58472
1.78234	up	NM_001005479	chr3:97983847-97983906	OR5H6	Homo sapiens olfactory receptor, family 5, subfamily H, member 6 (gene/pseudogene) (OR5H6), mRNA [NM_001005479]	GO:0050911|GO:0004984|GO:0007186|GO:0005886|GO:0004930|GO:0016021	NM_001005479	Hs.554712	79295	1280.99	1158.81	10.908	10.0742
1.02332	up	NM_017590	chr22:41755957-41756016	ZC3H7B	Homo sapiens zinc finger CCCH-type containing 7B (ZC3H7B), mRNA [NM_017590]	GO:0005515|GO:0016032|GO:0005634|GO:0046872	NM_017590	Hs.592188	23264	49.3274	70.8322	6.12042	6.08717
1.05281	up	NM_052948	chr19:36279423-36279482	ARHGAP33	Homo sapiens Rho GTPase activating protein 33 (ARHGAP33), transcript variant 1, mRNA [NM_052948]	GO:0005515|GO:0051056|GO:0005886|GO:0007264|GO:0035091|GO:0015031|GO:0032855|GO:0030675|GO:0005829	NM_052948	Hs.515364	115703	53.619	75.8629	6.25698	6.18273
1.17437	up	NM_006020	chr14:78139939-78139880	ALKBH1	Homo sapiens alkB, alkylation repair homolog 1 (E. coli) (ALKBH1), mRNA [NM_006020]	GO:0003906|GO:0005719|GO:0070989|GO:0001890|GO:0042245|GO:0001701|GO:0042056|GO:0008198|GO:0031175|GO:0050918|GO:0005739|GO:0043524|GO:0048589|GO:0006281|GO:0006307|GO:0080111|GO:0070579|GO:0001764|GO:0000737	NM_006020	Hs.94542	8846	70.9757	92.0562	6.68347	6.45158
1.21814	up	NM_001856	chr1:32148595-32148536	COL16A1	Homo sapiens collagen, type XVI, alpha 1 (COL16A1), mRNA [NM_001856]	GO:0005515|GO:0007565|GO:0005578|GO:0005576|GO:0005597|GO:0005178|GO:0022617|GO:0071230|GO:0007229|GO:0030198|GO:0030574|GO:0005788|GO:0007155	NM_001856	Hs.368921	1307	305.653	433.22	8.93203	8.64735
1.3562	up	NM_002602	chr17:79617549-79617490	PDE6G	Homo sapiens phosphodiesterase 6G, cGMP-specific, rod, gamma (PDE6G), transcript variant 1, mRNA [NM_002602]	GO:0004857|GO:0005515|GO:0045745|GO:0005886|GO:0007603|GO:0045742|GO:0047555|GO:0030507|GO:0022400|GO:0043086|GO:0000187|GO:0030553|GO:0008152|GO:0007601|GO:0016056	NM_002602	Hs.654482	5148	215.373	270.535	8.41281	7.97324
1.35132	up	NM_001167902	chr15:99511923-99511864	PGPEP1L	Homo sapiens pyroglutamyl-peptidase I-like (PGPEP1L), transcript variant 2, mRNA [NM_001167902]	GO:0006508|GO:0008234	NM_001167902	Hs.592021	145814	83.037	95.0239	6.93624	6.50187
2.18221	up	NR_121573	chr9:104243729-104243788	TMEM246-AS1	Homo sapiens TMEM246 antisense RNA 1 (TMEM246-AS1), transcript variant 1, long non-coding RNA [NR_121573]		NR_121573		101928470	22.269	13.8349	4.8762	3.75041
2.09564	up	NM_000494	chr10:105791142-105791083	COL17A1	Homo sapiens collagen, type XVII, alpha 1 (COL17A1), mRNA [NM_000494]	GO:0005515|GO:0030056|GO:0005581|GO:0005886|GO:0034329|GO:0005576|GO:0005604|GO:0007160|GO:0008544|GO:0022617|GO:0005887|GO:0005911|GO:0030198|GO:0030574|GO:0031581|GO:0005788	NM_000494	Hs.117938	1308	24.4028	15.8509	5.01077	3.94338
1.54673	up	NM_002175	chr9:21166331-21166272	IFNA21	Homo sapiens interferon, alpha 21 (IFNA21), mRNA [NM_002175]	GO:0005132|GO:0019221|GO:0005576|GO:0033141|GO:0045343|GO:0005125|GO:0005615|GO:0005126|GO:0002250|GO:0051607|GO:0060337|GO:0060338|GO:0042100|GO:0007596|GO:0045087|GO:0006959|GO:0030183|GO:0043330|GO:0002286|GO:0002323	NM_002175	Hs.113211	3452	48.686	45.6267	6.10134	5.47212
1.05393	up	NM_006367	chr1:40529942-40530001	CAP1	Homo sapiens CAP, adenylate cyclase-associated protein 1 (yeast) (CAP1), transcript variant 1, mRNA [NM_006367]	GO:0030036|GO:0005886|GO:0001667|GO:0030168|GO:0003779|GO:0006898|GO:0007165|GO:0007190|GO:0007163|GO:0007411|GO:0007596|GO:0002576|GO:0030864|GO:0005925|GO:0070062	NM_006367	Hs.370581	10487	108.069	167.066	7.36821	7.29243
2.91912	up	NM_016190	chr1:152381792-152381733	CRNN	Homo sapiens cornulin (CRNN), mRNA [NM_016190]	GO:0016337|GO:0005737|GO:0016020|GO:0009408|GO:0005509|GO:0070062	NM_016190	Hs.242057	49860	449.578	262.261	9.47687	7.93134
1.04189	up	NM_015555	chr6:56963879-56963938	ZNF451	Homo sapiens zinc finger protein 451 (ZNF451), transcript variant 2, mRNA [NM_015555]	GO:0005515|GO:0006355|GO:0005634|GO:0003677|GO:0046872|GO:0006351	NM_015555	Hs.485628	26036	54.2085	78.2856	6.27994	6.22074
1.42242	up	NR_024482	chr22:17646234-17646293	CECR5-AS1	Homo sapiens CECR5 antisense RNA 1 (CECR5-AS1), transcript variant 2, long non-coding RNA [NR_024482]		NR_024482	Hs.660066	100130717	5595.37	5554.15	12.883	12.3747
1.45896	up	NM_002811	chr16:74340102-74340161	PSMD7	Homo sapiens proteasome (prosome, macropain) 26S subunit, non-ATPase, 7 (PSMD7), mRNA [NM_002811]	GO:0005515|GO:0002474|GO:0010467|GO:0090263|GO:0005634|GO:0044281|GO:0031145|GO:0042803|GO:0005829|GO:0034641|GO:0000082|GO:0016032|GO:0090090|GO:0070062|GO:0006977|GO:0000209|GO:0000502|GO:0043066|GO:0005838|GO:0006521|GO:0051437|GO:0042590|GO:0006915|GO:0042981|GO:0051436|GO:0051439|GO:0016020|GO:0002479|GO:0005654|GO:0000278	NM_002811	Hs.440604	5713	2111.98	2262.1	11.5938	11.0489
3.74102	up	NM_001001890	chr21:36164142-36164083	RUNX1	Homo sapiens runt-related transcription factor 1 (RUNX1), transcript variant 2, mRNA [NM_001001890]	GO:0005515|GO:0003700|GO:0071560|GO:0005634|GO:0042803|GO:0043231|GO:0031069|GO:2000872|GO:0071336|GO:0005737|GO:0045944|GO:0030854|GO:0070491|GO:0030099|GO:0030853|GO:0035162|GO:0030097|GO:0000975|GO:0000977|GO:0046982|GO:0005509|GO:0060216|GO:0009966|GO:0001228|GO:0007417|GO:0005524|GO:0003677|GO:0001701|GO:0045766|GO:0006351|GO:0005604|GO:0001889|GO:0071425|GO:0001501|GO:0048935|GO:0005654|GO:…	NM_001001890	Hs.149261	861	200.324	88.8478	8.30545	6.40202
2.17797	up		chrX:150343798-150343739	lnc-CD99L2-1	Q3ZAR0_HUMAN (Q3ZAR0) GPR50 protein, partial (4%) [THC2603334]					120.644	89.2997	7.53104	6.40805
1.62251	up	NM_018343	chr5:96498802-96498743	RIOK2	Homo sapiens RIO kinase 2 (RIOK2), transcript variant 1, mRNA [NM_018343]	GO:0004674|GO:0006468|GO:0005524	NM_018343	Hs.27021	55781	604.23	633.112	9.88814	9.18991
1.61703	up	NM_000559	chr11:5269593-5269534	HBG1	Homo sapiens hemoglobin, gamma A (HBG1), mRNA [NM_000559]	GO:0019825|GO:0005833|GO:0005506|GO:0007596|GO:0005344|GO:0020037|GO:0015671|GO:0005829	NM_000559	Hs.702189	3047	9.46627	7.63683	3.56455	2.8712
1.28516	up	NM_006695	chr17:42393791-42393850	RUNDC3A	Homo sapiens RUN domain containing 3A (RUNDC3A), transcript variant 2, mRNA [NM_006695]	GO:0005083|GO:0030250|GO:0005886|GO:0007264|GO:0031284|GO:0051428|GO:0005829	NM_006695	Hs.500197	10900	64.1008	75.3925	6.53518	6.17324
1.0767	up	NM_024749	chr1:213163328-213163387	VASH2	Homo sapiens vasohibin 2 (VASH2), transcript variant 1, mRNA [NM_024749]	GO:0005737|GO:0001938|GO:0045766	NM_024749	Hs.96885	79805	249.975	398.583	8.62628	8.51967
1.0334	up	AK128128	chr9:66951229-66951170		Q6UKZ5_WHEAT (Q6UKZ5) HMW glutenin subunit, partial (3%) [THC2631913]			Hs.637572		1410.05	2186.19	11.0404	10.993
1.51147	up	NM_145200	chr11:67225969-67226140	CABP4	Homo sapiens calcium binding protein 4 (CABP4), transcript variant 1, mRNA [NM_145200]	GO:0007165|GO:0046549|GO:0060040|GO:0043195|GO:0005509|GO:0045202|GO:0005576|GO:0007602|GO:0008594|GO:0007601|GO:0005829	NM_145200	Hs.143036	57010	1578.67	1670.31	11.197	10.6011
1.62986	up		chr8:108569479-108569537							55.5936	50.2339	6.31502	5.61027
1.91009	up	NM_014477	chr20:44005865-44004147	TP53TG5	Homo sapiens TP53 target 5 (TP53TG5), mRNA [NM_014477]	GO:0035556|GO:0003674|GO:0030308|GO:0005737|GO:0005634	NM_014477	Hs.710271	27296	449.097	404.177	9.47523	8.54158
13.6236	up	NM_001145783	chr19:19292747-19292688	MEF2BNB	Homo sapiens MEF2B neighbor (MEF2BNB), transcript variant 2, mRNA [NM_001145783]	GO:0007507|GO:0005515	NM_001145783	Hs.153629	729991	538.532	64.1577	9.71954	5.95151
1.04258	up	BX107671	chr18:46200041-46199982		BX107671 Soares_testis_NHT Homo sapiens cDNA clone IMAGp998M084458, mRNA sequence [BX107671]			Hs.667507		11.7237	14.5918	3.89007	3.82991
1.02043	up	NM_001360	chr11:71145573-71145514	DHCR7	Homo sapiens 7-dehydrocholesterol reductase (DHCR7), transcript variant 1, mRNA [NM_001360]	GO:0006695|GO:0001568|GO:0005783|GO:0030324|GO:0045540|GO:0047598|GO:0044281|GO:0009791|GO:0030154|GO:0005640|GO:0016020|GO:0035264|GO:0042127|GO:0005789|GO:0016021|GO:0055114	NM_001360	Hs.503134	1717	1056.46	1685.16	10.6447	10.6155
1.00797	up	NM_018197	chr20:50768744-50768685	ZFP64	Homo sapiens ZFP64 zinc finger protein (ZFP64), transcript variant 1, mRNA [NM_018197]	GO:0048026|GO:0006355|GO:0005634|GO:0003677|GO:0046872|GO:0006351	NM_018197	Hs.473082	55734	99.1614	157.976	7.23123	7.21978
1.23072	up	NM_002874	chr9:110094244-110094303	RAD23B	Homo sapiens RAD23 homolog B (S. cerevisiae) (RAD23B), transcript variant 1, mRNA [NM_002874]	GO:0005515|GO:0000502|GO:0071942|GO:0032434|GO:0005634|GO:0007283|GO:0003684|GO:0005737|GO:0006281|GO:0003697|GO:0000715|GO:0043161|GO:0005654|GO:0006289|GO:0000718|GO:0031593	NM_002874	Hs.521640	5887	456.282	635.361	9.49438	9.19487
1.05074	up	NM_005298	chr1:200843145-200843204	GPR25	Homo sapiens G protein-coupled receptor 25 (GPR25), mRNA [NM_005298]	GO:0007186|GO:0005887|GO:0004930	NM_005298	Hs.534316	2848	150.675	239.549	7.8724	7.80099
1.82547	up	NM_000332	chr6:16306614-16306555	ATXN1	Homo sapiens ataxin 1 (ATXN1), transcript variant 1, mRNA [NM_000332]	GO:0005515|GO:0008344|GO:0005634|GO:0043621|GO:0016363|GO:0042802|GO:0043231|GO:0008266|GO:0005737|GO:0045944|GO:0042272|GO:0051168|GO:0006396|GO:0048286|GO:0060079|GO:0000122|GO:0008022|GO:0003677|GO:0006351|GO:0042326|GO:0034046|GO:0043569|GO:0008542|GO:0003682|GO:0005654|GO:0045892|GO:0042405	NM_000332	Hs.434961	6310	32.2085	24.5427	5.45443	4.58617
1.30599	up	NM_004048	chr15:45007773-45007832	B2M	Homo sapiens beta-2-microglobulin (B2M), mRNA [NM_004048]	GO:0005515|GO:0002474|GO:0005886|GO:0019221|GO:0002237|GO:0055072|GO:0005615|GO:0042802|GO:0042026|GO:0005737|GO:0001895|GO:0030670|GO:0016032|GO:0070062|GO:0060333|GO:0012507|GO:0002480|GO:0033077|GO:0002481|GO:0005794|GO:0042612|GO:0042493|GO:0042590|GO:0005576|GO:0050690|GO:0031905|GO:0000139|GO:0016020|GO:0045087|GO:0001916|GO:0031901|GO:0050776|GO:0005788|GO:0002479|GO:0005925|GO:0046686|GO:…	NM_004048	Hs.534255	567	2055.99	2480.77	11.5707	11.1855
1.46291	up	NM_004820	chr8:65527626-65517399	CYP7B1	Homo sapiens cytochrome P450, family 7, subfamily B, polypeptide 1 (CYP7B1), mRNA [NM_004820]	GO:0050679|GO:0006805|GO:0005506|GO:0006699|GO:0008396|GO:0060740|GO:0044281|GO:0055085|GO:0005789|GO:0008206|GO:0033783|GO:0016125|GO:0033147|GO:0055114|GO:0008203|GO:0020037	NM_004820	Hs.667720	9420	36.4732	35.3667	5.65477	5.10593
1.21137	up	NM_016570	chr12:29498382-29496163	ERGIC2	Homo sapiens ERGIC and golgi 2 (ERGIC2), mRNA [NM_016570]	GO:0005794|GO:0016020|GO:0033116|GO:0005789|GO:0005730|GO:0016021|GO:0016192|GO:0043231	NM_016570	Hs.339453	51290	325.953	467.595	9.02883	8.75219
1.52365	up	NM_005193	chrX:72674241-72674300	CDX4	Homo sapiens caudal type homeobox 4 (CDX4), mRNA [NM_005193]	GO:0060711|GO:0001077|GO:0001568|GO:0045944|GO:0005634|GO:0000122|GO:0009952|GO:0000978|GO:0006351	NM_005193	Hs.553488	1046	19.7258	17.2356	4.68399	4.07646
1.07357	up	NM_014706	chr12:108917104-108917045	SART3	Homo sapiens squamous cell carcinoma antigen recognized by T cells 3 (SART3), mRNA [NM_014706]	GO:0000244|GO:0005515|GO:0010468|GO:0015030|GO:0030624|GO:0005691|GO:0006334|GO:0030621|GO:0005634|GO:0000387|GO:0071001|GO:0071002|GO:0048872|GO:0042393|GO:0000902|GO:0071425|GO:0005737|GO:0016607|GO:0000166|GO:0000398|GO:0005654|GO:0046540|GO:0017070	NM_014706	Hs.584842	9733	108.253	164.054	7.37076	7.26834
1.44851	up	NM_023002	chr19:19367045-19366986	HAPLN4	Homo sapiens hyaluronan and proteoglycan link protein 4 (HAPLN4), mRNA [NM_023002]	GO:0001501|GO:0005540|GO:0005578|GO:0007417|GO:0007155|GO:0005201	NM_023002	Hs.367829	404037	30.8964	29.7361	5.38906	4.85449
1.58413	up	NM_133170	chr20:40701807-40701748	PTPRT	Homo sapiens protein tyrosine phosphatase, receptor type, T (PTPRT), transcript variant 1, mRNA [NM_133170]	GO:0005515|GO:0045296|GO:0070097|GO:0045295|GO:0005886|GO:0008013|GO:0009986|GO:0045294|GO:0035335|GO:0007165|GO:0006470|GO:0016021|GO:0007155|GO:0007156|GO:0007169|GO:0004725	NM_133170	Hs.526879	11122	50.3017	46.2607	6.15381	5.49012
1.10509	up	NM_003357	chr11:62189823-62190532	SCGB1A1	Homo sapiens secretoglobin, family 1A, member 1 (uteroglobin) (SCGB1A1), mRNA [NM_003357]	GO:0005515|GO:0032714|GO:0032713|GO:0005635|GO:0034021|GO:0005615|GO:0071774|GO:0042130|GO:0032496|GO:0030141|GO:0009410|GO:0034097|GO:0032689|GO:0070062|GO:0005791|GO:0043488|GO:0007565|GO:0007566|GO:0042493|GO:0010193|GO:0050727|GO:0051384|GO:0019834|GO:0000122|GO:0043086|GO:0007165|GO:0032696	NM_003357	Hs.523732	7356	155.99	236.447	7.92751	7.78334
1.05438	up	NM_020365	chr1:45316573-45316514	EIF2B3	Homo sapiens eukaryotic translation initiation factor 2B, subunit 3 gamma, 58kDa (EIF2B3), transcript variant 1, mRNA [NM_020365]	GO:0005515|GO:0005851|GO:0010467|GO:0051716|GO:0009408|GO:0016779|GO:0043434|GO:0003743|GO:0006412|GO:0006413|GO:0005829|GO:0009749|GO:0043547|GO:0005085|GO:0032057|GO:0005737|GO:0014003|GO:0044267|GO:0008135	NM_020365	Hs.533549	8891	236.196	385.955	8.54735	8.47096
1.22841	up	NM_013276	chr17:3512057-3511998	SHPK	Homo sapiens sedoheptulokinase (SHPK), mRNA [NM_013276]	GO:0050277|GO:0016310|GO:0005737|GO:0071222|GO:0005975|GO:0043030|GO:0050727|GO:0071353|GO:0005524|GO:0035963|GO:0009052	NM_013276	Hs.579217	23729	13955	14547.3	14.0712	13.7744
1.36533	up	NM_054108	chr11:63229094-63229035	HRASLS5	Homo sapiens HRAS-like suppressor family, member 5 (HRASLS5), transcript variant 1, mRNA [NM_054108]	GO:0016746|GO:0008152	NM_054108	Hs.410316	117245	3889.35	4169.86	12.4024	11.9532
1.39311	up	NM_001080450	chr6:107389936-107389877	BEND3	Homo sapiens BEN domain containing 3 (BEND3), mRNA [NM_001080450]		NM_001080450	Hs.418045	57673	130.267	152.049	7.64699	7.16868
1.11449	up	NM_001081551	chr8:7738861-7738920	DEFB103A	Homo sapiens defensin, beta 103A (DEFB103A), mRNA [NM_001081551]	GO:0006965|GO:0005796|GO:0045087|GO:0005576|GO:0042742	NM_001081551	Hs.637221	414325	19.2601	22.8862	4.64481	4.48842
1.08439	up	NM_145699	chr22:39359092-39359151	APOBEC3A	Homo sapiens apolipoprotein B mRNA editing enzyme, catalytic polypeptide-like 3A (APOBEC3A), transcript variant 1, mRNA [NM_145699]	GO:0005515|GO:0009972|GO:0047844|GO:0005634|GO:0010529|GO:0071466|GO:0044356|GO:0005737|GO:0051607|GO:0045087|GO:0080111|GO:0004126|GO:0005654|GO:0008270|GO:0070383|GO:0045071	NM_145699	Hs.226307	200315	11.7556	14.0527	3.89396	3.77707
1.01169	up	NR_027153	chr4:54853065-54853006	RPL21P44	Homo sapiens ribosomal protein L21 pseudogene 44 (RPL21P44), non-coding RNA [NR_027153]		NR_027153	Hs.452943	402176	16192.3	21517.5	14.3012	14.2845
1.08108	up	NM_006430	chr2:62095734-62095675	CCT4	Homo sapiens chaperonin containing TCP1, subunit 4 (delta) (CCT4), transcript variant 1, mRNA [NM_006430]	GO:0005515|GO:0042470|GO:0005813|GO:0005832|GO:0005874|GO:0007339|GO:0005524|GO:0044297|GO:0005829|GO:0005737|GO:0006457|GO:0051084|GO:0002199|GO:0005654|GO:0051082|GO:0044267|GO:0070062	NM_006430	Hs.421509	10575	10688.7	12598.3	13.7091	13.5966
2.84491	up	NM_001161498	chr14:69994981-69995040	PLEKHD1	Homo sapiens pleckstrin homology domain containing, family D (with coiled-coil domains) member 1 (PLEKHD1), mRNA [NM_001161498]		NM_001161498	Hs.509796	400224	45.577	22.9118	5.99737	4.48899
1.61392	up	NM_015994	chr14:67804649-67804590	ATP6V1D	Homo sapiens ATPase, H+ transporting, lysosomal 34kDa, V1 subunit D (ATP6V1D), mRNA [NM_015994]	GO:0005515|GO:0008286|GO:0005813|GO:0033176|GO:0051701|GO:0042626|GO:0005765|GO:0055085|GO:0005829|GO:0006879|GO:0005929|GO:0033572|GO:0042384|GO:0016020|GO:0090382|GO:0070062|GO:0015992	NM_015994	Hs.272630	51382	453.785	482.114	9.48699	8.79642
1.5216	up	NM_002302	chr5:135283121-135283062	LECT2	Homo sapiens leukocyte cell-derived chemotaxin 2 (LECT2), mRNA [NM_002302]	GO:0005737|GO:0001501|GO:0006935|GO:0030178|GO:0005615|GO:0042802	NM_002302	Hs.512580	3950	27.8761	25.0303	5.22123	4.61565
1.18397	up	NM_016258	chr1:29095983-29096042	YTHDF2	Homo sapiens YTH N(6)-methyladenosine RNA binding protein 2 (YTHDF2), transcript variant 1, mRNA [NM_016258]	GO:0043488|GO:0000932|GO:0006959	NM_016258	Hs.532286	51441	236.307	343.066	8.54851	8.30487
1.02348	up		chrUn_gl000215:000135672-000135731							34.6691	47.6824	5.57052	5.53704
1.47843	up	NM_178429	chr1:152648941-152648999	LCE2C	Homo sapiens late cornified envelope 2C (LCE2C), mRNA [NM_178429]	GO:0031424	NM_178429	Hs.553713	353140	15.9017	14.085	4.34712	3.78305
1.07698	up	NM_022358	chr20:43379593-43379652	KCNK15	Homo sapiens potassium channel, two pore domain subfamily K, member 15 (KCNK15), mRNA [NM_022358]	GO:0005244|GO:0005267|GO:0034765|GO:0016021|GO:0071805	NM_022358	Hs.528664	60598	1324.56	1981.08	10.9548	10.8478
1.52724	up	NM_006854	chr7:6502520-6502461	KDELR2	Homo sapiens KDEL (Lys-Asp-Glu-Leu) endoplasmic reticulum protein retention receptor 2 (KDELR2), transcript variant 1, mRNA [NM_006854]	GO:0005801|GO:0005794|GO:0005783|GO:0005789|GO:0016021|GO:0006621|GO:0016192|GO:0006886|GO:0005046|GO:0070062	NM_006854	Hs.654552	11014	2424.44	2413.45	11.7636	11.1527
1.22733	up	NM_017877	chr2:27003342-27003401	SLC35F6	Homo sapiens solute carrier family 35, member F6 (SLC35F6), mRNA [NM_017877]	GO:0005739|GO:0005515|GO:0008284|GO:0006810|GO:0016021|GO:0005765|GO:0070062	NM_017877	Hs.516034	54978	128.776	172.802	7.63084	7.33532
1.48293	up	NM_002772	chr21:19647550-19642419	TMPRSS15	Homo sapiens transmembrane protease, serine 15 (TMPRSS15), mRNA [NM_002772]	GO:0005903|GO:0004252|GO:0006508|GO:0016021|GO:0006898|GO:0005044	NM_002772	Hs.149473	5651	11.7363	10.3547	3.89171	3.32326
1.86272	up	NM_139279	chr2:47132606-47132547	MCFD2	Homo sapiens multiple coagulation factor deficiency 2 (MCFD2), transcript variant 1, mRNA [NM_139279]	GO:0012507|GO:0005793|GO:0005794|GO:0005783|GO:0005509|GO:0016192|GO:0015031|GO:0044267|GO:0043687|GO:0018279	NM_139279	Hs.662152	90411	553.298	506.568	9.75782	8.86041
1.53323	up	NM_018700	chr5:114460760-114460701	TRIM36	Homo sapiens tripartite motif containing 36 (TRIM36), transcript variant 1, mRNA [NM_018700]	GO:0004842|GO:0016567|GO:0001669|GO:0016874|GO:0051726|GO:0008270|GO:0007340|GO:0005856|GO:0070062	NM_018700	Hs.519514	55521	50.5466	48.0097	6.16284	5.54627
1.04333	up	NM_030912	chr10:104417554-104417613	TRIM8	Homo sapiens tripartite motif containing 8 (TRIM8), mRNA [NM_030912]	GO:0016567|GO:0016874|GO:0019221|GO:0032897|GO:0042803|GO:0005829|GO:0042802|GO:0043231|GO:0051091|GO:0005737|GO:0051092|GO:0046597|GO:0045087|GO:0016605|GO:0005654|GO:0008270|GO:0043123|GO:0060333	NM_030912	Hs.336810	81603	164.417	264.931	8.00676	7.94557
1.22027	up	NR_027436	chrUn_gl000219:78868-58957	LOC283788	Homo sapiens FSHD region gene 1 pseudogene (LOC283788), non-coding RNA [NR_027436]		NR_027436	Hs.657131	283788	289.204	410.488	8.85023	8.56303
1.81188	up	NM_024832	chr14:93154782-93154841	RIN3	Homo sapiens Ras and Rab interactor 3 (RIN3), mRNA [NM_024832]	GO:0005515|GO:0017112|GO:0007165|GO:0017137|GO:0032851|GO:0016023|GO:0031410|GO:0005769|GO:0006897|GO:0005096	NM_024832	Hs.326822	79890	44.3299	35.1892	5.95698	5.09949
2.19405	up	NM_001277126	chr19:54297367-54297308	NLRP12	Homo sapiens NLR family, pyrin domain containing 12 (NLRP12), transcript variant 3, mRNA [NM_001277126]	GO:0005515|GO:0045751|GO:0045409|GO:0005634|GO:0050710|GO:0050711|GO:0031953|GO:0005737|GO:0045345|GO:0050718|GO:0070373|GO:0009968|GO:0043122|GO:0043124|GO:0045381|GO:0006919|GO:0032088|GO:0008656|GO:0005524|GO:0007165|GO:0008588|GO:0043281|GO:0071345|GO:0050728|GO:0050729	NM_001277126	Hs.631573	91662	10.4619	6.13692	3.70978	2.57618
2.43581	up	NM_001017535	chr12:48235561-48235502	VDR	Homo sapiens vitamin D (1,25- dihydroxyvitamin D3) receptor (VDR), transcript variant 2, mRNA [NM_001017535]	GO:0060558|GO:0005515|GO:0010839|GO:0010467|GO:0006367|GO:0003700|GO:0008285|GO:0003707|GO:0005634|GO:0046965|GO:0046697|GO:0010980|GO:0045618|GO:0045944|GO:0043401|GO:0006816|GO:0008434|GO:0060745|GO:0060058|GO:0006874|GO:0000122|GO:0003677|GO:0010628|GO:0043235|GO:0043565|GO:0007165|GO:0000902|GO:0050892|GO:0001501|GO:0070561|GO:0007595|GO:0005654|GO:0008270|GO:0070644|GO:0045892	NM_001017535	Hs.524368	7421	253.478	176.301	8.64757	7.36317
1.02916	up		chr16:3050184-3050243							966.665	1553.77	10.5316	10.4901
1.49103	up	XM_006713979	chr4:16503179-16503167	LDB2	LIM domain binding 2 [Source:HGNC Symbol;Acc:HGNC:6533] [ENST00000509803]	GO:0003712|GO:0005667|GO:0044089|GO:0010669|GO:0045944|GO:0030274|GO:0005634|GO:0019899|GO:0035019|GO:0001942	XM_006713979	Hs.714330	9079	15.1691	13.3267	4.27307	3.69677
1.46466	up	BC128044	chr17:73616680-73616739	MYO15B	myosin XVB pseudogene [Source:HGNC Symbol;Acc:HGNC:14083] [ENST00000579052]			Hs.390817	80022	139.073	154.891	7.74591	7.19535
1.06533	up		chr2:16010261-16010320							47323.5	58873.7	15.7722	15.6809
1.72141	up	NM_001204315	chr5:35070340-35070281	PRLR	Homo sapiens prolactin receptor (PRLR), transcript variant 2, mRNA [NM_001204315]	GO:0005515|GO:0042978|GO:0006694|GO:0042977|GO:0060736|GO:0005886|GO:0004925|GO:0060397|GO:0030155|GO:0042803|GO:0046872|GO:0007171|GO:0060644|GO:0030856|GO:0043066|GO:0038161|GO:0009986|GO:0007566|GO:0005576|GO:0031904|GO:0042110|GO:0007595|GO:0016021|GO:0017046|GO:0060749|GO:0007166	NM_001204315	Hs.368587	5618	19.4476	15.0948	4.66178	3.87819
1.4813	up	NM_001143832	chr19:40276491-40276550	LEUTX	Homo sapiens leucine twenty homeobox (LEUTX), mRNA [NM_001143832]	GO:0043565|GO:0006355|GO:0005634	NM_001143832	Hs.451638	342900	24.9169	22.7145	5.04421	4.47735
1.55039	up	NM_002717	chr8:26228096-26228155	PPP2R2A	Homo sapiens protein phosphatase 2, regulatory subunit B, alpha (PPP2R2A), transcript variant 1, mRNA [NM_002717]	GO:0005515|GO:0010467|GO:0007084|GO:0008601|GO:0000159|GO:0043278|GO:0005829|GO:0007165|GO:0050790|GO:0006470|GO:0000184|GO:0000086|GO:0005654|GO:0004722|GO:0000278	NM_002717	Hs.146339	5520	576.681	630.682	9.81709	9.18445
1.07659	up	NM_017869	chr16:88066814-88068950	BANP	Homo sapiens BTG3 associated nuclear protein (BANP), transcript variant 1, mRNA [NM_017869]	GO:0005515|GO:0002039|GO:0034504|GO:0007049|GO:0006355|GO:0042177|GO:0007275|GO:0005654|GO:0003677|GO:0006351|GO:0016568	NM_017869	Hs.461705	54971	26.1799	33.2203	5.12437	5.0179
1.48732	up	NM_003500	chr3:58490967-58490908	ACOX2	Homo sapiens acyl-CoA oxidase 2, branched chain (ACOX2), mRNA [NM_003500]	GO:0016402|GO:0005782|GO:0006699|GO:0033791|GO:0050660|GO:0005102|GO:0044281|GO:0003997|GO:0003995|GO:0008206|GO:0033540|GO:0044255|GO:0005777	NM_003500	Hs.444959	8309	1492.29	1599.56	11.1165	10.5438
1.31633	up	NM_001178106	chrX:152141632-152141691	ZNF185	Homo sapiens zinc finger protein 185 (LIM domain) (ZNF185), transcript variant 1, mRNA [NM_001178106]	GO:0005737|GO:0005886|GO:0008270|GO:0015629|GO:0005925	NM_001178106	Hs.16622	7739	142.952	180.433	7.79107	7.39454
1.11788	up	NM_007152	chr11:3380673-3380614	ZNF195	Homo sapiens zinc finger protein 195 (ZNF195), transcript variant 3, mRNA [NM_007152]	GO:0006355|GO:0008270|GO:0005634|GO:0003677|GO:0006351	NM_007152	Hs.386294	7748	669.658	1009.7	10.0346	9.87388
1.12995	up	NM_199427	chr20:50700673-50700614	ZFP64	Homo sapiens ZFP64 zinc finger protein (ZFP64), transcript variant 4, mRNA [NM_199427]	GO:0048026|GO:0006355|GO:0005634|GO:0003677|GO:0046872|GO:0006351	NM_199427	Hs.473082	55734	91.0749	127.442	7.09377	6.9175
1.06382	up	NM_032009	chr5:140720840-140720899	PCDHGA2	Homo sapiens protocadherin gamma subfamily A, 2 (PCDHGA2), transcript variant 2, mRNA [NM_032009]	GO:0005886|GO:0005509|GO:0016021|GO:0007156	NM_032009	Hs.368160	56113	131.297	202.698	7.65919	7.56994
1.64908	up	NM_002587	chr5:141242277-141242218	PCDH1	Homo sapiens protocadherin 1 (PCDH1), transcript variant 1, mRNA [NM_002587]	GO:0005886|GO:0005911|GO:0005887|GO:0005509|GO:0007267|GO:0007156|GO:0007399	NM_002587	Hs.79769	5097	352.973	373.996	9.14426	8.42261
1.0937	up	AK124996	chr10:27389993-27390053		Homo sapiens cDNA FLJ43006 fis, clone BRTHA2013707. [AK124996]			Hs.738711		26.9538	33.816	5.17034	5.04113
1.04877	up	NM_012154	chr8:141542006-141541947	AGO2	Homo sapiens argonaute RISC catalytic component 2 (AGO2), transcript variant 1, mRNA [NM_012154]	GO:0005515|GO:0010467|GO:0003743|GO:0031047|GO:0003729|GO:0009791|GO:0035279|GO:0006412|GO:0046872|GO:0035087|GO:0006413|GO:0016441|GO:0035068|GO:0005829|GO:0010586|GO:0016442|GO:0070551|GO:0005737|GO:0007173|GO:0007219|GO:0000932|GO:0031054|GO:0045947|GO:0000340|GO:0048011|GO:0006355|GO:0048015|GO:0060213|GO:0004521|GO:0006351|GO:0035278|GO:0035198|GO:0035197|GO:0016020|GO:1900153|GO:0008543|GO:…	NM_012154	Hs.743313	27161	346.369	577.832	9.11992	9.05122
1.51375	up	NM_001001922	chr11:5798949-5798890	OR52N5	Homo sapiens olfactory receptor, family 52, subfamily N, member 5 (OR52N5), mRNA [NM_001001922]	GO:0050911|GO:0004984|GO:0007186|GO:0005886|GO:0004930|GO:0016021	NM_001001922	Hs.690207	390075	24.7889	22.2226	5.03832	4.4402
1.93827	up	NM_001012633	chr16:3119014-3119073	IL32	Homo sapiens interleukin 32 (IL32), transcript variant 4, mRNA [NM_001012633]	GO:0005515|GO:0006955|GO:0016020|GO:0006952|GO:0007155|GO:0005615|GO:0005125	NM_001012633	Hs.943	9235	95.087	77.418	7.15957	6.20479
1.41255	up	NM_198568	chr6:87993716-87993657	GJB7	Homo sapiens gap junction protein, beta 7, 25kDa (GJB7), mRNA [NM_198568]	GO:0007154|GO:0005922|GO:0016021	NM_198568	Hs.146727	375519	36.4756	36.7333	5.65499	5.15669
1.15472	up	NM_001010	chr9:19376365-19376306	RPS6	Homo sapiens ribosomal protein S6 (RPS6), mRNA [NM_001010]	GO:0005515|GO:0008286|GO:0010467|GO:0048471|GO:0007093|GO:0007369|GO:0006364|GO:0019058|GO:0015935|GO:0005634|GO:0006412|GO:0006924|GO:0030425|GO:0006413|GO:0005829|GO:0006414|GO:0005737|GO:0000082|GO:0002309|GO:0000184|GO:0048821|GO:0022605|GO:0016032|GO:0042274|GO:0000028|GO:0031929|GO:0043066|GO:0033077|GO:0043065|GO:0003735|GO:0019901|GO:0019083|GO:0006614|GO:0005730|GO:0042593|GO:0001890|GO:…	NM_001010	Hs.408073	6194	70218	79418.5	16.2764	16.0688
3.19963	up	NM_145027	chr6:39311545-39311486	KIF6	Homo sapiens kinesin family member 6 (KIF6), transcript variant 1, mRNA [NM_145027]	GO:0008017|GO:0005515|GO:0005871|GO:0005737|GO:0008152|GO:0005874|GO:0003777|GO:0001673|GO:0016887|GO:0005524|GO:0007018	NM_145027	Hs.588202	221458	45.3064	20.2864	5.99049	4.31258
1.15517	up	NM_001297417	chr5:33951653-33951594	SLC45A2	Homo sapiens solute carrier family 45, member 2 (SLC45A2), transcript variant 3, mRNA [NM_001297417]	GO:0033162|GO:0042438|GO:0016021|GO:0007601|GO:0050896	NM_001297417	Hs.278962	51151	42.8127	53.3268	5.90277	5.69466
1.05037	up	NM_000552	chr12:6058242-6058183	VWF	Homo sapiens von Willebrand factor (VWF), mRNA [NM_000552]	GO:0005515|GO:0005783|GO:0005518|GO:0051087|GO:0002020|GO:0042803|GO:0042802|GO:0001948|GO:0019865|GO:0030198|GO:0031091|GO:0051260|GO:0031093|GO:0007155|GO:0070062|GO:0033093|GO:0031589|GO:0005578|GO:0009611|GO:0030168|GO:0005576|GO:0001890|GO:0001889|GO:0007599|GO:0031012|GO:0047485|GO:0005178|GO:0007596|GO:0007597|GO:0002576|GO:0009897	NM_000552	Hs.440848	7450	64.3154	93.1127	6.53994	6.46904
1.1535	up	NM_174921	chr4:39553321-39553262	SMIM14	Homo sapiens small integral membrane protein 14 (SMIM14), mRNA [NM_174921]	GO:0005783|GO:0005789|GO:0016021	NM_174921	Hs.576320	201895	1007.28	1437.87	10.5835	10.3775
1.35179	up	X58768	chr14:22636811-22636870		T cell receptor alpha variable 30 [Source:HGNC Symbol;Acc:HGNC:12129] [ENST00000557168]			Hs.495158		550.044	689.404	9.74789	9.31302
1.15089	up	NM_002253	chr4:55945456-55945397	KDR	Homo sapiens kinase insert domain receptor (a type III receptor tyrosine kinase) (KDR), mRNA [NM_002253]	GO:0005515|GO:0030054|GO:0035584|GO:2001214|GO:0008360|GO:0051879|GO:0046777|GO:0030198|GO:0043129|GO:0070374|GO:0045446|GO:0038084|GO:0038083|GO:0001945|GO:0038085|GO:0023014|GO:0005794|GO:0030335|GO:0048286|GO:0014068|GO:0018108|GO:0010595|GO:0005178|GO:0045165|GO:0005887|GO:0045121|GO:0009897|GO:0008284|GO:0035924|GO:0005886|GO:0005783|GO:0002042|GO:0005634|GO:0051894|GO:0055074|GO:0050927|GO:…	NM_002253	Hs.479756	3791	37.5979	46.6318	5.70474	5.50198
1.03094	up		chr9:044997780-044997721		Q5VT28_HUMAN (Q5VT28) Family with sequence similarity 27, member B (Family with sequence similarity 27, member A) (Family with sequence similarity 27, member C), partial (85%) [THC2538882]					21.0517	27.4264	4.78985	4.74589
2.08894	up		chr3:045718927-045718868							518.073	421.765	9.66809	8.60532
1.09431	up	NM_052859	chr3:53122589-53122530	RFT1	Homo sapiens RFT1 homolog (S. cerevisiae) (RFT1), mRNA [NM_052859]	GO:0005789|GO:0008643|GO:0034203|GO:0016021|GO:0006488|GO:0044267|GO:0005319|GO:0043687|GO:0018279	NM_052859	Hs.631910	91869	141.965	215.052	7.78145	7.65142
1.65341	up	NM_025147	chr2:198338889-198338948	COQ10B	Homo sapiens coenzyme Q10 homolog B (S. cerevisiae) (COQ10B), mRNA [NM_025147]	GO:0005743	NM_025147	Hs.606592	80219	79.521	73.5422	6.86496	6.13952
1.44162	up	NM_004021	chrX:31152279-31152220	DMD	Homo sapiens dystrophin (DMD), transcript variant Dp140b, mRNA [NM_004021]	GO:0050998|GO:0005515|GO:0030054|GO:0002162|GO:2000651|GO:0090287|GO:0005886|GO:0031527|GO:0005634|GO:0030175|GO:0014819|GO:0015629|GO:0060048|GO:0043623|GO:0005829|GO:0044458|GO:0016010|GO:0033137|GO:0030198|GO:0010880|GO:0060314|GO:0045211|GO:0016013|GO:0086001|GO:0008307|GO:0005856|GO:0030049|GO:0009986|GO:0043043|GO:0010881|GO:0003779|GO:0014809|GO:0016328|GO:0042383|GO:0043234|GO:0007517|GO:…	NM_004021	Hs.495912	1756	29.4565	28.1621	5.31288	4.78519
3.71369	up	NM_001001555	chr7:50657786-50657752	GRB10	Homo sapiens growth factor receptor-bound protein 10 (GRB10), transcript variant 4, mRNA [NM_001001555]	GO:0005515|GO:0008286|GO:0030949|GO:0032868|GO:0005886|GO:0046627|GO:0005158|GO:0030178|GO:0045719|GO:0005829|GO:0042326|GO:0005737|GO:0005070|GO:0046325|GO:0048009|GO:0042327	NM_001001555	Hs.164060	2887	654.778	298.533	10.0001	8.10722
1.26759	up	NM_004608	chr16:30100056-30099920	TBX6	Homo sapiens T-box 6 (TBX6), mRNA [NM_004608]	GO:0001191|GO:0001102|GO:0001707|GO:0003700|GO:0001708|GO:0023019|GO:0014043|GO:0005634|GO:0000122|GO:0003677|GO:0009653|GO:0006351|GO:0032525|GO:0045944|GO:0001085|GO:0010977|GO:0007498	NM_004608	Hs.198301	6911	69.6593	83.8601	6.66107	6.31898
1.21336	up	NM_006040	chr16:26148944-26149003	HS3ST4	Homo sapiens heparan sulfate (glucosamine) 3-O-sulfotransferase 4 (HS3ST4), mRNA [NM_006040]	GO:0000139|GO:0016021|GO:0008467|GO:0030201	NM_006040	Hs.655275	9951	51.4817	62.1675	6.19155	5.91254
1.26203	up	NM_024953	chr12:112465702-112465643	NAA25	Homo sapiens N(alpha)-acetyltransferase 25, NatB auxiliary subunit (NAA25), mRNA [NM_024953]	GO:0005737|GO:0005794|GO:0005654	NM_024953	Hs.530941	80018	543.499	727.526	9.72935	9.39361
1.50599	up	NM_052942	chr1:89726446-89726387	GBP5	Homo sapiens guanylate binding protein 5 (GBP5), transcript variant 1, mRNA [NM_052942]	GO:0071346|GO:0016020|GO:0008152|GO:0003924|GO:0031410|GO:0005525|GO:0042802	NM_052942	Hs.513726	115362	29.5716	27.0092	5.31669	4.72598
1.28623	up	NM_144653	chr9:138903283-138903224	NACC2	Homo sapiens NACC family member 2, BEN and BTB (POZ) domain containing (NACC2), mRNA [NM_144653]	GO:0005515|GO:0000790|GO:0008284|GO:0016575|GO:0008285|GO:0042826|GO:0006366|GO:0005634|GO:0000978|GO:0042803|GO:0016604|GO:0001078|GO:0010608|GO:0001076|GO:0016581|GO:0034629|GO:1900477|GO:0051260|GO:0004407|GO:0045892	NM_144653	Hs.112895	138151	146.46	189.494	7.82838	7.46524
1.13545	up	NM_019850	chr2:233743527-233743468	NGEF	Homo sapiens neuronal guanine nucleotide exchange factor (NGEF), transcript variant 1, mRNA [NM_019850]	GO:0051056|GO:0048011|GO:0043065|GO:0048013|GO:0007264|GO:0097190|GO:0043087|GO:0005829|GO:0030426|GO:0005085|GO:0043547|GO:0016020|GO:0007411|GO:0032321|GO:0005089|GO:0061002	NM_019850	Hs.97316	25791	1823.21	2524.62	11.3997	11.2165
1.194	up	AK127489	chr19:51060933-51060874	LOC100129938	Homo sapiens cDNA FLJ45581 fis, clone BRTHA3011892. [AK127489]			Hs.669728	100129938	21.9528	24.7358	4.85407	4.59827
1.35796	up	NM_015456	chr9:140167572-140167631	NELFB	Homo sapiens negative elongation factor complex member B (NELFB), mRNA [NM_015456]	GO:0005515|GO:0010467|GO:0006368|GO:0005737|GO:0006366|GO:0032021|GO:0016032|GO:0005654|GO:0045892|GO:0050434	NM_015456	Hs.521809	25920	349.678	446.131	9.13189	8.69045
1.52872	up	NM_014007	chr9:129598599-129598658	ZBTB43	Homo sapiens zinc finger and BTB domain containing 43 (ZBTB43), transcript variant 1, mRNA [NM_014007]	GO:0006355|GO:0005634|GO:0003677|GO:0046872|GO:0006351	NM_014007	Hs.355581	23099	36.3376	33.7248	5.64806	5.03574
1.40078	up	NM_015510	chr17:21094329-21094388	DHRS7B	Homo sapiens dehydrogenase/reductase (SDR family) member 7B (DHRS7B), mRNA [NM_015510]	GO:0008150|GO:0003674|GO:0016020|GO:0016491|GO:0005789|GO:0016021|GO:0055114	NM_015510	Hs.386989	25979	471.519	577.522	9.5369	9.05068
1.37669	up		chr21:39874471-39874530		small nuclear ribonucleoprotein polypeptide G pseudogene 13 [Source:HGNC Symbol;Acc:HGNC:39332] [ENST00000442212]					1944.12	2232.63	11.4868	11.0256
1.06877	up	NM_032839	chr3:122598486-122598545	DIRC2	Homo sapiens disrupted in renal carcinoma 2 (DIRC2), mRNA [NM_032839]	GO:0006810|GO:0016021|GO:0005765	NM_032839	Hs.477346	84925	337.905	552.222	9.08445	8.98851
1.34045	up	NM_004539	chr18:55268249-55268190	NARS	Homo sapiens asparaginyl-tRNA synthetase (NARS), mRNA [NM_004539]	GO:0005739|GO:0010467|GO:0005737|GO:0006421|GO:0004816|GO:0003676|GO:0005524|GO:0070062|GO:0006418|GO:0005829	NM_004539	Hs.465224	4677	1765.74	2091.6	11.3497	10.927
1.68906	up	NM_002852	chr3:157160969-157161028	PTX3	Homo sapiens pentraxin 3, long (PTX3), mRNA [NM_002852]	GO:0050766|GO:0006954|GO:0046597|GO:0045087|GO:0001849|GO:0046790|GO:0005576|GO:0001872|GO:0005615|GO:0001878|GO:0008228|GO:0045429	NM_002852	Hs.591286	5806	47.8189	41.0814	6.07549	5.31927
1.83847	up		chr9:139948324-139948383							169.811	153.524	8.06067	7.18216
1.34774	up	AK128083	chr4:185908624-185908565	lnc-ACSL1-3	Homo sapiens cDNA FLJ46204 fis, clone TESTI4009501. [AK128083]			Hs.640100		23.008	23.0032	4.92495	4.49441
1.18414	up	NM_024767	chr8:13259098-13259039	DLC1	Homo sapiens DLC1 Rho GTPase activating protein (DLC1), transcript variant 3, mRNA [NM_024767]	GO:0005515|GO:0008285|GO:0030036|GO:0007264|GO:0008360|GO:0035024|GO:0005634|GO:0021575|GO:0005829|GO:0008289|GO:0005737|GO:0048041|GO:0032956|GO:0030675|GO:0042169|GO:0051056|GO:0030336|GO:0006919|GO:0035307|GO:0006915|GO:0001843|GO:0005100|GO:0051497|GO:0003007|GO:0032321|GO:1900119|GO:0005901|GO:0030900|GO:0005925	NM_024767	Hs.134296	10395	24.6616	28.1532	5.02826	4.78442
1.06974	up	NM_002227	chr1:65299832-65299773	JAK1	Homo sapiens Janus kinase 1 (JAK1), mRNA [NM_002227]	GO:0005515|GO:0005131|GO:0019221|GO:0005634|GO:0030154|GO:0005829|GO:0060334|GO:0035556|GO:0005737|GO:0060337|GO:0060338|GO:0042127|GO:0038110|GO:0005856|GO:0038083|GO:0046677|GO:0060333|GO:0019903|GO:0005524|GO:0012505|GO:0031234|GO:0016477|GO:0045087|GO:0006468|GO:0004713|GO:0007169|GO:0005925|GO:0004715|GO:0031730	NM_002227	Hs.207538	3716	272.784	437.459	8.76089	8.66363
1.05601	up	X14789	chr21:44589866-44589925	CRYAA	H.sapiens alpha-A crystallin gene exon 1,2 and pseudoexon. [X14789]	GO:0005515|GO:0005212|GO:0043066|GO:0032387|GO:0005634|GO:0046872|GO:0042802|GO:0042026|GO:0005737|GO:0051260|GO:0051082|GO:0007601|GO:0050896|GO:0070062		Hs.184085	1409	11.1096	13.5788	3.8041	3.72548
1.03343	up		chr2:97726055-97726114		immunoglobulin kappa variable 1/OR2-3 (pseudogene) [Source:HGNC Symbol;Acc:HGNC:5769] [ENST00000411475]					18.0371	23.0734	4.54662	4.49919
1.00232	up		chr11:089721922-089721863							12.0235	15.6456	3.92726	3.92391
1.03235	up	X13953	chr14:22938093-22938034		T cell receptor delta variable 3 [Source:HGNC Symbol;Acc:HGNC:12264] [ENST00000535880]			Hs.508889		24.4225	32.1325	5.01241	4.96648
2.12234	up	NM_052999	chr16:66612972-66613031	CMTM1	Homo sapiens CKLF-like MARVEL transmembrane domain containing 1 (CMTM1), transcript variant 17, mRNA [NM_052999]	GO:0006935|GO:0016021|GO:0005615|GO:0005125	NM_052999	Hs.698621	113540	468.772	379.748	9.53118	8.44552
2.89066	up	NM_006636	chr2:74441985-74442044	MTHFD2	Homo sapiens methylenetetrahydrofolate dehydrogenase (NADP+ dependent) 2, methenyltetrahydrofolate cyclohydrolase (MTHFD2), transcript variant 1, mRNA [NM_006636]	GO:0000287|GO:0004329|GO:0004477|GO:0005615|GO:0005829|GO:0005739|GO:0004488|GO:0004487|GO:0042301|GO:0046653|GO:0009396|GO:0006730|GO:0055114	NM_006636	Hs.469030	10797	7166.41	3408.86	13.1904	11.659
1.13627	up	NM_005604	chr6:99286550-99286609	POU3F2	Homo sapiens POU class 3 homeobox 2 (POU3F2), mRNA [NM_005604]	GO:0005515|GO:0005667|GO:0021985|GO:0001105|GO:0008284|GO:0003700|GO:0071310|GO:0022011|GO:0021869|GO:0021979|GO:0005634|GO:0006351|GO:0042802|GO:0043565|GO:0008544|GO:0014002|GO:0045944|GO:0030182|GO:0021799|GO:0040018|GO:0050770	NM_005604	Hs.182505	5454	15.2669	17.4691	4.28398	4.09968
1.45348	up	NM_032470	chr6:32009022-32008964	TNXB	Homo sapiens tenascin XB (TNXB), transcript variant XB-S, mRNA [NM_032470]	GO:0030036|GO:0005518|GO:0005578|GO:0005583|GO:0005615|GO:0031012|GO:0005622|GO:0016337|GO:0005178|GO:0007160|GO:0030199|GO:0032963|GO:0006631|GO:0006641|GO:0043506|GO:0043206|GO:0007155|GO:0008201|GO:0070062|GO:0048251	NM_032470	Hs.485104	7148	221.045	259.286	8.45469	7.91518
1.00318	up	NM_152505	chr21:40778041-40777982	LCA5L	Homo sapiens Leber congenital amaurosis 5-like (LCA5L), mRNA [NM_152505]		NM_152505	Hs.517284	150082	10.4504	13.3565	3.7078	3.70321
2.22018	up	NM_175834	chr12:53215380-53215321	KRT79	Homo sapiens keratin 79, type II (KRT79), mRNA [NM_175834]	GO:0005198|GO:0045095|GO:0019899|GO:0070062	NM_175834	Hs.711471	338785	61.9595	41.4093	6.47934	5.32867
1.17237	up	NM_019055	chr11:124754315-124754256	ROBO4	Homo sapiens roundabout, axon guidance receptor, homolog 4 (Drosophila) (ROBO4), transcript variant 1, mRNA [NM_019055]	GO:0030334|GO:0030336|GO:0004872|GO:0016021|GO:0001525|GO:0030154|GO:0009897|GO:0070062	NM_019055	Hs.524121	54538	9.09363	9.98873	3.50129	3.27186
1.16456	up	NM_005310	chr17:37902381-37902440	GRB7	Homo sapiens growth factor receptor-bound protein 7 (GRB7), transcript variant 1, mRNA [NM_005310]	GO:0005515|GO:0017148|GO:0030335|GO:0005886|GO:0019901|GO:0010494|GO:0003723|GO:0009967|GO:0042995|GO:0050900|GO:0042802|GO:0005829|GO:0034063|GO:0007173|GO:0007596|GO:0005070|GO:0035091|GO:0005925	NM_005310	Hs.86859	2886	295.658	437.069	8.8818	8.66202
1.59528	up	NM_005012	chr1:64644540-64644599	ROR1	Homo sapiens receptor tyrosine kinase-like orphan receptor 1 (ROR1), transcript variant 1, mRNA [NM_005012]	GO:0043235|GO:0005515|GO:0017147|GO:0005737|GO:0005886|GO:0005887|GO:0018108|GO:0004714|GO:0007169|GO:0005524	NM_005012	Hs.128753	4919	109.286	110.267	7.38605	6.71224
1.44223	up	NM_001145855	chr4:2824669-2824728	SH3BP2	Homo sapiens SH3-domain binding protein 2 (SH3BP2), transcript variant 4, mRNA [NM_001145855]	GO:0005515|GO:0007165|GO:0017124|GO:0005070|GO:0009967	NM_001145855	Hs.167679	6452	89.036	96.5087	7.05414	6.52584
1.54333	up	NM_174918	chr19:7744452-7744511	MCEMP1	Homo sapiens mast cell-expressed membrane protein 1 (MCEMP1), mRNA [NM_174918]	GO:0016021	NM_174918	Hs.709539	199675	11380.8	9381.69	13.7935	13.1675
1.00744	up	NM_153334	chr22:20780247-20780188	SCARF2	Homo sapiens scavenger receptor class F, member 2 (SCARF2), transcript variant 1, mRNA [NM_153334]	GO:0005515|GO:0016021|GO:0005925|GO:0007157|GO:0006898|GO:0005044	NM_153334	Hs.474251	91179	179.186	304.078	8.14258	8.13188
2.76421	up	NM_175839	chr20:4168300-4168359	SMOX	Homo sapiens spermine oxidase (SMOX), transcript variant 1, mRNA [NM_175839]	GO:0052901|GO:0006805|GO:0005634|GO:0044281|GO:0005829|GO:0046592|GO:0034641|GO:0005737|GO:0006598|GO:0006596|GO:0006595|GO:0052895|GO:0046208|GO:0052894|GO:0055114	NM_175839	Hs.433337	54498	2464.34	1380.15	11.7894	10.3226
1.38163	up	NM_001278649	chr20:60854299-60854358	OSBPL2	Homo sapiens oxysterol binding protein-like 2 (OSBPL2), transcript variant 3, mRNA [NM_001278649]	GO:0015485|GO:0006869	NM_001278649	Hs.473254	9885	164.28	198.465	8.00462	7.53825
1.34758	up	NM_020371	chr15:34158739-34158680	AVEN	Homo sapiens apoptosis, caspase activation inhibitor (AVEN), mRNA [NM_020371]	GO:0005622|GO:0005515|GO:0043066|GO:0016020|GO:0006915|GO:0012505	NM_020371	Hs.555966	57099	238.904	305.206	8.56609	8.13571
1.15982	up	NM_152384	chr2:170361048-170361107	BBS5	Homo sapiens Bardet-Biedl syndrome 5 (BBS5), mRNA [NM_152384]	GO:0001103|GO:0005515|GO:0060170|GO:0034464|GO:0006996|GO:0032266|GO:0015031|GO:0032402|GO:0036064|GO:0005829|GO:0044458|GO:0001947|GO:0005622|GO:0042384|GO:0007601|GO:0050896	NM_152384	Hs.233398	129880	13.4965	15.1063	4.09341	3.8795
1.39241	up	NM_017515	chr11:107661964-107661905	SLC35F2	Homo sapiens solute carrier family 35, member F2 (SLC35F2), mRNA [NM_017515]	GO:0008150|GO:0003674|GO:0006810|GO:0016021|GO:0005575	NM_017515	Hs.524014	54733	1174.09	1369.45	10.7862	10.3086
1.04609	up	NM_001755	chr16:67134630-67134689	CBFB	Homo sapiens core-binding factor, beta subunit (CBFB), transcript variant 2, mRNA [NM_001755]	GO:0005515|GO:0003700|GO:0006366|GO:0003713|GO:0005634|GO:0060216|GO:0003677|GO:0001649|GO:0016020|GO:0045944|GO:0030098|GO:0030099|GO:0048469	NM_001755	Hs.460988	865	394.8	652.775	9.29494	9.22993
1.48605	up	NM_032905	chr10:6158615-6158674	RBM17	Homo sapiens RNA binding motif protein 17 (RBM17), transcript variant 1, mRNA [NM_032905]	GO:0005515|GO:0000166|GO:0003723|GO:0000380|GO:0005681|GO:0005654	NM_032905	Hs.498548	84991	1886.86	2014.49	11.4451	10.8736
1.48746	up		chr11:3635894-3635953	TRPC2	transient receptor potential cation channel, subfamily C, member 2, pseudogene [Source:HGNC Symbol;Acc:HGNC:12334] [ENST00000451043]				7221	1095.04	1200.13	10.6984	10.1256
1.27277	up	NM_013364	chrX:152227567-152227629	PNMA3	Homo sapiens paraneoplastic Ma antigen 3 (PNMA3), transcript variant 1, mRNA [NM_013364]	GO:0043065|GO:0005730|GO:0008270|GO:0003676	NM_013364	Hs.744496	29944	13.0222	13.2812	4.04014	3.69218
2.58625	up	NM_001085430	chr17:54869564-54869505	C17orf67	Homo sapiens chromosome 17 open reading frame 67 (C17orf67), mRNA [NM_001085430]	GO:0005576	NM_001085430	Hs.658949	339210	164.076	103.967	8.0023	6.63144
1.19462	up		chr1:12987577-12987636							36.5457	43.7133	5.65852	5.40197
1.06428	up	XR_247456	chr17:44908061-44908002		wingless-type MMTV integration site family, member 3 [Source:HGNC Symbol;Acc:HGNC:12782] [ENST00000572508]		XR_247456			14.8269	18.072	4.23772	4.14784
3.47018	up	NM_001040619	chr1:212793856-212793915	ATF3	Homo sapiens activating transcription factor 3 (ATF3), transcript variant 4, mRNA [NM_001040619]	GO:0005515|GO:0008284|GO:0000977|GO:0003700|GO:0003714|GO:0005730|GO:0006094|GO:0005634|GO:0000122|GO:0035914|GO:0000978|GO:0001228|GO:0006351|GO:0042802|GO:0030968|GO:0001078|GO:0045944|GO:0005654|GO:0006987|GO:0044267	NM_001040619	Hs.460	467	588.263	285.867	9.84479	8.04978
1.83136	up	NM_002192	chr7:41729305-41729246	INHBA	Homo sapiens inhibin, beta A (INHBA), mRNA [NM_002192]	GO:0005515|GO:0042541|GO:0030308|GO:0042701|GO:0035987|GO:0030154|GO:0042802|GO:0071397|GO:0045077|GO:0001942|GO:0046982|GO:0046882|GO:0006952|GO:0046881|GO:0046880|GO:0032924|GO:0045786|GO:0005125|GO:0005160|GO:0045650|GO:0032270|GO:0005179|GO:0045648|GO:0045893|GO:0008083|GO:0040007|GO:0060279|GO:0045578|GO:0008285|GO:0007267|GO:0060395|GO:0071372|GO:0000082|GO:0001541|GO:0070699|GO:0002244|GO:…	NM_002192	Hs.583348	3624	72.1218	58.9751	6.7109	5.83799
1.07712	up	AK127606	chr22:51093987-51093928	LOC100131346	Homo sapiens cDNA FLJ45704 fis, clone FEBRA2026977. [AK127606]			Hs.640125	100131346	20.7854	25.8901	4.77102	4.66385
1.13733	up	NM_024722	chr17:43213872-43213931	ACBD4	Homo sapiens acyl-CoA binding domain containing 4 (ACBD4), transcript variant 2, mRNA [NM_024722]	GO:0000062|GO:0008289	NM_024722	Hs.110298	79777	206.244	311.072	8.3477	8.16204
1.39531	up	NM_198253	chr5:1253364-1253305	TERT	Homo sapiens telomerase reverse transcriptase (TERT), transcript variant 1, mRNA [NM_198253]	GO:0042645|GO:0005515|GO:0030422|GO:0003721|GO:0003720|GO:0000333|GO:0030177|GO:0001172|GO:0046872|GO:0042803|GO:0003968|GO:0000723|GO:0022616|GO:2001240|GO:0031379|GO:0000783|GO:0000781|GO:0005697|GO:0000049|GO:0042162|GO:0005730|GO:0016779|GO:0001223|GO:0003677|GO:0001309|GO:0016605|GO:0032203|GO:0005654|GO:0007005|GO:0090399|GO:0007004|GO:0070034	NM_198253	Hs.492203	7015	104.891	121.022	7.32148	6.84089
1.09525	up	NM_004651	chrX:47100961-47101020	USP11	Homo sapiens ubiquitin specific peptidase 11 (USP11), mRNA [NM_004651]	GO:0005515|GO:0004197|GO:0016579|GO:0005737|GO:0004843|GO:0061136|GO:0043161|GO:0005634	NM_004651	Hs.171501	8237	28.6389	36.214	5.26824	5.13698
1.45703	up	NM_024093	chr2:105964250-105964309	C2orf49	Homo sapiens chromosome 2 open reading frame 49 (C2orf49), transcript variant 1, mRNA [NM_024093]	GO:0008150|GO:0003674|GO:0048598|GO:0072669	NM_024093	Hs.549577	79074	79.6199	84.1352	6.86729	6.32426
2.66955	up		chr1:78557627-78557688							1086.64	671.739	10.6901	9.27355
1.04767	up	AK091323	chr7:91808677-91808618	LRRD1	leucine-rich repeats and death domain containing 1 [Source:HGNC Symbol;Acc:HGNC:34300] [ENST00000343318]	GO:0007165		Hs.671729	401387	107.57	167.238	7.36104	7.29385
1.07752	up		chrY:008492853-008492794							197.874	314.527	8.28584	8.17812
1.39111	up	NR_030727	chrX:12921216-12921157	TLR8-AS1	Homo sapiens TLR8 antisense RNA 1 (TLR8-AS1), long non-coding RNA [NR_030727]		NR_030727	Hs.685035	349408	14.1173	13.2538	4.16359	3.68735
1.71298	up	NM_152404	chr5:35954141-35954082	UGT3A1	Homo sapiens UDP glycosyltransferase 3 family, polypeptide A1 (UGT3A1), transcript variant 1, mRNA [NM_152404]	GO:0052696|GO:0009813|GO:0043541|GO:0015020|GO:0008194|GO:0016021|GO:0032870	NM_152404	Hs.254699	133688	140.75	133.604	7.76652	6.99001
1.27558	up	NM_020950	chr1:180913533-180913592	KIAA1614	Homo sapiens KIAA1614 (KIAA1614), mRNA [NM_020950]		NM_020950	Hs.734816	57710	67.799	80.871	6.61723	6.26607
1.73146	up	NM_002981	chr17:32687668-32687609	CCL1	Homo sapiens chemokine (C-C motif) ligand 1 (CCL1), mRNA [NM_002981]	GO:0008009|GO:0007165|GO:0006955|GO:0006935|GO:0060326|GO:0006874|GO:0016032|GO:0005615	NM_002981	Hs.72918	6346	19.9287	15.4412	4.70059	3.90859
1.15462	up	NM_003899	chr13:111957595-111957654	ARHGEF7	Homo sapiens Rho guanine nucleotide exchange factor (GEF) 7 (ARHGEF7), transcript variant 1, mRNA [NM_003899]	GO:0005515|GO:0043005|GO:2000394|GO:0007264|GO:0030032|GO:0032855|GO:0005829|GO:0005085|GO:0010763|GO:1900026|GO:0007173|GO:0007411|GO:0002244|GO:0048041|GO:0043025|GO:0005089|GO:0005938|GO:0051056|GO:0048011|GO:0043065|GO:0019901|GO:0048013|GO:0042059|GO:0097190|GO:0001726|GO:0030027|GO:0043547|GO:0007165|GO:0043234|GO:0005925	NM_003899	Hs.508738	8874	202.961	301.057	8.3268	8.11938
1.0733	up	NM_178483	chr20:18794649-18794708	SCP2D1	Homo sapiens SCP2 sterol-binding domain containing 1 (SCP2D1), mRNA [NM_178483]		NM_178483	Hs.112794	140856	12.2123	14.7802	3.94786	3.8458
1.24646	up	NM_173544	chr19:17660266-17660325	FAM129C	Homo sapiens family with sequence similarity 129, member C (FAM129C), transcript variant 1, mRNA [NM_173544]		NM_173544	Hs.434133	199786	42.4938	49.0286	5.89211	5.57427
1.00922	up	NM_002116	chr6:29913492-29913551	HLA-A	Homo sapiens major histocompatibility complex, class I, A (HLA-A), transcript variant 1 (A*03:01:0:01 allele), mRNA [NM_002116]	GO:0005515|GO:0002474|GO:0005886|GO:0005783|GO:0019221|GO:0042608|GO:0006955|GO:0060337|GO:0042605|GO:0030670|GO:0071556|GO:0016032|GO:0070062|GO:0060333|GO:0042270|GO:0032729|GO:0012507|GO:0030881|GO:0002480|GO:0005794|GO:0002486|GO:0009986|GO:2000568|GO:0042612|GO:0005797|GO:0042590|GO:0005102|GO:0070971|GO:0050690|GO:0000139|GO:0016020|GO:0005887|GO:0001916|GO:0031901|GO:0050776|GO:0002479|GO:…	NM_002116	Hs.181244	3105	6531.13	8737.58	13.0718	13.0586
1.51902	up	XR_429794	chr16:88588489-88588430	LOC100128882	PREDICTED: Homo sapiens uncharacterized LOC100128882 (LOC100128882), transcript variant X3, misc_RNA [XR_429794]		XR_429794	Hs.722546	100128882	1276.67	1361.25	10.9034	10.3003
1.18296	up	NM_001000	chrX:118920630-118920571	RPL39	Homo sapiens ribosomal protein L39 (RPL39), mRNA [NM_001000]	GO:0010467|GO:0003735|GO:0050830|GO:0019083|GO:0003723|GO:0006614|GO:0019058|GO:0006415|GO:0005615|GO:0006412|GO:0006413|GO:0002227|GO:0005829|GO:0006414|GO:0000184|GO:0019731|GO:0016032|GO:0022625|GO:0044267	NM_001000	Hs.558387	6170	38297.8	43978.1	15.4834	15.241
1.15732	up	NM_001098814	chr16:4239438-4239379	SRL	Homo sapiens sarcalumenin (SRL), mRNA [NM_001098814]	GO:0033018|GO:0005525	NM_001098814	Hs.10041	6345	17.9144	20.42	4.53403	4.32325
1.89286	up	NM_001097620	chr7:1585889-1585830	TMEM184A	Homo sapiens transmembrane protein 184A (TMEM184A), mRNA [NM_001097620]	GO:0016021	NM_001097620	Hs.592174	202915	125.086	106.431	7.58633	6.66576
1.44893	up	NM_006348	chr7:106843982-106843923	COG5	Homo sapiens component of oligomeric golgi complex 5 (COG5), transcript variant 1, mRNA [NM_006348]	GO:0005515|GO:0003674|GO:0005794|GO:0016020|GO:0000139|GO:0017119|GO:0006891|GO:0005654|GO:0015031|GO:0005829	NM_006348	Hs.239631	10466	488.661	576.583	9.58323	9.04824
7.96879	up	NM_001793	chr16:68732812-68732871	CDH3	Homo sapiens cadherin 3, type 1, P-cadherin (placental) (CDH3), mRNA [NM_001793]	GO:0010838|GO:0005886|GO:0048023|GO:0031424|GO:0032912|GO:0003674|GO:0016337|GO:0005737|GO:0005913|GO:0001895|GO:0007155|GO:0060070|GO:0007156|GO:0060901|GO:0034329|GO:0042493|GO:0005509|GO:0045216|GO:0022405|GO:0010628|GO:0043568|GO:0032773|GO:0042060|GO:0016021|GO:0051796|GO:0007601|GO:0034332	NM_001793	Hs.191842	1001	981.544	201.169	10.5516	7.55721
2.75192	up	M27390	chr7:142353832-142353891		T cell receptor beta variable 23-1 (non-functional) [Source:HGNC Symbol;Acc:HGNC:12201] [ENST00000390396]			Hs.449276		25.0895	12.4186	5.0578	3.59736
1.65952	up	NM_033184	chr17:39221524-39221465	KRTAP2-4	Homo sapiens keratin associated protein 2-4 (KRTAP2-4), mRNA [NM_033184]	GO:0045095	NM_033184	Hs.560502	85294	15.0741	11.868	4.26324	3.53247
1.37236	up	NM_005367	chrX:151899971-151899912	MAGEA12	Homo sapiens melanoma antigen family A, 12 (MAGEA12), transcript variant 3, mRNA [NM_005367]	GO:0008150|GO:0003674|GO:0005575	NM_005367	Hs.169246	4111	47.3427	49.8398	6.05638	5.59972
1.06356	up	NR_120609	chr10:30653375-30653316	GOLGA2P6	Homo sapiens golgin A2 pseudogene 6 (GOLGA2P6), non-coding RNA [NR_120609]		NR_120609		729668	1313.82	1990.49	10.9437	10.8548
1.16342	up	NM_006951	chr10:105147370-105147429	TAF5	Homo sapiens TAF5 RNA polymerase II, TATA box binding protein (TBP)-associated factor, 100kDa (TAF5), mRNA [NM_006951]	GO:0005515|GO:0006352|GO:0010467|GO:0006355|GO:0006368|GO:0003700|GO:0005669|GO:0006367|GO:0044212|GO:0016573|GO:0006366|GO:0005730|GO:0005634|GO:0015629|GO:0043231|GO:0033276|GO:0046983|GO:0016032|GO:0005654|GO:0004402|GO:0016568	NM_006951	Hs.96103	6877	38.8091	47.4897	5.74959	5.53121
1.12536	up	NM_001044392	chr1:155162034-155161975	MUC1	Homo sapiens mucin 1, cell surface associated (MUC1), transcript variant 7, mRNA [NM_001044392]	GO:0090240|GO:0003712|GO:0005515|GO:0000790|GO:0009986|GO:0005796|GO:0016266|GO:0043618|GO:0000978|GO:0031982|GO:0005615|GO:0002039|GO:0016324|GO:0005737|GO:0010944|GO:0006493|GO:0005887|GO:0006978|GO:0044267|GO:0070062|GO:0043687|GO:0036003|GO:0006977	NM_001044392	Hs.89603	4582	45.8511	58.9131	6.0069	5.83651
1.11316	up	NM_006229	chr10:118351377-118351436	PNLIPRP1	Homo sapiens pancreatic lipase-related protein 1 (PNLIPRP1), transcript variant 1, mRNA [NM_006229]	GO:0006629|GO:0004806|GO:0005509|GO:0005576|GO:0005615|GO:0016298	NM_006229	Hs.73923	5407	126.722	187.959	7.60486	7.45019
3.83062	up	NM_178836	chr17:17104468-17104409	PLD6	Homo sapiens phospholipase D family, member 6 (PLD6), mRNA [NM_178836]	GO:0010467|GO:0030719|GO:0090305|GO:0007286|GO:0005741|GO:0044281|GO:0046872|GO:0042803|GO:0016042|GO:0004519|GO:0007126|GO:0008053|GO:0034587|GO:0035755|GO:0016021|GO:0006644|GO:0006655|GO:0046474|GO:0043046	NM_178836	Hs.729079	201164	450.904	198.956	9.4806	7.54303
1.53875	up	AK094541	chrX:51933603-51933662		melanoma antigen family D, 4B [Source:HGNC Symbol;Acc:HGNC:22880] [ENST00000481096]			Hs.729070		1647.06	1705.03	11.2552	10.6335
2.26795	up	NR_002171	chr13:64316583-64316642	OR7E156P	Homo sapiens olfactory receptor, family 7, subfamily E, member 156 pseudogene (OR7E156P), non-coding RNA [NR_002171]		NR_002171	Hs.363054	283491	610.858	456.883	9.90498	8.72359
1.18118	up	NM_181686	chr21:46101631-46101572	KRTAP12-1	Homo sapiens keratin associated protein 12-1 (KRTAP12-1), mRNA [NM_181686]	GO:0045095	NM_181686	Hs.688628	353332	36.7079	44.3782	5.66707	5.42685
1.45145	up	NM_012204	chr9:135553366-135553425	GTF3C4	Homo sapiens general transcription factor IIIC, polypeptide 4, 90kDa (GTF3C4), mRNA [NM_012204]	GO:0005515|GO:0010467|GO:0016573|GO:0043085|GO:0006384|GO:0042791|GO:0003677|GO:0006383|GO:0006351|GO:0042797|GO:0000127|GO:0005654|GO:0008047|GO:0004402	NM_012204	Hs.656646	9329	149.312	170.618	7.85785	7.32036
1.42888	up	NM_004310	chr4:40245659-40245718	RHOH	Homo sapiens ras homolog family member H (RHOH), transcript variant 6, mRNA [NM_004310]	GO:0001772|GO:0005515|GO:0051056|GO:0045576|GO:0006355|GO:0005886|GO:0007264|GO:0019210|GO:0005525|GO:0043086|GO:0005829|GO:0042326|GO:0005737|GO:0030217|GO:0017048|GO:0005095|GO:0043124	NM_004310	Hs.654594	399	18034.5	16694.9	14.4589	13.944
1.26968	up	NM_000158	chr3:81538971-81538912	GBE1	Homo sapiens glucan (1,4-alpha-), branching enzyme 1 (GBE1), mRNA [NM_000158]	GO:0043169|GO:0005975|GO:0005978|GO:0005977|GO:0009405|GO:0006006|GO:0044281|GO:0006091|GO:0004553|GO:0003844|GO:0070062|GO:0005829	NM_000158	Hs.436062	2632	2277.55	2739.68	11.6823	11.3378
1.29804	up	NM_201591	chr4:176554554-176554495	GPM6A	Homo sapiens glycoprotein M6A (GPM6A), transcript variant 2, mRNA [NM_201591]	GO:0005515|GO:0043005|GO:0005262|GO:0003407|GO:0005886|GO:0051491|GO:0030175|GO:0044295|GO:0007416|GO:0031982|GO:0048863|GO:0043197|GO:0048812|GO:0070588|GO:0043025|GO:0016021|GO:0001764|GO:0070062	NM_201591	Hs.75819	2823	19.582	20.0695	4.67238	4.29605
1.43319	up	NM_003247	chr6:169615960-169615901	THBS2	Homo sapiens thrombospondin 2 (THBS2), mRNA [NM_003247]	GO:0051965|GO:0005515|GO:0016525|GO:0005509|GO:0031091|GO:0005576|GO:0007155|GO:0008201|GO:0005604	NM_003247	Hs.371147	7058	35.6724	35.1232	5.61616	5.09693
1.16548	up	NM_001077637	chr2:132118345-132118286	WTH3DI	Homo sapiens RAB6C-like (WTH3DI), mRNA [NM_001077637]		NM_001077637	Hs.645670	150786	15.9527	17.8783	4.35262	4.1317
1.00776	up	NM_006388	chr11:65486362-65486421	KAT5	Homo sapiens K(lysine) acetyltransferase 5 (KAT5), transcript variant 2, mRNA [NM_006388]	GO:0005515|GO:0048471|GO:0006325|GO:0005634|GO:0050681|GO:0000812|GO:0032403|GO:0046872|GO:0006302|GO:0005829|GO:0071392|GO:0045944|GO:0010212|GO:0070491|GO:0035267|GO:0016032|GO:0006978|GO:0004402|GO:0032703|GO:0005667|GO:0016573|GO:0003713|GO:0005730|GO:0000122|GO:0006351|GO:0032777|GO:0005654|GO:0043161|GO:0045893|GO:0045892|GO:0030521|GO:0040008	NM_006388	Hs.397010	10524	96.4103	152.538	7.18399	7.17284
2.02761	up	NM_022063	chr10:120070356-120070297	FAM204A	Homo sapiens family with sequence similarity 204, member A (FAM204A), transcript variant 1, mRNA [NM_022063]		NM_022063	Hs.372309	63877	593.141	497.888	9.85714	8.83736
3.30006	up	NM_001040437	chr6:31807322-31807381	C6orf48	Homo sapiens chromosome 6 open reading frame 48 (C6orf48), transcript variant 1, mRNA [NM_001040437]		NM_001040437	Hs.640836	50854	13312.3	5250.37	14.0077	12.2852
1.68426	up	NM_001233	chr7:116148261-116148320	CAV2	Homo sapiens caveolin 2 (CAV2), transcript variant 1, mRNA [NM_001233]	GO:0005515|GO:0008286|GO:0030133|GO:0048471|GO:0005886|GO:0005634|GO:0051259|GO:0006906|GO:0042803|GO:0070836|GO:0005622|GO:0016050|GO:0031748|GO:0060161|GO:0002080|GO:0048278|GO:0030512|GO:0007088|GO:0005794|GO:0048741|GO:0031410|GO:0031234|GO:0043547|GO:0043234|GO:0001938|GO:0000139|GO:0016020|GO:0005887|GO:0001937|GO:0005901|GO:0045121|GO:0007005|GO:0043410|GO:0005925|GO:0007029	NM_001233	Hs.212332	858	261.067	264.123	8.69304	7.94092
1.51136	up	NM_173821	chr2:242815327-242815386	RTP5	Homo sapiens receptor (chemosensory) transporter protein 5 (putative) (RTP5), mRNA [NM_173821]	GO:0016021	NM_173821	Hs.376307	285093	994.496	1081.93	10.5667	9.97086
1.24252	up	XM_006723188	chr19:51162656-51162715	C19orf81	PREDICTED: Homo sapiens chromosome 19 open reading frame 81 (C19orf81), transcript variant X1, mRNA [XM_006723188]		XM_006723188	Hs.621823	342918	106.001	136.992	7.3379	7.02463
2.50754	up	NM_021127	chr18:57570691-57570750	PMAIP1	Homo sapiens phorbol-12-myristate-13-acetate-induced protein 1 (PMAIP1), mRNA [NM_021127]	GO:0005515|GO:0043331|GO:0010165|GO:0048147|GO:0005741|GO:0005634|GO:0001836|GO:0010907|GO:0005829|GO:0005739|GO:0051607|GO:1900740|GO:0043525|GO:0090200|GO:0042149|GO:0032461|GO:0043029|GO:0009411|GO:0046902|GO:0043065|GO:0006919|GO:0072593|GO:0071456|GO:0006915|GO:2001244|GO:0097193|GO:0043280|GO:0042771|GO:0010917|GO:0072332|GO:0043517|GO:0010498	NM_021127	Hs.96	5366	687.134	462.374	10.0652	8.73895
1.049	up	NM_024836	chr1:249143236-249143295	ZNF672	Homo sapiens zinc finger protein 672 (ZNF672), mRNA [NM_024836]	GO:0006355|GO:0005634|GO:0003677|GO:0046872|GO:0006351	NM_024836	Hs.521151	79894	137.511	216.216	7.7282	7.65919
1.53682	up	NM_152494	chr1:155015973-155018415	DCST1	Homo sapiens DC-STAMP domain containing 1 (DCST1), transcript variant 1, mRNA [NM_152494]	GO:0008270|GO:0016021	NM_152494	Hs.567717	149095	2753.19	2707.36	11.9413	11.3213
1.50892	up	NM_001161576	chr14:55034385-55034444	SAMD4A	Homo sapiens sterile alpha motif domain containing 4A (SAMD4A), transcript variant 2, mRNA [NM_001161576]	GO:0017148|GO:0005737|GO:0030054|GO:0045202|GO:0045727|GO:0030371|GO:0030425	NM_001161576	Hs.98259	23034	53.4809	51.8389	6.25136	5.65784
1.40255	up		chr4:158558989-158559048							178.26	214.328	8.13504	7.64699
1.0172	up	NM_001291274	chr19:16268351-16268410	HSH2D	Homo sapiens hematopoietic SH2 domain containing (HSH2D), transcript variant 2, mRNA [NM_001291274]	GO:0005739|GO:0005515|GO:0042110|GO:0051902|GO:0005070|GO:0002903|GO:0009967|GO:0005634|GO:0005829	NM_001291274	Hs.631617	84941	137.158	222.018	7.72444	7.69983
1.22882	up		chr7:136623056-136622997							1120.07	1482.85	10.7229	10.4256
1.4967	up	NM_001040105	chr7:100677854-100677913	MUC17	Homo sapiens mucin 17, cell surface associated (MUC17), mRNA [NM_001040105]	GO:0005515|GO:0019725|GO:0005796|GO:0016266|GO:0005576|GO:0030165|GO:0016324|GO:0006493|GO:0030197|GO:0016021|GO:0044267|GO:0009897|GO:0043687	NM_001040105	Hs.271819	140453	33.944	31.9089	5.53719	4.9554
1.35141	up	NM_152762	chr11:65715525-65715584	TSGA10IP	Homo sapiens testis specific, 10 interacting protein (TSGA10IP), mRNA [NM_152762]		NM_152762	Hs.350671	254187	569.558	714.044	9.79746	9.363
1.17215	up	NM_003428	chrUn_gl000223:46911-46852	ZNF84	Homo sapiens zinc finger protein 84 (ZNF84), transcript variant 1, mRNA [NM_003428]	GO:0006355|GO:0008270|GO:0005634|GO:0003677|GO:0006351	NM_003428	Hs.445019	7637	298.88	439.852	8.89961	8.67045
1.37827	up	BX641696	chr1:322787-322845		DKFZp686M02137_r1 686 (synonym: hlcc3) Homo sapiens cDNA clone DKFZp686M02137 5', mRNA sequence [BX641696]			Hs.512417		98.1149	113.246	7.21202	6.74916
2.36354	up	NM_177987	chr10:93730-93671	TUBB8	Homo sapiens tubulin, beta 8 class VIII (TUBB8), mRNA [NM_177987]	GO:0006184|GO:0008150|GO:0003674|GO:0051258|GO:0005737|GO:0005874|GO:0005200|GO:0003924|GO:0007017|GO:0005525|GO:0070062	NM_177987	Hs.532659	347688	95.4562	62.866	7.16631	5.92536
1.09389	up	NM_052962	chr6:137465287-137465228	IL22RA2	Homo sapiens interleukin 22 receptor, alpha 2 (IL22RA2), transcript variant 1, mRNA [NM_052962]	GO:0042018|GO:0042017|GO:0005886|GO:0050728|GO:0042516|GO:0019221|GO:0016021|GO:0005615|GO:0005829	NM_052962	Hs.126891	116379	48.0674	64.2607	6.08321	5.95374
2.81676	up	NM_022842	chr3:45123898-45123839	CDCP1	Homo sapiens CUB domain containing protein 1 (CDCP1), transcript variant 1, mRNA [NM_022842]	GO:0005886|GO:0005576|GO:0016021	NM_022842	Hs.476093	64866	107.034	59.9369	7.35411	5.86007
1.44068	up	NM_001013841	chr19:4325469-4325410	STAP2	Homo sapiens signal transducing adaptor family member 2 (STAP2), transcript variant 2, mRNA [NM_001013841]	GO:0005515|GO:0005737|GO:0005886	NM_001013841	Hs.194385	55620	31.0617	30.0429	5.39604	4.8693
1.50631	up	NM_001910	chr1:206332029-206332088	CTSE	Homo sapiens cathepsin E (CTSE), transcript variant 1, mRNA [NM_001910]	GO:0019886|GO:0016540|GO:0007586|GO:0006508|GO:0004190|GO:0042803|GO:0070062|GO:0005768	NM_001910	Hs.644082	1510	119.488	128.093	7.51893	6.92792
1.0339	up	NM_080870	chr6:30921282-30921341	DPCR1	Homo sapiens diffuse panbronchiolitis critical region 1 (DPCR1), mRNA [NM_080870]	GO:0016021	NM_080870	Hs.631993	135656	11.1859	13.9738	3.81563	3.76753
1.44692	up	NM_002518	chr2:101612199-101612258	NPAS2	Homo sapiens neuronal PAS domain protein 2 (NPAS2), mRNA [NM_002518]	GO:0005515|GO:0045475|GO:0003700|GO:2001020|GO:0051879|GO:0005634|GO:0044281|GO:0045739|GO:0046872|GO:0005829|GO:0042745|GO:0045944|GO:0060548|GO:0046983|GO:0004871|GO:0044255|GO:0005667|GO:0001047|GO:0007417|GO:0003677|GO:0006974|GO:0006351|GO:0032922|GO:0007165|GO:0007623|GO:0051775|GO:0045893	NM_002518	Hs.156832	4862	216.713	255.203	8.42215	7.88917
1.7116	up	XR_428272	chr7:153755133-153755074	LOC101929998	PREDICTED: Homo sapiens uncharacterized LOC101929998 (LOC101929998), ncRNA [XR_428272]		XR_428272	Hs.552781	101929998	18.644	14.4726	4.59415	3.8188
1.17491	up	NM_006198	chr21:41301047-41301106	PCP4	Homo sapiens Purkinje cell protein 4 (PCP4), mRNA [NM_006198]	GO:0005516|GO:0005634|GO:0007417|GO:0005829	NM_006198	Hs.80296	5121	107.881	148.188	7.36462	7.13207
1.02724	up	NM_014346	chr22:47507418-47507477	TBC1D22A	Homo sapiens TBC1 domain family, member 22A (TBC1D22A), transcript variant 1, mRNA [NM_014346]	GO:0032851|GO:0042803|GO:0005097	NM_014346	Hs.435044	25771	73.7639	109.905	6.74725	6.70848
1.07618	up	NM_001001663	chr22:25331267-25331208	TMEM211	Homo sapiens transmembrane protein 211 (TMEM211), mRNA [NM_001001663]	GO:0016021	NM_001001663	Hs.329040	255349	154.521	240.608	7.912	7.80608
1.1764	up	NM_001002917	chr11:124180470-124180411	OR8D1	Homo sapiens olfactory receptor, family 8, subfamily D, member 1 (OR8D1), mRNA [NM_001002917]	GO:0050911|GO:0004984|GO:0007186|GO:0005886|GO:0004930|GO:0016021	NM_001002917	Hs.504211	283159	98.4474	133.065	7.21884	6.98445
1.32255	up	NM_004540	chr21:22910417-22910476	NCAM2	Homo sapiens neural cell adhesion molecule 2 (NCAM2), mRNA [NM_004540]	GO:0030424|GO:0007608|GO:0007413|GO:0005886|GO:0016021|GO:0007158	NM_004540	Hs.473450	4685	207.374	266.024	8.35519	7.95186
1.13611	up	NM_182553	chr11:66050597-66050756	CNIH2	Homo sapiens cornichon family AMPA receptor auxiliary protein 2 (CNIH2), transcript variant 1, mRNA [NM_182553]	GO:0005515|GO:0030054|GO:2000311|GO:0035249|GO:0014069|GO:0030425|GO:0035556|GO:0043197|GO:0043198|GO:0045211|GO:0032281|GO:0042391|GO:0005789|GO:0051668	NM_182553	Hs.437072	254263	64.2551	85.781	6.53808	6.35398
1.03245	up	NM_001099744	chr8:110587252-110587193	SYBU	Homo sapiens syntabulin (syntaxin-interacting) (SYBU), transcript variant 1, mRNA [NM_001099744]	GO:0005515|GO:0008017|GO:0005874|GO:0031982|GO:0043231|GO:0005739|GO:0000139|GO:0016023|GO:0005654|GO:0016021|GO:0017075|GO:0019894|GO:0061178	NM_001099744	Hs.390738	55638	68.8005	101.29	6.63986	6.59379
1.28363	up	NM_005416	chr1:152976230-152976289	SPRR3	Homo sapiens small proline-rich protein 3 (SPRR3), transcript variant 1, mRNA [NM_005416]	GO:0005515|GO:0005737|GO:0018149|GO:0008544|GO:0030216|GO:0005198|GO:0042060|GO:0031424|GO:0070062	NM_005416	Hs.139322	6707	93.105	114.46	7.12643	6.7662
1.09291	up	NM_004897	chr10:89311995-89312054	MINPP1	Homo sapiens multiple inositol-polyphosphate phosphatase 1 (MINPP1), transcript variant 1, mRNA [NM_004897]	GO:0034417|GO:0008969|GO:0052826|GO:0043647|GO:0005783|GO:0003993|GO:0006797|GO:0030282|GO:0044281|GO:0001503|GO:0016311|GO:0005788|GO:0070062	NM_004897	Hs.121260	9562	419.133	662.806	9.37948	9.25131
1.12447	up	NM_138558	chr1:28177929-28177988	PPP1R8	Homo sapiens protein phosphatase 1, regulatory subunit 8 (PPP1R8), transcript variant 2, mRNA [NM_138558]	GO:0008380|GO:0005515|GO:0006397|GO:0006355|GO:0008283|GO:0003723|GO:0004865|GO:0005634|GO:0043086|GO:0003677|GO:0006351|GO:0006401|GO:0008599|GO:0005737|GO:0004519|GO:0016607|GO:0005654|GO:0005681|GO:0008995	NM_138558	Hs.533474	5511	332.203	515.457	9.05632	8.88707
1.32694	up	NM_002923	chr1:192781051-192781110	RGS2	Homo sapiens regulator of G-protein signaling 2 (RGS2), mRNA [NM_002923]	GO:0005515|GO:0005516|GO:0043005|GO:0005886|GO:0038032|GO:0007283|GO:0060087|GO:0005829|GO:0005739|GO:0010614|GO:0005737|GO:0060452|GO:0043407|GO:0043951|GO:0031116|GO:0045744|GO:0005730|GO:0048487|GO:0006417|GO:0010519|GO:0043547|GO:0007049|GO:0008277|GO:0050873|GO:0009898|GO:0055119|GO:0071877|GO:0005096	NM_002923	Hs.78944	5997	298.562	390.186	8.89727	8.48917
1.85371	up	NM_139165	chr6:150210634-150210575	RAET1E	Homo sapiens retinoic acid early transcript 1E (RAET1E), transcript variant 1, mRNA [NM_139165]	GO:0002474|GO:0005886|GO:0001913|GO:0046703|GO:0042267|GO:0050776|GO:0042605|GO:0005576|GO:0016021	NM_139165	Hs.511818	135250	41.9647	32.5588	5.87549	4.98507
1.07031	up		chr15:102467247-102467188		olfactory receptor, family 4, subfamily G, member 2 pseudogene [Source:HGNC Symbol;Acc:HGNC:8303] [ENST00000328113]					13.8974	16.8492	4.13957	4.04154
1.44805	up	NM_004959	chr9:127244278-127244219	NR5A1	Homo sapiens nuclear receptor subfamily 5, group A, member 1 (NR5A1), mRNA [NM_004959]	GO:0005515|GO:0010467|GO:0006367|GO:0030325|GO:0003705|GO:0003707|GO:0001553|GO:0007267|GO:0050810|GO:0005634|GO:0010259|GO:0030154|GO:0005543|GO:0003690|GO:0045944|GO:0043401|GO:0009888|GO:0004879|GO:2000195|GO:0003713|GO:0003677|GO:0043565|GO:0007538|GO:0051457|GO:0003682|GO:0005654|GO:0008270|GO:0042445|GO:0019899|GO:0030522|GO:0008584|GO:2000020	NM_004959	Hs.495108	2516	169.471	196.385	8.05629	7.52218
1.31949	up	NM_000265	chr7:74203435-74203494	NCF1	Homo sapiens neutrophil cytosolic factor 1 (NCF1), mRNA [NM_000265]	GO:0045730|GO:0005515|GO:0002474|GO:0017124|GO:0008283|GO:0006801|GO:0050665|GO:0006691|GO:0001878|GO:0030425|GO:0005829|GO:0002679|GO:0006954|GO:0045986|GO:0016175|GO:0006612|GO:0043025|GO:0032010|GO:0090382|GO:0070947|GO:0070946|GO:0005791|GO:0042554|GO:0048010|GO:0005794|GO:0051701|GO:0043325|GO:0042590|GO:0006915|GO:0009055|GO:0006968|GO:0045087|GO:0002479|GO:0043020|GO:0035091|GO:0055114|GO:…	NM_000265	Hs.647047	653361	55.747	62.5708	6.31918	5.91919
1.3101	up	NR_049748	chr15:85748229-85748170	LOC642423	Homo sapiens golgin A2 pseudogene (LOC642423), non-coding RNA [NR_049748]		NR_049748	Hs.681665	642423	130.745	163.515	7.65232	7.26264
2.46691	up	NM_198450	chrX:84342680-84342739	APOOL	Homo sapiens apolipoprotein O-like (APOOL), mRNA [NM_198450]	GO:0005743|GO:0016021	NM_198450	Hs.512181	139322	198.671	133.641	8.29309	6.99039
3.45675	up	NM_006745	chr4:166263190-166263249	MSMO1	Homo sapiens methylsterol monooxygenase 1 (MSMO1), transcript variant 1, mRNA [NM_006745]	GO:0006695|GO:0005886|GO:0005506|GO:0005783|GO:0006631|GO:0005789|GO:0006633|GO:0044281|GO:0016021|GO:0008202|GO:0000254|GO:0055114	NM_006745	Hs.105269	6307	417.082	204.928	9.37509	7.58568
1.02186	up	NM_015933	chr3:48485479-48485538	TMA7	Homo sapiens translation machinery associated 7 homolog (S. cerevisiae) (TMA7), mRNA [NM_015933]		NM_015933	Hs.356440	51372	1420.54	2225.66	11.0526	11.0214
1.11335	up	NM_001249	chr14:74439616-74438582	ENTPD5	Homo sapiens ectonucleoside triphosphate diphosphohydrolase 5 (ENTPD5), mRNA [NM_001249]	GO:0046034|GO:0004382|GO:0008283|GO:0005783|GO:0045134|GO:0051084|GO:0016049|GO:0006487|GO:0045821|GO:0014066|GO:0070062	NM_001249	Hs.720540	957	39.6795	50.8064	5.78286	5.62795
1.13287	up	NM_001137610	chr8:12283380-12283321	FAM86B2	Homo sapiens family with sequence similarity 86, member B2 (FAM86B2), mRNA [NM_001137610]	GO:0008168|GO:0032259	NM_001137610	Hs.458413	653333	460.434	696.302	9.5053	9.32531
1.21894	up	NM_024632	chr5:153832984-153833043	SAP30L	Homo sapiens SAP30-like (SAP30L), transcript variant 1, mRNA [NM_024632]	GO:0010467|GO:0006355|GO:0045814|GO:0006325|GO:0005730|GO:0040029|GO:0005654|GO:0003677|GO:0046872|GO:0006351	NM_024632	Hs.592566	79685	564.366	777.527	9.78202	9.49639
1.33032	up		chr11:057318049-057318108							21.0373	21.2109	4.78829	4.37652
1.45765	up	NM_001256869	chr8:11990099-11990040	USP17L7	Homo sapiens ubiquitin specific peptidase 17-like family member 7 (USP17L7), mRNA [NM_001256869]	GO:0006511|GO:0005783|GO:0005634	NM_001256869	Hs.741132	392197	73.5281	77.0673	6.74401	6.20036
1.36772	up	NM_001008237	chr2:20097656-20096855	TTC32	Homo sapiens tetratricopeptide repeat domain 32 (TTC32), mRNA [NM_001008237]	GO:0042802	NM_001008237	Hs.591547	130502	807.69	982.012	10.2863	9.83448
1.23417	up	NR_126339	chr8:103876780-103876839	LOC100506753	Homo sapiens uncharacterized LOC100506753 (LOC100506753), transcript variant 2, long non-coding RNA [NR_126339]		NR_126339	Hs.657619	100506753	118.463	155.37	7.50334	7.1998
1.24968	up	AK025047	chr3:113308673-113308732		Homo sapiens cDNA: FLJ21394 fis, clone COL03536. [AK025047]					111.307	144.285	7.41608	7.09452
1.67788	up	NM_005797	chr11:118124256-118124197	MPZL2	Homo sapiens myelin protein zero-like 2 (MPZL2), transcript variant 1, mRNA [NM_005797]	GO:0005515|GO:0033077|GO:0005886|GO:0016021|GO:0005856|GO:0009653|GO:0007156	NM_005797	Hs.116651	10205	1360.81	1313.24	10.9965	10.2498
1.09787	up	NM_001008708	chr2:54001454-54001513	CHAC2	Homo sapiens ChaC, cation transport regulator homolog 2 (E. coli) (CHAC2), mRNA [NM_001008708]	GO:0008150|GO:0003674|GO:0016746|GO:0008152|GO:0005575	NM_001008708	Hs.585944	494143	116.514	174.258	7.47942	7.34471
1.45533	up	NM_017617	chr9:139390582-139390523	NOTCH1	Homo sapiens notch 1 (NOTCH1), mRNA [NM_017617]	GO:0005515|GO:0010467|GO:0007386|GO:0007220|GO:0001190|GO:0003700|GO:0006367|GO:0003180|GO:0003181|GO:0003184|GO:0010832|GO:0007409|GO:0007283|GO:0007221|GO:0007507|GO:0001947|GO:0007219|GO:0003241|GO:0009986|GO:0001708|GO:0003273|GO:0005509|GO:0003270|GO:0001047|GO:0000122|GO:0001701|GO:0001889|GO:0005789|GO:0005654|GO:0002437|GO:0008284|GO:0007368|GO:0003160|GO:0008285|GO:0005886|GO:0010812|GO:…	NM_017617	Hs.495473	4851	641.241	743.754	9.96692	9.42557
7.02669	up	NR_037863	chr4:6234772-6234831	LOC285484	Homo sapiens uncharacterized LOC285484 (LOC285484), long non-coding RNA [NR_037863]		NR_037863	Hs.479068	285484	59.639	12.5117	6.42137	3.60852
1.6068	up	NM_153374	chr15:52015651-52015592	LYSMD2	Homo sapiens LysM, putative peptidoglycan-binding, domain containing 2 (LYSMD2), transcript variant 1, mRNA [NM_153374]		NM_153374	Hs.603629	256586	580.257	614.327	9.82682	9.14263
1.22415	up	AK098147	chr22:30888732-30888791	lnc-MTFP1-2	Homo sapiens cDNA FLJ40828 fis, clone TRACH2011574. [AK098147]					55.1289	67.0691	6.30206	6.01029
2.1568	up	NM_016562	chrX:12908260-12908319	TLR7	Homo sapiens toll-like receptor 7 (TLR7), mRNA [NM_016562]	GO:0003725|GO:0032755|GO:0042346|GO:0003727|GO:0005886|GO:0005783|GO:0032009|GO:0005764|GO:0032757|GO:0051607|GO:0005737|GO:0006954|GO:0036020|GO:0045078|GO:0002755|GO:0008144|GO:0001774|GO:0034154|GO:0007252|GO:0045416|GO:0032722|GO:0002224|GO:0043235|GO:0045359|GO:0000139|GO:0035197|GO:0045087|GO:0050729|GO:0045356|GO:0005789|GO:0016021|GO:0071260|GO:0010008|GO:0034162|GO:0005768|GO:0004888	NM_016562	Hs.659215	51284	27.2973	17.2605	5.18708	4.07819
1.47318	up	NM_002989	chr9:34709062-34709003	CCL21	Homo sapiens chemokine (C-C motif) ligand 21 (CCL21), mRNA [NM_002989]	GO:0051897|GO:0031295|GO:0046330|GO:0007267|GO:0051491|GO:0005615|GO:2000147|GO:0097026|GO:0031529|GO:0006955|GO:0006954|GO:0050921|GO:0030838|GO:0034695|GO:0043552|GO:0045860|GO:0031274|GO:0048469|GO:0070374|GO:0043123|GO:0008009|GO:0001771|GO:2000406|GO:0051209|GO:2000529|GO:2000548|GO:0002407|GO:0033630|GO:0005576|GO:0042379|GO:0032862|GO:0002606|GO:0010560|GO:0007186|GO:2000107|GO:0060326|GO:…	NM_002989	Hs.57907	6366	207.453	238.943	8.35655	7.79761
2.94594	up	NR_026902	chr7:92168144-92168203	MGC16142	Homo sapiens uncharacterized protein MGC16142 (MGC16142), long non-coding RNA [NR_026902]		NR_026902	Hs.711103	84849	55.0672	27.353	6.30102	4.74229
1.26087	up	NM_032578	chr10:69970993-69971052	MYPN	Homo sapiens myopalladin (MYPN), transcript variant 1, mRNA [NM_032578]	GO:0008092|GO:0005515|GO:0051371|GO:0030018|GO:0017124|GO:0045214|GO:0005634|GO:0003779|GO:0031674	NM_032578	Hs.55205	84665	19.5134	20.5589	4.66639	4.33197
2.50412	up	NM_138711	chr3:12458499-12458558	PPARG	Homo sapiens peroxisome proliferator-activated receptor gamma (PPARG), transcript variant 3, mRNA [NM_138711]	GO:0005515|GO:0010467|GO:0043627|GO:0030308|GO:0006367|GO:0003700|GO:0044212|GO:0033189|GO:0009409|GO:0003707|GO:0007507|GO:0042953|GO:0042594|GO:0004879|GO:0019395|GO:0032869|GO:0010745|GO:0019903|GO:0030331|GO:0000122|GO:0001890|GO:0002674|GO:0045165|GO:0007186|GO:0032966|GO:0045087|GO:0045600|GO:0005654|GO:0008270|GO:0001012|GO:0015909|GO:0019899|GO:0045892|GO:0006629|GO:0033993|GO:0031100|GO:…	NM_138711	Hs.162646	5468	378.71	259.024	9.23873	7.91442
1.1379	up	NM_002054	chr2:163008728-163008669	GCG	Homo sapiens glucagon (GCG), mRNA [NM_002054]	GO:0005515|GO:0007631|GO:0005886|GO:0008283|GO:0030819|GO:0035948|GO:0044281|GO:0010737|GO:0090280|GO:0005615|GO:0032092|GO:0042802|GO:0033138|GO:0042594|GO:0071377|GO:0045860|GO:0031769|GO:0070374|GO:0010800|GO:0043066|GO:0035774|GO:0005102|GO:0005576|GO:2001243|GO:0007165|GO:0006112|GO:0051571|GO:0050796|GO:0007186|GO:0005179|GO:1900118|GO:0005788|GO:0007188|GO:0044267|GO:0034774	NM_002054	Hs.516494	2641	112.726	162.224	7.43801	7.25163
1.29172	up		chr2:139036482-139036541							8990.04	9162.48	13.4917	13.1224
1.40391	up	NM_024615	chr5:50129844-50130785	PARP8	Homo sapiens poly (ADP-ribose) polymerase family, member 8 (PARP8), transcript variant 2, mRNA [NM_024615]	GO:0005622|GO:0008152|GO:0003950	NM_024615	Hs.369581	79668	14.0319	12.9992	4.15192	3.66247
1.14546	up		chr11:066127966-066128025							64.4565	85.4511	6.54306	6.34713
1.57052	up	NM_020310	chr17:2289691-2289632	MNT	Homo sapiens MAX network transcriptional repressor (MNT), mRNA [NM_020310]	GO:0000977|GO:0003700|GO:0008285|GO:0006366|GO:2001234|GO:0003714|GO:0007569|GO:0003713|GO:0005634|GO:0007275|GO:0000122|GO:0001227|GO:0003682|GO:0051726|GO:0046983|GO:0005654	NM_020310	Hs.632239	4335	63.2838	59.965	6.51199	5.86074
1.03657	up		chr14:59977209-59977150	CCDC175	coiled-coil domain containing 175 [Source:HGNC Symbol;Acc:HGNC:19847] [ENST00000281581]				729665	26.4171	34.8513	5.13496	5.08315
1.48018	up	NM_001300804	chr6:41621911-41621970	MDFI	Homo sapiens MyoD family inhibitor (MDFI), transcript variant 1, mRNA [NM_001300804]	GO:0005515|GO:0060707|GO:0030178|GO:0005634|GO:0042994|GO:0048704|GO:0000122|GO:0007257|GO:0009790|GO:0009950|GO:0043392|GO:0005737|GO:0008134	NM_001300804	Hs.520119	4188	237.01	273.054	8.55273	7.98696
1.10751	up		chr15:21932782-21932723	LOC646214	Homo sapiens p21 protein (Cdc42/Rac)-activated kinase 2 pseudogene (LOC646214), non-coding RNA [NR_027053]		NR_027053	Hs.510697	646214	180.322	276.141	8.15155	8.00423
1.38991	up	NM_201380	chr8:145001685-145001626	PLEC	Homo sapiens plectin (PLEC), transcript variant 6, mRNA [NM_201380]	GO:0005515|GO:0030056|GO:0005886|GO:0034329|GO:0030506|GO:0006915|GO:0003779|GO:0006921|GO:0005829|GO:0042383|GO:0005737|GO:0016528|GO:0030198|GO:0043034|GO:0031581|GO:0045111|GO:0008307|GO:0005925|GO:0070062	NM_201380	Hs.434248	5339	25.0386	24.4336	5.05346	4.57847
1.53939	up	NM_001164737	chr7:93055729-93055670	CALCR	Homo sapiens calcitonin receptor (CALCR), transcript variant 1, mRNA [NM_001164737]	GO:0004948|GO:0005515|GO:0032841|GO:0005886|GO:0030819|GO:0051384|GO:0045762|GO:0007202|GO:0015031|GO:0072659|GO:0007204|GO:0031623|GO:0007190|GO:0007186|GO:0005887|GO:0008565|GO:0004872|GO:0007189	NM_001164737	Hs.489127	799	34.2031	31.2548	5.54906	4.9267
1.12395	up	NM_014485	chr4:95220773-95220714	HPGDS	Homo sapiens hematopoietic prostaglandin D synthase (HPGDS), mRNA [NM_014485]	GO:0019369|GO:0019371|GO:0000287|GO:0006693|GO:0006805|GO:0005509|GO:0004667|GO:0044281|GO:0004364|GO:0042803|GO:0005829|GO:0007165|GO:0005737|GO:0007626	NM_014485	Hs.128433	27306	24.2736	29.2211	5.0026	4.83402
1.83658	up	XM_005246837	chr2:216973932-216973991	XRCC5	X-ray repair complementing defective repair in Chinese hamster cells 5 (double-strand-break rejoining) [Source:HGNC Symbol;Acc:HGNC:12833] [ENST00000392133]	GO:0005515|GO:0044212|GO:0005886|GO:0008283|GO:0071481|GO:0005634|GO:0006303|GO:0005829|GO:0006302|GO:0071398|GO:0003691|GO:0004003|GO:0003690|GO:0000723|GO:0050769|GO:0016032|GO:0032481|GO:0032508|GO:0031625|GO:0000784|GO:0000783|GO:0071475|GO:0042493|GO:0042162|GO:0005730|GO:0006310|GO:0060218|GO:0008022|GO:0005524|GO:0003677|GO:0006351|GO:0070419|GO:0051575|GO:0003684|GO:0043564|GO:0006281|GO:…	XM_005246837		7520	9.28336	6.5595	3.53625	2.65923
1.39108	up	NM_017413	chrX:128779470-128779411	APLN	Homo sapiens apelin (APLN), mRNA [NM_017413]	GO:0007165|GO:0006955|GO:0001664|GO:0007595|GO:0005179|GO:0023052|GO:0005102|GO:0005576|GO:0005615|GO:0031704	NM_017413	Hs.303084	8862	64.3666	69.6827	6.54146	6.06526
1.0522	up	NM_017746	chr9:103064570-103064511	TEX10	Homo sapiens testis expressed 10 (TEX10), transcript variant 1, mRNA [NM_017746]	GO:0005515|GO:0031965|GO:0005737|GO:0071339|GO:0005730|GO:0016021	NM_017746	Hs.494648	54881	958.871	1510.29	10.52	10.4466
3.22604	up	NM_002047	chr7:30665891-30668190	GARS	Homo sapiens glycyl-tRNA synthetase (GARS), mRNA [NM_002047]	GO:0010467|GO:0015966|GO:0005524|GO:0006426|GO:0004820|GO:0005829|GO:0006418|GO:0005737|GO:0005759|GO:0046983|GO:0005654|GO:0030141|GO:0070062	NM_002047	Hs.404321	2617	2209.81	1069.72	11.645	9.95524
1.47811	up	NM_004295	chr17:27076538-27076597	TRAF4	Homo sapiens TNF receptor-associated factor 4 (TRAF4), mRNA [NM_004295]	GO:0005515|GO:0004842|GO:0048471|GO:0016567|GO:0005886|GO:0030323|GO:0046330|GO:0005634|GO:0031996|GO:0005737|GO:0045860|GO:0005856|GO:0031625|GO:0005164|GO:0090073|GO:0007585|GO:0007250|GO:0019901|GO:0050699|GO:0006915|GO:0042981|GO:0003677|GO:0007165|GO:0008270|GO:0005923	NM_004295	Hs.8375	9618	245.123	283.394	8.60147	8.03772
1.41626	up	NM_001024227	chr1:228285947-228286006	ARF1	Homo sapiens ADP-ribosylation factor 1 (ARF1), transcript variant 1, mRNA [NM_001024227]	GO:0005515|GO:0043005|GO:0048471|GO:0005886|GO:0007264|GO:0034315|GO:0003924|GO:0060292|GO:0044281|GO:0015031|GO:0030017|GO:0048205|GO:0005829|GO:0019886|GO:0006878|GO:0045211|GO:0061024|GO:0016032|GO:0070062|GO:0006661|GO:0006890|GO:0006892|GO:0014069|GO:0005525|GO:0050690|GO:0000139|GO:0097061|GO:0002090|GO:0005057|GO:0006644|GO:0005925	NM_001024227	Hs.286221	375	205.845	247.131	8.3453	7.84322
1.22317	up	NM_145206	chr10:114298077-114428023	VTI1A	Homo sapiens vesicle transport through interaction with t-SNAREs 1A (VTI1A), mRNA [NM_145206]	GO:0044306|GO:0012507|GO:0048471|GO:0005794|GO:0005795|GO:0090161|GO:0030136|GO:0031201|GO:0006891|GO:0048280|GO:0006896|GO:0008021|GO:0006888|GO:0005484|GO:0000139|GO:0050882|GO:0031902|GO:0000149|GO:0043025|GO:0005789|GO:0042147|GO:0006623|GO:0016021|GO:0005768	NM_145206	Hs.194554	143187	83.5726	106.128	6.95103	6.6604
1.44848	up	NM_003399	chrX:128902573-128902632	XPNPEP2	Homo sapiens X-prolyl aminopeptidase (aminopeptidase P) 2, membrane-bound (XPNPEP2), mRNA [NM_003399]	GO:0016020|GO:0005886|GO:0004177|GO:0006508|GO:0031225|GO:0046872|GO:0008237|GO:0070062	NM_003399	Hs.170499	7512	92.1398	99.8364	7.10923	6.57469
1.09011	up	NM_005817	chr19:4839174-4839115	PLIN3	Homo sapiens perilipin 3 (PLIN3), transcript variant 1, mRNA [NM_005817]	GO:0005811|GO:0005515|GO:0005737|GO:0005794|GO:0016020|GO:0016192|GO:0010008|GO:0043231|GO:0005768	NM_005817	Hs.140452	10226	338.495	543.424	9.0865	8.96203
1.02824	up	NM_001040455	chr11:117063914-117063973	SIDT2	Homo sapiens SID1 transmembrane family, member 2 (SIDT2), mRNA [NM_001040455]	GO:0000902|GO:0051033|GO:0044342|GO:0003323|GO:0042593|GO:0016021|GO:0005765|GO:0033227|GO:0061178|GO:0009749	NM_001040455	Hs.712144	51092	148.924	241.625	7.85284	7.81266
1.6007	up	NM_006571	chr8:30038065-30038124	DCTN6	Homo sapiens dynactin 6 (DCTN6), mRNA [NM_006571]	GO:0019886|GO:0005813|GO:0045502|GO:0000777|GO:0007052|GO:0005869|GO:0005829	NM_006571	Hs.158427	10671	940.772	970.557	10.4949	9.8162
1.30145	up	NM_021080	chr1:57480698-57480639	DAB1	Homo sapiens Dab, reelin signal transducer, homolog 1 (Drosophila) (DAB1), mRNA [NM_021080]	GO:0043005|GO:0048471|GO:0007264|GO:0021942|GO:0021517|GO:0005829|GO:0021799|GO:0045860|GO:0007628|GO:0043025|GO:0051645|GO:0042493|GO:0014069|GO:0045177|GO:0021813|GO:0016358|GO:0046426|GO:0021589|GO:0005903|GO:0048712|GO:0007162|GO:0016020|GO:0045666|GO:0007494|GO:0050771|GO:0043548	NM_021080	Hs.477370	1600	226.95	299.164	8.48975	8.10963
1.52277	up	NM_001143833	chr3:51812898-51812839	IQCF6	Homo sapiens IQ motif containing F6 (IQCF6), mRNA [NM_001143833]		NM_001143833	Hs.444316	440956	13.1417	11.228	4.0531	3.44641
1.4824	up	NM_058203	chr8:7707626-7707685	SPAG11B	Homo sapiens sperm associated antigen 11B (SPAG11B), transcript variant C, mRNA [NM_058203]	GO:0003674|GO:0005576|GO:0007283	NM_058203	Hs.2717	10407	20.4389	18.4794	4.74506	4.17713
2.51549	up	NM_032270	chr1:90180324-90180383	LRRC8C	Homo sapiens leucine rich repeat containing 8 family, member C (LRRC8C), mRNA [NM_032270]	GO:0005515|GO:0016020|GO:0005886|GO:0005789|GO:0045444|GO:0016021|GO:0006811	NM_032270	Hs.412836	84230	82.329	49.4977	6.92188	5.59104
1.3096	up		chr21:039618944-039618885							726.536	930.459	10.1427	9.75359
1.12393	up	NM_001290226	chr5:66255013-66255072	MAST4	Homo sapiens microtubule associated serine/threonine kinase family member 4 (MAST4), transcript variant 4, mRNA [NM_001290226]	GO:0005737|GO:0000287|GO:0004674|GO:0006468|GO:0005524	NM_001290226	Hs.595458	375449	23.1666	27.7633	4.93556	4.76701
1.15086	up	AK123383	chr22:46466161-46466102	LOC642648	Homo sapiens cDNA FLJ41389 fis, clone BRCAN2024563. [AK123383]			Hs.631363	642648	33.5678	41.0356	5.52026	5.31755
1.10465	up	NM_080864	chr19:14141724-14141783	RLN3	Homo sapiens relaxin 3 (RLN3), mRNA [NM_080864]	GO:0005515|GO:0001664|GO:0005179|GO:0005576	NM_080864	Hs.352155	117579	18.7394	22.4716	4.60159	4.458
1.28561	up	NR_026899	chr17:62776635-62776576	LOC146880	Homo sapiens Rho GTPase activating protein 27 pseudogene (LOC146880), transcript variant 2, non-coding RNA [NR_026899]		NR_026899	Hs.117853	146880	41.0796	45.8329	5.84122	5.47877
1.30927	up	NM_020223	chr7:300381-300440	FAM20C	Homo sapiens family with sequence similarity 20, member C (FAM20C), mRNA [NM_020223]	GO:0005794|GO:0030501|GO:0005509|GO:0070166|GO:0005615|GO:0045669|GO:0097187|GO:0040036|GO:0004674|GO:0071895|GO:0006468|GO:0051174|GO:0036179|GO:0070062	NM_020223	Hs.134742	56975	638.738	818.696	9.96284	9.57407
1.52188	up	NM_005329	chr16:69151369-69151428	HAS3	Homo sapiens hyaluronan synthase 3 (HAS3), transcript variant 1, mRNA [NM_005329]	GO:0005886|GO:0005975|GO:0036117|GO:0044281|GO:0045226|GO:0085029|GO:1900106|GO:0005887|GO:0009405|GO:0030213|GO:0030212|GO:0050501|GO:0016021|GO:0007155|GO:0045893|GO:0030203	NM_005329	Hs.592069	3038	71.4504	70.9218	6.69599	6.09013
1.63042	up	NM_016227	chr1:172580756-172580815	SUCO	Homo sapiens SUN domain containing ossification factor (SUCO), transcript variant 2, mRNA [NM_016227]	GO:0045669|GO:0005791|GO:0046850|GO:0032967|GO:0016020|GO:0001503|GO:0030867|GO:0007275|GO:0016021	NM_016227	Hs.204559	51430	783.508	799.373	10.2429	9.53766
1.18563	up	NM_004633	chr2:102632505-102636150	IL1R2	Homo sapiens interleukin 1 receptor, type II (IL1R2), transcript variant 1, mRNA [NM_004633]	GO:0005515|GO:0006955|GO:0004910|GO:0005886|GO:0019221|GO:0004908|GO:0005576|GO:0016021	NM_004633	Hs.25333	7850	229.732	334.404	8.51037	8.26471
1.10141	up	S65201	chr22:22516927-22516986		immunoglobulin lambda variable 4-60 [Source:HGNC Symbol;Acc:HGNC:5920] [ENST00000390284]			Hs.449575		14.2989	16.8908	4.18346	4.0441
1.43901	up	NM_024518	chr6:150386786-150386727	ULBP3	Homo sapiens UL16 binding protein 3 (ULBP3), mRNA [NM_024518]	GO:0002474|GO:0030101|GO:0005886|GO:0046703|GO:0042267|GO:0050776|GO:0042605|GO:0016032|GO:0046658	NM_024518	Hs.326556	79465	17.802	16.444	4.52432	3.99925
1.48353	up	NM_012304	chr5:15937236-15937295	FBXL7	Homo sapiens F-box and leucine-rich repeat protein 7 (FBXL7), transcript variant 1, mRNA [NM_012304]	GO:0006511|GO:0007067|GO:0005813|GO:0005737|GO:0004842|GO:0016567|GO:0008283|GO:0000086|GO:0000151|GO:0031146|GO:0019005|GO:0051301	NM_012304	Hs.433057	23194	53.4814	52.9018	6.25166	5.68263
1.31495	up	NM_001013615	chr1:46686803-46686862	LURAP1	Homo sapiens leucine rich adaptor protein 1 (LURAP1), mRNA [NM_001013615]	GO:0005737|GO:0042641|GO:0016477|GO:0031032|GO:0001819|GO:0043123	NM_001013615	Hs.568642	541468	50.9157	56.7328	6.17648	5.78147
1.76598	up	GQ129372	chr14:53113136-53112990	ERO1L	ERO1-like (S. cerevisiae) [Source:HGNC Symbol;Acc:HGNC:13280] [ENST00000555069]	GO:0005515|GO:0034976|GO:0005783|GO:0015035|GO:0022417|GO:0030968|GO:0043231|GO:0009266|GO:0006457|GO:0030198|GO:0016671|GO:0051209|GO:0003756|GO:0019471|GO:0016020|GO:0070059|GO:0050873|GO:0016491|GO:0005789|GO:0051085|GO:0005788|GO:0045454|GO:0000302|GO:0044267|GO:0006464|GO:0055114		Hs.592304	30001	997.235	928.943	10.5725	9.75207
1.13999	up	NM_018384	chr7:150440195-150440254	GIMAP5	Homo sapiens GTPase, IMAP family member 5 (GIMAP5), mRNA [NM_018384]	GO:0005741|GO:0016021|GO:0005525|GO:0005764	NM_018384	Hs.647079	55340	13.1355	14.9278	4.05234	3.86331
1.12488	up	NM_006790	chr5:137223008-137223067	MYOT	Homo sapiens myotilin (MYOT), transcript variant 1, mRNA [NM_006790]	GO:0042383|GO:0005515|GO:0030018|GO:0006936|GO:0051393|GO:0003779|GO:0015629|GO:0008307	NM_006790	Hs.84665	9499	10.2826	11.735	3.6833	3.51353
1.02386	up	NM_001365	chr17:7093466-7093407	DLG4	Homo sapiens discs, large homolog 4 (Drosophila) (DLG4), transcript variant 1, mRNA [NM_001365]	GO:0005515|GO:0030054|GO:0008328|GO:2000310|GO:0045202|GO:0031697|GO:0032403|GO:0007411|GO:0045211|GO:0048169|GO:0050885|GO:0060997|GO:0007612|GO:0035641|GO:2000821|GO:2000463|GO:0044224|GO:0019903|GO:0014069|GO:0030165|GO:0071625|GO:0060076|GO:0031234|GO:0045197|GO:0050806|GO:0035176|GO:0046939|GO:0005886|GO:0005783|GO:0097120|GO:0007268|GO:0035418|GO:0032839|GO:0007204|GO:0045184|GO:0016323|GO:…	NM_001365	Hs.463928	1742	134.065	215.426	7.68866	7.65465
1.2671	up	NM_002279	chr17:39520119-39520060	KRT33B	Homo sapiens keratin 33B, type I (KRT33B), mRNA [NM_002279]	GO:0005882|GO:0042633|GO:0005198|GO:0007568|GO:0005615|GO:0070062	NM_002279	Hs.32950	3884	11.1415	11.3846	3.80897	3.46744
1.50289	up		chr6:4703963-4704022	XLOC_l2_012371	BROAD Institute lincRNA (XLOC_l2_012371), lincRNA [TCONS_l2_00023999]					2439.32	2480.07	11.7715	11.1838
1.00568	up	NM_002013	chr14:45587328-45587269	FKBP3	Homo sapiens FK506 binding protein 3, 25kDa (FKBP3), mRNA [NM_002013]	GO:0005515|GO:0000413|GO:0061077|GO:0005789|GO:0003755|GO:0005528|GO:0005634|GO:0004872	NM_002013	Hs.509226	2287	2172.19	3322.53	11.6243	11.6161
1.46213	up	NM_001039966	chr7:1132661-1132720	GPER1	Homo sapiens G protein-coupled estrogen receptor 1 (GPER1), transcript variant 3, mRNA [NM_001039966]	GO:0005802|GO:0005515|GO:0030054|GO:0045599|GO:0019228|GO:0005622|GO:0032024|GO:0005496|GO:0048786|GO:0045745|GO:0005794|GO:0030335|GO:0031966|GO:0045742|GO:0004930|GO:0014069|GO:0014068|GO:0044327|GO:0043280|GO:0042734|GO:0007049|GO:0007186|GO:0005887|GO:0045087|GO:0005789|GO:0030263|GO:0030264|GO:0032962|GO:0001956|GO:0030424|GO:0048471|GO:0008284|GO:0008285|GO:0005886|GO:0005783|GO:0030819|GO:…	NM_001039966	Hs.20961	2852	268.147	316.346	8.73532	8.18724
1.07057	up	NM_178167	chr16:2047756-2047697	ZNF598	Homo sapiens zinc finger protein 598 (ZNF598), mRNA [NM_178167]	GO:0008270	NM_178167	Hs.343828	90850	3418.41	4730.61	12.2271	12.1287
1.18624	up	NM_032725	chr11:116618997-116618938	BUD13	Homo sapiens BUD13 homolog (S. cerevisiae) (BUD13), transcript variant 1, mRNA [NM_032725]	GO:0005515|GO:0006406|GO:0000398|GO:0005654|GO:0005634|GO:0070274	NM_032725	Hs.437341	84811	337.24	496.701	9.08098	8.83458
2.38334	up	NM_024756	chr10:88696220-88696161	MMRN2	Homo sapiens multimerin 2 (MMRN2), mRNA [NM_024756]	GO:0030948|GO:0005515|GO:0090051|GO:0001525|GO:0005615|GO:0070062|GO:0005604	NM_024756	Hs.524479	79812	279.313	198.711	8.79321	7.54022
1.05935	up	NM_013336	chr3:127789960-127790019	SEC61A1	Homo sapiens Sec61 alpha 1 subunit (S. cerevisiae) (SEC61A1), mRNA [NM_013336]	GO:0005515|GO:0005791|GO:0002474|GO:0006614|GO:0042590|GO:0030176|GO:0045047|GO:0016020|GO:0002479|GO:0016049|GO:0043022|GO:0006620|GO:0034341|GO:0007029	NM_013336	Hs.518236	29927	136.999	213.025	7.72186	7.63869
4.06849	up		chr16:56682743-56682802		metallothionein 1C, pseudogene [Source:HGNC Symbol;Acc:HGNC:7395] [ENST00000567054]					211.887	86.5053	8.39028	6.36578
1.41142	up	NM_007006	chr16:56481803-56481744	NUDT21	Homo sapiens nudix (nucleoside diphosphate linked moiety X)-type motif 21 (NUDT21), mRNA [NM_007006]	GO:0005515|GO:0006397|GO:0008380|GO:0010467|GO:0006369|GO:0006378|GO:0005813|GO:0051262|GO:0042826|GO:0006366|GO:0003723|GO:0031124|GO:0005634|GO:0003729|GO:0042803|GO:0042382|GO:0016787|GO:0000398|GO:0017091|GO:0005654|GO:0005849	NM_007006	Hs.528834	11051	449.909	549.623	9.47772	8.98057
1.40477	up	XM_006711097	chr1:16318213-16318272		TBC1 domain family, member 3 pseudogene 6 [Source:HGNC Symbol;Acc:HGNC:43568] [ENST00000505954]		XM_006711097			12.7346	11.7378	4.00446	3.51413
1.95899	up	NM_000830	chr21:30927622-30927563	GRIK1	Homo sapiens glutamate receptor, ionotropic, kainate 1 (GRIK1), transcript variant 1, mRNA [NM_000830]	GO:0030054|GO:0005886|GO:0005234|GO:0007268|GO:0014054|GO:0030425|GO:0034220|GO:0045211|GO:0015277|GO:0006810|GO:0030534|GO:0051966|GO:0051967|GO:0035249|GO:0060079|GO:0007215|GO:0007417|GO:0032230|GO:0007399|GO:0042734|GO:0035235|GO:0032983|GO:0060080|GO:0005887|GO:0048266	NM_000830	Hs.664641	2897	10.9773	7.33494	3.78613	2.81603
1.19149	up	NM_024307	chr16:30123666-30123523	GDPD3	Homo sapiens glycerophosphodiester phosphodiesterase domain containing 3 (GDPD3), mRNA [NM_024307]	GO:0006629|GO:0016021|GO:0008889|GO:0006071|GO:0046872|GO:0070062	NM_024307	Hs.289015	79153	9.80259	10.6715	3.61834	3.36557
1.15652	up	NM_198695	chr21:46032417-46032476	KRTAP10-8	Homo sapiens keratin associated protein 10-8 (KRTAP10-8), mRNA [NM_198695]	GO:0045095	NM_198695	Hs.528021	386681	487.897	716.541	9.57891	9.36911
1.05366	up	NM_001893	chr17:80206811-80206752	CSNK1D	Homo sapiens casein kinase 1, delta (CSNK1D), transcript variant 1, mRNA [NM_001893]	GO:0051219|GO:0005515|GO:0048471|GO:0005886|GO:0008360|GO:0090263|GO:0050321|GO:0032436|GO:0005634|GO:0005829|GO:0001948|GO:0018105|GO:0000086|GO:0005876|GO:0016055|GO:0042277|GO:0005813|GO:0005794|GO:0006996|GO:0005819|GO:0051225|GO:0005524|GO:0032922|GO:0006897|GO:0007165|GO:0004672|GO:0006281|GO:0004674|GO:0001934|GO:0042752|GO:0006468|GO:0000278	NM_001893	Hs.631725	1453	272.173	443.632	8.75812	8.68271
1.42253	up	NM_002393	chr1:204518623-204518682	MDM4	Homo sapiens MDM4, p53 regulator (MDM4), transcript variant 1, mRNA [NM_002393]	GO:0005515|GO:0071157|GO:0008284|GO:0043066|GO:0008285|GO:0030330|GO:0008283|GO:0042177|GO:0050821|GO:0071456|GO:0005634|GO:0000122|GO:0045023|GO:0006461|GO:0005654|GO:0008270|GO:0019899	NM_002393	Hs.497492	4194	77.7601	84.037	6.83171	6.32325
1.22708	up	NM_021572	chr6:46128843-46128784	ENPP5	Homo sapiens ectonucleotide pyrophosphatase/phosphodiesterase 5 (putative) (ENPP5), transcript variant 2, mRNA [NM_021572]	GO:0007154|GO:0016787|GO:0005886|GO:0008152|GO:0005576|GO:0016021|GO:0046872	NM_021572	Hs.35198	59084	11.3909	11.9866	3.84105	3.54582
1.15083	up	NM_001303111	chr10:120877058-120877117	FAM45A	Homo sapiens family with sequence similarity 45, member A (FAM45A), transcript variant 2, mRNA [NM_001303111]		NM_001303111	Hs.434241	404636	121.573	173.409	7.54205	7.33937
1.2348	up	NR_037808	chr2:240721748-240721807	LOC150935	Homo sapiens uncharacterized LOC150935 (LOC150935), long non-coding RNA [NR_037808]		NR_037808	Hs.555582	150935	23.2631	25.4527	4.94405	4.63977
3.34882	up	NM_004056	chr8:61102510-61102451	CA8	Homo sapiens carbonic anhydrase VIII (CA8), mRNA [NM_004056]	GO:0005737|GO:0048015|GO:0008270|GO:0004089|GO:0006730	NM_004056	Hs.654388	767	107.216	50.3719	7.35753	5.61388
1.7492	up	CU678501	chr19:045411956-045411897		Synthetic construct Homo sapiens gateway clone IMAGE:100023427 3' read APOE mRNA. [CU678501]					753.928	723.861	10.1908	9.38408
1.09782	up	AK054953	chr3:160983747-160983806	LOC200830	Homo sapiens cDNA FLJ30391 fis, clone BRACE2008336. [AK054953]			Hs.691402	200830	601.24	920.52	9.878	9.74336
1.42548	up	NM_002001	chr1:159276034-159277595	FCER1A	Homo sapiens Fc fragment of IgE, high affinity I, receptor for; alpha polypeptide (FCER1A), mRNA [NM_002001]	GO:0001812|GO:0045401|GO:0019370|GO:0045425|GO:0001820|GO:0005886|GO:0009986|GO:0050731|GO:0007257|GO:0050850|GO:0043306|GO:0019863|GO:0005887|GO:0045087|GO:0019767|GO:0009897|GO:0038095	NM_002001	Hs.897	2205	19.0816	17.6983	4.62699	4.11554
1.60755	up	NM_130775	chrX:52842182-52842241	XAGE5	Homo sapiens X antigen family, member 5 (XAGE5), mRNA [NM_130775]		NM_130775	Hs.356874	170627	40.4609	36.0674	5.81631	5.13145
1.24368	up		chr19:17556068-17556009	TMEM221	Homo sapiens transmembrane protein 221 (TMEM221), mRNA [NM_001190844]	GO:0016021	NM_001190844	Hs.436603	100130519	123.554	162.686	7.5702	7.25558
1.00951	up	NM_001082	chr19:16001171-16000494	CYP4F2	Homo sapiens cytochrome P450, family 4, subfamily F, polypeptide 2 (CYP4F2), mRNA [NM_001082]	GO:0005515|GO:0019369|GO:0000038|GO:0001676|GO:0052871|GO:0006805|GO:0052872|GO:0017144|GO:0055078|GO:0044281|GO:0006691|GO:0006690|GO:0043231|GO:0036101|GO:0005737|GO:0016324|GO:0042371|GO:0008392|GO:0005506|GO:0019373|GO:0050051|GO:0018685|GO:0052869|GO:0042377|GO:0042376|GO:0003091|GO:0003095|GO:0007596|GO:0097267|GO:0030195|GO:0032304|GO:0016709|GO:0032305|GO:0008217|GO:0005789|GO:0047057|GO:…	NM_001082	Hs.558423	8529	68.5509	103.128	6.63354	6.61989
1.0868	up	NM_001130105	chr5:74667084-74667025	COL4A3BP	Homo sapiens collagen, type IV, alpha 3 (Goodpasture antigen) binding protein (COL4A3BP), transcript variant 3, mRNA [NM_001130105]	GO:0005515|GO:0034976|GO:0048471|GO:0008283|GO:0006672|GO:0070273|GO:0044281|GO:0005829|GO:0005739|GO:0006955|GO:0006936|GO:0006665|GO:0035621|GO:0005794|GO:0035620|GO:0030148|GO:0055088|GO:0001701|GO:0000902|GO:0007165|GO:0003007|GO:0004672|GO:0070584|GO:0097001|GO:0005789|GO:0006468|GO:0005654|GO:0007029	NM_001130105	Hs.270437	10087	237.929	378.15	8.55982	8.43973
2.75434	up	NM_001030005	chr15:75123496-75123555	CPLX3	Homo sapiens complexin 3 (CPLX3), mRNA [NM_001030005]	GO:0019905|GO:0030054|GO:0005886|GO:0005326|GO:0046928|GO:0045202|GO:0030073|GO:0016079|GO:0005829	NM_001030005	Hs.187694	594855	53.7603	28.4303	6.26262	4.80092
1.02277	up	NM_007308	chr4:90647744-90647685	SNCA	Homo sapiens synuclein, alpha (non A4 component of amyloid precursor) (SNCA), transcript variant 4, mRNA [NM_007308]	GO:0005515|GO:0008017|GO:0030054|GO:0043030|GO:0032410|GO:0010040|GO:0005764|GO:0042802|GO:0031623|GO:0032496|GO:0032026|GO:0005938|GO:0043027|GO:0005791|GO:0006638|GO:0005504|GO:0005794|GO:0000287|GO:0005507|GO:0005509|GO:0007568|GO:0019904|GO:0010517|GO:0000122|GO:0032769|GO:0005747|GO:0042775|GO:0016491|GO:0030544|GO:0007006|GO:0008270|GO:0019894|GO:0001956|GO:0006644|GO:0008344|GO:0030424|GO:…	NM_007308	Hs.21374	6622	39.8174	55.6887	5.78836	5.75587
1.09982	up	NM_020066	chr1:240492406-240492465	FMN2	Homo sapiens formin 2 (FMN2), mRNA [NM_020066]	GO:0048471|GO:0005886|GO:0048477|GO:0015629|GO:0015031|GO:0005829|GO:0035556|GO:0003674|GO:0016192|GO:0005938|GO:0030659|GO:0043066|GO:0042177|GO:0070649|GO:0005819|GO:0005730|GO:0071456|GO:0007275|GO:0003779|GO:0046907|GO:0006974|GO:0005902|GO:0051295|GO:0040038|GO:0005789|GO:0051758	NM_020066	Hs.24889	56776	12.762	15.0045	4.0063	3.86903
1.30405	up	NM_001003799	chr7:38299809-38299750	TARP	Homo sapiens TCR gamma alternate reading frame protein (TARP), transcript variant 1, mRNA [NM_001003799]		NM_001003799	Hs.534032	445347	509.669	667.085	9.64521	9.2622
1.72884	up	NM_015990	chr4:39123524-39123583	KLHL5	Homo sapiens kelch-like family member 5 (KLHL5), transcript variant 1, mRNA [NM_015990]	GO:0008150|GO:0003674|GO:0005737|GO:0003779|GO:0005856	NM_015990	Hs.272251	51088	512.667	507.164	9.65207	8.86227
24.7887	up	NM_198277	chr11:124959065-124959124	SLC37A2	Homo sapiens solute carrier family 37 (glucose-6-phosphate transporter), member 2 (SLC37A2), transcript variant 1, mRNA [NM_198277]	GO:0005215|GO:0008643|GO:0016021|GO:0055085|GO:0070062	NM_198277	Hs.352661	219855	2278.15	139.987	11.6832	7.05161
1.0488	up	NM_018088	chr12:8374477-8374418	FAM90A1	Homo sapiens family with sequence similarity 90, member A1 (FAM90A1), mRNA [NM_018088]	GO:0008270|GO:0003676	NM_018088	Hs.196086	55138	36.923	50.0686	5.6749	5.60616
1.32366	up	NM_001282468	chr15:28946770-28946711	GOLGA8M	Homo sapiens golgin A8 family, member M (GOLGA8M), mRNA [NM_001282468]	GO:0005794	NM_001282468	Hs.510812	653720	53.3627	59.1311	6.24891	5.84437
1.49931	up	NM_024589	chr16:4850504-4849729	ROGDI	Homo sapiens rogdi homolog (Drosophila) (ROGDI), transcript variant 1, mRNA [NM_024589]	GO:0030097|GO:0005622|GO:0008284|GO:0005635	NM_024589	Hs.459795	79641	97.1945	102.5	7.19357	6.60927
1.65453	up	NM_080386	chr2:132240430-132240489	TUBA3D	Homo sapiens tubulin, alpha 3d (TUBA3D), mRNA [NM_080386]	GO:0005515|GO:0051258|GO:0005874|GO:0003924|GO:0005634|GO:0005525|GO:0006184|GO:0005737|GO:0006457|GO:0005200|GO:0051084|GO:0007017|GO:0044267	NM_080386	Hs.503749	113457	966.487	963.289	10.5313	9.80484
1.5232	up	NM_006340	chr17:79078484-79079905	BAIAP2	Homo sapiens BAI1-associated protein 2 (BAIAP2), transcript variant 3, mRNA [NM_006340]	GO:0008286|GO:0007009|GO:0005515|GO:0043005|GO:0005886|GO:0008360|GO:0007409|GO:0030175|GO:0015629|GO:0005829|GO:0042802|GO:0009617|GO:0005737|GO:0048167|GO:0032956|GO:0051764|GO:0070064|GO:0051017|GO:0008093|GO:0070062|GO:0048010|GO:0008022|GO:0001726|GO:0016358|GO:0045087|GO:0005654|GO:0038096	NM_006340	Hs.128316	10458	213.662	238.207	8.40021	7.79311
1.32563	up	AK092494	chr16:88775474-88775415		Homo sapiens cDNA FLJ35175 fis, clone PLACE6013400. [AK092494]			Hs.592074		1597.84	1924.73	11.2119	10.8052
1.01584	up	NM_001944	chr18:29058356-29058415	DSG3	Homo sapiens desmoglein 3 (DSG3), mRNA [NM_001944]	GO:0030057|GO:0005886|GO:0005509|GO:0006915|GO:0016021|GO:0007156|GO:0006921|GO:0070062|GO:0005829	NM_001944	Hs.1925	1830	5	5	2.347	2.32432
1.00466	up	NM_016316	chr2:100019124-100018768	REV1	Homo sapiens REV1, polymerase (DNA directed) (REV1), transcript variant 1, mRNA [NM_016316]	GO:0006260|GO:0005515|GO:0003684|GO:0042276|GO:0006281|GO:0000287|GO:0017125|GO:0003887|GO:0005654|GO:0009411	NM_016316	Hs.443077	51455	199.128	340.465	8.29787	8.29116
1.0514	up	NM_012424	chr1:213446224-213446283	RPS6KC1	Homo sapiens ribosomal protein S6 kinase, 52kDa, polypeptide 1 (RPS6KC1), transcript variant 1, mRNA [NM_012424]	GO:0005515|GO:0007165|GO:0005737|GO:0016020|GO:0004674|GO:0006468|GO:0035091|GO:0005524|GO:0005769|GO:0043231	NM_012424	Hs.591416	26750	207.827	339.855	8.35936	8.28706
1.5036	up	AY337579	chr8:27762304-27762245	SCARA5	scavenger receptor class A, member 5 [Source:HGNC Symbol;Acc:HGNC:28701] [ENST00000518030]	GO:0034605|GO:0010468|GO:0006879|GO:0070207|GO:0030193|GO:0009986|GO:0005887|GO:0006898|GO:0070287|GO:0034755|GO:0006897|GO:0005044		Hs.591833	286133	74.5599	75.4423	6.76242	6.17399
1.26399	up	NM_001770	chr16:28950600-28950659	CD19	Homo sapiens CD19 molecule (CD19), transcript variant 2, mRNA [NM_001770]	GO:0050853|GO:0048011|GO:0005886|GO:0048015|GO:0043234|GO:0006968|GO:0007173|GO:0005887|GO:0008543|GO:0045087|GO:0050776|GO:0005057|GO:0051281|GO:0007166|GO:0009897|GO:0038095|GO:0070062	NM_001770	Hs.652262	930	81.4536	99.3193	6.90649	6.5685
1.01005	up	NM_014053	chr1:213068636-213068695	FLVCR1	Homo sapiens feline leukemia virus subgroup C cellular receptor 1 (FLVCR1), mRNA [NM_014053]	GO:0005515|GO:0046620|GO:0005215|GO:0015886|GO:0031966|GO:0001568|GO:0005886|GO:0015232|GO:0048704|GO:0007275|GO:0097037|GO:0048536|GO:0055085|GO:0001701|GO:0005739|GO:0006879|GO:0043249|GO:0035264|GO:0005887|GO:0060323|GO:0030218|GO:0006810|GO:0006839|GO:0042733	NM_014053	Hs.7055	28982	234.994	400.343	8.54098	8.52655
1.4625	up	NM_004432	chr9:23692350-23692291	ELAVL2	Homo sapiens ELAV like neuron-specific RNA binding protein 2 (ELAVL2), transcript variant 1, mRNA [NM_004432]	GO:0005515|GO:0006355|GO:0000166|GO:0003730	NM_004432	Hs.166109	1993	29.4329	27.7017	5.31181	4.76337
1.65979	up	NM_018357	chr15:71123971-71123912	LARP6	Homo sapiens La ribonucleoprotein domain family, member 6 (LARP6), transcript variant 1, mRNA [NM_018357]	GO:0006396|GO:0005737|GO:0000166|GO:0030529|GO:0003723|GO:0005634|GO:0006417	NM_018357	Hs.416755	55323	2148.72	2023.45	11.6099	10.8789
1.01055	up	NM_002210	chr2:187545295-187545354	ITGAV	Homo sapiens integrin, alpha V (ITGAV), transcript variant 1, mRNA [NM_002210]	GO:0005515|GO:0002474|GO:0031527|GO:0031528|GO:0034686|GO:0050900|GO:0002020|GO:0035987|GO:0007411|GO:0001618|GO:0030198|GO:0005080|GO:0034446|GO:0034113|GO:0070371|GO:0033690|GO:0070062|GO:0008305|GO:0030335|GO:0010745|GO:0009986|GO:0031589|GO:0050840|GO:0043277|GO:0001846|GO:2000425|GO:0050748|GO:0038027|GO:0045785|GO:0007229|GO:0005887|GO:0034684|GO:0034683|GO:0070588|GO:0032369|GO:0016049|GO:…	NM_002210	Hs.436873	3685	1913.08	2955.6	11.463	11.4479
1.47513	up	AK056190	chr9:117240660-117240601	DFNB31	deafness, autosomal recessive 31 [Source:HGNC Symbol;Acc:HGNC:16361] [ENST00000374057]	GO:0010628|GO:0005515|GO:0005737|GO:0060122|GO:0002142|GO:0001895|GO:0007605|GO:0005884|GO:0032420|GO:0032391|GO:0050953|GO:0030426		Hs.93836	25861	19.9869	18.0537	4.70743	4.14659
1.23989	up		chr22:046189559-046189618		TRNT1_HUMAN (Q96Q11) tRNA-nucleotidyltransferase 1, mitochondrial precursor (Mitochondrial tRNA nucleotidyl transferase, CCA-adding) (mt tRNA adenylyltransferase) (mt tRNA CCA-pyrophosphorylase) (mt tRNA CCA-diphosphorylase) (mt CCA-adding , partial (10%) [THC2652118]					175.906	239.603	8.11154	7.80133
1.4015	up	NM_017999	chr14:24629168-24629505	RNF31	Homo sapiens ring finger protein 31 (RNF31), mRNA [NM_017999]	GO:0000209|GO:0005515|GO:0035631|GO:0043130|GO:0050852|GO:0004842|GO:0016874|GO:0023035|GO:0071797|GO:0097039|GO:0005737|GO:0051092|GO:0009898|GO:0008270|GO:0043123|GO:0031625	NM_017999	Hs.375217	55072	263.448	323.31	8.70707	8.2201
1.04505	up	NR_110587	chr2:160473700-160473759	LOC643072	Homo sapiens uncharacterized LOC643072 (LOC643072), transcript variant 1, long non-coding RNA [NR_110587]		NR_110587		643072	58.5104	84.6003	6.39568	6.33211
1.22276	up	NM_016454	chr15:34520664-34520723	EMC4	Homo sapiens ER membrane protein complex subunit 4 (EMC4), transcript variant 1, mRNA [NM_016454]	GO:0072546|GO:0006915|GO:0016021	NM_016454	Hs.250905	51234	1282.65	1691.05	10.9105	10.6204
1.06527	up	NM_014699	chr16:31091549-31091608	ZNF646	Homo sapiens zinc finger protein 646 (ZNF646), mRNA [NM_014699]	GO:0005515|GO:0006355|GO:0005634|GO:0003677|GO:0046872|GO:0006351	NM_014699	Hs.119273	9726	35.6622	47.2874	5.61545	5.52423
1.07634	up	NM_012427	chr19:51446925-51446866	KLK5	Homo sapiens kallikrein-related peptidase 5 (KLK5), transcript variant 1, mRNA [NM_012427]	GO:0005515|GO:0045745|GO:0097209|GO:0008544|GO:0004252|GO:0006508|GO:0008236|GO:0008233|GO:0005615	NM_012427	Hs.50915	25818	60.0356	84.0979	6.43001	6.32388
1.20824	up	NM_000831	chr1:37270832-37270773	GRIK3	Homo sapiens glutamate receptor, ionotropic, kainate 3 (GRIK3), mRNA [NM_000831]	GO:0030424|GO:0030054|GO:0005886|GO:0001640|GO:0005234|GO:0007268|GO:0007196|GO:0032839|GO:0030425|GO:0034220|GO:0043195|GO:0045211|GO:0004970|GO:0042391|GO:0015277|GO:0043204|GO:0051967|GO:0007216|GO:0035249|GO:0007215|GO:0042734|GO:0035235|GO:0032983|GO:0005887|GO:0008066	NM_000831	Hs.128848	2899	43.7926	52.0924	5.93764	5.66473
1.89914	up	AK093315	chr2:207118334-207118393	LOC285173	Homo sapiens cDNA FLJ35996 fis, clone TESTI2014988. [AK093315]			Hs.638487	285173	86.6534	70.6392	7.0089	6.08356
1.11417	up	NM_001163692	chr15:65385408-65385349	UBAP1L	Homo sapiens ubiquitin associated protein 1-like (UBAP1L), mRNA [NM_001163692]		NM_001163692	Hs.659256	390595	242.095	375.433	8.58414	8.42817
1.11258	up	NM_016474	chr3:14712642-14712701	CCDC174	Homo sapiens coiled-coil domain containing 174 (CCDC174), mRNA [NM_016474]	GO:0005654	NM_016474	Hs.517820	51244	323.057	505.692	9.01158	8.85766
1.16219	up	NM_002124	chr6:32548583-32548524	HLA-DRB1	Homo sapiens major histocompatibility complex, class II, DR beta 1 (HLA-DRB1), transcript variant 1, mRNA [NM_002124]	GO:0002437|GO:0050852|GO:0005886|GO:0019221|GO:0031295|GO:0042088|GO:0005765|GO:0042130|GO:0019886|GO:0006955|GO:0002381|GO:0042605|GO:2001179|GO:0071556|GO:0032689|GO:0070062|GO:0060333|GO:0030658|GO:0012507|GO:0051262|GO:0009986|GO:0002506|GO:0035774|GO:0002503|GO:0042613|GO:0032588|GO:0030666|GO:0000139|GO:0016020|GO:0005887|GO:0031902|GO:0032673|GO:0023026|GO:0016045|GO:0030669|GO:0032395|GO:…	NM_002124	Hs.696211	3123	266.423	395.737	8.72597	8.50912
3.15653	up	NM_000024	chr5:148208080-148208139	ADRB2	Homo sapiens adrenoceptor beta 2, surface (ADRB2), mRNA [NM_000024]	GO:0005515|GO:0005886|GO:0045453|GO:0004941|GO:0009409|GO:0002024|GO:0002025|GO:0015459|GO:0005634|GO:0005764|GO:0042803|GO:0051380|GO:0042312|GO:0007190|GO:0031649|GO:0007171|GO:0016324|GO:0045986|GO:0040015|GO:0045944|GO:0031398|GO:0030501|GO:0008179|GO:0008333|GO:0006898|GO:0002032|GO:0043235|GO:0050873|GO:0005887|GO:0002028|GO:0071875|GO:0007188|GO:0007189|GO:0043410|GO:0007166|GO:0005768	NM_000024	Hs.2551	154	45.9025	20.8177	6.00962	4.35128
1.02369	up	NM_001527	chr6:114262873-114262195	HDAC2	Homo sapiens histone deacetylase 2 (HDAC2), transcript variant 1, mRNA [NM_001527]	GO:0000792|GO:0005515|GO:0010467|GO:0000790|GO:0003700|GO:0005657|GO:0006325|GO:0042220|GO:0034605|GO:0016581|GO:0016580|GO:0031072|GO:0045347|GO:0001103|GO:0043044|GO:0019213|GO:0031492|GO:0001047|GO:0000122|GO:0045786|GO:0000978|GO:0016358|GO:0032922|GO:0033558|GO:0043234|GO:0032967|GO:0035851|GO:0010977|GO:0000980|GO:0005654|GO:0045893|GO:0019899|GO:0045892|GO:0042733|GO:0008134|GO:0006344|GO:…	NM_001527	Hs.3352	3066	1293.12	2033.24	10.9214	10.8876
1.9659	up	NM_005681	chr1:222742915-222742856	TAF1A	Homo sapiens TATA box binding protein (TBP)-associated factor, RNA polymerase I, A, 48kDa (TAF1A), transcript variant 1, mRNA [NM_005681]	GO:0005515|GO:0010467|GO:0006366|GO:0006363|GO:0006362|GO:0000120|GO:0006361|GO:0005634|GO:0006360|GO:0003677|GO:0043231|GO:0000183|GO:0045814|GO:0015630|GO:0040029|GO:0005654	NM_005681	Hs.153088	9015	199.095	170.874	8.29746	7.32227
1.05396	up	NM_003537	chr6:26031981-26031922	HIST1H3B	Homo sapiens histone cluster 1, H3b (HIST1H3B), mRNA [NM_003537]	GO:0005515|GO:0010467|GO:0046982|GO:0006325|GO:0006335|GO:0005576|GO:0005634|GO:0000228|GO:0003677|GO:0032776|GO:0043234|GO:0060968|GO:0016020|GO:0000183|GO:0007596|GO:0045814|GO:0040029|GO:0005654|GO:0000786|GO:0070062	NM_003537	Hs.533292	8358	217.912	356.248	8.43219	8.35638
1	up	BC000737	chr1:163045450-163045509	RGS4	Homo sapiens regulator of G-protein signaling 4, mRNA (cDNA clone MGC:2124 IMAGE:3510260), complete cds. [BC000737]	GO:0043547|GO:0000188|GO:0043234|GO:0005516|GO:0001965|GO:0005737|GO:0008277|GO:0005886|GO:0038032|GO:0005829|GO:0005096		Hs.386726	5999	68800.5	86527.3	16.2285	16.2285
1.00336	up	NM_032870	chr6:99848620-99848561	PNISR	Homo sapiens PNN-interacting serine/arginine-rich protein (PNISR), transcript variant 1, mRNA [NM_032870]	GO:0005737|GO:0016607|GO:0005654|GO:0005634	NM_032870	Hs.520287	25957	121.764	198.824	7.54637	7.54153
1.0264	up	NM_006422	chr12:4735719-4725059	AKAP3	Homo sapiens A kinase (PRKA) anchor protein 3 (AKAP3), transcript variant 2, mRNA [NM_006422]	GO:0005515|GO:0001669|GO:0006928|GO:0005634|GO:0010738|GO:0097228|GO:0007338|GO:0005737|GO:0008104|GO:0035686|GO:0007178|GO:0007340|GO:0051018	NM_006422	Hs.98397	10566	14.9044	18.859	4.245	4.2074
1.7773	up	NM_000839	chr3:51752561-51752620	GRM2	Homo sapiens glutamate receptor, metabotropic 2 (GRM2), transcript variant 1, mRNA [NM_000839]	GO:0051966|GO:0030424|GO:0030054|GO:0005886|GO:0004930|GO:0005246|GO:0001641|GO:0007268|GO:0007196|GO:0007194|GO:0014047|GO:0030425|GO:0005622|GO:0042734|GO:0005887|GO:0008066	NM_000839	Hs.121510	2912	23.7098	17.9452	4.96786	4.13818
1.7962	up	NM_153332	chr8:8890645-8890704	ERI1	Homo sapiens exoribonuclease 1 (ERI1), mRNA [NM_153332]	GO:0008408|GO:0005730|GO:0005634|GO:0019843|GO:0031047|GO:0046872|GO:0031125|GO:0005737|GO:0000175|GO:0071044|GO:0043022|GO:0071204|GO:0071207|GO:0000467	NM_153332	Hs.20000	90459	381.772	369.421	9.24864	8.4037
1.3335	up	NR_049725	chr11:19524285-19524226	NAV2-AS5	Homo sapiens NAV2 antisense RNA 5 (NAV2-AS5), long non-coding RNA [NR_049725]		NR_049725	Hs.434602	100874012	35.4475	37.5503	5.60583	5.19062
2.03506	up	NM_001102559	chr8:38120995-38120936	PPAPDC1B	Homo sapiens phosphatidic acid phosphatase type 2 domain containing 1B (PPAPDC1B), transcript variant 1, mRNA [NM_001102559]	GO:0005737|GO:0005886|GO:0046839|GO:0016021|GO:0008195	NM_001102559	Hs.567619	84513	588.743	491.329	9.84614	8.82107
1.41793	up	NM_001136136	chr19:55898336-55898395	RPL28	Homo sapiens ribosomal protein L28 (RPL28), transcript variant 4, mRNA [NM_001136136]	GO:0005515|GO:0010467|GO:0003735|GO:0019083|GO:0003723|GO:0006614|GO:0019058|GO:0006415|GO:0006412|GO:0044297|GO:0030425|GO:0006413|GO:0005829|GO:0006414|GO:0005737|GO:0000184|GO:0016020|GO:0016032|GO:0022625|GO:0044267|GO:0070062	NM_001136136	Hs.652114	6158	14.3457	13.2394	4.18922	3.68543
1.6351	up	NM_003360	chr4:115597201-115597260	UGT8	Homo sapiens UDP glycosyltransferase 8 (UGT8), transcript variant 2, mRNA [NM_003360]	GO:0006682|GO:0052696|GO:0002175|GO:0030913|GO:0008489|GO:0015020|GO:0007417|GO:0032870|GO:0043231|GO:0003851|GO:0009813|GO:0048812|GO:0007010|GO:0007422|GO:0008088|GO:0016021	NM_003360	Hs.144197	7368	90.7409	87.4913	7.08938	6.38
1.57257	up	NM_001143975	chr11:89819626-89819685	UBTFL1	Homo sapiens upstream binding transcription factor, RNA polymerase I-like 1 (UBTFL1), mRNA [NM_001143975]	GO:0010468|GO:0005737|GO:0007566|GO:0001832|GO:0005634|GO:0003677	NM_001143975	Hs.719885	642623	167.662	179.253	8.03893	7.38581
1.4676	up	BX378805	chr4:716093-716034		BX378805 Homo sapiens PLACENTA COT 25-NORMALIZED Homo sapiens cDNA clone CS0DI026YC23 5-PRIME, mRNA sequence [BX378805]			Hs.668246		15.7634	14.0797	4.33547	3.78202
1.33965	up	NM_001044264	chr9:35753050-35752991	MSMP	Homo sapiens microseminoprotein, prostate associated (MSMP), mRNA [NM_001044264]	GO:0008150|GO:0003674|GO:0005737|GO:0005615	NM_001044264	Hs.571601	692094	17.0439	16.787	4.45424	4.03238
1.71705	up	NM_000823	chr7:31015475-31016094	GHRHR	Homo sapiens growth hormone releasing hormone receptor (GHRHR), mRNA [NM_000823]	GO:0005515|GO:0060124|GO:0043627|GO:0008284|GO:0005886|GO:0030819|GO:0005637|GO:0016520|GO:0033143|GO:0008340|GO:0016363|GO:0005640|GO:0048609|GO:0007190|GO:0030104|GO:0005737|GO:0019838|GO:0048469|GO:0030252|GO:0040018|GO:0030141|GO:0051246|GO:0032868|GO:0032869|GO:0009986|GO:0060133|GO:0004930|GO:0051384|GO:0007595|GO:0043568|GO:0019933|GO:0042445|GO:0016021|GO:0007189|GO:0017046	NM_000823	Hs.767	2692	9164.1	7205.08	13.5314	12.7514
3.21426	up	NM_001097579	chrX:41555937-41555996	GPR34	Homo sapiens G protein-coupled receptor 34 (GPR34), transcript variant 4, mRNA [NM_001097579]	GO:0007186|GO:0045028|GO:0005887|GO:0004930|GO:0035589	NM_001097579	Hs.495989	2857	80.7947	38.0838	6.89573	5.21124
1.0045	up	XR_158888	chr16:11035738-11035797	LOC100505564	PREDICTED: Homo sapiens uncharacterized LOC100505564 (LOC100505564), misc_RNA [XR_158888]		XR_158888	Hs.659355	100505564	18.6831	24.6265	4.59737	4.59089
1.01774	up	NM_006159	chr12:44902496-44902437	NELL2	Homo sapiens NEL-like 2 (chicken) (NELL2), transcript variant 2, mRNA [NM_006159]	GO:0005515|GO:0005509|GO:0005576|GO:0070050	NM_006159	Hs.505326	4753	11.5186	14.6464	3.86084	3.83546
1.5399	up	NM_000343	chr22:32506237-32506296	SLC5A1	Homo sapiens solute carrier family 5 (sodium/glucose cotransporter), member 1 (SLC5A1), transcript variant 1, mRNA [NM_000343]	GO:0001656|GO:0005515|GO:0005886|GO:0005975|GO:0044281|GO:0005412|GO:0031526|GO:0055085|GO:0008645|GO:0050892|GO:0016324|GO:0015758|GO:0005887|GO:0005911|GO:0009405|GO:0006814|GO:0070062	NM_000343	Hs.1964	6523	71.1194	69.5488	6.68587	6.06303
1.27757	up		chrX:51665138-51665079		importin 7 pseudogene 1 [Source:HGNC Symbol;Acc:HGNC:39837] [ENST00000442031]					11.6761	11.8486	3.88366	3.53026
1.59014	up	NM_001170330	chr4:120218473-120218414	C4orf3	Homo sapiens chromosome 4 open reading frame 3 (C4orf3), transcript variant 1, mRNA [NM_001170330]	GO:0016021	NM_001170330	Hs.173705	401152	677.032	720.647	10.0461	9.37698
1.50873	up	NM_153034	chr10:48373505-48373564	ZNF488	Homo sapiens zinc finger protein 488 (ZNF488), mRNA [NM_153034]	GO:0005515|GO:0006366|GO:0006357|GO:0048714|GO:0014003|GO:0000981|GO:0005634|GO:0045892|GO:0003677|GO:0046872	NM_153034	Hs.27788	118738	123.067	131.991	7.56487	6.97153
1.09939	up	NM_052896	chr1:34066550-34066491	CSMD2	Homo sapiens CUB and Sushi multiple domains 2 (CSMD2), transcript variant 2, mRNA [NM_052896]	GO:0005886|GO:0016021	NM_052896	Hs.656915	114784	40.4735	52.724	5.81695	5.68024
1.4777	up	NM_181715	chr1:153920247-153920188	CRTC2	Homo sapiens CREB regulated transcription coactivator 2 (CRTC2), mRNA [NM_181715]	GO:0005515|GO:0006094|GO:0042593|GO:0006351|GO:0032793|GO:0005737|GO:0008140|GO:0051289|GO:0045944|GO:0016032|GO:0005654|GO:0043970|GO:0070062	NM_181715	Hs.406392	200186	1133.59	1242.44	10.7395	10.1761
1.83714	up	NM_033215	chrX:49143802-49143861	PPP1R3F	Homo sapiens protein phosphatase 1, regulatory subunit 3F (PPP1R3F), transcript variant 1, mRNA [NM_033215]	GO:0005979|GO:0016020|GO:2001069|GO:2000465|GO:0019903|GO:0016021	NM_033215	Hs.433652	89801	118.531	103.66	7.50458	6.62711
1.1074	up	NM_005764	chr1:47650734-47650675	PDZK1IP1	Homo sapiens PDZK1 interacting protein 1 (PDZK1IP1), mRNA [NM_005764]	GO:0016021|GO:0070062	NM_005764	Hs.431099	10158	21.1492	25.6174	4.79681	4.64964
1.87022	up		chr14:70699013-70699072		Q6IMH8_MOUSE (Q6IMH8) ADAM4b, partial (10%) [THC2634785]					18.1865	12.9144	4.55595	3.65274
1.07449	up	NM_170683	chr12:133198203-133198262	P2RX2	Homo sapiens purinergic receptor P2X, ligand gated ion channel, 2 (P2RX2), transcript variant 4, mRNA [NM_170683]	GO:0007605|GO:0010524|GO:0046870|GO:0051291|GO:0019228|GO:0050850|GO:0042802|GO:0005639|GO:0009743|GO:0016324|GO:0050909|GO:0043197|GO:0007528|GO:0043195|GO:0008144|GO:0043025|GO:0001614|GO:0033198|GO:0051260|GO:0014832|GO:0015276|GO:0016151|GO:0035590|GO:0001666|GO:0004931|GO:0009986|GO:0005507|GO:0048741|GO:0014069|GO:0007274|GO:0005524|GO:0003029|GO:0030432|GO:0045340|GO:0043235|GO:0042734|GO:…	NM_170683	Hs.258580	22953	121.995	187.37	7.54942	7.44578
1.67961	up	NM_001037171	chrX:23740101-23740042	ACOT9	Homo sapiens acyl-CoA thioesterase 9 (ACOT9), transcript variant 1, mRNA [NM_001037171]	GO:0052689|GO:0005739|GO:0006637|GO:0003986	NM_001037171	Hs.298885	23597	668.602	675.876	10.0322	9.28405
1.30557	up	NM_019058	chr10:74035363-74035422	DDIT4	Homo sapiens DNA-damage-inducible transcript 4 (DDIT4), mRNA [NM_019058]	GO:0001666|GO:0048011|GO:0032007|GO:0008283|GO:0072593|GO:0043241|GO:0010801|GO:0005829|GO:0005622|GO:0005739|GO:0071889|GO:0042771|GO:0051607|GO:0005737|GO:0007420|GO:0033137|GO:0030182|GO:0045820|GO:0001764	NM_019058	Hs.744875	54541	8636.58	8745.1	13.4446	13.0599
1.523	up		chr4:139741176-139741117	lnc-ELF2-2	LNCipedia lincRNA (lnc-ELF2-2), lincRNA [lnc-ELF2-2:3]					16.2513	14.0374	4.38181	3.77489
1.46895	up	NM_130767	chr5:80626341-80626282	ACOT12	Homo sapiens acyl-CoA thioesterase 12 (ACOT12), mRNA [NM_130767]	GO:0052689|GO:0006637|GO:0006090|GO:0006631|GO:0003986|GO:0006084|GO:0005524|GO:0008289|GO:0005829	NM_130767	Hs.591756	134526	66.1617	67.6722	6.57885	6.02406
1.76455	up	NM_001344	chr14:23034008-23033949	DAD1	Homo sapiens defender against cell death 1 (DAD1), mRNA [NM_001344]	GO:0004576|GO:0043066|GO:0007584|GO:0042493|GO:0001824|GO:0006915|GO:0016020|GO:0004579|GO:0005789|GO:0006486|GO:0016021|GO:0008250|GO:0044267|GO:0070062|GO:0043687|GO:0018279	NM_001344	Hs.82890	1603	5740.92	4655.31	12.9217	12.1024
1.24147	up	NM_003203	chr2:75891606-75891547	GCFC2	Homo sapiens GC-rich sequence DNA-binding factor 2 (GCFC2), transcript variant 1, mRNA [NM_003203]	GO:0001078|GO:0000245|GO:0006355|GO:0071008|GO:0005730|GO:0005654|GO:0005634|GO:0000122|GO:0000978|GO:0045892|GO:0006351	NM_003203	Hs.303808	6936	1051.91	1385.21	10.6385	10.3264
1.15441	up	NM_000619	chr12:68549260-68549201	IFNG	Homo sapiens interferon, gamma (IFNG), mRNA [NM_000619]	GO:0051712|GO:0019221|GO:0005615|GO:0030968|GO:0060334|GO:0045348|GO:0051607|GO:0044130|GO:0042742|GO:0060333|GO:0000060|GO:0045410|GO:0032760|GO:0030593|GO:0042832|GO:0000122|GO:0005125|GO:0032224|GO:0045084|GO:0002026|GO:0048304|GO:0009897|GO:0045080|GO:0001781|GO:0051044|GO:0008284|GO:0005133|GO:0006928|GO:0032735|GO:0033141|GO:0045429|GO:0050718|GO:0030857|GO:0019882|GO:0006959|GO:0045944|GO:…	NM_000619	Hs.856	3458	26.8819	31.9744	5.16577	4.9586
1.20414	up	NM_003347	chr22:21947172-21947231	UBE2L3	Homo sapiens ubiquitin-conjugating enzyme E2L 3 (UBE2L3), transcript variant 1, mRNA [NM_003347]	GO:0000209|GO:0005515|GO:0006511|GO:0004842|GO:0006355|GO:0016567|GO:0008283|GO:0016874|GO:0003713|GO:0000151|GO:0005634|GO:0005524|GO:0006351|GO:0097027|GO:0071385|GO:0005737|GO:0070979|GO:0071383|GO:0031398|GO:0051443|GO:0019899|GO:0031625|GO:0006464|GO:0070062	NM_003347	Hs.108104	7332	330.566	476.381	9.05005	8.78205
1.06274	up	NR_039982	chr14:39307190-39307131	LINC00639	Homo sapiens long intergenic non-protein coding RNA 639 (LINC00639), long non-coding RNA [NR_039982]		NR_039982	Hs.675941	283547	620.939	984.006	9.92498	9.8372
1.40483	up	AK096227	chr9:37923039-37922980	SHB	Homo sapiens cDNA FLJ38908 fis, clone NT2NE2005358. [AK096227]	GO:0005515|GO:0048010|GO:0007165|GO:0005886|GO:0005070|GO:0006915|GO:0009967|GO:0001525|GO:0030154|GO:0005829		Hs.521482	6461	27.5554	26.7896	5.20342	4.71303
1.14955	up	NM_017534	chr17:10424632-10424573	MYH2	Homo sapiens myosin, heavy chain 2, skeletal muscle, adult (MYH2), transcript variant 1, mRNA [NM_017534]	GO:0005515|GO:0014823|GO:0005516|GO:0005826|GO:0030049|GO:0005794|GO:0003779|GO:0030016|GO:0030017|GO:0005524|GO:0005829|GO:0043234|GO:0032982|GO:0000146|GO:0006936|GO:0005911|GO:0045087|GO:0008152|GO:0061024|GO:0001778|GO:0005859|GO:0038096|GO:0031672	NM_017534	Hs.667534	4620	11.7701	13.325	3.8975	3.69644
1.16775	up	NM_003664	chr5:77298511-77298452	AP3B1	Homo sapiens adaptor-related protein complex 3, beta 1 subunit (AP3B1), transcript variant 1, mRNA [NM_003664]	GO:0048490|GO:0005794|GO:0019903|GO:0032438|GO:0030123|GO:0005765|GO:0006886|GO:0030665|GO:0030742|GO:0016020|GO:0051138|GO:0007596|GO:0006622|GO:0048007|GO:0008089	NM_003664	Hs.532091	8546	553.859	798.868	9.76023	9.53651
1.2434	up	NM_004300	chr2:277899-277958	ACP1	Homo sapiens acid phosphatase 1, soluble (ACP1), transcript variant 3, mRNA [NM_004300]	GO:0005515|GO:0005737|GO:0003993|GO:0009898|GO:0035335|GO:0070062|GO:0004726	NM_004300	Hs.558296	52	2460.07	2999.49	11.7853	11.471
1.33447	up	NM_014597	chr1:94337636-94336298	DNTTIP2	Homo sapiens deoxynucleotidyltransferase, terminal, interacting protein 2 (DNTTIP2), mRNA [NM_014597]	GO:0006355|GO:0005730|GO:0005634|GO:0006351	NM_014597	Hs.85769	30836	1283.15	1558.32	10.9118	10.4955
1.6021	up	NM_152829	chr7:115898128-115898187	TES	Homo sapiens testis derived transcript (3 LIM domains) (TES), transcript variant 2, mRNA [NM_152829]	GO:0043234|GO:0005737|GO:0030054|GO:0008285|GO:0005886|GO:0008270|GO:0005634|GO:0005925	NM_152829	Hs.592286	26136	298.372	322.224	8.8957	8.21574
1.66567	up	NM_001101	chr7:5567240-5567181	ACTB	Homo sapiens actin, beta (ACTB), mRNA [NM_001101]	GO:0050998|GO:0005515|GO:0030424|GO:0000790|GO:0005886|GO:0006325|GO:0006928|GO:0072562|GO:0005615|GO:0005829|GO:0005737|GO:0001895|GO:0006457|GO:0007411|GO:0035267|GO:0061024|GO:0005856|GO:0070062|GO:0048010|GO:0048013|GO:0019901|GO:0043044|GO:0034329|GO:0031492|GO:0014069|GO:0000978|GO:0030957|GO:0005524|GO:0045216|GO:0070527|GO:0043234|GO:0016020|GO:0070688|GO:0007596|GO:0021762|GO:0045087|GO:…	NM_001101	Hs.520640	60	7407.65	6135.93	13.241	12.5049
7.24139	up	NM_006770	chr2:119751977-119752036	MARCO	Homo sapiens macrophage receptor with collagenous structure (MARCO), mRNA [NM_006770]	GO:0030666|GO:0005581|GO:0002221|GO:0005886|GO:0005887|GO:0045087|GO:0043277|GO:0007166|GO:0006898|GO:0008329|GO:0005044|GO:0004888	NM_006770	Hs.67726	8685	254.456	57.3598	8.65504	5.79877
1.30839	up		chr19:21416316-21416375		ribosomal protein L36a pseudogene 51 [Source:HGNC Symbol;Acc:HGNC:36632] [ENST00000487216]					16787.7	17185.3	14.3656	13.9778
1.29775	up	NM_006711	chr16:2303753-2303694	RNPS1	Homo sapiens RNA binding protein S1, serine-rich domain (RNPS1), transcript variant 1, mRNA [NM_006711]	GO:0008380|GO:0005515|GO:0010467|GO:0006369|GO:0048025|GO:0043065|GO:0006366|GO:0003723|GO:0031124|GO:0005634|GO:0006351|GO:0005829|GO:0005737|GO:0006406|GO:0016607|GO:0000166|GO:0000184|GO:0000381|GO:0000398|GO:0005654|GO:0003730|GO:0035145	NM_006711	Hs.355643	10921	497.988	652.899	9.60652	9.23051
1.23975	up	NM_003693	chr17:1537812-1537753	SCARF1	Homo sapiens scavenger receptor class F, member 1 (SCARF1), transcript variant 1, mRNA [NM_003693]	GO:0006707|GO:0005886|GO:0030169|GO:0006898|GO:0016358|GO:0016322|GO:0030666|GO:0007165|GO:0048680|GO:0010976|GO:0016021|GO:0007155|GO:0004888|GO:0005044	NM_003693	Hs.647430	8578	128.611	170.501	7.62916	7.31911
1.27042	up	NM_032370	chr19:8577309-8576824	ZNF414	Homo sapiens zinc finger protein 414 (ZNF414), transcript variant 2, mRNA [NM_032370]	GO:0006355|GO:0005634|GO:0003677|GO:0046872|GO:0006351	NM_032370	Hs.515114	84330	39.7511	44.7505	5.78599	5.44068
1.5487	up	NM_001143978	chrX:103359593-103359652	ZCCHC18	Homo sapiens zinc finger, CCHC domain containing 18 (ZCCHC18), transcript variant 1, mRNA [NM_001143978]	GO:0008270|GO:0003676	NM_001143978	Hs.648338	644353	27.7085	24.4451	5.21106	4.58
1.63915	up	NM_022470	chr3:178742220-178742161	ZMAT3	Homo sapiens zinc finger, matrin-type 3 (ZMAT3), transcript variant 1, mRNA [NM_022470]	GO:0005515|GO:0043065|GO:0005730|GO:0006915|GO:0008270|GO:0015031|GO:0040008|GO:0006974	NM_022470	Hs.371609	64393	67.132	61.1729	6.60072	5.88776
1.244	up		chr2:065963409-065963468							36.7427	42.0701	5.66843	5.35345
1.05016	up	NM_205860	chr1:200017524-200017583	NR5A2	Homo sapiens nuclear receptor subfamily 5, group A, member 2 (NR5A2), transcript variant 1, mRNA [NM_205860]	GO:0005515|GO:0010467|GO:0003700|GO:0006367|GO:0044212|GO:0003705|GO:0003707|GO:0005634|GO:0009790|GO:0005737|GO:0005543|GO:0045944|GO:0042127|GO:0043401|GO:0008206|GO:0004879|GO:0045070|GO:0042632|GO:0006355|GO:0042592|GO:0000978|GO:0003677|GO:0043565|GO:0001077|GO:0031018|GO:0005654|GO:0008270|GO:0045893|GO:0030522	NM_205860	Hs.33446	2494	117.467	183.924	7.49062	7.42
1.17499	up	NM_005194	chr20:48808989-48809048	CEBPB	Homo sapiens CCAAT/enhancer binding protein (C/EBP), beta (CEBPB), transcript variant 1, mRNA [NM_005194]	GO:0005515|GO:0060850|GO:0000790|GO:0034976|GO:0003700|GO:0006366|GO:0003705|GO:0045408|GO:0005634|GO:0035259|GO:0042803|GO:0016363|GO:0043524|GO:0005737|GO:0006955|GO:0060644|GO:0006954|GO:0071230|GO:0045944|GO:0030182|GO:0032496|GO:0006355|GO:0046982|GO:0001892|GO:0006953|GO:0000978|GO:0003677|GO:0045669|GO:0033598|GO:0001077|GO:0050873|GO:0003682|GO:0045600|GO:0005654|GO:0000779|GO:0045892|GO:…	NM_005194	Hs.719041	1051	9504.36	10741.8	13.5731	13.3404
1.18942	up	NM_182964	chr11:20124939-20125241	NAV2	Homo sapiens neuron navigator 2 (NAV2), transcript variant 1, mRNA [NM_182964]	GO:0007608|GO:0021554|GO:0007605|GO:0004386|GO:0005614|GO:0021564|GO:0003025|GO:0005524|GO:0021563|GO:0008152|GO:0005654|GO:0007626|GO:0008201	NM_182964	Hs.502116	89797	24.7818	28.1926	5.03766	4.78741
2.39001	up	NM_145301	chr17:15449189-15449130	TVP23C	Homo sapiens trans-golgi network vesicle protein 23 homolog C (S. cerevisiae) (TVP23C), transcript variant 1, mRNA [NM_145301]	GO:0016021	NM_145301	Hs.164595	201158	684.143	483.23	10.0568	8.79981
4.38042	up	NM_001008536	chr1:152058198-152058139	TCHHL1	Homo sapiens trichohyalin-like 1 (TCHHL1), mRNA [NM_001008536]		NM_001008536	Hs.546477	126637	75.0348	25.4545	6.77116	4.64009
1.08949	up	XM_001127575	chr12:52241701-52241760		PREDICTED: Homo sapiens uncharacterized LOC728503 (LOC728503), mRNA [XM_001127575]			Hs.505582		82.2899	117.086	6.92132	6.79766
1.07157	up	NM_005091	chr19:46522595-46522536	PGLYRP1	Homo sapiens peptidoglycan recognition protein 1 (PGLYRP1), mRNA [NM_005091]	GO:0016019|GO:0050830|GO:0044117|GO:0042834|GO:0008745|GO:0005576|GO:0032827|GO:0009253|GO:0002221|GO:0006955|GO:0050728|GO:0045087|GO:0008270|GO:0016045|GO:0032689|GO:0070062	NM_005091	Hs.137583	8993	42.1558	56.754	5.88174	5.78201
1.18614	up	AK001769	chr6:167347487-167347428	RNASET2	ribonuclease T2 [Source:HGNC Symbol;Acc:HGNC:21686] [ENST00000358165]	GO:0003723|GO:0033897|GO:0005788|GO:0005576|GO:0004540|GO:0005764|GO:0005615|GO:0070062|GO:0043202|GO:0006401			8635	400.374	585.211	9.31544	9.06916
1.09535	up	NM_006965	chr18:32912748-32912689	ZNF24	Homo sapiens zinc finger protein 24 (ZNF24), mRNA [NM_006965]	GO:0043565|GO:0005515|GO:0003700|GO:0042552|GO:0008270|GO:0005654|GO:0005634|GO:0045892|GO:0003677|GO:0006351	NM_006965	Hs.514802	7572	256.169	402.131	8.66346	8.53207
1.56883	up	NM_025134	chr16:53191437-53243436	CHD9	Homo sapiens chromodomain helicase DNA binding protein 9 (CHD9), mRNA [NM_025134]	GO:0005515|GO:0006355|GO:0005886|GO:0004386|GO:0005634|GO:0044281|GO:0003677|GO:0005524|GO:0006351|GO:0005737|GO:0005654|GO:0044255|GO:0016568	NM_025134	Hs.59159	80205	242.018	262.824	8.58383	7.93414
2.02102	up	NM_002421	chr11:102660756-102660697	MMP1	Homo sapiens matrix metallopeptidase 1 (interstitial collagenase) (MMP1), transcript variant 1, mRNA [NM_002421]	GO:0005509|GO:0005578|GO:0005576|GO:0050900|GO:0004175|GO:0022617|GO:0007596|GO:0030198|GO:0030574|GO:0006508|GO:0016032|GO:0008270|GO:0004222|GO:0032461|GO:0044267	NM_002421	Hs.83169	4312	43.0729	30.5788	5.91083	4.89575
1.52814	up	XM_005247622	chr3:169490728-169490787	MYNN	myoneurin [Source:HGNC Symbol;Acc:HGNC:14955] [ENST00000349841]	GO:0006355|GO:0003700|GO:0008270|GO:0005634|GO:0003677|GO:0006351	XM_005247622	Hs.507025	55892	53.4986	51.2161	6.2522	5.64042
1.23451	up	XM_006714944	chr5:180237808-180237749	LOC102724833	PREDICTED: Homo sapiens splicing factor, arginine/serine-rich 19-like (LOC102724833), mRNA [XM_006714944]		XM_006714944		102724833	92.4402	118.302	7.11411	6.81017
1.62883	up	NM_002052	chr8:11617080-11617139	GATA4	Homo sapiens GATA binding protein 4 (GATA4), mRNA [NM_002052]	GO:0060045|GO:0005515|GO:0003289|GO:0000790|GO:0043627|GO:0003700|GO:0006366|GO:0044212|GO:0003705|GO:0060290|GO:0003281|GO:0007283|GO:0060575|GO:0001947|GO:0060008|GO:0061049|GO:0003229|GO:0001706|GO:0023019|GO:0003713|GO:0030509|GO:0000978|GO:0001701|GO:0001702|GO:0010507|GO:0005654|GO:0008270|GO:0045893|GO:0001158|GO:0008134|GO:0051525|GO:0007267|GO:0005634|GO:0003215|GO:0051891|GO:0060395|GO:…	NM_002052	Hs.243987	2626	17.8434	14.5309	4.52757	3.82373
1.31264	up	NM_033334	chr9:127279618-127279559	NR6A1	Homo sapiens nuclear receptor subfamily 6, group A, member 1 (NR6A1), transcript variant 1, mRNA [NM_033334]	GO:0010467|GO:0005667|GO:0006367|GO:0007276|GO:0008283|GO:0003707|GO:0000122|GO:0007283|GO:0000978|GO:0003677|GO:0042803|GO:0043565|GO:0001077|GO:0045944|GO:0043401|GO:0005654|GO:0008270|GO:0004879|GO:0030522	NM_033334	Hs.586460	2649	243.677	319.023	8.59355	8.20108
1.17009	up	AK122603	chr1:34064599-34064540	CSMD2	CUB and Sushi multiple domains 2 [Source:HGNC Symbol;Acc:HGNC:19290] [ENST00000373377]	GO:0005886|GO:0016021		Hs.656915	114784	21.2966	24.4402	4.80614	4.57951
1.01664	up	NM_021813	chr6:90636664-90636605	BACH2	Homo sapiens BTB and CNC homology 1, basic leucine zipper transcription factor 2 (BACH2), transcript variant 1, mRNA [NM_021813]	GO:0005737|GO:0001206|GO:0005634|GO:0000980|GO:0000122|GO:0006351	NM_021813	Hs.269764	60468	33.5983	46.5174	5.52134	5.49753
1.05263	up	NM_017686	chr1:118412260-118412201	GDAP2	Homo sapiens ganglioside induced differentiation associated protein 2 (GDAP2), transcript variant 1, mRNA [NM_017686]	GO:0032526|GO:0005765	NM_017686	Hs.594430	54834	29.2594	38.5566	5.30295	5.22895
1.00313	up	NM_001080429	chr19:7682432-7682491	CAMSAP3	Homo sapiens calmodulin regulated spectrin-associated protein family, member 3 (CAMSAP3), transcript variant 1, mRNA [NM_001080429]	GO:0090136|GO:0070507|GO:0005915|GO:0005813|GO:0005737|GO:0034453|GO:0010923|GO:0051011|GO:0000226|GO:0045218|GO:0033043	NM_001080429	Hs.17686	57662	54.0386	80.9494	6.27194	6.26744
1.20804	up	AY465895	chr6:42327093-42327152	HCRP1	Homo sapiens hepatocellular carcinoma-related HCRP1 mRNA, complete cds. [AY465895]			Hs.675399	387535	40.2313	47.6091	5.80755	5.53488
1.41041	up	NM_020414	chr14:94526639-94526580	DDX24	Homo sapiens DEAD (Asp-Glu-Ala-Asp) box helicase 24 (DDX24), mRNA [NM_020414]	GO:0003724|GO:0016070|GO:0016020|GO:0005730|GO:0005524	NM_020414	Hs.510328	57062	83.2923	91.8185	6.94341	6.4473
1.58807	up	NM_020424	chr16:20935567-20935626	LYRM1	Homo sapiens LYR motif containing 1 (LYRM1), transcript variant 1, mRNA [NM_020424]	GO:0005739|GO:0005654|GO:0045171	NM_020424	Hs.745012	57149	331.225	363.971	9.05306	8.38579
1.07955	up	NM_001098515	chr11:68773595-68773536	MRGPRF	Homo sapiens MAS-related GPR, member F (MRGPRF), transcript variant 1, mRNA [NM_001098515]	GO:0007186|GO:0005886|GO:0004930|GO:0016021|GO:0070062	NM_001098515	Hs.118513	116535	118.658	180.671	7.5064	7.39597
1.13474	up	AF289593	chr4:6693935-6693876		Homo sapiens clone pp7683 unknown mRNA. [AF289593]			Hs.543740		379.651	581.234	9.24179	9.05943
1.21425	up	NM_018154	chr19:14230697-14230638	ASF1B	Homo sapiens anti-silencing function 1B histone chaperone (ASF1B), mRNA [NM_018154]	GO:0005515|GO:0000790|GO:0006355|GO:0006335|GO:0006336|GO:0007275|GO:0007283|GO:0006351|GO:0030154|GO:0042393|GO:0043234|GO:0005654|GO:0016568	NM_018154	Hs.26516	55723	222.152	315.348	8.46189	8.18183
1.44781	up	NM_001416	chr17:7480389-7480448	EIF4A1	Homo sapiens eukaryotic translation initiation factor 4A1 (EIF4A1), transcript variant 1, mRNA [NM_001416]	GO:0000339|GO:0003725|GO:0005515|GO:0010467|GO:0016281|GO:0031100|GO:0019221|GO:0004386|GO:0003743|GO:0003729|GO:0005524|GO:0006412|GO:0006413|GO:0005829|GO:0016020|GO:0016032|GO:0044267|GO:0000289|GO:0008135|GO:0070062|GO:0000288	NM_001416	Hs.129673	1973	2252.4	2385.11	11.6699	11.136
1.0268	up	NM_021964	chr3:124952272-124952213	ZNF148	Homo sapiens zinc finger protein 148 (ZNF148), mRNA [NM_021964]	GO:0005515|GO:0005794|GO:0006366|GO:0007276|GO:0000122|GO:0000978|GO:0046872|GO:0043565|GO:0001078|GO:0006968|GO:0003690|GO:0006461|GO:0021762|GO:0045944|GO:0010629|GO:0005654|GO:0045892	NM_021964	Hs.592591	7707	71.1197	105.146	6.68606	6.64791
2.41619	up		chr4:69570411-69570352							37.0025	21.6092	5.67741	4.40468
1.33226	up	NM_000377	chrX:48549526-48549585	WAS	Homo sapiens Wiskott-Aldrich syndrome (WAS), mRNA [NM_000377]	GO:0005515|GO:0050852|GO:0017124|GO:0015629|GO:0005829|GO:0042802|GO:0006955|GO:0005083|GO:0005911|GO:0043274|GO:0016197|GO:0030041|GO:0070062|GO:0012506|GO:0030048|GO:0019901|GO:0006952|GO:0003779|GO:0042110|GO:0050790|GO:0006461|GO:0008544|GO:0008154|GO:0007596|GO:0045087|GO:2000601|GO:0038096	NM_000377	Hs.2157	7454	128.081	156.512	7.62305	7.20917
1.18676	up	NM_006658	chr7:31747985-31748044	PPP1R17	Homo sapiens protein phosphatase 1, regulatory subunit 17 (PPP1R17), transcript variant 1, mRNA [NM_006658]	GO:0035556|GO:0004865|GO:0010921|GO:0005575|GO:0007417|GO:0043086	NM_006658	Hs.227011	10842	31.2918	36.8309	5.40747	5.16045
1.48449	up	NM_015094	chr22:21805554-21805613	HIC2	Homo sapiens hypermethylated in cancer 2 (HIC2), mRNA [NM_015094]	GO:0005886|GO:0005654|GO:0005634|GO:0008022|GO:0045892|GO:0003677|GO:0046872|GO:0006351	NM_015094	Hs.632767	23119	433.949	505.465	9.42666	8.85669
1.01209	up	NM_014060	chrX:119746090-119746149	MCTS1	Homo sapiens malignant T cell amplified sequence 1 (MCTS1), transcript variant 1, mRNA [NM_014060]	GO:0006355|GO:0008284|GO:0005886|GO:0001731|GO:0003743|GO:0032790|GO:0006351|GO:0006974|GO:0002192|GO:0005737|GO:0007049|GO:0022627|GO:0040008	NM_014060	Hs.102696	28985	1819.54	2814.16	11.3966	11.3793
1.38827	up		chr1:24228141-24228082							122.591	143.401	7.55796	7.08467
4.78062	up		chr9:138509830-138509889	LOC102723979	PREDICTED: Homo sapiens uncharacterized LOC102723979 (LOC102723979), ncRNA [XR_426452]		XR_426452		102723979	135.252	44.8695	7.70247	5.44527
1.04593	up	NM_022489	chr14:105185512-105185589	INF2	Homo sapiens inverted formin, FH2 and WH2 domain containing (INF2), transcript variant 1, mRNA [NM_022489]	GO:0048471|GO:0005737|GO:0030036|GO:0032535|GO:0005783|GO:0017048|GO:0005634|GO:0003779|GO:0090140	NM_022489	Hs.24956	64423	157.91	253.652	7.94608	7.88129
1.19159	up	NM_177998	chr4:4199264-4199205	OTOP1	Homo sapiens otopetrin 1 (OTOP1), mRNA [NM_177998]	GO:0009590|GO:0042472|GO:0016021|GO:0031214|GO:0005615	NM_177998	Hs.534544	133060	21.0452	23.6521	4.78889	4.53601
1.48508	up	NM_002793	chr6:170852761-170852702	PSMB1	Homo sapiens proteasome (prosome, macropain) subunit, beta type, 1 (PSMB1), mRNA [NM_002793]	GO:0005515|GO:0002474|GO:0010467|GO:0090263|GO:0005634|GO:0044281|GO:0031145|GO:0005829|GO:0004298|GO:0034641|GO:0000082|GO:0016032|GO:0090090|GO:0070062|GO:0006977|GO:0000209|GO:0005839|GO:0000502|GO:0043066|GO:0006521|GO:0042590|GO:0051437|GO:0006915|GO:0042981|GO:0051436|GO:0051439|GO:0002479|GO:0005654|GO:0000278	NM_002793	Hs.352768	5689	2517.64	2583.2	11.819	11.2485
1.171	up	NM_004239	chr14:92435951-92435892	TRIP11	Homo sapiens thyroid hormone receptor interactor 11 (TRIP11), mRNA [NM_004239]	GO:0005515|GO:0005801|GO:0005794|GO:0006996|GO:0006366|GO:0003713|GO:0003281|GO:0005634|GO:0002079|GO:0000139|GO:0002081|GO:0005856|GO:0000042	NM_004239	Hs.632339	9321	259.247	382.093	8.68306	8.45532
1.15327	up	NM_018840	chr20:35240817-35240876	C20orf24	Homo sapiens chromosome 20 open reading frame 24 (C20orf24), transcript variant 1, mRNA [NM_018840]	GO:0008150|GO:0003674|GO:0005575	NM_018840	Hs.584985	55969	7547.9	8729.71	13.2601	13.0543
1.03819	up	NM_012368	chr16:3406699-3406758	OR2C1	Homo sapiens olfactory receptor, family 2, subfamily C, member 1 (OR2C1), mRNA [NM_012368]	GO:0050911|GO:0004984|GO:0007186|GO:0005886|GO:0004930|GO:0016021|GO:0005938	NM_012368	Hs.258574	4993	24.2785	31.756	5.00308	4.94901
1.2684	up	NR_024542	chr9:139619106-139619047	SNHG7	Homo sapiens small nucleolar RNA host gene 7 (non-protein coding) (SNHG7), transcript variant 2, long non-coding RNA [NR_024542]		NR_024542	Hs.495480	84973	2232.38	2693.01	11.6582	11.3152
9.58705	up	NM_203286	chr11:119547906-119547847	PVRL1	Homo sapiens poliovirus receptor-related 1 (herpesvirus entry mediator C) (PVRL1), transcript variant 3, mRNA [NM_203286]	GO:0005515|GO:0030424|GO:0060041|GO:0005886|GO:0016342|GO:0046718|GO:0042803|GO:0043231|GO:0006955|GO:0016337|GO:0005913|GO:0005912|GO:0002089|GO:0001618|GO:0007411|GO:0007155|GO:0050839|GO:0007156|GO:0007157|GO:0051963|GO:0046982|GO:0034329|GO:0070166|GO:0046790|GO:0032584|GO:0005576|GO:0009615|GO:0015026|GO:0045216|GO:0042734|GO:0007165|GO:0002934|GO:0016020|GO:0006826|GO:0030246|GO:0016021|GO:…	NM_203286	Hs.334846	5818	228.475	38.8606	8.50025	5.23917
1.03301	up	NM_144666	chr11:6593108-6593167	DNHD1	Homo sapiens dynein heavy chain domain 1 (DNHD1), transcript variant 1, mRNA [NM_144666]	GO:0030286|GO:0008152|GO:0003777|GO:0070062|GO:0007018	NM_144666	Hs.720080	144132	158.535	257.545	7.95136	7.9045
4.63496	up	NM_207328	chr2:96687836-96687777	GPAT2	Homo sapiens glycerol-3-phosphate acyltransferase 2, mitochondrial (GPAT2), mRNA [NM_207328]	GO:0005739|GO:0019432|GO:0016024|GO:0005741|GO:0004366|GO:0044281|GO:0016021|GO:0006644|GO:0006072|GO:0006654|GO:0046474	NM_207328	Hs.348629	150763	119.171	40.6273	7.51402	5.30146
1.41508	up	NM_000537	chr1:204124299-204124240	REN	Homo sapiens renin (REN), mRNA [NM_000537]	GO:0005886|GO:0002003|GO:0005159|GO:0070305|GO:0005615|GO:0051591|GO:0005737|GO:0002018|GO:0043408|GO:0006508|GO:0032496|GO:0048469|GO:0035902|GO:0001822|GO:0001823|GO:0005102|GO:0005576|GO:0035690|GO:0050435|GO:0009755|GO:0042756|GO:0008217|GO:0008233|GO:0004190|GO:0044267|GO:0008584	NM_000537	Hs.3210	5972	50.7103	52.2574	6.16901	5.66813
1.45436	up	NM_004162	chr3:20026192-20026251	RAB5A	Homo sapiens RAB5A, member RAS oncogene family (RAB5A), transcript variant 1, mRNA [NM_004162]	GO:0005515|GO:0030424|GO:0048471|GO:0005886|GO:0003924|GO:0030139|GO:0045022|GO:0015629|GO:0006886|GO:0030425|GO:0005829|GO:0014911|GO:0051489|GO:0045921|GO:0005737|GO:0051036|GO:0030100|GO:0043195|GO:0048169|GO:0043025|GO:0043679|GO:0032482|GO:2000286|GO:0070062|GO:0042470|GO:2000300|GO:0005525|GO:0048661|GO:0001726|GO:0006897|GO:0008021|GO:0045335|GO:0006184|GO:0043234|GO:0051021|GO:0042589|GO:…	NM_004162	Hs.475663	5868	1401.23	1557.04	11.0333	10.493
1.69953	up	U21252	chr14:107211014-107210955		immunoglobulin heavy variable 3-73 [Source:HGNC Symbol;Acc:HGNC:5623] [ENST00000390636]			Hs.547404		60.533	52.6515	6.44332	5.67818
1.30366	up	NM_199454	chr1:3350316-3350375	PRDM16	Homo sapiens PR domain containing 16 (PRDM16), transcript variant 2, mRNA [NM_199454]	GO:0005515|GO:0003713|GO:0046332|GO:0005634|GO:0000122|GO:0043457|GO:0046872|GO:0006351|GO:0043565|GO:0050872|GO:0050873|GO:0017053|GO:0060021|GO:0030853|GO:0045893|GO:0043586|GO:0045892|GO:0035019|GO:0030512|GO:0022008	NM_199454	Hs.99500	63976	113.274	141.044	7.44423	7.06166
2.76749	up	AK098514	chr8:19456520-19456461		Homo sapiens cDNA FLJ25648 fis, clone SYN01015. [AK098514]					27.2029	13.4649	5.18176	3.71319
1.03859	up	NM_005147	chr16:4506392-4506451	DNAJA3	Homo sapiens DnaJ (Hsp40) homolog, subfamily A, member 3 (DNAJA3), transcript variant 1, mRNA [NM_005147]	GO:0005515|GO:0042645|GO:0030054|GO:0031594|GO:0009408|GO:0043231|GO:0042026|GO:0043069|GO:0060336|GO:0005083|GO:0006457|GO:0005759|GO:0045211|GO:0031398|GO:0033256|GO:0043124|GO:0033077|GO:0019901|GO:0007569|GO:0000122|GO:0030544|GO:0051082|GO:0007005|GO:0071340|GO:0019897|GO:0008134|GO:0008285|GO:0007264|GO:0005133|GO:0005884|GO:0008385|GO:0051087|GO:0005634|GO:0006924|GO:0046872|GO:0005829|GO:…	NM_005147	Hs.459779	9093	960.603	1532.34	10.5248	10.4701
1.00439	up	NM_001300891	chr1:13002129-13002070	LOC101929983	Homo sapiens PRAME family member 9/15-like (LOC101929983), mRNA [NM_001300891]		NM_001300891	Hs.551617	101929983	14.3348	18.5617	4.18852	4.1822
1.29502	up	AK124631	chr15:40524746-40524805	lnc-BUB1B-1	Homo sapiens cDNA FLJ42640 fis, clone BRACE3025153. [AK124631]			Hs.640216		14.3783	14.4811	4.19269	3.81972
1.20195	up	NR_026810	chr17:16692558-16692616	FAM106CP	Homo sapiens family with sequence similarity 106, member C, pseudogene (FAM106CP), long non-coding RNA [NR_026810]		NR_026810	Hs.712114	100129396	26.32	29.9504	5.13088	4.8655
1.0613	up	NM_012100	chr2:220238798-220238739	DNPEP	Homo sapiens aspartyl aminopeptidase (DNPEP), mRNA [NM_012100]	GO:0005737|GO:0004177|GO:0006508|GO:0072562|GO:0008270|GO:0005654|GO:0005634|GO:0008237|GO:0006518	NM_012100	Hs.258551	23549	85.5218	126.1	6.99001	6.90418
1.81151	up		chr1:155815540-155815599							1057.15	952.615	10.6459	9.7887
1.25038	up	NM_014521	chr2:235962356-235962415	SH3BP4	Homo sapiens SH3-domain binding protein 4 (SH3BP4), mRNA [NM_014521]	GO:0043090|GO:0005515|GO:0030308|GO:0032007|GO:0008285|GO:0030136|GO:0005634|GO:0042802|GO:0006897|GO:0050790|GO:0005737|GO:0005905|GO:0071230|GO:0005092|GO:0017016|GO:0034260|GO:0070062|GO:0010508	NM_014521	Hs.516777	23677	55.0912	65.4321	6.30155	5.97918
1.35231	up	NM_006071	chr22:46651664-46651605	PKDREJ	Homo sapiens polycystin (PKD) family receptor for egg jelly (PKDREJ), mRNA [NM_006071]	GO:0005262|GO:0060046|GO:0050982|GO:0016020|GO:0005886|GO:0005509|GO:0070588|GO:0016021|GO:0007340	NM_006071	Hs.241383	10343	26.3247	26.518	5.13145	4.69602
1.06966	up		chr2:203705169-203705110		keratin 8 pseudogene 15 [Source:HGNC Symbol;Acc:HGNC:33367] [ENST00000425226]					2978.52	4158.1	12.0474	11.9502
2.87338	up	NM_006573	chr13:108922693-108922752	TNFSF13B	Homo sapiens tumor necrosis factor (ligand) superfamily, member 13b (TNFSF13B), transcript variant 1, mRNA [NM_006573]	GO:0005515|GO:0005164|GO:0048471|GO:0008284|GO:0001782|GO:0005886|GO:0030890|GO:0008283|GO:0031296|GO:0031295|GO:0005102|GO:0005125|GO:0005615|GO:0007165|GO:0005737|GO:0006955|GO:0042102|GO:0002636|GO:0016021|GO:0048305	NM_006573	Hs.525157	10673	143.677	81.4222	7.80015	6.2774
1.52322	up	NM_018297	chr3:25760904-25760845	NGLY1	Homo sapiens N-glycanase 1 (NGLY1), transcript variant 1, mRNA [NM_018297]	GO:0005515|GO:0005737|GO:0006516|GO:0046872|GO:0000224	NM_018297	Hs.368960	55768	2708.25	2673.33	11.9149	11.3077
5.36598	up	NM_015001	chr1:16266686-16266745	SPEN	Homo sapiens spen family transcriptional repressor (SPEN), mRNA [NM_015001]	GO:0001191|GO:0005515|GO:0003700|GO:0003714|GO:0000122|GO:0006351|GO:0000166|GO:0003697|GO:0007219|GO:0050769|GO:0017053|GO:0001085|GO:0016032|GO:0005654|GO:0045893|GO:0045892|GO:0070062	NM_015001	Hs.744843	23013	722.821	223.685	10.1373	7.71348
1.72968	up	AK095617	chr15:84943847-84943788	LOC283728	Homo sapiens cDNA FLJ38298 fis, clone FCBBF3017059. [AK095617]			Hs.635026	283728	22.9256	17.8601	4.9205	4.13
1.20503	up	AK094324	chr19:37294755-37294814	lnc-ZNF345-1	Homo sapiens cDNA FLJ37005 fis, clone BRACE2009122. [AK094324]			Hs.570010		16.4988	17.9188	4.40522	4.13616
1.49397	up	NM_006402	chr1:110944166-110944107	LAMTOR5	Homo sapiens late endosomal/lysosomal adaptor, MAPK and MTOR activator 5 (LAMTOR5), mRNA [NM_006402]	GO:0005515|GO:0008361|GO:0043066|GO:0032008|GO:0009615|GO:0005764|GO:0019079|GO:0005829|GO:0005085|GO:0043547|GO:0071986|GO:0032947|GO:0071230|GO:0043154	NM_006402	Hs.439815	10542	2468.04	2512.99	11.7907	11.2115
1.1736	up		chr7:000460557-000460616							79.6117	104.202	6.86706	6.63612
1.01996	up	NM_181641	chr16:66592129-66592188	CKLF	Homo sapiens chemokine-like factor (CKLF), transcript variant 4, mRNA [NM_181641]	GO:0008009|GO:0016020|GO:0008283|GO:0030593|GO:0048247|GO:0005576|GO:0048246|GO:0016021|GO:0032940|GO:0005615	NM_181641	Hs.15159	51192	296.076	505.179	8.88384	8.85533
1.16397	up	NM_004594	chr16:67306015-67306074	SLC9A5	Homo sapiens solute carrier family 9, subfamily A (NHE5, cation proton antiporter 5), member 5 (SLC9A5), mRNA [NM_004594]	GO:0015385|GO:0005886|GO:0006810|GO:0035725|GO:0016021|GO:0055085|GO:0006885|GO:0006811	NM_004594	Hs.439650	6553	267.865	397.119	8.73393	8.51487
1.25966	up	NM_005605	chr8:22398566-22398625	PPP3CC	Homo sapiens protein phosphatase 3, catalytic subunit, gamma isozyme (PPP3CC), transcript variant 2, mRNA [NM_005605]	GO:0005516|GO:1900740|GO:0016311|GO:0006915|GO:0004721|GO:0097193|GO:0046872|GO:0070062|GO:0005829	NM_005605	Hs.731683	5533	388.952	534.034	9.27305	8.94002
1.29582	up	NM_004660	chrY:15032230-15032289	DDX3Y	Homo sapiens DEAD (Asp-Glu-Ala-Asp) box helicase 3, Y-linked (DDX3Y), transcript variant 2, mRNA [NM_004660]	GO:0005737|GO:0016020|GO:0003723|GO:0008152|GO:0004386|GO:0005634|GO:0005524|GO:0003677	NM_004660	Hs.99120	8653	311.669	416.717	8.96057	8.5867
1.18329	up	NM_001195382	chr2:241555857-241555916	GPR35	Homo sapiens G protein-coupled receptor 35 (GPR35), transcript variant 3, mRNA [NM_001195382]	GO:0007186|GO:0005887|GO:0004930	NM_001195382	Hs.112218	2859	70.7508	91.1068	6.67882	6.43601
1.28923	up	NM_012068	chr19:50436754-50436813	ATF5	Homo sapiens activating transcription factor 5 (ATF5), transcript variant 1, mRNA [NM_012068]	GO:0005515|GO:0005667|GO:0021891|GO:0043066|GO:0000977|GO:0006357|GO:0003714|GO:0001228|GO:0009791|GO:0006351|GO:0048712|GO:0005737|GO:0035264|GO:0045944|GO:0031072|GO:0007623|GO:0005654	NM_012068	Hs.9754	22809	27.7756	29.5973	5.2154	4.84888
1.61968	up	NM_198040	chr1:33789459-33789400	PHC2	Homo sapiens polyhomeotic homolog 2 (Drosophila) (PHC2), transcript variant 1, mRNA [NM_198040]	GO:0035102|GO:0031519|GO:0005515|GO:0000792|GO:0008270|GO:0007275|GO:0005654|GO:0005634|GO:0007283|GO:0003677	NM_198040	Hs.524271	1912	1615	1588.32	11.2273	10.5316
1.3153	up	NM_213598	chr19:57841743-57841802	ZNF543	Homo sapiens zinc finger protein 543 (ZNF543), mRNA [NM_213598]	GO:0006355|GO:0005634|GO:0003677|GO:0046872|GO:0006351	NM_213598	Hs.202544	125919	84.4176	99.6911	6.96839	6.573
1.16653	up	NM_173354	chr21:44834819-44834760	SIK1	Homo sapiens salt-inducible kinase 1 (SIK1), mRNA [NM_173354]	GO:0045721|GO:0005515|GO:0010868|GO:0000287|GO:0019901|GO:0032792|GO:0010830|GO:0005634|GO:0005524|GO:0035556|GO:0071889|GO:0007346|GO:0005737|GO:0007049|GO:0008140|GO:0046777|GO:0004674|GO:2000210|GO:0002028|GO:0045595|GO:0006468|GO:0048511|GO:0055007|GO:0043153	NM_173354	Hs.282113	150094	1972.41	2631.38	11.5068	11.2846
1.4265	up	NM_178516	chr16:67218599-67218459	EXOC3L1	Homo sapiens exocyst complex component 3-like 1 (EXOC3L1), mRNA [NM_178516]	GO:0030133|GO:0003674|GO:0000145|GO:0051601|GO:0000149|GO:0030141|GO:0030072|GO:0006887	NM_178516	Hs.647356	283849	287.387	348.812	8.83894	8.32647
1.33404	up	NM_017634	chr8:25290129-25290070	KCTD9	Homo sapiens potassium channel tetramerization domain containing 9 (KCTD9), mRNA [NM_017634]	GO:0051260	NM_017634	Hs.72071	54793	151.477	189.534	7.88157	7.46577
1.41376	up	NM_013366	chr9:140074667-140070265	ANAPC2	Homo sapiens anaphase promoting complex subunit 2 (ANAPC2), mRNA [NM_013366]	GO:0007094|GO:0090129|GO:0051437|GO:0045773|GO:0051436|GO:0031145|GO:0051439|GO:0005829|GO:0007067|GO:0031915|GO:0070979|GO:0005680|GO:0050775|GO:0005654|GO:0000278|GO:0031625|GO:0051301	NM_013366	Hs.533262	29882	106.348	121.148	7.34195	6.84241
1.58014	up		chr11:134605634-134605693		Homo sapiens cDNA FLJ43050 fis, clone BRTHA3005046. [AK125040]			Hs.148365		78.8016	76.4007	6.85044	6.19039
1.29938	up	NR_103714	chr9:46385948-46385889	FAM27E2	Homo sapiens family with sequence similarity 27, member E2 (FAM27E2), long non-coding RNA [NR_103714]		NR_103714	Hs.567050	100289124	18.785	19.13	4.60485	4.22702
1.10985	up	NM_024110	chr17:78182633-78182692	CARD14	Homo sapiens caspase recruitment domain family, member 14 (CARD14), transcript variant 1, mRNA [NM_024110]	GO:0050700|GO:0043066|GO:0005737|GO:0051092|GO:0007250|GO:0005886|GO:0001934|GO:0006915|GO:0033209	NM_024110	Hs.696253	79092	41.2003	53.3225	5.8447	5.69433
1.27417	up	NM_016235	chr16:19870688-19870629	GPRC5B	Homo sapiens G protein-coupled receptor, class C, group 5, member B (GPRC5B), mRNA [NM_016235]	GO:0001664|GO:0005886|GO:0009986|GO:0019901|GO:0004930|GO:0061098|GO:0090263|GO:0005730|GO:0005634|GO:0042593|GO:0030295|GO:0005615|GO:0043231|GO:0007186|GO:0045666|GO:0050729|GO:0010976|GO:0060907|GO:0045121|GO:0007626|GO:0016021|GO:0043123|GO:0030659|GO:0070062	NM_016235	Hs.148685	51704	85.4155	104.353	6.98745	6.63789
1.29605	up	NM_002423	chr11:102394088-102394029	MMP7	Homo sapiens matrix metallopeptidase 7 (matrilysin, uterine) (MMP7), mRNA [NM_002423]	GO:0002780|GO:0050830|GO:0042493|GO:0005578|GO:0005576|GO:0005615|GO:0050829|GO:0022617|GO:0030198|GO:0042127|GO:0030574|GO:0006508|GO:0008270|GO:0004222|GO:0002779|GO:0070062	NM_002423	Hs.2256	4316	1146.63	1441.06	10.756	10.3819
1.07537	up	NM_001300734	chr11:47238539-47238598	DDB2	Homo sapiens damage-specific DNA binding protein 2, 48kDa (DDB2), transcript variant D1, mRNA [NM_001300734]	GO:0000209|GO:0005515|GO:0035518|GO:0004842|GO:0030054|GO:0003677|GO:0051865|GO:0003684|GO:0043234|GO:0006281|GO:0006290|GO:0070914|GO:0005654|GO:0031465|GO:0006289|GO:0000718|GO:0009411	NM_001300734	Hs.700338	1643	119.98	183.668	7.52283	7.418
1.79221	up	NM_001017980	chrX:150573488-150573547	VMA21	Homo sapiens VMA21 vacuolar H+-ATPase homolog (S. cerevisiae) (VMA21), mRNA [NM_001017980]	GO:0070072|GO:0030127|GO:0033116|GO:0005789|GO:0016021|GO:0005764	NM_001017980	Hs.58633	203547	445.594	426.579	9.46664	8.62491
1.21897	up	NM_002696	chr11:62534122-62534181	POLR2G	Homo sapiens polymerase (RNA) II (DNA directed) polypeptide G (POLR2G), mRNA [NM_002696]	GO:0008380|GO:0010467|GO:0003727|GO:0006368|GO:0006367|GO:0006366|GO:0000291|GO:0005634|GO:0003697|GO:0000932|GO:0034587|GO:0005665|GO:0016032|GO:0045948|GO:0035019|GO:0003899|GO:0005730|GO:0060213|GO:0006370|GO:0006915|GO:0050434|GO:0006281|GO:0006283|GO:0000398|GO:0005654|GO:0031369|GO:0006289	NM_002696	Hs.14839	5436	3522.3	4283.38	12.271	11.9853
1.13355	up	NM_001890	chr4:70810602-70810661	CSN1S1	Homo sapiens casein alpha s1 (CSN1S1), transcript variant 1, mRNA [NM_001890]	GO:0005215|GO:0006810|GO:0005576|GO:0005615	NM_001890	Hs.3155	1446	73.2351	98.5444	6.73702	6.55617
1.26288	up	NM_007371	chr9:136901234-136901175	BRD3	Homo sapiens bromodomain containing 3 (BRD3), mRNA [NM_007371]	GO:0005515|GO:0006357|GO:0003682|GO:0070577|GO:0005634|GO:0006351|GO:0016568	NM_007371	Hs.522472	8019	246.364	335.716	8.60769	8.27097
1.55818	up		chr1:19659569-19659628	lnc-PQLC2-1	Homo sapiens cDNA FLJ38245 fis, clone FCBBF2007186. [AK095564]			Hs.697104		65.5481	63.0131	6.56863	5.92877
1.81696	up	NM_032482	chr19:2232170-2232229	DOT1L	Homo sapiens DOT1-like histone H3K79 methyltransferase (DOT1L), mRNA [NM_032482]	GO:0005515|GO:0006342|GO:0031151|GO:0051726|GO:0046425|GO:0005634|GO:0034729|GO:2000677|GO:0003677|GO:0018024|GO:0008134	NM_032482	Hs.713641	84444	58.955	47.9147	6.40565	5.54412
1.79489	up	NM_032849	chr13:31499299-31499358	MEDAG	Homo sapiens mesenteric estrogen-dependent adipogenesis (MEDAG), mRNA [NM_032849]	GO:0005737|GO:0045600	NM_032849	Hs.147880	84935	1244.69	1115.8	10.8666	10.0227
1.43289	up	NM_006810	chr3:122880268-122880751	PDIA5	Homo sapiens protein disulfide isomerase family A, member 5 (PDIA5), transcript variant 1, mRNA [NM_006810]	GO:0034976|GO:0006457|GO:0005783|GO:0016491|GO:0005789|GO:0005788|GO:0003756|GO:0045454|GO:0006987|GO:0044267|GO:0055114|GO:0030968	NM_006810	Hs.477352	10954	690.419	806.688	10.0724	9.55348
4.265	up	NM_032867	chr11:12380556-12380615	MICALCL	Homo sapiens MICAL C-terminal like (MICALCL), mRNA [NM_032867]	GO:0008150|GO:0005737|GO:0007275|GO:0007283|GO:0030154|GO:0051019	NM_032867	Hs.128196	84953	96.0135	34.8224	7.17488	5.08233
1.1998	up	NM_015004	chr3:45038715-45043059	EXOSC7	Homo sapiens exosome component 7 (EXOSC7), transcript variant 1, mRNA [NM_015004]	GO:0005515|GO:0010467|GO:0003723|GO:0006364|GO:0005730|GO:0004532|GO:0043928|GO:0005634|GO:0000178|GO:0005829|GO:0006401|GO:0000175|GO:0000288	NM_015004	Hs.719958	23016	258.675	372.409	8.67999	8.4172
1.04533	up	AJ535838	chr8:33246513-33246454	FUT10	fucosyltransferase 10 (alpha (1,3) fucosyltransferase) [Source:HGNC Symbol;Acc:HGNC:19234] [ENST00000520767]	GO:0097150|GO:0030097|GO:0046920|GO:0042355|GO:0005794|GO:0006605|GO:0009790|GO:0036065|GO:0007399|GO:0009566|GO:0006457|GO:0032580|GO:0021799|GO:0042060|GO:0006486|GO:0016021		Hs.458713	84750	36.6929	49.9489	5.66619	5.60222
1.32783	up	NM_001137610	chr8:12283457-12283398	FAM86B2	Homo sapiens family with sequence similarity 86, member B2 (FAM86B2), mRNA [NM_001137610]	GO:0008168|GO:0032259	NM_001137610	Hs.458413	653333	596.743	758.706	9.86652	9.45744
1.00036	up	NM_138939	chr3:112648223-112648164	CD200R1	Homo sapiens CD200 receptor 1 (CD200R1), transcript variant 2, mRNA [NM_138939]	GO:0043235|GO:0005515|GO:0005886|GO:0050776|GO:0016032|GO:0005576|GO:0016021	NM_138939	Hs.309158	131450	64.0292	96.8903	6.53165	6.53113
1.08522	up	NM_002796	chr1:151374330-151374389	PSMB4	Homo sapiens proteasome (prosome, macropain) subunit, beta type, 4 (PSMB4), mRNA [NM_002796]	GO:0002474|GO:0010467|GO:0002862|GO:0090263|GO:0005634|GO:0044281|GO:0031145|GO:0005829|GO:0004298|GO:0034641|GO:0000082|GO:0016032|GO:0090090|GO:0070062|GO:0006977|GO:0000209|GO:0005839|GO:0000502|GO:0043066|GO:0006521|GO:0051437|GO:0042590|GO:0006915|GO:0042981|GO:0051436|GO:0051439|GO:0001530|GO:0002479|GO:0005654|GO:0000278	NM_002796	Hs.89545	5692	9597.73	11656.5	13.5839	13.4659
1.10139	up	NM_012111	chr14:77928985-77929044	AHSA1	Homo sapiens AHA1, activator of heat shock 90kDa protein ATPase homolog 1 (yeast) (AHSA1), mRNA [NM_012111]	GO:0005515|GO:0005737|GO:0005783|GO:0051087|GO:0006950|GO:0032781|GO:0001671|GO:0070062|GO:0005829	NM_012111	Hs.204041	10598	607.796	932.394	9.89683	9.7575
1.18827	up	NM_182537	chr3:183756012-183756206	HTR3D	Homo sapiens 5-hydroxytryptamine (serotonin) receptor 3D, ionotropic (HTR3D), transcript variant 2, mRNA [NM_182537]	GO:0005230|GO:0034220|GO:0005886|GO:0016021|GO:0055085	NM_182537	Hs.448004	200909	22.6617	25.6993	4.90291	4.65405
1.45401	up	NM_130439	chr10:112045945-112046001	MXI1	Homo sapiens MAX interactor 1, dimerization protein (MXI1), transcript variant 2, mRNA [NM_130439]	GO:0005737|GO:0008285|GO:0003714|GO:0046983|GO:0005730|GO:0042994|GO:0005634|GO:0000122|GO:0003677|GO:0006351	NM_130439	Hs.728542	4601	805.02	918.195	10.2804	9.74031
1.00669	up	NM_004092	chr10:135176314-135176255	ECHS1	Homo sapiens enoyl CoA hydratase, short chain, 1, mitochondrial (ECHS1), mRNA [NM_004092]	GO:0005739|GO:0005515|GO:0006635|GO:0005759|GO:0044281|GO:0004300|GO:0044255|GO:0070062	NM_004092	Hs.76394	1892	1860.61	2885.63	11.4237	11.4141
1.20764	up	NM_007359	chr17:38328012-38328071	CASC3	Homo sapiens cancer susceptibility candidate 3 (CASC3), mRNA [NM_007359]	GO:0005515|GO:0006397|GO:0008380|GO:0010467|GO:0048471|GO:0008298|GO:0006417|GO:0042802|GO:0005829|GO:0008150|GO:0000184|GO:0016607|GO:0030529|GO:0051028|GO:0019899|GO:0035145|GO:0031625	NM_007359	Hs.743287	22794	1950.38	2526.7	11.4906	11.2185
1.10105	up	NM_017544	chrX:118722626-118722567	NKRF	Homo sapiens NFKB repressing factor (NKRF), transcript variant 2, mRNA [NM_017544]	GO:0005515|GO:0005783|GO:0005730|GO:0005634|GO:0045892|GO:0003677|GO:0006351	NM_017544	Hs.437084	55922	330.914	523.64	9.05147	8.91258
1.21452	up		chr7:099598714-099598773							11.1535	11.853	3.81157	3.53119
1.16266	up	BC121000	chr9:135786685-135786626	TSC1	tuberous sclerosis 1 [Source:HGNC Symbol;Acc:HGNC:12362] [ENST00000403810]	GO:0045859|GO:0005515|GO:0008286|GO:0017148|GO:0032007|GO:0008285|GO:0021987|GO:0005886|GO:0005884|GO:0051492|GO:0051087|GO:0051894|GO:0051291|GO:0043231|GO:0005829|GO:0030426|GO:0006407|GO:0005737|GO:0046323|GO:0051726|GO:0007050|GO:0055007|GO:0006813|GO:0005938|GO:0030695|GO:0032868|GO:0001822|GO:0046627|GO:0042552|GO:0050821|GO:0001843|GO:0032862|GO:0006417|GO:0030027|GO:0032794|GO:0043234|GO:…		Hs.370854	7248	12.991	14.4793	4.03673	3.8193
1.04547	up	NM_001731	chr12:92537607-92537548	BTG1	Homo sapiens B-cell translocation gene 1, anti-proliferative (BTG1), mRNA [NM_001731]	GO:0003712|GO:0005515|GO:0006355|GO:0030308|GO:0008285|GO:0005634|GO:0045766|GO:2000271|GO:0005737|GO:0016477|GO:0045663|GO:0019899|GO:0019900|GO:0045603	NM_001731	Hs.255935	694	1903.02	2836.64	11.4571	11.393
1.40791	up	NM_172241	chr18:19994048-19993989	CTAGE1	Homo sapiens cutaneous T-cell lymphoma-associated antigen 1 (CTAGE1), mRNA [NM_172241]	GO:0008150|GO:0016021|GO:0005575	NM_172241	Hs.406709	64693	17.3579	16.3392	4.48498	3.99143
1.28054	up		chr4:109177933-109177992	lnc-HADH-1	LNCipedia lincRNA (lnc-HADH-1), lincRNA [lnc-HADH-1:7]					98.0539	121.869	7.21052	6.85376
1.02961	up	NM_207361	chr13:39461187-39461246	FREM2	Homo sapiens FRAS1 related extracellular matrix protein 2 (FREM2), mRNA [NM_207361]	GO:0048839|GO:0007154|GO:0005886|GO:0005509|GO:0016021|GO:0007156|GO:0002009|GO:0070062|GO:0005604	NM_207361	Hs.253994	341640	18.863	24.249	4.61172	4.56961
1.71856	up	NM_152713	chr11:125489999-125490703	STT3A	Homo sapiens STT3A, subunit of the oligosaccharyltransferase complex (catalytic) (STT3A), transcript variant 2, mRNA [NM_152713]	GO:0005515|GO:0016020|GO:0043686|GO:0005789|GO:0004579|GO:0016021|GO:0008250|GO:0044267|GO:0043687|GO:0018279	NM_152713	Hs.504237	3703	931.565	896.526	10.4838	9.70256
1.14717	up	NM_024944	chr21:19639536-19639595	CHODL	Homo sapiens chondrolectin (CHODL), transcript variant 1, mRNA [NM_024944]	GO:0048471|GO:0005737|GO:0007517|GO:0005540|GO:0030246|GO:0016021	NM_024944	Hs.283725	140578	72.3623	96.0903	6.71766	6.51959
1.57033	up	DA730659	chr7:97937254-97937195	FLJ30064	DA730659 NT2RM4 Homo sapiens cDNA clone NT2RM4000525 5', mRNA sequence [DA730659]			Hs.632300	644975	146.778	153.476	7.8323	7.18124
1.01854	up	NM_080821	chr20:54943040-54943099	FAM210B	Homo sapiens family with sequence similarity 210, member B (FAM210B), mRNA [NM_080821]	GO:0016021	NM_080821	Hs.143736	116151	288.056	489.906	8.84336	8.81685
2.07965	up	NM_001293725	chr18:23873435-23873494	TAF4B	Homo sapiens TAF4b RNA polymerase II, TATA box binding protein (TBP)-associated factor, 105kDa (TAF4B), transcript variant 1, mRNA [NM_001293725]	GO:0010467|GO:0006355|GO:0006368|GO:0003700|GO:0005669|GO:0006367|GO:0051059|GO:0048477|GO:0046982|GO:0006366|GO:0005730|GO:0007283|GO:0003677|GO:0005737|GO:0016032|GO:0005654	NM_001293725	Hs.369519	6875	300.948	249.133	8.90986	7.85351
1.07254	up		chr17:041999971-041999912		Q8IWC7_HUMAN (Q8IWC7) LRRC37A protein, partial (5%) [THC2657523]					98.2844	146.374	7.21571	7.11468
2.08341	up	NM_002704	chr4:74853358-74853299	PPBP	Homo sapiens pro-platelet basic protein (chemokine (C-X-C motif) ligand 7) (PPBP), mRNA [NM_002704]	GO:0008009|GO:0070098|GO:0002523|GO:0030168|GO:0005576|GO:0045236|GO:0005615|GO:0002690|GO:0006955|GO:0006954|GO:0007186|GO:0015758|GO:0060326|GO:0007596|GO:0042127|GO:0002576|GO:0032496|GO:0051781|GO:0031093|GO:0008083|GO:0042742|GO:0005355	NM_002704	Hs.2164	5473	36.4333	24.6627	5.65251	4.59356
1.05199	up	NM_012125	chr15:34356428-34356487	CHRM5	Homo sapiens cholinergic receptor, muscarinic 5 (CHRM5), mRNA [NM_012125]	GO:0030054|GO:0005886|GO:0008283|GO:0015872|GO:0007197|GO:0019226|GO:0001696|GO:0007213|GO:0060304|GO:0016907|GO:0004435|GO:0005887|GO:0045211|GO:0008152	NM_012125	Hs.584747	1133	33.3114	44.6355	5.5088	5.43568
1.00263	up	NM_015411	chr7:56147679-56147738	SUMF2	Homo sapiens sulfatase modifying factor 2 (SUMF2), transcript variant 2, mRNA [NM_015411]	GO:0005788|GO:0044267|GO:0046872|GO:0043687	NM_015411	Hs.279696	25870	74.6356	114.192	6.76403	6.76024
1.05892	up	AK124041	chr5:170014065-170014124		Homo sapiens cDNA FLJ42047 fis, clone SPLEN2041645. [AK124041]			Hs.689588		212.071	344.484	8.39213	8.30954
1.34524	up	NM_001140	chr17:4539114-4539055	ALOX15	Homo sapiens arachidonate 15-lipoxygenase (ALOX15), mRNA [NM_001140]	GO:0005515|GO:0019369|GO:0006646|GO:0034976|GO:0005886|GO:0010811|GO:0035358|GO:0044281|GO:0030282|GO:0006691|GO:0035963|GO:0005829|GO:0006954|GO:0030838|GO:0071277|GO:0034116|GO:0070374|GO:2001303|GO:0002820|GO:0005811|GO:0005506|GO:0019372|GO:0005546|GO:0043277|GO:0031234|GO:0004052|GO:0001503|GO:0016020|GO:0042060|GO:0047977|GO:0097260|GO:0051122|GO:0051120|GO:0055114|GO:0050473	NM_001140	Hs.73809	246	48.3236	52.0439	6.09043	5.66256
1.41915	up		chr6:109315720-109315661		Q2M2B7_HUMAN (Q2M2B7) Sestrin 1, partial (68%) [THC2527965]					65.1301	69.0857	6.55781	6.05278
1.78815	up	NM_001202438	chr10:127429706-127429765	EDRF1	Homo sapiens erythroid differentiation regulatory factor 1 (EDRF1), transcript variant 1, mRNA [NM_001202438]	GO:0006355|GO:0005634|GO:0006351	NM_001202438	Hs.468688	26098	70.7854	59.0578	6.6801	5.84163
1.4174	up	NR_026961	chr21:45226433-45226374	AATBC	Homo sapiens uncharacterized LOC284837 (AATBC), long non-coding RNA [NR_026961]		NR_026961	Hs.592159	284837	57.6756	60.4198	6.3745	5.87125
1.11785	up	NM_032213	chr2:85618691-85618750	ELMOD3	Homo sapiens ELMO/CED-12 domain containing 3 (ELMOD3), transcript variant 1, mRNA [NM_032213]	GO:0006909|GO:0060091|GO:0005737|GO:0032420|GO:0005856|GO:0005096	NM_032213	Hs.269990	84173	349.399	545.862	9.13115	8.97042
2.1281	up	BC056409	chr17:48814662-48814721	LUC7L3	LUC7-like 3 (S. cerevisiae) [Source:HGNC Symbol;Acc:HGNC:24309] [ENST00000506686]	GO:0008380|GO:0005515|GO:0016607|GO:0006376|GO:0005654|GO:0005634|GO:0003729|GO:0003677|GO:0005685		Hs.130293	51747	285.144	227.049	8.82391	7.73434
2.19455	up	NM_001243467	chr21:43829657-43829716	UBASH3A	Homo sapiens ubiquitin associated and SH3 domain containing A (UBASH3A), transcript variant 3, mRNA [NM_001243467]	GO:0005634|GO:0001817|GO:0050860|GO:0070062|GO:0005829	NM_001243467	Hs.473912	53347	97.8271	70.0567	7.20622	6.07229
1.2788	up	NM_001282203	chr17:79860851-79860792	PCYT2	Homo sapiens phosphate cytidylyltransferase 2, ethanolamine (PCYT2), transcript variant 5, mRNA [NM_001282203]	GO:0006646|GO:0004306|GO:0005789|GO:0044281|GO:0008654|GO:0005575|GO:0006644|GO:0046474	NM_001282203	Hs.569843	5833	278.887	377.201	8.78998	8.43518
1.79623	up	NM_198077	chr1:85724296-85724237	C1orf52	Homo sapiens chromosome 1 open reading frame 52 (C1orf52), transcript variant 1, mRNA [NM_198077]	GO:0005654|GO:0005634	NM_198077	Hs.26226	148423	179.474	168.019	8.14544	7.30047
1.10717	up	AF119882	chr17:58356431-58356490		Homo sapiens PRO2492 mRNA, complete cds. [AF119882]					28.0748	34.9257	5.23441	5.08753
1.94308	up	NR_024418	chr5:135527210-135527151	LOC389332	Homo sapiens uncharacterized LOC389332 (LOC389332), long non-coding RNA [NR_024418]		NR_024418	Hs.127680	389332	37.8733	27.5888	5.71632	4.75798
1.04167	up		chr2:062422413-062422472							17.602	22.3154	4.50619	4.44729
1.15165	up	NR_033828	chr4:7035198-7035139	LOC100129931	Homo sapiens uncharacterized LOC100129931 (LOC100129931), long non-coding RNA [NR_033828]		NR_033828	Hs.707753	100129931	49.3253	62.3795	6.12009	5.91639
1.62207	up	NM_005389	chr6:150131752-150131811	PCMT1	Homo sapiens protein-L-isoaspartate (D-aspartate) O-methyltransferase (PCMT1), transcript variant 1, mRNA [NM_005389]	GO:0004719|GO:0005737|GO:0005783|GO:0030091|GO:0006479|GO:0031982|GO:0070062	NM_005389	Hs.279257	5110	1729.53	1694.24	11.3205	10.6227
1.48183	up	NM_024074	chr19:16799430-16799489	TMEM38A	Homo sapiens transmembrane protein 38A (TMEM38A), mRNA [NM_024074]	GO:0031965|GO:0033017|GO:0005267|GO:0016021|GO:0071805|GO:0070062	NM_024074	Hs.436068	79041	86.7181	91.6438	7.01099	6.44361
1.08533	up	AB231713	chr11:50379683-50379742	LOC646813	Homo sapiens mRNA for hypothetical protein, partial sequence, clone:Hsa11-digit09-11-09-R. [AB231713]			Hs.684179	646813	33.7092	43.9159	5.52655	5.40842
1.09564	up	NM_001165958	chr17:38060909-38060850	GSDMB	Homo sapiens gasdermin B (GSDMB), transcript variant 3, mRNA [NM_001165958]	GO:0005737	NM_001165958	Hs.306777	55876	567.647	874.001	9.79344	9.66166
1.37251	up	NM_001190979	chr12:42604410-42604351	YAF2	Homo sapiens YY1 associated factor 2 (YAF2), transcript variant 1, mRNA [NM_001190979]	GO:0005515|GO:0005737|GO:0003714|GO:0003713|GO:0008270|GO:0005654|GO:0005634|GO:0045893|GO:0045892|GO:0006351	NM_001190979	Hs.708084	10138	47.0171	49.4732	6.04669	5.58987
1.27503	up	NM_001005199	chr11:56057842-56057783	OR8H1	Homo sapiens olfactory receptor, family 8, subfamily H, member 1 (OR8H1), mRNA [NM_001005199]	GO:0050911|GO:0004984|GO:0007186|GO:0005886|GO:0004930|GO:0016021	NM_001005199	Hs.553628	219469	96.8634	120.788	7.18944	6.83891
1.53783	up	NM_001005235	chr9:125486510-125486569	OR1L4	Homo sapiens olfactory receptor, family 1, subfamily L, member 4 (OR1L4), mRNA [NM_001005235]	GO:0050911|GO:0004984|GO:0007186|GO:0005886|GO:0004930|GO:0016021	NM_001005235	Hs.626838	254973	17.2578	14.8707	4.47682	3.85592
1.26929	up	NR_004404	chr1:28835114-28835173	SNORA73B	Homo sapiens small nucleolar RNA, H/ACA box 73B (SNORA73B), small nucleolar RNA [NR_004404]		NR_004404	Hs.469723	26768	536.707	717.587	9.71539	9.37137
1.44946	up	NM_001080821	chr19:12501716-12501657	ZNF799	Homo sapiens zinc finger protein 799 (ZNF799), mRNA [NM_001080821]	GO:0006355|GO:0005634|GO:0003677|GO:0046872|GO:0006351	NM_001080821	Hs.546637	90576	92.4896	100.154	7.11545	6.57993
1.28698	up	NM_001256526	chr9:139009978-139009919	C9orf69	Homo sapiens chromosome 9 open reading frame 69 (C9orf69), transcript variant 2, mRNA [NM_001256526]	GO:0005515|GO:0008284|GO:0007049|GO:0005737|GO:0048524|GO:0016032|GO:0005634|GO:0016021|GO:0005525	NM_001256526	Hs.287411	90120	52.9956	60.5524	6.23741	5.87343
1.18051	up		chrX:102788564-102788505							241.592	352.58	8.58113	8.34172
1.11768	up	NM_002181	chr2:219919220-219919161	IHH	Homo sapiens indian hedgehog (IHH), mRNA [NM_002181]	GO:0033088|GO:0046638|GO:0033089|GO:0033085|GO:0051216|GO:0045453|GO:0005615|GO:0035988|GO:0005113|GO:0048596|GO:0007224|GO:0046639|GO:0009880|GO:0001947|GO:0048745|GO:0006508|GO:0009968|GO:0016539|GO:0032355|GO:0003406|GO:0050679|GO:0001708|GO:0005509|GO:0060135|GO:0001701|GO:0001649|GO:0048074|GO:0030704|GO:0061053|GO:0001501|GO:0032967|GO:0008233|GO:0040008|GO:0005886|GO:0060220|GO:0007267|GO:…	NM_002181	Hs.654504	3549	59.2752	80.0824	6.41383	6.25333
1.47008	up	NM_014415	chr3:101368633-101368574	ZBTB11	Homo sapiens zinc finger and BTB domain containing 11 (ZBTB11), mRNA [NM_014415]	GO:0008150|GO:0003674|GO:0006355|GO:0005654|GO:0003677|GO:0046872|GO:0006351	NM_014415	Hs.655286	27107	1779.8	1926.35	11.3627	10.8068
1.94691	up	NM_014799	chrX:65486328-65486387	HEPH	Homo sapiens hephaestin (HEPH), transcript variant 2, mRNA [NM_014799]	GO:0048471|GO:0005886|GO:0005507|GO:0055085|GO:0008198|GO:0005622|GO:0006879|GO:0004322|GO:0016323|GO:0006826|GO:0016021|GO:0006825|GO:0055114	NM_014799	Hs.31720	9843	565.29	492.168	9.7851	8.82391
1.17036	up	NM_031475	chr1:6520696-6520755	ESPN	Homo sapiens espin (ESPN), mRNA [NM_031475]	GO:0005903|GO:0017124|GO:0005737|GO:0051015|GO:0031941|GO:0051494|GO:0030046|GO:0007605|GO:0051491|GO:0032420|GO:0007626|GO:0032426	NM_031475	Hs.744222	83715	71.6871	93.3536	6.7002	6.47325
1.18923	up	NM_030818	chr19:13874029-13874088	CCDC130	Homo sapiens coiled-coil domain containing 130 (CCDC130), mRNA [NM_030818]	GO:0005515|GO:0005575|GO:0009615	NM_030818	Hs.24998	81576	629.908	893.216	9.94639	9.69637
1.71684	up	XR_246362	chr1:85009909-85009968	SPATA1	spermatogenesis associated 1 [Source:HGNC Symbol;Acc:HGNC:14682] [ENST00000431031]		XR_246362	Hs.584956	100505741	185.541	183.271	8.19413	7.41438
1.03149	up	NM_024597	chrX:135299676-135299617	MAP7D3	Homo sapiens MAP7 domain containing 3 (MAP7D3), transcript variant 1, mRNA [NM_024597]	GO:0008017|GO:0005813|GO:0005874|GO:0005819|GO:0000226|GO:0005634|GO:0015629|GO:0005737|GO:0046785|GO:0015631|GO:0016020|GO:0005198|GO:0005654	NM_024597	Hs.446275	79649	99.6327	154.752	7.23861	7.19387
1.16064	up	NM_005385	chr3:42672047-42672701	NKTR	Homo sapiens natural killer cell triggering receptor (NKTR), mRNA [NM_005385]	GO:0000413|GO:0016018|GO:0016020|GO:0006457|GO:0003755	NM_005385	Hs.529509	4820	173.628	253.459	8.09433	7.87941
1.39407	up	NM_001039966	chr7:1132386-1132445	GPER1	Homo sapiens G protein-coupled estrogen receptor 1 (GPER1), transcript variant 3, mRNA [NM_001039966]	GO:0005802|GO:0005515|GO:0030054|GO:0045599|GO:0019228|GO:0005622|GO:0032024|GO:0005496|GO:0048786|GO:0045745|GO:0005794|GO:0030335|GO:0031966|GO:0045742|GO:0004930|GO:0014069|GO:0014068|GO:0044327|GO:0043280|GO:0042734|GO:0007049|GO:0007186|GO:0005887|GO:0045087|GO:0005789|GO:0030263|GO:0030264|GO:0032962|GO:0001956|GO:0030424|GO:0048471|GO:0008284|GO:0008285|GO:0005886|GO:0005783|GO:0030819|GO:…	NM_001039966	Hs.20961	2852	131.125	153.109	7.65757	7.17827
1.31244	up		chr16:033573750-033573809							123.112	152.622	7.56565	7.1734
2.71341	up	NM_001168235	chr4:144498734-144498675	FREM3	Homo sapiens FRAS1 related extracellular matrix 3 (FREM3), mRNA [NM_001168235]	GO:0031012|GO:0007154|GO:0016021|GO:0007155|GO:0005615|GO:0046872|GO:0005604	NM_001168235	Hs.252714	166752	140.392	83.9143	7.76036	6.32025
1.12143	up	NR_047572	chr16:3086692-3086751	LOC100128770	Homo sapiens uncharacterized LOC100128770 (LOC100128770), long non-coding RNA [NR_047572]		NR_047572	Hs.666223	100128770	77.7514	106.463	6.83139	6.66605
1.02604	up	NM_013319	chr1:11346237-11346296	UBIAD1	Homo sapiens UbiA prenyltransferase domain containing 1 (UBIAD1), mRNA [NM_013319]	GO:0005515|GO:0009234|GO:0016209|GO:0031966|GO:0005783|GO:0005634|GO:0004659|GO:0006744|GO:0005737|GO:0030173|GO:0016020|GO:0005789|GO:0042371	NM_013319	Hs.522933	29914	149.387	243.6	7.85848	7.82139
1.77106	up	NM_176823	chr1:153395392-153395451	S100A7A	Homo sapiens S100 calcium binding protein A7A (S100A7A), mRNA [NM_176823]	GO:0005737|GO:0005509	NM_176823	Hs.442337	338324	18.2489	13.6895	4.55962	3.73501
1.22548	up	NR_110903	chr16:47196599-47196658	ITFG1-AS1	Homo sapiens ITFG1 antisense RNA 1 (ITFG1-AS1), transcript variant 1, long non-coding RNA [NR_110903]		NR_110903		101927102	32.8964	37.6927	5.48951	5.19616
1.53916	up	NM_001160301	chr1:98186292-98186233	DPYD	Homo sapiens dihydropyrimidine dehydrogenase (DPYD), transcript variant 2, mRNA [NM_001160301]	GO:0050661|GO:0017113|GO:0006214|GO:0051539|GO:0006210|GO:0050660|GO:0006212|GO:0006222|GO:0055086|GO:0044281|GO:0046872|GO:0042803|GO:0005829|GO:0019483|GO:0046135|GO:0005737|GO:0006145|GO:0004152|GO:0006206|GO:0055114|GO:0006208	NM_001160301	Hs.335034	1806	25.0026	21.9846	5.05011	4.42797
1.18972	up	NM_004562	chr6:161769837-161769778	PARK2	Homo sapiens parkin RBR E3 ubiquitin protein ligase (PARK2), transcript variant 1, mRNA [NM_004562]	GO:0005515|GO:0043130|GO:0004842|GO:0034976|GO:0006513|GO:0016874|GO:0044314|GO:0010906|GO:0042802|GO:0051583|GO:0043524|GO:0046329|GO:0042787|GO:0031072|GO:0007612|GO:0044257|GO:0043123|GO:0046676|GO:0006979|GO:0031625|GO:0031624|GO:0000209|GO:0005794|GO:0019901|GO:0046928|GO:0007417|GO:0030165|GO:0051865|GO:0043388|GO:0010506|GO:0030544|GO:0032368|GO:0008270|GO:0007005|GO:0035519|GO:0043005|GO:…	NM_004562	Hs.132954	5071	17.9313	19.9247	4.53506	4.28444
1.38961	up	NM_198477	chr19:42932920-42932861	CXCL17	Homo sapiens chemokine (C-X-C motif) ligand 17 (CXCL17), mRNA [NM_198477]	GO:0006935|GO:0005576|GO:0001525|GO:0030154	NM_198477	Hs.445586	284340	45.7973	47.471	6.00524	5.53056
2.18509	up	NM_001032998	chr2:143715219-143715278	KYNU	Homo sapiens kynureninase (KYNU), transcript variant 2, mRNA [NM_001032998]	GO:0006569|GO:0030429|GO:0044281|GO:0034516|GO:0043420|GO:0042803|GO:0005829|GO:0005739|GO:0097053|GO:0034641|GO:0005737|GO:0019805|GO:0019441|GO:0030170|GO:0005654|GO:0019442|GO:0034341|GO:0034354	NM_001032998	Hs.470126	8942	5753.32	3750.29	12.9233	11.7956
2.19939	up	NM_139250	chrX:153815008-153815067	CTAG1A	Homo sapiens cancer/testis antigen 1A (CTAG1A), mRNA [NM_139250]	GO:0005515|GO:0005737	NM_139250	Hs.534310	246100	19.7562	12.007	4.68717	3.55007
1.42852	up	NM_005708	chr13:95059334-95059393	GPC6	Homo sapiens glypican 6 (GPC6), mRNA [NM_005708]	GO:0005886|GO:0007603|GO:0005796|GO:0005975|GO:0005578|GO:0006027|GO:0043395|GO:0005634|GO:0044281|GO:0031225|GO:0001523|GO:0005615|GO:0006024|GO:0016477|GO:0005887|GO:0009405|GO:0030204|GO:0030203|GO:0043202	NM_005708	Hs.444329	10082	903.904	1055.05	10.4466	9.93203
1.38195	up	XM_006712726	chr2:242688306-242688365	D2HGDH	D-2-hydroxyglutarate dehydrogenase [Source:HGNC Symbol;Acc:HGNC:28358] [ENST00000467427]	GO:0008762|GO:0050660|GO:0044281|GO:0010043|GO:0051990|GO:0010042|GO:0005739|GO:0051592|GO:0005759|GO:0006103|GO:0032026|GO:0032025|GO:0044267|GO:0044237|GO:0055114	XM_006712726	Hs.516813	728294	189.624	231.936	8.22535	7.75864
1.79075	up	NM_006919	chr18:61322826-61322767	SERPINB3	Homo sapiens serpin peptidase inhibitor, clade B (ovalbumin), member 3 (SERPINB3), mRNA [NM_006919]	GO:0010951|GO:0005737|GO:0004867|GO:0001618|GO:0010466|GO:0005634|GO:0009615|GO:0043086|GO:0031982|GO:0005615|GO:0070062|GO:0045861	NM_006919	Hs.227948	6317	46.7361	37.7129	6.03739	5.19683
1.20036	up	NM_000595	chr6:31541154-31541213	LTA	Homo sapiens lymphotoxin alpha (LTA), transcript variant 2, mRNA [NM_000595]	GO:0032729|GO:0001666|GO:0002876|GO:0005164|GO:0043065|GO:0050830|GO:0007584|GO:0042493|GO:0048147|GO:0005102|GO:0007267|GO:0006915|GO:0060252|GO:0005125|GO:0005615|GO:0048535|GO:0007165|GO:0002925|GO:0016020|GO:0006959|GO:0032496|GO:0044130	NM_000595	Hs.36	4049	60.6164	75.9047	6.44657	6.1831
1.2331	up	NM_004188	chr9:135866653-135866712	GFI1B	Homo sapiens growth factor independent 1B transcription repressor (GFI1B), transcript variant 1, mRNA [NM_004188]	GO:0005515|GO:0030097|GO:0005667|GO:0006366|GO:0008283|GO:0005634|GO:0000122|GO:0003677|GO:0016363|GO:0046872|GO:0001085|GO:0051569|GO:0016568	NM_004188	Hs.553160	8328	80.5909	100.822	6.89058	6.58828
1.30894	up	NM_000576	chr2:113587488-113587429	IL1B	Homo sapiens interleukin 1, beta (IL1B), mRNA [NM_000576]	GO:0032755|GO:0019221|GO:0046330|GO:0002711|GO:0005615|GO:0032757|GO:0035234|GO:0031622|GO:0009743|GO:0030730|GO:0000165|GO:0001660|GO:0033198|GO:0034116|GO:0043123|GO:0031663|GO:0043122|GO:0032729|GO:0045410|GO:0032725|GO:0007566|GO:0019904|GO:0030593|GO:0014805|GO:0045840|GO:0005125|GO:0045086|GO:0043491|GO:0045893|GO:0045833|GO:0045080|GO:0030949|GO:0042346|GO:0008285|GO:0007267|GO:0035066|GO:…	NM_000576	Hs.126256	3553	65.5444	75.7599	6.5685	6.18011
1.96531	up	NM_018643	chr6:41243592-41243533	TREM1	Homo sapiens triggering receptor expressed on myeloid cells 1 (TREM1), transcript variant 1, mRNA [NM_018643]	GO:0072672|GO:0070945|GO:0005886|GO:0030593|GO:0005576|GO:0050900|GO:0035556|GO:0050755|GO:0007596|GO:0006959|GO:0045087|GO:0097110|GO:0004872|GO:0016021|GO:0002374	NM_018643	Hs.283022	54210	48.749	35.9887	6.10337	5.12861
1.50811	up	NM_016041	chr17:5377972-5377913	DERL2	Homo sapiens derlin 2 (DERL2), mRNA [NM_016041]	GO:0005515|GO:0008284|GO:0005770|GO:0005783|GO:0030307|GO:0030970|GO:0030176|GO:0030433|GO:0030968|GO:0001967|GO:0016020|GO:0005789|GO:0005769	NM_016041	Hs.286131	51009	652.028	731.414	9.99645	9.40371
1.32359	up	NM_023012	chr12:122989804-122989745	RSRC2	Homo sapiens arginine/serine-rich coiled-coil 2 (RSRC2), transcript variant 1, mRNA [NM_023012]		NM_023012	Hs.432996	65117	1105.15	1364.32	10.7081	10.3036
1.54657	up	NM_007114	chr3:69069159-69069100	TMF1	Homo sapiens TATA element modulatory factor 1 (TMF1), mRNA [NM_007114]	GO:0003712|GO:0005515|GO:0001675|GO:2000845|GO:0043066|GO:0006355|GO:0005794|GO:0006366|GO:0005783|GO:0007289|GO:0005634|GO:0030317|GO:0001819|GO:0003677|GO:0071407|GO:0032275|GO:0000139|GO:0061136|GO:0010629|GO:0033327|GO:0042742	NM_007114	Hs.267632	7110	180.032	196.237	8.15016	7.52109
1.02623	up	NM_022760	chr20:2819526-2819370	PCED1A	Homo sapiens PC-esterase domain containing 1A (PCED1A), transcript variant 1, mRNA [NM_022760]		NM_022760	Hs.29341	64773	150.422	245.056	7.8681	7.83074
1.08441	up	NM_006421	chr8:68110253-68110194	ARFGEF1	Homo sapiens ADP-ribosylation factor guanine nucleotide-exchange factor 1 (brefeldin A-inhibited) (ARFGEF1), mRNA [NM_006421]	GO:0005802|GO:0005515|GO:0034237|GO:0048471|GO:0034259|GO:0090303|GO:0090284|GO:0006887|GO:0015031|GO:0010256|GO:0016363|GO:0005829|GO:0005085|GO:0005086|GO:0005737|GO:0030837|GO:0007030|GO:0030532|GO:0016192|GO:0005794|GO:2000114|GO:0005730|GO:0043547|GO:0008060|GO:0000139|GO:0032012|GO:0005654|GO:0017022	NM_006421	Hs.656902	10565	265.101	420.118	8.71542	8.59851
1.29247	up		chr11:047187868-047187809							63.1191	73.4669	6.50829	6.13816
1.23477	up	NM_001080399	chr8:133036787-133036728	OC90	Homo sapiens otoconin 90 (OC90), mRNA [NM_001080399]	GO:0016042|GO:0008150|GO:0003674|GO:0005509|GO:0004623|GO:0005576|GO:0005575|GO:0006644	NM_001080399	Hs.653174	729330	37.9293	44.0476	5.71791	5.41366
1.99218	up	NM_020182	chr20:56223548-56223489	PMEPA1	Homo sapiens prostate transmembrane protein, androgen induced 1 (PMEPA1), transcript variant 1, mRNA [NM_020182]	GO:0005515|GO:0010991|GO:0005886|GO:0050699|GO:0070412|GO:0060394|GO:0000139|GO:0031901|GO:0007179|GO:0016021|GO:0010008|GO:0030512|GO:0030521	NM_020182	Hs.517155	56937	777.176	654.636	10.2317	9.23736
1.37416	up		chr10:45478410-45478469	RASSF4	Ras association (RalGDS/AF-6) domain family member 4 [Source:HGNC Symbol;Acc:HGNC:20793] [ENST00000428466]	GO:0005515|GO:0007165|GO:0007049			83937	114.634	134.522	7.45834	6.99979
1.00859	up	NM_001242837	chr11:1011179-1011238	AP2A2	Homo sapiens adaptor-related protein complex 2, alpha 2 subunit (AP2A2), transcript variant 1, mRNA [NM_001242837]	GO:0072583|GO:0005515|GO:0048011|GO:0035615|GO:0048013|GO:0019901|GO:0005886|GO:0030122|GO:0042059|GO:0007268|GO:0006886|GO:0050690|GO:0005829|GO:0008289|GO:0030666|GO:0003674|GO:0019886|GO:0007173|GO:0007411|GO:0008565|GO:0016023|GO:0016032|GO:0030669	NM_001242837	Hs.19121	161	42.9013	61.4104	5.90469	5.89235
1.1286	up	NM_003585	chr17:11929-11331	DOC2B	Homo sapiens double C2-like domains, beta (DOC2B), mRNA [NM_003585]	GO:0005544|GO:0005215|GO:0005737|GO:0008104|GO:0005886|GO:0048791|GO:0045956|GO:0031340|GO:0031201|GO:0032024|GO:0008021	NM_003585	Hs.551705	8447	34.236	42.8231	5.55077	5.37623
1.09046	up	NM_015959	chr11:57508264-57508323	TMX2	Homo sapiens thioredoxin-related transmembrane protein 2 (TMX2), transcript variant 1, mRNA [NM_015959]	GO:0008150|GO:0003674|GO:0045454|GO:0016021|GO:0005575	NM_015959	Hs.654965	51075	1249.54	1858.22	10.8724	10.7475
1.13451	up	NM_005977	chr13:26787364-26787305	RNF6	Homo sapiens ring finger protein (C3H2C3 type) 6 (RNF6), transcript variant 1, mRNA [NM_005977]	GO:0005515|GO:0085020|GO:0006511|GO:0030424|GO:0004842|GO:0006355|GO:0031965|GO:0016874|GO:0060765|GO:0005634|GO:0050681|GO:0044314|GO:0003677|GO:0043231|GO:0005737|GO:0030517|GO:0016605|GO:0008270|GO:0070936|GO:0045893	NM_005977	Hs.136885	6049	604.263	898.328	9.88862	9.70655
2.09976	up		chr2:92031592-92031651		ATP-binding cassette, sub-family D (ALD), member 1, pseudogene 5 [Source:HGNC Symbol;Acc:HGNC:42662] [ENST00000445663]					51.8068	36.0747	6.20193	5.13171
1.16354	up	AK308862	chr16:10273875-10273816	GRIN2A	glutamate receptor, ionotropic, N-methyl D-aspartate 2A [Source:HGNC Symbol;Acc:HGNC:4585] [ENST00000566665]	GO:0005515|GO:0030054|GO:0005886|GO:0005783|GO:0045471|GO:0005234|GO:0017146|GO:0007268|GO:0030425|GO:0001964|GO:0042417|GO:0034220|GO:0008104|GO:0048167|GO:0004972|GO:0045211|GO:0007611|GO:0006810|GO:0007613|GO:0022008|GO:0005262|GO:0043065|GO:0009986|GO:0042177|GO:0033058|GO:0042493|GO:0060079|GO:0035249|GO:0009611|GO:0030431|GO:0007215|GO:0019233|GO:0008021|GO:0042734|GO:0042428|GO:0035235|GO:…		Hs.411472	2903	45.8659	57.0129	6.00703	5.7885
1.54323	up	NM_175888	chr3:40558702-40558761	ZNF620	Homo sapiens zinc finger protein 620 (ZNF620), transcript variant 1, mRNA [NM_175888]	GO:0006355|GO:0005634|GO:0003677|GO:0046872|GO:0006351	NM_175888	Hs.581541	253639	39.0674	36.0746	5.75755	5.1316
1.09587	up	NR_024240	chr6:29977388-29977447	HLA-J	Homo sapiens major histocompatibility complex, class I, J (pseudogene) (HLA-J), non-coding RNA [NR_024240]		NR_024240	Hs.720762	3137	624.485	960.812	9.93271	9.80064
1.3675	up	NM_021204	chr4:83381838-83381897	ENOPH1	Homo sapiens enolase-phosphatase 1 (ENOPH1), transcript variant 1, mRNA [NM_021204]	GO:0034641|GO:0000287|GO:0000096|GO:0019509|GO:0016311|GO:0006595|GO:0005634|GO:0044281|GO:0070062|GO:0043874|GO:0005829	NM_021204	Hs.18442	58478	761.009	929.422	10.2041	9.75255
1.05381	up	NM_015358	chr21:37748528-37748587	MORC3	Homo sapiens MORC family CW-type zinc finger 3 (MORC3), mRNA [NM_015358]	GO:0018105|GO:0051457|GO:0016605|GO:0007569|GO:0050821|GO:0048147|GO:0008270|GO:0006468|GO:0005654|GO:0045111|GO:0009791	NM_015358	Hs.421150	23515	277.815	452.556	8.78526	8.70964
1.37898	up	AI924184	chr2:119254784-119254843		wn53g02.x1 NCI_CGAP_Lu19 Homo sapiens cDNA clone IMAGE:2449202 3', mRNA sequence [AI924184]			Hs.580542		246.76	307.576	8.61045	8.14685
1.05132	up	NM_001032	chr14:50052691-50050358	RPS29	Homo sapiens ribosomal protein S29 (RPS29), transcript variant 1, mRNA [NM_001032]	GO:0010467|GO:0003735|GO:0019083|GO:0006614|GO:0019058|GO:0015935|GO:0006415|GO:0006412|GO:0006413|GO:0005829|GO:0006414|GO:0005737|GO:0000184|GO:0022627|GO:0016032|GO:0008270|GO:0044267|GO:0005925|GO:0070062	NM_001032	Hs.156367	6235	54709.6	67753.9	15.9176	15.8454
1.17892	up	NM_003095	chr12:96255070-96259159	SNRPF	Homo sapiens small nuclear ribonucleoprotein polypeptide F (SNRPF), mRNA [NM_003095]	GO:0008380|GO:0005515|GO:0010467|GO:0006369|GO:0008334|GO:0006366|GO:0003723|GO:0031124|GO:0034660|GO:0071013|GO:0000387|GO:0034709|GO:0005829|GO:0000398|GO:0030532|GO:0005683|GO:0034715|GO:0005654|GO:0005681|GO:0005687|GO:0034719|GO:0005685|GO:0005689	NM_003095	Hs.105465	6636	4767.86	5792.49	12.6693	12.4318
1.0258	up		chr6:111599771-111599830	lnc-KIAA1919-1	Homo sapiens cDNA: FLJ21659 fis, clone COL08743. [AK025312]			Hs.586272		124.053	198.625	7.57654	7.53979
1.24237	up	AL137458	chr2:238085757-238085816	LOC200609	Homo sapiens mRNA; cDNA DKFZp434E2221 (from clone DKFZp434E2221) [AL137458]			Hs.635880	200609	41.3182	47.6605	5.84984	5.53674
1.3909	up		chr9:140446712-140446653		Q8IXM3_HUMAN (Q8IXM3) Mitochondrial ribosomal protein L41 (Proliferation-inducing gene 3), partial (67%) [THC2728923]					726.012	876.298	10.1416	9.6656
1.69018	up	NM_001271592	chr12:11325867-11325926	LOC100129361	Homo sapiens chromosome X open reading frame 69-like (LOC100129361), mRNA [NM_001271592]		NM_001271592	Hs.521817	100129361	132.707	127.388	7.67414	6.91696
1.07582	up	NM_017762	chr15:31260183-31260124	MTMR10	Homo sapiens myotubularin related protein 10 (MTMR10), mRNA [NM_017762]	GO:0016791|GO:0016311	NM_017762	Hs.30141	54893	65.63	92.8184	6.56941	6.46397
1.2497	up	NM_007219	chr20:3914467-3914408	RNF24	Homo sapiens ring finger protein 24 (RNF24), transcript variant 1, mRNA [NM_007219]	GO:0000139|GO:0008270|GO:0016021	NM_007219	Hs.589884	11237	167.626	224.233	8.03855	7.71696
1.04899	up	NM_018047	chr5:150070867-150070808	RBM22	Homo sapiens RNA binding motif protein 22 (RBM22), mRNA [NM_018047]	GO:0045292|GO:0005634|GO:0090316|GO:0071013|GO:0035690|GO:0033120|GO:0046872|GO:0005737|GO:0000166|GO:0005487|GO:0000398|GO:0017069|GO:0005654|GO:0036002|GO:0048306|GO:0000060	NM_018047	Hs.713564	55696	234.078	384.602	8.53475	8.46575
2.51199	up	NR_002157	chr7:143997420-143997479	OR2A9P	Homo sapiens olfactory receptor, family 2, subfamily A, member 9 pseudogene (OR2A9P), non-coding RNA [NR_002157]		NR_002157	Hs.591830	441295	55.9383	32.7755	6.32535	4.99652
1.03031	up	NM_001195	chr20:17474629-17474570	BFSP1	Homo sapiens beaded filament structural protein 1, filensin (BFSP1), transcript variant 1, mRNA [NM_001195]	GO:0005882|GO:0005739|GO:0008150|GO:0005737|GO:0005212|GO:0005886|GO:0070307|GO:0005200|GO:0048469|GO:0015629	NM_001195	Hs.129702	631	159.636	259.946	7.96312	7.92004
1.33096	up	NM_001282431	chr2:235401768-235401709	ARL4C	Homo sapiens ADP-ribosylation factor-like 4C (ARL4C), transcript variant 1, mRNA [NM_001282431]	GO:0005515|GO:0005737|GO:0005886|GO:0043014|GO:0007264|GO:0032456|GO:0008152|GO:0003924|GO:0005634|GO:0030175|GO:0005525	NM_001282431	Hs.730678	10123	619.57	783.66	9.92185	9.50938
1.03229	up	NM_031962	chr17:39389473-39389532	KRTAP9-3	Homo sapiens keratin associated protein 9-3 (KRTAP9-3), mRNA [NM_031962]	GO:0045095	NM_031962	Hs.307012	83900	14.0603	17.6006	4.15459	4.10874
1.20749	up	NM_001317	chr17:61973154-61973095	CSH1	Homo sapiens chorionic somatomammotropin hormone 1 (placental lactogen) (CSH1), mRNA [NM_001317]	GO:0005179|GO:0005576|GO:0060397|GO:0046872	NM_001317	Hs.654390	1442	71.2463	89.8448	6.68934	6.41733
1.02363	up	HV963894	chrM:10200-10259	ND3	mitochondrially encoded NADH dehydrogenase 3 [Source:HGNC Symbol;Acc:HGNC:7458] [ENST00000361227]				4537	2934.25	4309.15	12.0257	11.992
1.08956	up	NM_178348	chr1:152800026-152800085	LCE1A	Homo sapiens late cornified envelope 1A (LCE1A), mRNA [NM_178348]	GO:0031424	NM_178348	Hs.534645	353131	3579.46	4866.78	12.2938	12.1701
1.63767	up	NM_015144	chr16:87440191-87440132	ZCCHC14	Homo sapiens zinc finger, CCHC domain containing 14 (ZCCHC14), mRNA [NM_015144]	GO:0008270|GO:0035091|GO:0003676	NM_015144	Hs.156231	23174	993.594	995.872	10.5647	9.85301
1.39109	up	NM_018648	chr15:34634079-34634020	NOP10	Homo sapiens NOP10 ribonucleoprotein (NOP10), mRNA [NM_018648]	GO:0005515|GO:0030515|GO:0015030|GO:0006364|GO:0005730|GO:0005732|GO:0072588|GO:0001522	NM_018648	Hs.14317	55505	4376.63	4609.86	12.565	12.0888
1.43308	up	NM_003281	chr1:201386936-201384353	TNNI1	Homo sapiens troponin I type 1 (skeletal, slow) (TNNI1), mRNA [NM_003281]	GO:0030049|GO:0005861|GO:0055010|GO:0006942|GO:0003779|GO:0046872|GO:0005829	NM_003281	Hs.320890	7135	1055.69	1199.19	10.6432	10.1241
1.09155	up	NR_027001	chr15:84873671-84873612	GOLGA2P7	Homo sapiens golgin A2 pseudogene 7 (GOLGA2P7), non-coding RNA [NR_027001]		NR_027001	Hs.405809	388152	158.29	243.686	7.94839	7.82201
1.77649	up	NM_032509	chr8:33358375-33358434	MAK16	Homo sapiens MAK16 homolog (S. cerevisiae) (MAK16), mRNA [NM_032509]	GO:0005730|GO:0043231	NM_032509	Hs.583805	84549	355.396	348.681	9.15492	8.3259
1.98429	up	NM_201563	chr1:161570485-161570544	FCGR2C	Homo sapiens Fc fragment of IgG, low affinity IIc, receptor for (CD32) (gene/pseudogene) (FCGR2C), transcript variant 1, mRNA [NM_201563]	GO:0005515|GO:0007165|GO:0006955|GO:0005737|GO:0005886|GO:0019864|GO:0016021|GO:0004888	NM_201563	Hs.656750	9103	619.026	531.198	9.92041	8.93178
1.07122	up	NM_014849	chr1:149876051-149875992	SV2A	Homo sapiens synaptic vesicle glycoprotein 2A (SV2A), transcript variant 1, mRNA [NM_014849]	GO:0048786|GO:0043005|GO:0031594|GO:0005886|GO:0019901|GO:0005783|GO:0022857|GO:0006874|GO:0055085|GO:0008021|GO:0005737|GO:0005911|GO:0006836|GO:0009405|GO:0004872|GO:0030672|GO:0016021	NM_014849	Hs.516153	9900	198.049	316.395	8.28685	8.18759
1.89486	up	NM_003975	chr1:156776243-156776184	SH2D2A	Homo sapiens SH2 domain containing 2A (SH2D2A), transcript variant 2, mRNA [NM_003975]	GO:0005515|GO:0048010|GO:0007165|GO:0017124|GO:0005737|GO:0008283|GO:0005070|GO:0009967|GO:0001525|GO:0030154|GO:0005829	NM_003975	Hs.103527	9047	552.977	496.434	9.75636	8.83427
1.04111	up		chr20:048237517-048237576							25.8012	33.8789	5.10194	5.04382
1.12591	up	NM_181491	chr9:136210661-136210602	MED22	Homo sapiens mediator complex subunit 22 (MED22), transcript variant c, mRNA [NM_181491]	GO:0005515|GO:0005737|GO:0001104|GO:0006366|GO:0006357|GO:0016592	NM_181491	Hs.78354	6837	249.875	382.054	8.62603	8.45493
1.14103	up		chr13:019241753-019241812							1123.22	1594.52	10.7278	10.5375
1.39384	up	NM_173667	chr5:61001796-61001855	C5orf64	Homo sapiens chromosome 5 open reading frame 64 (C5orf64), transcript variant 1, mRNA [NM_173667]	GO:0005576	NM_173667	Hs.683866	285668	19.5443	18.6322	4.66887	4.18981
1.13034	up	NM_152570	chr9:27948668-27948609	LINGO2	Homo sapiens leucine rich repeat and Ig domain containing 2 (LINGO2), transcript variant 1, mRNA [NM_152570]	GO:0016021	NM_152570	Hs.745029	158038	27.1795	32.9294	5.17985	5.00308
1.18526	up	NM_001076678	chr19:21580050-21587970	ZNF493	Homo sapiens zinc finger protein 493 (ZNF493), transcript variant 3, mRNA [NM_001076678]	GO:0006355|GO:0003700|GO:0005634|GO:0003677|GO:0046872|GO:0006351	NM_001076678	Hs.656558	284443	91.9449	122.521	7.10635	6.86115
1.7477	up	DB090170	chrX:115827146-115827087		DB090170 TESTI4 Homo sapiens cDNA clone TESTI4038997 5', mRNA sequence [DB090170]			Hs.123784		21.7239	16.7694	4.83661	4.03116
1.6539	up		chr12:050273146-050273205							235.726	243.382	8.54575	7.81987
1.48868	up	AK127831	chr8:6692733-6692792	GS1-24F4.2	Homo sapiens cDNA FLJ45934 fis, clone PLACE7003684. [AK127831]				100652791	31.3736	29.3133	5.41283	4.83879
1.15968	up	XR_243451	chr16:52314138-52314197	CASC22	cancer susceptibility candidate 22 (non-protein coding) [Source:HGNC Symbol;Acc:HGNC:50627] [ENST00000569713]		XR_243451	Hs.266768	283854	245.949	365.094	8.60532	8.3916
1.01672	up	NR_002773	chr17:41020904-41020963	AOC4P	Homo sapiens amine oxidase, copper containing 4, pseudogene (AOC4P), non-coding RNA [NR_002773]		NR_002773	Hs.367781	90586	26.6802	36.0301	5.15405	5.13012
1.00224	up	NM_000618	chr12:102796325-102796266	IGF1	Homo sapiens insulin-like growth factor 1 (somatomedin C) (IGF1), transcript variant 4, mRNA [NM_000618]	GO:0010468|GO:0005515|GO:0033160|GO:0009408|GO:0005159|GO:0005158|GO:0046579|GO:0030879|GO:0005615|GO:0030104|GO:0046326|GO:0045445|GO:0045821|GO:0014834|GO:0045740|GO:0030168|GO:0045840|GO:0014068|GO:0014904|GO:0030166|GO:0001501|GO:0007517|GO:0005178|GO:0005179|GO:0043388|GO:0010001|GO:0045893|GO:0044267|GO:0008083|GO:0035630|GO:0008284|GO:0008285|GO:0005886|GO:0032878|GO:0006928|GO:0021940|GO:…	NM_000618	Hs.160562	3479	18.6858	24.6905	4.59809	4.59486
1.01588	up	NM_144647	chr5:35910004-35904726	CAPSL	Homo sapiens calcyphosine-like (CAPSL), transcript variant 1, mRNA [NM_144647]	GO:0005737|GO:0005509	NM_144647	Hs.55150	133690	17.6793	22.9588	4.51458	4.49186
1.27483	up	NM_001014795	chr11:6631739-6631798	ILK	Homo sapiens integrin-linked kinase (ILK), transcript variant 3, mRNA [NM_001014795]	GO:0005515|GO:0001658|GO:0030054|GO:0090263|GO:0030017|GO:0010761|GO:0043524|GO:0018105|GO:0032956|GO:0043025|GO:0034446|GO:0010667|GO:2000178|GO:0030335|GO:0019901|GO:0007569|GO:0034329|GO:0030027|GO:0045197|GO:0043234|GO:0005178|GO:0007229|GO:0050775|GO:0043034|GO:0043491|GO:0005654|GO:0045893|GO:0005925|GO:0001954|GO:0051897|GO:0008284|GO:0017124|GO:0005886|GO:0008283|GO:0022011|GO:0045773|GO:…	NM_001014795	Hs.706355	3611	167.505	220.175	8.03726	7.68696
1.05335	up	BC033261	chrX:71361153-71361212	NHSL2	NHS-like 2 [Source:HGNC Symbol;Acc:HGNC:33737] [ENST00000373677]			Hs.397836	340527	32.7621	43.8796	5.48232	5.40734
1.56426	up	D13084	chr7:142231697-142231638		T cell receptor beta variable 10-1(gene/pseudogene) [Source:HGNC Symbol;Acc:HGNC:12177] [ENST00000390364]			Hs.547739		15.5671	13.0874	4.31463	3.66915
1.00847	up	NR_026906	chr17:43723534-43723593	CRHR1-IT1	Homo sapiens CRHR1 intronic transcript 1 (non-protein coding) (CRHR1-IT1), transcript variant 2, long non-coding RNA [NR_026906]	GO:0005576	NR_026906	Hs.128813	147081	358.997	619.688	9.16728	9.15512
1.0267	up	DW419002	chr2:122288790-122288849	RNU4ATAC	HHAGE001732 Human liver regeneration after partial hepatectomy Homo sapiens cDNA, mRNA sequence [DW419002]			Hs.689638	100151683	28.7576	38.8027	5.27533	5.23732
1.21313	up	NM_004457	chr2:223807495-223807554	ACSL3	Homo sapiens acyl-CoA synthetase long-chain family member 3 (ACSL3), transcript variant 1, mRNA [NM_004457]	GO:0005811|GO:0014070|GO:0048471|GO:0001676|GO:0005794|GO:0019901|GO:0051047|GO:0005783|GO:0007584|GO:0042998|GO:0019904|GO:0005741|GO:0034379|GO:0005524|GO:2001247|GO:0004467|GO:0016020|GO:0007420|GO:0005789|GO:0006633|GO:0016021|GO:0044539|GO:0005778	NM_004457	Hs.655772	2181	1456.12	1918.52	11.0791	10.8003
1.00247	up	NM_016144	chr5:115628532-115628591	COMMD10	Homo sapiens COMM domain containing 10 (COMMD10), mRNA [NM_016144]	GO:0005515	NM_016144	Hs.483136	51397	516.549	873.906	9.66508	9.66151
1.09934	up	NM_001858	chr6:70909326-70909385	COL19A1	Homo sapiens collagen, type XIX, alpha 1 (COL19A1), mRNA [NM_001858]	GO:0005581|GO:0005578|GO:0005576|GO:0030154|GO:0001501|GO:0016337|GO:0022617|GO:0007519|GO:0030198|GO:0030574|GO:0005788|GO:0030674|GO:0007155|GO:0005201	NM_001858	Hs.444842	1310	29.5492	37.2939	5.3159	5.17926
1.46413	up	NM_021184	chr6:31626656-31626597	C6orf47	Homo sapiens chromosome 6 open reading frame 47 (C6orf47), mRNA [NM_021184]	GO:0005737	NM_021184	Hs.247323	57827	154.677	176.357	7.9135	7.36346
3.24112	up	NM_015332	chr7:44423748-44423689	NUDCD3	Homo sapiens NudC domain containing 3 (NUDCD3), mRNA [NM_015332]	GO:0005515	NM_015332	Hs.488171	23386	295.836	154.018	8.88254	7.18604
2.61144	up	NM_053056	chr11:69468233-69468292	CCND1	Homo sapiens cyclin D1 (CCND1), mRNA [NM_053056]	GO:0005515|GO:0071157|GO:0043627|GO:0006325|GO:0032403|GO:0030968|GO:0005622|GO:0007219|GO:0017053|GO:0010039|GO:0032026|GO:0045444|GO:0016538|GO:0033197|GO:0070064|GO:0051412|GO:0019901|GO:0003714|GO:0010243|GO:0000122|GO:0070141|GO:0001889|GO:0051592|GO:0033598|GO:0010971|GO:0000307|GO:0005654|GO:0005923|GO:0000278|GO:0019899|GO:0008134|GO:0051301|GO:0010165|GO:0042826|GO:0045471|GO:0031100|GO:…	NM_053056	Hs.523852	595	1139.1	713.302	10.7462	9.36131
1.10795	up	NM_003367	chr19:35770605-35770664	USF2	Homo sapiens upstream transcription factor 2, c-fos interacting (USF2), transcript variant 1, mRNA [NM_003367]	GO:0005515|GO:0003700|GO:0019086|GO:0046982|GO:0006366|GO:0003705|GO:0055088|GO:0043425|GO:0005634|GO:0000978|GO:0042803|GO:0043565|GO:0003690|GO:0007595|GO:0045944|GO:0000430|GO:0000432|GO:0005654	NM_003367	Hs.454534	7392	2649.77	3590.08	11.8858	11.7379
1.25347	up	NM_153756	chr1:33328386-33328327	FNDC5	Homo sapiens fibronectin type III domain containing 5 (FNDC5), transcript variant 2, mRNA [NM_153756]	GO:0008150|GO:0003674|GO:0005886|GO:0005179|GO:0014850|GO:0005783|GO:0005576|GO:0016021|GO:0090336|GO:0005778	NM_153756	Hs.524234	252995	11.0541	11.3934	3.79483	3.4689
1.66535	up	NM_024050	chr19:17425175-17426778	DDA1	Homo sapiens DET1 and DDB1 associated 1 (DDA1), mRNA [NM_024050]		NM_024050	Hs.466154	79016	61.4202	54.6652	6.46642	5.7306
1.66793	up	NR_024469	chr11:67158982-67159041	LOC100130987	Homo sapiens uncharacterized LOC100130987 (LOC100130987), long non-coding RNA [NR_024469]		NR_024469	Hs.664585	100130987	81.228	74.7892	6.90229	6.16423
1.18197	up	NM_018138	chr3:186264732-186264673	TBCCD1	Homo sapiens TBCC domain containing 1 (TBCCD1), transcript variant 2, mRNA [NM_018138]	GO:0030334|GO:0000902|GO:0005737|GO:0051661|GO:0008360|GO:0007010|GO:0031616|GO:0003779|GO:0051684	NM_018138	Hs.518469	55171	19.9301	22.5034	4.70086	4.45966
2.52507	up	Z18843	chr14:106963066-106963007		immunoglobulin heavy variable 1-45 [Source:HGNC Symbol;Acc:HGNC:5553] [ENST00000390621]			Hs.449024		12.3421	6.4209	3.9635	2.62718
1.25271	up	NM_001008491	chr2:242282456-242283173	SEPT2	Homo sapiens septin 2 (SEPT2), transcript variant 1, mRNA [NM_001008491]	GO:0005515|GO:0060170|GO:0048471|GO:0045202|GO:0005634|GO:0015629|GO:0032154|GO:0031175|GO:0007224|GO:0032880|GO:0005737|GO:0000145|GO:0035869|GO:0030234|GO:0005938|GO:0070062|GO:0005819|GO:0005730|GO:0030496|GO:0002036|GO:0005525|GO:0042384|GO:0007067|GO:0032947|GO:0050790|GO:0000777|GO:0005654|GO:0051301	NM_001008491	Hs.721234	4735	317.361	436.971	8.98681	8.66176
1.54115	up	NM_020999	chr10:71331901-71331842	NEUROG3	Homo sapiens neurogenin 3 (NEUROG3), mRNA [NM_020999]	GO:0021510|GO:0060290|GO:0005634|GO:0005737|GO:0051091|GO:0003690|GO:0045944|GO:0030855|GO:0046983|GO:0003713|GO:0001047|GO:0000122|GO:0007417|GO:0000978|GO:0006351|GO:0031490|GO:0007399|GO:0048814|GO:0001078|GO:0001077|GO:0045666|GO:0031018|GO:0007422|GO:0030900|GO:0030902	NM_020999	Hs.532682	50674	3082.25	3009.56	12.1002	11.4762
2.28238	up	NM_005168	chr2:151325166-151325107	RND3	Homo sapiens Rho family GTPase 3 (RND3), transcript variant 2, mRNA [NM_005168]	GO:0005515|GO:0030036|GO:0000139|GO:0007264|GO:0008152|GO:0003924|GO:0007155|GO:0005525|GO:0005925|GO:0070062	NM_005168	Hs.6838	390	532.902	396.247	9.70175	8.51121
1.13621	up	AK128825	chr19:426964-426905	LOC100131907	Homo sapiens cDNA FLJ46268 fis, clone TESTI4027262. [AK128825]			Hs.30965	100131907	22.237	26.3697	4.87263	4.6884
1.55123	up		chr2:038179970-038180029							1695.21	1757.01	11.299	10.6656
1.45736	up	NM_178353	chr1:152760119-152760178	LCE1E	Homo sapiens late cornified envelope 1E (LCE1E), mRNA [NM_178353]	GO:0031424	NM_178353	Hs.250236	353135	876.902	1000.6	10.4045	9.86113
1.15578	up	NR_040254	chr21:24733607-24733548	D21S2088E	Homo sapiens D21S2088E (D21S2088E), long non-coding RNA [NR_040254]		NR_040254	Hs.145622	266917	242.126	361.318	8.58459	8.37573
2.65634	up	AF351614	chr4:89192240-89192181	PPM1K	protein phosphatase, Mg2+/Mn2+ dependent, 1K [Source:HGNC Symbol;Acc:HGNC:25415] [ENST00000506423]	GO:0006470|GO:0005759|GO:0004722|GO:0046872		Hs.43744	152926	80.7188	46.1153	6.895	5.48556
1.32685	up	BC020894	chr11:112131565-112131624	LOC100132686	Homo sapiens hypothetical LOC100132686, mRNA (cDNA clone MGC:24147 IMAGE:4702473), complete cds. [BC020894]			Hs.650455	100132686	19.1019	19.0736	4.62918	4.22117
2.58304	up	NM_001025366	chr6:43753511-43753570	VEGFA	Homo sapiens vascular endothelial growth factor A (VEGFA), transcript variant 1, mRNA [NM_001025366]	GO:0005515|GO:0008360|GO:0038033|GO:0005615|GO:0038084|GO:0030335|GO:0009986|GO:0030168|GO:0000122|GO:0005161|GO:0042056|GO:0005125|GO:0001701|GO:0031077|GO:0002575|GO:0010595|GO:0038091|GO:0040007|GO:0005172|GO:0008083|GO:0030949|GO:0035924|GO:0008284|GO:0035767|GO:0030324|GO:0002042|GO:0003169|GO:0032147|GO:0033138|GO:0001541|GO:0005737|GO:0031334|GO:0030855|GO:0030225|GO:0031093|GO:0030224|GO:…	NM_001025366	Hs.73793	7422	466.752	309.48	9.52398	8.15492
1.09139	up	NM_031852	chr5:140216279-140216338	PCDHA7	Homo sapiens protocadherin alpha 7 (PCDHA7), transcript variant 2, mRNA [NM_031852]	GO:0005887|GO:0005509|GO:0007155|GO:0007156|GO:0007399	NM_031852	Hs.199343	56141	475.238	739.652	9.54612	9.41995
1.70324	up	NM_014007	chr9:129597442-129597501	ZBTB43	Homo sapiens zinc finger and BTB domain containing 43 (ZBTB43), transcript variant 1, mRNA [NM_014007]	GO:0006355|GO:0005634|GO:0003677|GO:0046872|GO:0006351	NM_014007	Hs.355581	23099	1061.11	1018.09	10.6528	9.88449
1.04835	up	AJ251642	chr11:2861464-2861405	lnc-CDKN1C-2	Homo sapiens partial mRNA for KCNQ1OT2 protein. [AJ251642]			Hs.639425		16.365	20.4597	4.39324	4.32512
1.41928	up	AK125228	chr6:43155864-43155923	CUL9	cullin 9 [Source:HGNC Symbol;Acc:HGNC:15982] [ENST00000451399]	GO:0005515|GO:0031461|GO:0006511|GO:0007088|GO:0005737|GO:0016567|GO:0000226|GO:0008270|GO:0005524|GO:0031625		Hs.485434	23113	18.6566	17.3724	4.59544	4.09028
1.25457	up	NM_015114	chr12:133311069-133311010	ANKLE2	Homo sapiens ankyrin repeat and LEM domain containing 2 (ANKLE2), mRNA [NM_015114]	GO:0005515|GO:0007084|GO:0008601|GO:0035307|GO:0030176|GO:0042326|GO:0007067|GO:0050790|GO:0016020|GO:0005789|GO:0000278|GO:0051721|GO:0051301	NM_015114	Hs.654628	23141	52.9464	62.0118	6.23578	5.90858
1.44951	up	NR_003228	chr16:90066550-90066609	AFG3L1P	Homo sapiens AFG3-like AAA ATPase 1, pseudogene (AFG3L1P), transcript variant 3, non-coding RNA [NR_003228]		NR_003228	Hs.534773	172	53.4794	54.1084	6.25122	5.71565
7.92924	up	AK126083	chr20:60978020-60977961	LOC100131099	Homo sapiens cDNA FLJ44095 fis, clone TESTI4042444. [AK126083]			Hs.664462	100131099	106.77	20.9634	7.34802	4.36084
1.46488	up	NM_021135	chr6:166827367-166827308	RPS6KA2	Homo sapiens ribosomal protein S6 kinase, 90kDa, polypeptide 2 (RPS6KA2), transcript variant 1, mRNA [NM_021135]	GO:0005515|GO:0060047|GO:0034142|GO:0008285|GO:0070613|GO:0007268|GO:0005634|GO:0001556|GO:0051403|GO:0005829|GO:0035556|GO:0007507|GO:0002756|GO:0005737|GO:0018105|GO:0007411|GO:0002755|GO:0034138|GO:0048011|GO:0031965|GO:0043065|GO:0038124|GO:0000287|GO:0038123|GO:0034134|GO:0005819|GO:0002035|GO:0045786|GO:0002224|GO:0005524|GO:0010628|GO:0007165|GO:0004674|GO:0045087|GO:0010659|GO:0004711|GO:…	NM_021135	Hs.655277	6196	70.7876	72.9549	6.68071	6.12993
1.43494	up	NM_021943	chr6:38121738-38121797	ZFAND3	Homo sapiens zinc finger, AN1-type domain 3 (ZFAND3), mRNA [NM_021943]	GO:0008270|GO:0003677	NM_021943	Hs.36959	60685	144.78	167.018	7.81309	7.29211
1.59465	up		chr12:090104098-090104039							22.264	18.775	4.87468	4.20144
2.43928	up	NM_182961	chr6:152443111-152443052	SYNE1	Homo sapiens spectrin repeat containing, nuclear envelope 1 (SYNE1), transcript variant 1, mRNA [NM_182961]	GO:0005515|GO:0031965|GO:0006997|GO:0005794|GO:0090292|GO:0034993|GO:0003779|GO:0005634|GO:0090286|GO:0005635|GO:0030017|GO:0042803|GO:0042692|GO:0005640|GO:0005737|GO:0051015|GO:0040023|GO:0045211|GO:0007030|GO:0005654|GO:0016021|GO:0005856|GO:0005521	NM_182961	Hs.12967	23345	432.332	304.596	9.41995	8.13349
1.06012	up		chr13:098085882-098085941		Q2J3C8_RHOP2 (Q2J3C8) OmpA/MotB precursor, partial (4%) [THC2618540]					17.0405	21.1023	4.45408	4.36986
1.58287	up	NM_024594	chr5:167986045-167984576	PANK3	Homo sapiens pantothenate kinase 3 (PANK3), mRNA [NM_024594]	GO:0004594|GO:0016310|GO:0005737|GO:0015937|GO:0005524	NM_024594	Hs.591729	79646	153.681	160.914	7.9045	7.24196
1.08397	up	NM_014249	chr15:72110325-72110384	NR2E3	Homo sapiens nuclear receptor subfamily 2, group E, member 3 (NR2E3), transcript variant 2, mRNA [NM_014249]	GO:0005515|GO:0010467|GO:0005667|GO:0008285|GO:0006367|GO:0060041|GO:0006366|GO:0003707|GO:0005634|GO:0000122|GO:0045872|GO:0043565|GO:0007165|GO:0045944|GO:0043401|GO:0005654|GO:0008270|GO:0004879|GO:0007602|GO:0042462|GO:0030522|GO:0007601	NM_014249	Hs.187354	10002	57.8255	80.7381	6.3796	6.26326
1.09259	up	NM_213604	chr19:1506798-1506739	ADAMTSL5	Homo sapiens ADAMTS-like 5 (ADAMTSL5), mRNA [NM_213604]	GO:0006508|GO:0005578|GO:0001527|GO:0008270|GO:0005576|GO:0004222|GO:0008201	NM_213604	Hs.371674	339366	2411.39	3351.02	11.7566	11.6289
1.20899	up	AK125981	chr17:28904990-28905049	lnc-TBC1D29-1	Homo sapiens cDNA FLJ43993 fis, clone TESTI4020102. [AK125981]					177.412	248.407	8.12308	7.84928
1.68586	up	AK310078	chrX:23802269-23802328	SAT1	spermidine/spermine N1-acetyltransferase 1 [Source:HGNC Symbol;Acc:HGNC:10540] [ENST00000379253]	GO:0005515|GO:0001525|GO:0032918|GO:0044281|GO:0005829|GO:0005622|GO:0034641|GO:0006596|GO:0019809|GO:0042127|GO:0006595|GO:0004145|GO:0009447		Hs.28491	6303	136.885	131.638	7.72068	6.9672
1.01584	up	NM_001101389	chr11:113651148-113651207	CLDN25	Homo sapiens claudin 25 (CLDN25), mRNA [NM_001101389]	GO:0005886|GO:0005198|GO:0016021|GO:0005923	NM_001101389	Hs.705360	644672	20.7007	27.3244	4.76337	4.7407
1.73762	up	XR_428457	chr9:42435117-42435176	LOC102724462	PREDICTED: Homo sapiens uncharacterized LOC102724462 (LOC102724462), ncRNA [XR_428457]		XR_428457		102724462	80.3071	70.8513	6.88521	6.0881
1.81424	up									26.4255	19.7475	5.13574	4.27637
1.17682	up	NM_001160246	chr17:5324688-5324747	RPAIN	Homo sapiens RPA interacting protein (RPAIN), transcript variant 4, mRNA [NM_001160246]	GO:0006261|GO:0005737|GO:0006281|GO:0016605|GO:0005730|GO:0006310|GO:0005634|GO:0006606|GO:0032403|GO:0009411|GO:0046872	NM_001160246	Hs.462086	84268	805.56	1136.75	10.2818	10.0469
1.24652	up	S73508	chr14:107083393-107083334		ens			Hs.703938		200.865	274.233	8.31088	7.99297
1.14532	up	NR_036592	chr9:37087746-37087805	EBLN3	Homo sapiens endogenous Bornavirus-like nucleoprotein 3 (EBLN3), non-coding RNA [NR_036592]		NR_036592	Hs.446271	100506710	2299.9	3073.28	11.6979	11.5022
1.11997	up		chr1:12280908-12280851							12456	14309.1	13.9206	13.7572
1.61832	up	NM_152992	chr7:76254917-76254858	POMZP3	Homo sapiens POM121 and ZP3 fusion (POMZP3), transcript variant 2, mRNA [NM_152992]	GO:0008150|GO:0003674|GO:0005575	NM_152992	Hs.488877	22932	274.307	290.965	8.76713	8.07263
1.39751	up		chr22:38015991-38016050	GGA1	golgi-associated, gamma adaptin ear containing, ARF binding protein 1 [Source:HGNC Symbol;Acc:HGNC:17842] [ENST00000491295]	GO:0005515|GO:0003674|GO:0045732|GO:0030131|GO:0005794|GO:0016020|GO:0005654|GO:0016192|GO:0006886|GO:0010008|GO:0043231			26088	11.3759	10.5934	3.8385	3.35564
1.86119	up	BC044633	chr7:107600010-107599951	LAMB1	Homo sapiens laminin, beta 1, mRNA (cDNA clone IMAGE:4889995), containing frame-shift errors. [BC044633]	GO:0048471|GO:0035987|GO:0005615|GO:0031175|GO:0022617|GO:0007411|GO:0030198|GO:0043208|GO:0042476|GO:0034446|GO:0007155|GO:0070062|GO:0050679|GO:0030335|GO:0007566|GO:0005606|GO:0005607|GO:0005576|GO:0021812|GO:0005604|GO:0031012|GO:0007162|GO:0043259|GO:0005178|GO:0043257|GO:0005198|GO:0019899|GO:0005201		Hs.650585	3912	11.7595	8.32212	3.89528	2.99905
1.00796	up	NM_182505	chr9:74526696-74526752	C9orf85	Homo sapiens chromosome 9 open reading frame 85 (C9orf85), mRNA [NM_182505]		NM_182505	Hs.534190	138241	102.867	164.813	7.28652	7.27508
2.96695	up	NM_003897	chr6:30711635-30711576	IER3	Homo sapiens immediate early response 3 (IER3), mRNA [NM_003897]	GO:0005515|GO:0007095|GO:0043066|GO:0045732|GO:0008630|GO:2001020|GO:0006915|GO:0005634|GO:0009653|GO:0006282|GO:0050728|GO:0001562|GO:2000377|GO:0016021|GO:0045820|GO:0046822|GO:0003085	NM_003897	Hs.76095	8870	915.63	517.188	10.4632	8.89419
1.08181	up	NM_001195381	chr2:241570164-241570223	GPR35	Homo sapiens G protein-coupled receptor 35 (GPR35), transcript variant 2, mRNA [NM_001195381]	GO:0007186|GO:0005887|GO:0004930	NM_001195381	Hs.112218	2859	211.035	335.613	8.38353	8.27008
1.46302	up	NM_030643	chr22:36585942-36585883	APOL4	Homo sapiens apolipoprotein L, 4 (APOL4), transcript variant a, mRNA [NM_030643]	GO:0006629|GO:0003674|GO:0006869|GO:0042157|GO:0005575|GO:0005615|GO:0008289	NM_030643	Hs.115099	80832	34.5432	33.1638	5.56494	5.016
1.04723	up	NM_013313	chr22:22052454-22052395	YPEL1	Homo sapiens yippee-like 1 (Drosophila) (YPEL1), mRNA [NM_013313]	GO:0005634	NM_013313	Hs.517436	29799	105.529	163.568	7.32954	7.26296
1.3295	up	NM_007229	chr22:43266674-43266615	PACSIN2	Homo sapiens protein kinase C and casein kinase substrate in neurons 2 (PACSIN2), transcript variant 2, mRNA [NM_007229]	GO:0008092|GO:0005515|GO:0005215|GO:0070300|GO:0030036|GO:0097320|GO:0072584|GO:0070836|GO:0005829|GO:0042802|GO:0043231|GO:0005737|GO:0005911|GO:0030100|GO:0045806|GO:0005856|GO:0030659|GO:0070062|GO:0031988|GO:0032587|GO:0048858|GO:0005901|GO:0036010|GO:0005654|GO:0005925|GO:0055038|GO:0005769|GO:0019898	NM_007229	Hs.162877	11252	333.085	434.518	9.06193	8.65104
1.29203	up	NM_024296	chr1:32669575-32669634	CCDC28B	Homo sapiens coiled-coil domain containing 28B (CCDC28B), transcript variant 2, mRNA [NM_024296]	GO:0005515|GO:0042384|GO:0005813|GO:0005737	NM_024296	Hs.534482	79140	69.0648	81.3382	6.64504	6.27539
1.72253	up	BC017961	chr1:113667884-113667825	LRIG2	Homo sapiens leucine-rich repeats and immunoglobulin-like domains 2, mRNA (cDNA clone IMAGE:4608480), partial cds. [BC017961]	GO:0060384|GO:0005737|GO:0005886|GO:0007605|GO:0010640|GO:0016021		Hs.729143	9860	27.9953	22.2637	5.22878	4.44425
1.16529	up	AK023303	chr19:19019818-19019759	COPE	Homo sapiens cDNA FLJ13241 fis, clone OVARC1000557. [AK023303]	GO:0006888|GO:0030126|GO:0005794|GO:0005198|GO:0006890|GO:0061024|GO:0006891|GO:0005654|GO:0015031|GO:0048205|GO:0005829		Hs.10326	11316	68.2837	89.1596	6.62702	6.40633
2.25746	up	NM_001008540	chr2:136872012-136871953	CXCR4	Homo sapiens chemokine (C-X-C motif) receptor 4 (CXCR4), transcript variant 1, mRNA [NM_001008540]	GO:0005515|GO:0043130|GO:0019722|GO:0030260|GO:0007281|GO:0005764|GO:0001618|GO:0031625|GO:0032027|GO:0070062|GO:0030334|GO:0070098|GO:0009986|GO:0004930|GO:0008045|GO:0019955|GO:0007186|GO:0071345|GO:0007420|GO:0016494|GO:0042119|GO:0009897|GO:0005886|GO:0007204|GO:0030426|GO:0061351|GO:0000187|GO:0005737|GO:0006954|GO:0042098|GO:0005911|GO:0050920|GO:0016032|GO:0031252|GO:0001666|GO:0008354|GO:…	NM_001008540	Hs.593413	7852	40.5665	25.5393	5.82015	4.64545
1.51897	up	XR_424816	chr17:35218995-35218936	LOC102723456	PREDICTED: Homo sapiens uncharacterized LOC102723456 (LOC102723456), ncRNA [XR_424816]		XR_424816		102723456	40.7746	38.4747	5.82886	5.22576
1.37239	up	NM_014370	chrX:153050866-153050925	SRPK3	Homo sapiens SRSF protein kinase 3 (SRPK3), transcript variant 1, mRNA [NM_014370]	GO:0005515|GO:0007519|GO:0004674|GO:0060537|GO:0006468|GO:0005575|GO:0005524|GO:0030154	NM_014370	Hs.104865	26576	95.2851	109.787	7.16298	6.70629
1.21965	up	NR_038433	chr13:45373908-45373849	LINC00330	Homo sapiens long intergenic non-protein coding RNA 330 (LINC00330), long non-coding RNA [NR_038433]		NR_038433	Hs.585616	144817	29.1371	33.0264	5.29554	5.00907
1.30121	up	NM_003286	chr20:39742734-39742793	TOP1	Homo sapiens topoisomerase (DNA) I (TOP1), mRNA [NM_003286]	GO:0005515|GO:0003917|GO:0003918|GO:0042493|GO:0005730|GO:0005634|GO:0012501|GO:0000228|GO:0003677|GO:0032922|GO:0006260|GO:0016310|GO:0007059|GO:0040016|GO:0000932|GO:0003682|GO:0043204|GO:0016032|GO:0007623|GO:0006338|GO:0005654|GO:0031298|GO:0001046|GO:0006265	NM_003286	Hs.472737	7150	53.623	60.7016	6.2571	5.87725
1.27531	up	NM_019067	chrX:54588995-54589054	GNL3L	Homo sapiens guanine nucleotide binding protein-like 3 (nucleolar)-like (GNL3L), transcript variant 2, mRNA [NM_019067]	GO:0005739|GO:0005515|GO:0005737|GO:0016020|GO:0042254|GO:0008152|GO:0005730|GO:0003924|GO:0005654|GO:0005634|GO:0005525	NM_019067	Hs.654677	54552	9135.77	9407.84	13.5229	13.172
1.52304	up	NM_012341	chr10:1063404-1063463	GTPBP4	Homo sapiens GTP binding protein 4 (GTPBP4), mRNA [NM_012341]	GO:0005515|GO:0048471|GO:0031965|GO:0030336|GO:0022408|GO:0033342|GO:0005794|GO:0008285|GO:0042254|GO:0050821|GO:0003924|GO:0005730|GO:0005634|GO:0000079|GO:0005525|GO:0001649|GO:0005737|GO:0016020|GO:0008152|GO:0031397|GO:0008156	NM_012341	Hs.215766	23560	2614.37	2587.88	11.8581	11.2512
1.08702	up	NM_001019	chr16:18796069-18794375	RPS15A	Homo sapiens ribosomal protein S15a (RPS15A), transcript variant 2, mRNA [NM_001019]	GO:0010467|GO:0008284|GO:0003735|GO:0019083|GO:0003723|GO:0006614|GO:0019058|GO:0006415|GO:0009615|GO:0045787|GO:0006412|GO:0006413|GO:0005829|GO:0006414|GO:0005737|GO:0016020|GO:0000184|GO:0022627|GO:0016032|GO:0044267|GO:0070062	NM_001019	Hs.370504	6210	59430.5	71032.3	16.0469	15.9265
1.09654	up	NM_001007471	chr9:73150331-73150272	TRPM3	Homo sapiens transient receptor potential cation channel, subfamily M, member 3 (TRPM3), transcript variant 9, mRNA [NM_001007471]	GO:0005262|GO:0034220|GO:0005261|GO:0005886|GO:0070588|GO:0016048|GO:0016021|GO:0005227|GO:0050951|GO:0055085|GO:0006812	NM_001007471	Hs.47288	80036	71.3732	98.9628	6.6948	6.56184
1.32766	up	NR_040082	chr15:26260736-26260795	LOC100128714	Homo sapiens uncharacterized LOC100128714 (LOC100128714), long non-coding RNA [NR_040082]		NR_040082	Hs.587854	100128714	114.157	138.983	7.4527	7.0438
1.45757	up	NR_003287	chrUn_gl000220:117900-117959	RNA28S5	Homo sapiens RNA, 28S ribosomal 5 (RNA28S5), ribosomal RNA [NR_003287]		NR_003287		100008589	753.946	864.149	10.1914	9.64788
1.29049	up	AK000041	chr14:95930166-95930107		Homo sapiens cDNA FLJ20034 fis, clone COL00195. [AK000041]			Hs.675410		89.8444	109.445	7.07088	6.70296
1.45884	up		chr9:113550154-113550213		Q5VZW9_HUMAN (Q5VZW9) Muscle, skeletal, receptor tyrosine kinase, complete [THC2660930]					332.635	396.948	9.05943	8.51461
2.03847	up	NM_006512	chr11:18254043-18253984	SAA4	Homo sapiens serum amyloid A4, constitutive (SAA4), mRNA [NM_006512]	GO:0034364|GO:0005576|GO:0006953|GO:0070062	NM_006512	Hs.1955	6291	18.7303	12.2285	4.60088	3.5734
2.10094	up	NM_005390	chr4:96762468-96762527	PDHA2	Homo sapiens pyruvate dehydrogenase (lipoamide) alpha 2 (PDHA2), mRNA [NM_005390]	GO:0006099|GO:0006090|GO:0005759|GO:0006006|GO:0005634|GO:0004739|GO:0006096	NM_005390	Hs.131361	5161	26.8562	17.402	5.16405	4.09301
1.84651	up	NM_021641	chr10:127731711-127731652	ADAM12	Homo sapiens ADAM metallopeptidase domain 12 (ADAM12), transcript variant 2, mRNA [NM_021641]	GO:0005515|GO:0017124|GO:0005886|GO:0005576|GO:0007520|GO:0005739|GO:0007173|GO:0006508|GO:0005654|GO:0008270|GO:0016021|GO:0004222|GO:0007155|GO:0008237	NM_021641	Hs.594351	8038	151.635	134.411	7.88354	6.99873
1.17987	up	NR_024032	chr9:118650653-118650594	LINC00474	Homo sapiens long intergenic non-protein coding RNA 474 (LINC00474), long non-coding RNA [NR_024032]	GO:0008150|GO:0003674|GO:0005575	NR_024032	Hs.23367	58483	12.106	13.3269	3.93578	3.69715
1.13928	up	NM_004704	chr3:51967609-51967550	RRP9	Homo sapiens ribosomal RNA processing 9, small subunit (SSU) processome component, homolog (yeast) (RRP9), mRNA [NM_004704]	GO:0006364|GO:0030532|GO:0005730|GO:0005732|GO:0005634	NM_004704	Hs.153768	9136	135.19	195.032	7.70081	7.5127
1.12946	up	XR_425408	chr2:65258333-65258392	LOC102724233	PREDICTED: Homo sapiens uncharacterized LOC102724233 (LOC102724233), ncRNA [XR_425408]		XR_425408	Hs.674511	102724233	26.3554	31.931	5.13235	4.95671
1.13932	up	NM_005448	chrX:50659411-50659470	BMP15	Homo sapiens bone morphogenetic protein 15 (BMP15), mRNA [NM_005448]	GO:0010862|GO:0042981|GO:0007292|GO:0030509|GO:0060395|GO:0005125|GO:0005160|GO:0005615|GO:0060016|GO:0001541|GO:0005737|GO:0043408|GO:0048468|GO:0045893|GO:0008083	NM_005448	Hs.532692	9210	38.9255	48.6971	5.75312	5.56494
1.20589	up	NR_002929	chr1:202843170-202843229	LOC148709	Homo sapiens actin pseudogene (LOC148709), non-coding RNA [NR_002929]		NR_002929	Hs.162880	148709	2768.45	3449.5	11.9474	11.6773
1.54355	up	NR_004404	chr1:28835168-28835227	SNORA73B	Homo sapiens small nucleolar RNA, H/ACA box 73B (SNORA73B), small nucleolar RNA [NR_004404]		NR_004404	Hs.469723	26768	284.862	318.177	8.82161	8.19536
1.33554	up	DB092099	chr14:80078042-80077983	lnc-DIO2-3	DB092099 TESTI4 Homo sapiens cDNA clone TESTI4041634 5', mRNA sequence [DB092099]			Hs.589247		211.741	270.131	8.38912	7.9717
1.31051	up	NM_178120	chr2:172953991-172954050	DLX1	Homo sapiens distal-less homeobox 1 (DLX1), transcript variant 1, mRNA [NM_178120]	GO:0045746|GO:0021544|GO:0048706|GO:0005634|GO:0009954|GO:0000122|GO:0043565|GO:0021766|GO:0043524|GO:0003682|GO:0048715|GO:0042475|GO:0021893|GO:0021882	NM_178120	Hs.407015	1745	58.9908	67.3942	6.40708	6.01695
1.1182	up	NM_019105	chr6:32010593-32010534	TNXB	Homo sapiens tenascin XB (TNXB), transcript variant XB, mRNA [NM_019105]	GO:0030036|GO:0005518|GO:0005578|GO:0005583|GO:0005615|GO:0031012|GO:0005622|GO:0016337|GO:0005178|GO:0007160|GO:0030199|GO:0032963|GO:0006631|GO:0006641|GO:0043506|GO:0043206|GO:0007155|GO:0008201|GO:0070062|GO:0048251	NM_019105	Hs.485104	7148	1190.8	1717.27	10.8013	10.6401
1.21484	up		chr4:144480005-144479946							19.324	21.097	4.64999	4.36922
1.09189	up	NR_026719	chr21:38592834-38592893	DSCR9	Homo sapiens Down syndrome critical region 9 (non-protein coding) (DSCR9), long non-coding RNA [NR_026719]	GO:0008150|GO:0003674|GO:0005575	NR_026719	Hs.505159	257203	335.933	538.821	9.07617	8.94935
1.59411	up	NM_001004689	chr1:248367005-248367064	OR2M3	Homo sapiens olfactory receptor, family 2, subfamily M, member 3 (OR2M3), mRNA [NM_001004689]	GO:0050911|GO:0004984|GO:0007186|GO:0005886|GO:0004930|GO:0016021	NM_001004689	Hs.553581	127062	45.9781	41.6767	6.01179	5.33904
1.50456	up	NM_032101	chr5:140799732-140799791	PCDHGB7	Homo sapiens protocadherin gamma subfamily B, 7 (PCDHGB7), transcript variant 2, mRNA [NM_032101]	GO:0005886|GO:0005509|GO:0016021|GO:0007156	NM_032101	Hs.368160	56099	12.534	10.8234	3.98328	3.39394
1.46774	up	NR_024591	chr22:22974270-22974211	POM121L1P	Homo sapiens POM121 transmembrane nucleoporin-like 1, pseudogene (POM121L1P), non-coding RNA [NR_024591]		NR_024591	Hs.367764	25812	24.0341	22.0986	4.98698	4.43339
1.37363	up	NM_022436	chr2:44040115-44040056	ABCG5	Homo sapiens ATP-binding cassette, sub-family G (WHITE), member 5 (ABCG5), mRNA [NM_022436]	GO:0042632|GO:0005515|GO:0007588|GO:0033344|GO:0046982|GO:0005886|GO:0007584|GO:0042493|GO:0017127|GO:0044281|GO:0055085|GO:0045796|GO:0005524|GO:0043235|GO:0030299|GO:0016324|GO:0010212|GO:0010949|GO:0015918|GO:0043190|GO:0016887	NM_022436	Hs.132992	64240	54.9976	59.0633	6.29993	5.84193
1.39426	up	NM_014168	chr2:170672009-170668981	METTL5	Homo sapiens methyltransferase like 5 (METTL5), transcript variant 1, mRNA [NM_014168]	GO:0008168|GO:0003676|GO:0032259	NM_014168	Hs.470553	29081	3532.91	3753.6	12.2786	11.7991
3.13109	up	NM_001024675	chr20:32256272-32256331	ACTL10	Homo sapiens actin-like 10 (ACTL10), mRNA [NM_001024675]		NM_001024675	Hs.592151	170487	142.459	73.6379	7.78761	6.14094
1.3769	up		chrX:15781042-15781101	CA5B	carbonic anhydrase VB, mitochondrial [Source:HGNC Symbol;Acc:HGNC:1378] [ENST00000380313]	GO:0005739|GO:0005759|GO:0015701|GO:0008270|GO:0044281|GO:0004089|GO:0006730			11238	25.8622	25.5175	5.10578	4.64436
1.12211	up	NM_002939	chr11:498093-498034	RNH1	Homo sapiens ribonuclease/angiogenin inhibitor 1 (RNH1), transcript variant 1, mRNA [NM_002939]	GO:0005515|GO:0005737|GO:0032311|GO:0008428|GO:0045765|GO:0006402|GO:0043086|GO:0070062	NM_002939	Hs.530687	6050	238.302	366.259	8.56131	8.3951
2.07761	up	NM_005400	chr2:46414736-46414795	PRKCE	Homo sapiens protein kinase C, epsilon (PRKCE), mRNA [NM_005400]	GO:0005515|GO:0050730|GO:2000650|GO:0010763|GO:0007173|GO:0018105|GO:0030838|GO:0032024|GO:0005856|GO:0043123|GO:0031663|GO:0035641|GO:0051209|GO:0005794|GO:0032467|GO:0030168|GO:0043278|GO:0032230|GO:0007049|GO:0035276|GO:0008543|GO:0045087|GO:0030546|GO:0004697|GO:0008047|GO:0019899|GO:0035669|GO:0038096|GO:0051301|GO:0050996|GO:0048471|GO:0004699|GO:0005886|GO:0005783|GO:0090303|GO:0010811|GO:…	NM_005400	Hs.580351	5581	302.632	251.067	8.91861	7.86368
1.10561	up	NR_034118	chr22:42520497-42520556	NDUFA6-AS1	Homo sapiens NDUFA6 antisense RNA 1 (head to head) (NDUFA6-AS1), long non-coding RNA [NR_034118]		NR_034118	Hs.709677	100132273	89.9592	128.196	7.07433	6.92948
1.08922	up	NR_121188	chr9:74943-75002	PGM5P3-AS1	Homo sapiens PGM5P3 antisense RNA 1 (PGM5P3-AS1), transcript variant 1, long non-coding RNA [NR_121188]		NR_121188	Hs.552819	101929127	19.832	24.312	4.69505	4.57176
2.64682	up	AK097997	chr10:102764939-102764998	LZTS2	Homo sapiens cDNA FLJ40678 fis, clone THYMU2022660. [AK097997]	GO:0005515|GO:0051255|GO:0005813|GO:0008285|GO:0001822|GO:0005874|GO:0030496|GO:1900181|GO:0000910|GO:0051013|GO:0005737|GO:0007067|GO:0016055|GO:0090090|GO:0051168		Hs.523221	84445	316.079	203.875	8.98186	7.5776
5.73709	up	NM_080869	chr20:43752838-43752779	WFDC12	Homo sapiens WAP four-disulfide core domain 12 (WFDC12), mRNA [NM_080869]	GO:0010951|GO:0004867|GO:0005576|GO:0042742	NM_080869	Hs.352180	128488	108.562	29.7206	7.37439	4.85407
1.53809	up	AB306076	chr14:22409565-22409624		T cell receptor alpha variable 9-2 [Source:HGNC Symbol;Acc:HGNC:12154] [ENST00000390441]			Hs.494972		19.888	17.2537	4.69828	4.07714
1.01012	up		chr6:167871558-167871499							129.417	211.012	7.63825	7.62372
1.06432	up	NM_078476	chr6:26469772-26469831	BTN2A1	Homo sapiens butyrophilin, subfamily 2, member A1 (BTN2A1), transcript variant 2, mRNA [NM_078476]	GO:0006629|GO:0003674|GO:0005887|GO:0070062	NM_078476	Hs.159028	11120	425.66	684.597	9.39423	9.3043
1.17692	up	NM_024624	chr2:17851726-17847762	SMC6	Homo sapiens structural maintenance of chromosomes 6 (SMC6), transcript variant 2, mRNA [NM_024624]	GO:0005622|GO:0005515|GO:0000781|GO:0000724|GO:0030915|GO:0016605|GO:0000722|GO:0005730|GO:0005654|GO:0005634|GO:0005524|GO:0090398	NM_024624	Hs.526728	79677	284.349	416.418	8.82052	8.58551
1.14143	up	NM_020180	chr18:34823088-34823029	CELF4	Homo sapiens CUGBP, Elav-like family member 4 (CELF4), transcript variant 1, mRNA [NM_020180]	GO:0048026|GO:0017148|GO:0048025|GO:0042835|GO:0006376|GO:0005634|GO:0009790|GO:0003729|GO:0007281|GO:0005737|GO:0090394|GO:0000166|GO:0000381|GO:0000380|GO:0000900	NM_020180	Hs.435976	56853	141.457	204.47	7.77439	7.58354
1.06302	up	NM_001020658	chr1:31404653-31404594	PUM1	Homo sapiens pumilio RNA-binding family member 1 (PUM1), transcript variant 1, mRNA [NM_001020658]	GO:0006892|GO:0061024|GO:0006417|GO:0005829	NM_001020658	Hs.281707	9698	407.657	664.88	9.34429	9.25613
1.11949	up	NM_014290	chr9:100258236-100258295	TDRD7	Homo sapiens tudor domain containing 7 (TDRD7), transcript variant 1, mRNA [NM_014290]	GO:0005515|GO:0070306|GO:0007283|GO:0003729|GO:0007281|GO:0033391|GO:0005737|GO:0010608|GO:0047485|GO:0002089|GO:0005759|GO:0035770|GO:0043186	NM_014290	Hs.193842	23424	526.59	792.763	9.68708	9.52425
1.00363	up	XM_006711085	chr1:16863279-16863338	LOC102724970	PREDICTED: Homo sapiens putative uncharacterized protein FLJ35883-like (LOC102724970), mRNA [XM_006711085]		XM_006711085		102724970	20.6747	27.5703	4.76195	4.75672
1.72317	up		chr3:143346956-143347015		Q8TDQ3_HUMAN (Q8TDQ3) Ubiquitin-like protein SB72, partial (97%) [THC2773189]					10.6354	8.05324	3.73569	2.95063
1.06405	up	NM_148894	chr4:13612618-13612559	BOD1L1	Homo sapiens biorientation of chromosomes in cell division 1-like 1 (BOD1L1), mRNA [NM_148894]	GO:0005654|GO:0003677	NM_148894	Hs.744935	259282	528.359	834.984	9.69196	9.6024
1.4894	up		chr10:95185557-95185498	MYOF	myoferlin [Source:HGNC Symbol;Acc:HGNC:3656] [ENST00000371488]	GO:0005515|GO:0031965|GO:0030947|GO:0005886|GO:0008015|GO:0007520|GO:0005635|GO:0031410|GO:0043231|GO:0034605|GO:0005543|GO:0006936|GO:0005901|GO:0001778|GO:0016021|GO:0030659|GO:0070062			26509	1075.37	1180.47	10.6746	10.0998
1.17887	up	NM_017654	chr7:92729841-92729782	SAMD9	Homo sapiens sterile alpha motif domain containing 9 (SAMD9), transcript variant 1, mRNA [NM_017654]	GO:0005515|GO:0005737|GO:0043231	NM_017654	Hs.65641	54809	8.55168	9.30958	3.41502	3.17762
1.38116	up	AK123258	chr6:11717597-11714742	ADTRP	androgen-dependent TFPI-regulating protein [Source:HGNC Symbol;Acc:HGNC:21214] [ENST00000514824]	GO:0005886|GO:0016021		Hs.126409	84830	32.9745	33.5226	5.49309	5.02721
1.12889	up	NM_002657	chr20:30784257-30784198	PLAGL2	Homo sapiens pleiomorphic adenoma gene-like 2 (PLAGL2), mRNA [NM_002657]	GO:0043565|GO:0006629|GO:0001077|GO:0003700|GO:0045944|GO:2001244|GO:0005634|GO:0009791|GO:0046872|GO:0006351|GO:0034378	NM_002657	Hs.154104	5326	142.304	208.965	7.78594	7.61103
1.03008	up	NM_000534	chr2:190732610-190738235	PMS1	Homo sapiens PMS1 postmeiotic segregation increased 1 (S. cerevisiae) (PMS1), transcript variant 1, mRNA [NM_000534]	GO:0032389|GO:0030983|GO:0003697|GO:0042493|GO:0005634|GO:0006298|GO:0016887|GO:0005524|GO:0003677	NM_000534	Hs.111749	5378	212.166	354.555	8.3924	8.34964
2.07765	up	NR_003367	chr8:129113404-129113463	PVT1	Homo sapiens Pvt1 oncogene (non-protein coding) (PVT1), long non-coding RNA [NR_003367]		NR_003367	Hs.133107	5820	1297.49	1008.63	10.927	9.87203
1.12329	up	NM_207437	chr12:124419946-124420005	DNAH10	Homo sapiens dynein, axonemal, heavy chain 10 (DNAH10), mRNA [NM_207437]	GO:0005929|GO:0005737|GO:0030286|GO:0008152|GO:0005874|GO:0003777|GO:0016887|GO:0005524|GO:0007018	NM_207437	Hs.622654	196385	31.6561	39.5469	5.43014	5.26242
1.2625	up	NM_213674	chr9:35682147-35682088	TPM2	Homo sapiens tropomyosin 2 (beta) (TPM2), transcript variant Tpm2.1, mRNA [NM_213674]	GO:0005862|GO:0030049|GO:0006936|GO:0043462|GO:0003779|GO:0008307|GO:0005829	NM_213674	Hs.300772	7169	7695.01	8229.83	13.2852	12.9489
1.09168	up	NM_053024	chr3:149683394-149683335	PFN2	Homo sapiens profilin 2 (PFN2), transcript variant 1, mRNA [NM_053024]	GO:0005515|GO:0030036|GO:2000300|GO:0005546|GO:0032781|GO:0003785|GO:1900028|GO:0005737|GO:0033138|GO:0030838|GO:0043195|GO:0032233|GO:0051496|GO:0030837|GO:0005856|GO:0070062|GO:0000774|GO:0010633	NM_053024	Hs.91747	5217	433.881	683.025	9.42624	9.29969
1.10719	up	NM_152274	chrX:152853470-152853411	FAM58A	Homo sapiens family with sequence similarity 58, member A (FAM58A), transcript variant 1, mRNA [NM_152274]	GO:0005515|GO:0006355|GO:0019901|GO:0045860|GO:0016591|GO:0030295|GO:0000079|GO:0043410	NM_152274	Hs.496943	92002	1787.02	2534.52	11.3685	11.2216
1.77534	up	NM_032286	chr5:6374450-6372669	MED10	Homo sapiens mediator complex subunit 10 (MED10), mRNA [NM_032286]	GO:0005515|GO:0010467|GO:0006367|GO:0001104|GO:0045944|GO:0019827|GO:0016592|GO:0005654	NM_032286	Hs.13885	84246	312.485	305.452	8.96466	8.13656
1.17377	up	NM_003978	chr15:77329455-77329514	PSTPIP1	Homo sapiens proline-serine-threonine phosphatase interacting protein 1 (PSTPIP1), mRNA [NM_003978]	GO:0005515|GO:0048471|GO:0001725|GO:0005826|GO:0019903|GO:0003779|GO:0032154|GO:0035872|GO:0030027|GO:0005829|GO:0006897|GO:0007165|GO:0006954|GO:0016020|GO:0045087|GO:0001931|GO:0007155	NM_003978	Hs.129758	9051	55.7782	70.8767	6.32009	6.08894
1.15094	up	NM_032027	chr1:62166666-62166607	TM2D1	Homo sapiens TM2 domain containing 1 (TM2D1), mRNA [NM_032027]	GO:0001540|GO:0007186|GO:0005887|GO:0004930|GO:0005654|GO:0097190	NM_032027	Hs.656790	83941	128.031	183.897	7.6227	7.41988
1.27139	up	NM_031293	chr16:72153134-72153075	PMFBP1	Homo sapiens polyamine modulated factor 1 binding protein 1 (PMFBP1), transcript variant 1, mRNA [NM_031293]	GO:0005737	NM_031293	Hs.714939	83449	55.1698	64.3871	6.30339	5.95698
1.20859	up	NR_023342	chr21:31993110-31993169	KRTAP20-4	Homo sapiens keratin associated protein 20-4 (KRTAP20-4), non-coding RNA [NR_023342]	GO:0005882	NR_023342	Hs.580879	100151643	30.6241	35.2782	5.37597	5.10264
1.64899	up		chr7:156058902-156058961							58.5594	52.5296	6.39682	5.67524
1.39904	up	NM_080833	chr20:60987695-60986009	RBBP8NL	Homo sapiens RBBP8 N-terminal like (RBBP8NL), mRNA [NM_080833]	GO:0005615	NM_080833	Hs.180374	140893	92.7044	104.117	7.11911	6.63468
3.15653	up	NM_145754	chr8:145694875-145694934	KIFC2	Homo sapiens kinesin family member C2 (KIFC2), mRNA [NM_145754]	GO:0008017|GO:0005871|GO:0005737|GO:0008152|GO:0005874|GO:0003777|GO:0016887|GO:0005524|GO:0007018	NM_145754	Hs.528713	90990	96.2027	47.1869	7.17952	5.52118
1.71719	up	NM_014953	chr13:73330377-73330318	DIS3	Homo sapiens DIS3 exosome endoribonuclease and 3'-5' exoribonuclease (DIS3), transcript variant 1, mRNA [NM_014953]	GO:0005515|GO:0016075|GO:0010467|GO:0090305|GO:0003723|GO:0006364|GO:0005730|GO:0043928|GO:0071034|GO:0000178|GO:0005829|GO:0043547|GO:0005085|GO:0004519|GO:0016020|GO:0000175|GO:0000176|GO:0005654|GO:0000288	NM_014953	Hs.744104	22894	28.3163	22.5981	5.24891	4.46886
1.24361	up	NM_003868	chrX:76711799-76711858	FGF16	Homo sapiens fibroblast growth factor 16 (FGF16), mRNA [NM_003868]	GO:0008286|GO:0048011|GO:0048015|GO:0007267|GO:0005104|GO:0005576|GO:2000546|GO:0005615|GO:0070349|GO:0009266|GO:0007165|GO:0043405|GO:0007173|GO:0008543|GO:0045087|GO:0001936|GO:0008152|GO:0009887|GO:0008083|GO:0038095	NM_003868	Hs.666364	8823	46.6685	54.3055	6.03523	5.72069
6.54817	up	NM_024943	chr4:38969231-38969172	TMEM156	Homo sapiens transmembrane protein 156 (TMEM156), transcript variant 1, mRNA [NM_024943]	GO:0016021	NM_024943	Hs.374147	80008	396.906	101.053	9.30216	6.59107
1.25312	up	NM_021069	chr4:186515040-186510881	SORBS2	Homo sapiens sorbin and SH3 domain containing 2 (SORBS2), transcript variant 2, mRNA [NM_021069]	GO:0005515|GO:0048471|GO:0030018|GO:0005886|GO:0019904|GO:0005634|GO:0015629|GO:0046872|GO:0008150|GO:0016477|GO:0005200|GO:0007015|GO:0007155|GO:0008307|GO:0008093	NM_021069	Hs.655143	8470	11.2493	11.6206	3.82462	3.4991
1.33669	up	NM_001004311	chr2:71012699-71012640	FIGLA	Homo sapiens folliculogenesis specific basic helix-loop-helix (FIGLA), mRNA [NM_001004311]	GO:0043565|GO:0005667|GO:0006355|GO:0046983|GO:0007275|GO:0005634|GO:0048599|GO:0006351|GO:0008134	NM_001004311	Hs.407636	344018	11.2293	10.8777	3.82214	3.40347
1.58302	up	NM_022131	chr3:140286379-140286438	CLSTN2	Homo sapiens calsyntenin 2 (CLSTN2), mRNA [NM_022131]	GO:0000139|GO:0045211|GO:0005509|GO:0005789|GO:0016021|GO:0007156	NM_022131	Hs.158529	64084	13.2495	10.866	4.06473	3.40205
1.40239	up	NM_006059	chr9:133914335-133914394	LAMC3	Homo sapiens laminin, gamma 3 (LAMC3), mRNA [NM_006059]	GO:0000904|GO:0060041|GO:0016020|GO:0030198|GO:0014002|GO:0005198|GO:0005578|GO:0005576|GO:0007155|GO:0007601|GO:0005604	NM_006059	Hs.201805	10319	17.1818	16.1916	4.4671	3.97921
1.21323	up		chr15:043885724-043885783		Q70CD4_EIMTE (Q70CD4) Surface antigen 2 precursor, partial (6%) [THC2631252]					399.015	569.208	9.30979	9.03094
1.21344	up	NM_019088	chr19:39876843-39876784	PAF1	Homo sapiens Paf1, RNA polymerase II associated factor, homolog (S. cerevisiae) (PAF1), transcript variant 1, mRNA [NM_019088]	GO:0005515|GO:0006378|GO:0033523|GO:0000993|GO:0000122|GO:0001711|GO:0006351|GO:0071222|GO:0045638|GO:0045944|GO:0003682|GO:0019827|GO:0032968|GO:0016593|GO:0016055|GO:0010390|GO:0031442	NM_019088	Hs.466714	54623	339.621	488.376	9.09219	8.81308
1.15305	up	AK097098	chr14:69262570-69262511		Homo sapiens cDNA FLJ39779 fis, clone SPLEN2001945. [AK097098]			Hs.734777		1281.63	1808.15	10.9089	10.7035
1.00358	up	NM_000200	chr4:70898958-70902030	HTN3	Homo sapiens histatin 3 (HTN3), mRNA [NM_000200]	GO:0005515|GO:0050832|GO:0031640|GO:0005576|GO:0031214|GO:0046872|GO:0042742	NM_000200	Hs.654442	3347	12.8528	16.6046	4.01799	4.01284
3.58406	up	NM_152644	chr10:124609990-124608947	FAM24B	Homo sapiens family with sequence similarity 24, member B (FAM24B), transcript variant 1, mRNA [NM_152644]	GO:0005576	NM_152644	Hs.114648	196792	284.108	132.58	8.81926	6.97767
1.10558	up	NM_207660	chr14:89041174-89042219	ZC3H14	Homo sapiens zinc finger CCCH-type containing 14 (ZC3H14), transcript variant 2, mRNA [NM_207660]	GO:0005515|GO:0005737|GO:0016607|GO:0005730|GO:0005654|GO:0005634|GO:0046872	NM_207660	Hs.686171	79882	163.983	249.731	8.00053	7.85572
1.64523	up	NM_033171	chr21:41033636-41033695	B3GALT5	Homo sapiens UDP-Gal:betaGlcNAc beta 1,3-galactosyltransferase, polypeptide 5 (B3GALT5), transcript variant 3, mRNA [NM_033171]	GO:0005794|GO:0000139|GO:0008499|GO:0005783|GO:0006486|GO:0016021	NM_033171	Hs.733638	10317	14.6233	11.6407	4.21958	3.50129
1.31879	up	NM_004994	chr20:44645121-44645180	MMP9	Homo sapiens matrix metallopeptidase 9 (gelatinase B, 92kDa gelatinase, 92kDa type IV collagenase) (MMP9), mRNA [NM_004994]	GO:0005515|GO:0051549|GO:0005518|GO:0035987|GO:0050900|GO:2001258|GO:0005615|GO:0042802|GO:0022617|GO:0007411|GO:0030198|GO:0030574|GO:0006508|GO:0030225|GO:1900122|GO:0070062|GO:0043065|GO:0048013|GO:0007566|GO:0005578|GO:0005576|GO:0001501|GO:0004175|GO:0001503|GO:0008270|GO:0004222	NM_004994	Hs.297413	4318	105.33	128.095	7.32741	6.92819
1.26543	up	NM_004249	chr4:13369441-13369382	RAB28	Homo sapiens RAB28, member RAS oncogene family (RAB28), transcript variant 2, mRNA [NM_004249]	GO:0005737|GO:0005886|GO:0007264|GO:0035253|GO:0008152|GO:0003924|GO:0019003|GO:0005525|GO:0036064	NM_004249	Hs.656060	9364	738.279	974.52	10.1653	9.82568
1.31613	up	BC054009	chr8:76402375-76402434	HNF4G	hepatocyte nuclear factor 4, gamma [Source:HGNC Symbol;Acc:HGNC:5026] [ENST00000396419]	GO:0010467|GO:0003700|GO:0006367|GO:0006357|GO:0003707|GO:0043565|GO:0031018|GO:0043401|GO:0005654|GO:0008270|GO:0004879|GO:0045893|GO:0030522		Hs.241529	3174	48.4037	53.3924	6.09368	5.69738
1.17135	up	NM_054016	chr1:24291533-24291474	SRSF10	Homo sapiens serine/arginine-rich splicing factor 10 (SRSF10), transcript variant 2, mRNA [NM_054016]	GO:0000244|GO:0005515|GO:0006355|GO:0048025|GO:0003723|GO:0006376|GO:0005634|GO:0050733|GO:0005737|GO:0006406|GO:0016607|GO:0000166|GO:0000398|GO:0000375|GO:0016482|GO:0005654|GO:0051082	NM_054016	Hs.3530	10772	162.003	231.427	7.98322	7.75505
1.315	up	AK125684	chr10:79627888-79627947	LOC100131132	Homo sapiens cDNA FLJ43696 fis, clone TBAES2007964. [AK125684]			Hs.568869	100131132	63.9119	73.2134	6.5287	6.13364
1.28513	up	NM_018677	chr20:33515343-33515401	ACSS2	Homo sapiens acyl-CoA synthetase short-chain family member 2 (ACSS2), transcript variant 1, mRNA [NM_018677]	GO:0008610|GO:0006805|GO:0016208|GO:0006069|GO:0019542|GO:0044281|GO:0005524|GO:0005829|GO:0043231|GO:0005737|GO:0019427|GO:0019413|GO:0005654|GO:0003987	NM_018677	Hs.517034	55902	225.833	301.571	8.48345	8.12153
1.15843	up		chr13:37064301-37064242		HIST1H2A pseudogene 6 [Source:HGNC Symbol;Acc:HGNC:42647] [ENST00000448609]					19.3903	22.2669	4.65663	4.44446
1.17393	up	AK124891	chr15:89936478-89936537	LOC100131654	Homo sapiens cDNA FLJ42901 fis, clone BRHIP3011241. [AK124891]			Hs.587277	100131654	35.3669	42.6719	5.60182	5.37047
1.48039	up	NM_004925	chr9:33441824-33441765	AQP3	Homo sapiens aquaporin 3 (Gill blood group) (AQP3), mRNA [NM_004925]	GO:0005215|GO:0005886|GO:0034219|GO:0009992|GO:0033280|GO:0002684|GO:0070295|GO:0016323|GO:0045616|GO:0005737|GO:0034220|GO:0005911|GO:0015250|GO:0015793|GO:0006810|GO:0042476|GO:0015204|GO:0006833|GO:0015254|GO:0032526|GO:0007588|GO:0055085|GO:0003091|GO:0051592|GO:0005887|GO:0016021|GO:0071918	NM_004925	Hs.234642	360	2547.12	2605.59	11.8293	11.2633
1.48149	up	NM_001144995	chr14:99981606-99981547	CCDC85C	Homo sapiens coiled-coil domain containing 85C (CCDC85C), mRNA [NM_001144995]	GO:0043296|GO:0021987|GO:0005923	NM_001144995	Hs.709288	317762	18.3554	16.4806	4.56985	4.00281
1.03668	up	NM_138418	chr16:698235-698294	FAM195A	Homo sapiens family with sequence similarity 195, member A (FAM195A), mRNA [NM_138418]		NM_138418	Hs.706105	84331	403.076	672.252	9.32681	9.27484
14.7774	up		chr2:143704873-143704932		Q9BVW3_HUMAN (Q9BVW3) Kynureninase (L-kynurenine hydrolase), isoform b, partial (40%) [THC2613185]					624.733	68.9469	9.93353	6.0482
1.04107	up	NM_147204	chr12:110222193-110222134	TRPV4	Homo sapiens transient receptor potential cation channel, subfamily V, member 4 (TRPV4), transcript variant 2, mRNA [NM_147204]	GO:0008017|GO:0005516|GO:0043622|GO:0006884|GO:0034605|GO:0030103|GO:0034220|GO:0051015|GO:0005080|GO:0042169|GO:0005262|GO:0007231|GO:0005261|GO:0071476|GO:0019901|GO:0009986|GO:0031532|GO:0071470|GO:0048487|GO:0042538|GO:0030027|GO:0005929|GO:0046785|GO:0070509|GO:0010977|GO:0007043|GO:0070588|GO:0005925|GO:0005034|GO:0005881|GO:0005886|GO:0030175|GO:0007204|GO:0030426|GO:0005912|GO:0007015|GO:…	NM_147204	Hs.506713	59341	25.0329	32.7499	5.053	4.99493
7.7038	up	NM_001673	chr7:97481520-97481461	ASNS	Homo sapiens asparagine synthetase (glutamine-hydrolyzing) (ASNS), transcript variant 2, mRNA [NM_001673]	GO:0070981|GO:0031427|GO:0044281|GO:0032870|GO:0042803|GO:0030968|GO:0005829|GO:0034641|GO:0004066|GO:0009416|GO:0042149|GO:0006529|GO:0043200|GO:0032354|GO:0043066|GO:0048037|GO:0009636|GO:0008652|GO:0005524|GO:0009612|GO:0001889|GO:0045931|GO:0006987|GO:0044267|GO:0006541	NM_001673	Hs.489207	440	16227.1	2774.88	14.3039	11.3583
3.5854	up	NM_198540	chr19:41931342-41931283	B3GNT8	Homo sapiens UDP-GlcNAc:betaGal beta-1,3-N-acetylglucosaminyltransferase 8 (B3GNT8), mRNA [NM_198540]	GO:0006493|GO:0000139|GO:0030311|GO:0016262|GO:0016266|GO:0016021|GO:0044267|GO:0008378|GO:0070062|GO:0043687	NM_198540	Hs.441681	374907	362.506	173.147	9.17986	7.33773
1.39395	up	NM_153685	chr12:6803073-6803014	PIANP	Homo sapiens PILR alpha associated neural protein (PIANP), transcript variant 1, mRNA [NM_153685]	GO:0016323|GO:0005912|GO:0016021	NM_153685	Hs.44067	196500	26.9807	26.458	5.17187	4.69269
1.05151	up	NM_138785	chr6:149901799-149901858	GINM1	Homo sapiens glycoprotein integral membrane 1 (GINM1), mRNA [NM_138785]	GO:0016021|GO:0070062	NM_138785	Hs.438872	116254	361.687	598.267	9.17598	9.10352
1.18097	up	NM_022077	chr20:35944983-35945042	MANBAL	Homo sapiens mannosidase, beta A, lysosomal-like (MANBAL), transcript variant 1, mRNA [NM_022077]	GO:0016021	NM_022077	Hs.6126	63905	736.003	1047.34	10.1612	9.92118
1.66541	up	AB002446	chr5:114504690-114504749	LOC728254	Homo sapiens mRNA, clone: sF2, from chromosome 5q21-q22. [AB002446]			Hs.519514	728254	2035.67	1939.85	11.5548	10.819
2.09658	up	XM_005273526	chr8:23432812-23432871	SLC25A37	solute carrier family 25 (mitochondrial iron transporter), member 37 [Source:HGNC Symbol;Acc:HGNC:29786] [ENST00000519973]	GO:0048250|GO:0005743|GO:0005381|GO:0044281|GO:0016021|GO:0055072|GO:0034755	XM_005273526	Hs.596025	51312	911.429	725.343	10.4572	9.38918
1.44154	up	AK127681	chr2:70237008-70236949	LOC100128333	Homo sapiens cDNA FLJ45779 fis, clone NETRP2005282. [AK127681]			Hs.683646	100128333	52.4652	53.2766	6.2204	5.69279
1.25935	up	NM_138798	chr2:99787060-99787001	MITD1	Homo sapiens MIT, microtubule interacting and transport, domain containing 1 (MITD1), mRNA [NM_138798]	GO:0005515|GO:0032091|GO:0000281|GO:0019904|GO:0030496|GO:0042803|GO:0043231|GO:0000920|GO:0071985|GO:0031902|GO:0035091|GO:0019898|GO:0070062	NM_138798	Hs.14222	129531	479.667	650.879	9.55876	9.22608
1.11846	up	NM_001265594	chr1:6528219-6528160	PLEKHG5	Homo sapiens pleckstrin homology domain containing, family G (with RhoGef domain) member 5 (PLEKHG5), transcript variant 8, mRNA [NM_001265594]	GO:0051056|GO:0048471|GO:0048011|GO:0035767|GO:0043065|GO:0005886|GO:0007264|GO:0030139|GO:0097190|GO:0030027|GO:0005829|GO:0005737|GO:0005911|GO:0032321|GO:0004871|GO:0005089|GO:0043123	NM_001265594	Hs.284232	57449	929.713	1379.12	10.4812	10.3197
1.03716	up	NR_046107	chr9:138076863-138076922	LOC401557	Homo sapiens uncharacterized LOC401557 (LOC401557), long non-coding RNA [NR_046107]		NR_046107	Hs.640138	401557	72.2006	106.133	6.71317	6.66053
1.1699	up	NM_004246	chr17:9765347-9765406	GLP2R	Homo sapiens glucagon-like peptide 2 receptor (GLP2R), mRNA [NM_004246]	GO:0008284|GO:0005886|GO:0071377|GO:0004930|GO:0007188|GO:0016021|GO:0004967	NM_004246	Hs.248202	9340	12.2315	13.5688	3.95054	3.72416
1.04818	up	NM_181054	chr14:62214845-62214904	HIF1A	Homo sapiens hypoxia inducible factor 1, alpha subunit (basic helix-loop-helix transcription factor) (HIF1A), transcript variant 2, mRNA [NM_181054]	GO:0042541|GO:0005515|GO:0010468|GO:0003700|GO:0003705|GO:0001755|GO:0000989|GO:0001947|GO:0006879|GO:0007219|GO:0042789|GO:0031625|GO:0035035|GO:0006089|GO:0019901|GO:0014850|GO:0001892|GO:0032722|GO:0030502|GO:0008542|GO:0032963|GO:0019896|GO:0005654|GO:0019899|GO:0032364|GO:0008134|GO:0030949|GO:0032007|GO:0021987|GO:0042826|GO:0035257|GO:0005634|GO:0001837|GO:0010870|GO:0005829|GO:0005737|GO:…	NM_181054	Hs.597216	3091	1501.65	2269.28	11.1242	11.0563
1.24285	up	NM_022662	chr2:112582737-112582584	ANAPC1	Homo sapiens anaphase promoting complex subunit 1 (ANAPC1), mRNA [NM_022662]	GO:0007094|GO:0007067|GO:0070979|GO:0005680|GO:0051437|GO:0005654|GO:0051436|GO:0000278|GO:0031145|GO:0051439|GO:0051301|GO:0005829	NM_022662	Hs.436527	64682	16.9073	17.8058	4.44038	4.12672
1.04093	up	NM_000488	chr1:173873103-173873044	SERPINC1	Homo sapiens serpin peptidase inhibitor, clade C (antithrombin), member 1 (SERPINC1), mRNA [NM_000488]	GO:0005515|GO:0005886|GO:0004867|GO:0007584|GO:0005576|GO:0072562|GO:0002020|GO:0005615|GO:2000266|GO:0010951|GO:0007596|GO:0050728|GO:0008201|GO:0070062	NM_000488	Hs.75599	462	9.143	11.2507	3.50918	3.45131
1.13148	up	NM_130806	chr13:32367042-32367101	RXFP2	Homo sapiens relaxin/insulin-like family peptide receptor 2 (RXFP2), transcript variant 1, mRNA [NM_130806]	GO:0043066|GO:0008285|GO:0005886|GO:0030819|GO:0016021|GO:0007189|GO:0001556|GO:0017046|GO:0007193|GO:0008584|GO:0016500	NM_130806	Hs.680763	122042	14.2462	16.4293	4.17637	3.99815
1.40525	up	NM_080801	chr10:71718811-71718870	COL13A1	Homo sapiens collagen, type XIII, alpha 1 (COL13A1), transcript variant 5, mRNA [NM_080801]	GO:0005515|GO:0005886|GO:0005576|GO:0005600|GO:0030154|GO:0001958|GO:0016337|GO:0007160|GO:0022617|GO:0030198|GO:0005911|GO:0030574|GO:0005788|GO:0008201|GO:0001763	NM_080801	Hs.695934	1305	13.7302	12.7277	4.12353	3.63271
1.70799	up	NM_006059	chr9:133963144-133963203	LAMC3	Homo sapiens laminin, gamma 3 (LAMC3), mRNA [NM_006059]	GO:0000904|GO:0060041|GO:0016020|GO:0030198|GO:0014002|GO:0005198|GO:0005578|GO:0005576|GO:0007155|GO:0007601|GO:0005604	NM_006059	Hs.201805	10319	50.4423	43.2131	6.1595	5.3872
1.12682	up	AK127723	chr12:130518100-130518041	LOC100190940					100190940	17.5196	20.4741	4.49852	4.32627
1.2342	up	NM_130803	chr11:64571867-64571808	MEN1	Homo sapiens multiple endocrine neoplasia I (MEN1), transcript variant e1E, mRNA [NM_130803]	GO:0051974|GO:0005515|GO:0010467|GO:0006367|GO:0044212|GO:0048704|GO:0046329|GO:0003690|GO:0000165|GO:0051781|GO:0007179|GO:0030674|GO:0000785|GO:0009411|GO:0010332|GO:0000400|GO:0060135|GO:0000403|GO:0000122|GO:0045786|GO:0032925|GO:0018024|GO:0043280|GO:0043234|GO:0006281|GO:0002076|GO:0007420|GO:0005654|GO:0045892|GO:0008285|GO:0045736|GO:0005634|GO:0032154|GO:0016363|GO:0043433|GO:0005829|GO:…	NM_130803	Hs.423348	4221	113.338	149.125	7.44525	7.14167
1.17742	up	NM_033109	chr2:55862315-55862256	PNPT1	Homo sapiens polyribonucleotide nucleotidyltransferase 1 (PNPT1), mRNA [NM_033109]	GO:0097222|GO:0005515|GO:0000962|GO:0000965|GO:0035458|GO:0000964|GO:0043457|GO:0035928|GO:0035927|GO:0005739|GO:0070207|GO:0005758|GO:0008266|GO:0005737|GO:0051260|GO:2000772|GO:0045926|GO:0000957|GO:0043631|GO:0000958|GO:0006402|GO:0006401|GO:0071850|GO:0071042|GO:0004654|GO:0034046|GO:0035198|GO:2000627|GO:0070584|GO:0000175|GO:0016020|GO:0045025|GO:0034599|GO:0061014	NM_033109	Hs.388733	87178	62.8717	80.9381	6.50287	6.26724
1.01063	up	NM_014856	chr1:153902036-153901977	DENND4B	Homo sapiens DENN/MADD domain containing 4B (DENND4B), mRNA [NM_014856]	GO:0017112|GO:0005794|GO:0032483|GO:0032851|GO:0005654|GO:0005634	NM_014856	Hs.744878	9909	1135.08	1838.72	10.7419	10.7267
1.58122	up	NM_001219	chr7:128410369-128410428	CALU	Homo sapiens calumenin (CALU), transcript variant 1, mRNA [NM_001219]	GO:0005515|GO:0042470|GO:0008150|GO:0005794|GO:0016020|GO:0007596|GO:0005783|GO:0005509|GO:0002576|GO:0033018|GO:0030168|GO:0005576	NM_001219	Hs.743262	813	600.693	645.826	9.87658	9.21555
1.19398	up		chr7:3197966-3197907	LOC100129603	Q16673_HUMAN (Q16673) PMS7 protein (HPMS7 protein) (Fragment), partial (11%) [THC2638383]				100129603	31.3037	36.6577	5.40868	5.15291
1.328	up	NM_001002811	chr1:144890739-144890680	PDE4DIP	Homo sapiens phosphodiesterase 4D interacting protein (PDE4DIP), transcript variant 5, mRNA [NM_001002811]	GO:0005515|GO:0005813|GO:0005737|GO:0005794|GO:0005634|GO:0030016|GO:0019899|GO:0043623	NM_001002811	Hs.731111	9659	44.8338	48.7052	5.97456	5.56531
2.1852	up	NM_004126	chr7:93555764-93555823	GNG11	Homo sapiens guanine nucleotide binding protein (G protein), gamma 11 (GNG11), mRNA [NM_004126]	GO:0007165|GO:0006112|GO:0007186|GO:0005886|GO:0071377|GO:0005834|GO:0003924|GO:0044281|GO:0004871	NM_004126	Hs.83381	2791	5176.36	3384.07	12.7761	11.6484
1.04472	up	NM_058230	chr5:178311237-178311296	ZNF354B	Homo sapiens zinc finger protein 354B (ZNF354B), mRNA [NM_058230]	GO:0006355|GO:0003700|GO:0005634|GO:0003677|GO:0046872|GO:0006351	NM_058230	Hs.724051	117608	58.3361	84.3126	6.39147	6.32836
1.3353	up	NM_182499	chr1:154517305-154517364	TDRD10	Homo sapiens tudor domain containing 10 (TDRD10), transcript variant 2, mRNA [NM_182499]	GO:0000166|GO:0003723	NM_182499	Hs.387671	126668	64.3117	72.5216	6.53969	6.12253
1.06319	up	NM_023921	chr12:10978070-10978011	TAS2R10	Homo sapiens taste receptor, type 2, member 10 (TAS2R10), mRNA [NM_023921]	GO:0033038|GO:0007186|GO:0005886|GO:0008527|GO:0016021|GO:0001580	NM_023921	Hs.533756	50839	39.9429	53.6514	5.79313	5.70474
1.93096	up	NM_001025579	chr17:8371379-8371438	NDEL1	Homo sapiens nudE neurodevelopment protein 1-like 1 (NDEL1), transcript variant 1, mRNA [NM_001025579]	GO:0005515|GO:0008017|GO:0008090|GO:0007100|GO:0001833|GO:0045773|GO:0000132|GO:0005635|GO:0005829|GO:0051642|GO:0005737|GO:0007059|GO:0048680|GO:0047496|GO:0021799|GO:0043203|GO:0006508|GO:0031252|GO:0060053|GO:0060052|GO:0005813|GO:0005871|GO:0043014|GO:0005874|GO:0021955|GO:0048487|GO:0005819|GO:0005730|GO:0032864|GO:0051303|GO:0070012|GO:0016477|GO:0007020|GO:0010975|GO:0000777|GO:0000776|GO:…	NM_001025579	Hs.372123	81565	2131.65	1734.7	11.6012	10.6519
1.17552	up	NM_201400	chr16:5134996-5134937	EEF2KMT	Homo sapiens eukaryotic elongation factor 2 lysine methyltransferase (EEF2KMT), transcript variant 1, mRNA [NM_201400]	GO:0005515|GO:0005737|GO:0016279|GO:0018023	NM_201400	Hs.406461	196483	73.1713	95.0656	6.73587	6.50257
1.64171	up	NM_031476	chr16:84942138-84942197	CRISPLD2	Homo sapiens cysteine-rich secretory protein LCCL domain containing 2 (CRISPLD2), mRNA [NM_031476]	GO:0031012|GO:0030133|GO:0060325|GO:0030324|GO:0030198|GO:0008201|GO:0070062	NM_031476	Hs.513779	83716	29.9334	25.1765	5.33794	4.62274
1.18642	up	NM_006139	chr2:204599903-204599962	CD28	Homo sapiens CD28 molecule (CD28), transcript variant 1, mRNA [NM_006139]	GO:0005515|GO:0051897|GO:0050852|GO:0005886|GO:0002863|GO:0031295|GO:0042089|GO:0002020|GO:0005829|GO:0042802|GO:0007173|GO:0045944|GO:0006959|GO:0042102|GO:0046641|GO:0016032|GO:0045070|GO:0001772|GO:0048011|GO:0048015|GO:0045840|GO:0045727|GO:0014068|GO:0015026|GO:0097190|GO:0050690|GO:0045086|GO:0045066|GO:0008543|GO:0005887|GO:0045087|GO:0005070|GO:0045060|GO:0048304|GO:0009897|GO:0007166|GO:…	NM_006139	Hs.443123	940	97.2294	129.784	7.19424	6.94762
1.20538	up	NM_001319	chr19:1980005-1980195	CSNK1G2	Homo sapiens casein kinase 1, gamma 2 (CSNK1G2), mRNA [NM_001319]	GO:0051219|GO:0005515|GO:0006665|GO:0042277|GO:0000287|GO:0030148|GO:0008360|GO:0090263|GO:0005634|GO:0044281|GO:0005524|GO:0005829|GO:0006897|GO:0007165|GO:0046777|GO:0001948|GO:0018105|GO:0016020|GO:0004674|GO:0006468|GO:0016055	NM_001319	Hs.651905	1455	102.133	135.186	7.27593	7.00645
2.22607	up	NM_005356	chr1:32751432-32751491	LCK	Homo sapiens LCK proto-oncogene, Src family tyrosine kinase (LCK), transcript variant 2, mRNA [NM_005356]	GO:0005515|GO:0042542|GO:0006882|GO:0050900|GO:0010043|GO:0032403|GO:0042802|GO:0001948|GO:0042609|GO:0070474|GO:0007173|GO:0042127|GO:0051117|GO:0000242|GO:0038083|GO:0042169|GO:0070062|GO:0051209|GO:0019901|GO:0019903|GO:0007568|GO:0045588|GO:0030168|GO:2001244|GO:0051249|GO:0031234|GO:0008543|GO:0050870|GO:0016311|GO:0045087|GO:0045121|GO:0038095|GO:0043548|GO:0050853|GO:0050852|GO:0005886|GO:…	NM_005356	Hs.470627	3932	155.821	114.813	7.92537	6.77087
1.96302	up	NM_016599	chr4:120108443-120108502	MYOZ2	Homo sapiens myozenin 2 (MYOZ2), mRNA [NM_016599]	GO:0005515|GO:0030346|GO:0008150|GO:0030018|GO:0031433|GO:0003779|GO:0015629|GO:0030017	NM_016599	Hs.732122	51778	37.521	27.0661	5.70187	4.7288
1.45608	up	NM_014106	chr15:35270627-35270568	ZNF770	Homo sapiens zinc finger protein 770 (ZNF770), mRNA [NM_014106]	GO:0006366|GO:0006357|GO:0000981|GO:0005634|GO:0003677|GO:0046872	NM_014106	Hs.744990	54989	1781.66	1947.04	11.3654	10.8233
3.48023	up		chr4:165878012-165877953							2192.15	982.945	11.6356	9.83645
2.2423	up	NM_005101	chr1:949567-949626	ISG15	Homo sapiens ISG15 ubiquitin-like modifier (ISG15), mRNA [NM_005101]	GO:0005515|GO:0032020|GO:0019221|GO:0005576|GO:0005829|GO:0032649|GO:0051607|GO:0060337|GO:0045648|GO:0045087|GO:0019941|GO:0016032|GO:0031386|GO:0034340|GO:0031397|GO:0032480|GO:0042742|GO:0045071	NM_005101	Hs.458485	9636	436.423	335.593	9.43488	8.2699
1.68115	up	XM_003118552	chr6:71122645-71122586	lnc-COL9A1-1	PREDICTED: Homo sapiens uncharacterized LOC100507172 (LOC100507172), mRNA [XM_003118552]			Hs.669000		63.9857	56.7144	6.53037	5.78092
1.39372	up	XR_425961	chr6:1617583-1617524	FLJ46552	PREDICTED: Homo sapiens FLJ46552 protein (FLJ46552), misc_RNA [XR_425961]		XR_425961	Hs.531363	401230	9.21863	8.55668	3.52345	3.04451
2.02493	up	NM_001142966	chr18:19085780-19085839	GREB1L	Homo sapiens growth regulation by estrogen in breast cancer-like (GREB1L), mRNA [NM_001142966]	GO:0016021	NM_001142966	Hs.149020	80000	23.5259	15.8302	4.9586	3.94073
1.33432	up	NM_001005781	chr2:203084816-203084757	SUMO1	Homo sapiens small ubiquitin-like modifier 1 (SUMO1), transcript variant 2, mRNA [NM_001005781]	GO:0005515|GO:0019221|GO:0032436|GO:0045202|GO:0005634|GO:0030425|GO:0043433|GO:0060334|GO:0032880|GO:0005737|GO:0090204|GO:0030578|GO:0031334|GO:0005643|GO:0019789|GO:0060021|GO:0031625|GO:0060333|GO:0031965|GO:0016925|GO:0005730|GO:0043392|GO:0006281|GO:0016607|GO:0016605|GO:0001650|GO:0005654|GO:0045892|GO:0044267|GO:0008134|GO:0043687	NM_001005781	Hs.81424	7341	685.572	862.563	10.0624	9.64629
1.21407	up		chr2:173808326-173808267							12.5413	13.3658	3.98432	3.70446
1.31943	up	NM_152399	chr4:122680578-122680519	TMEM155	Homo sapiens transmembrane protein 155 (TMEM155), mRNA [NM_152399]	GO:0005576	NM_152399	Hs.27524	132332	24.4057	24.9776	5.01106	4.61115
1.18414	up	NM_013389	chr7:44578461-44576528	NPC1L1	Homo sapiens NPC1-like 1 (NPC1L1), transcript variant 1, mRNA [NM_013389]	GO:0042632|GO:0005515|GO:0006695|GO:0017137|GO:0005886|GO:0042493|GO:0044281|GO:0031526|GO:0030301|GO:0030299|GO:0031489|GO:0007165|GO:0016324|GO:0008144|GO:0042157|GO:0015918|GO:0008158|GO:0016021|GO:0030659	NM_013389	Hs.567486	29881	67.2189	86.0919	6.60311	6.35927
1.23013	up	NM_033180	chr11:5345150-5345091	OR51B2	Homo sapiens olfactory receptor, family 51, subfamily B, member 2 (gene/pseudogene) (OR51B2), mRNA [NM_033180]	GO:0050911|GO:0004984|GO:0007186|GO:0005886|GO:0004930|GO:0016021	NM_033180	Hs.680163	79345	21.9627	23.9415	4.85476	4.55595
1.81494	up	NM_003876	chr17:21101502-21101443	TMEM11	Homo sapiens transmembrane protein 11 (TMEM11), transcript variant 1, mRNA [NM_003876]	GO:0005515|GO:0003674|GO:0005887|GO:0031305|GO:0007005	NM_003876	Hs.592945	8834	913.533	833.137	10.4605	9.60063
1.43566	up	NM_000741	chr11:46406728-46406669	CHRM4	Homo sapiens cholinergic receptor, muscarinic 4 (CHRM4), mRNA [NM_000741]	GO:0040012|GO:0007165|GO:0030054|GO:0005886|GO:0008283|GO:0005887|GO:0045211|GO:0007197|GO:0007213|GO:0016907|GO:0007166	NM_000741	Hs.248100	1132	32.5132	31.6947	5.46901	4.94729
1.26085	up	NM_022550	chr5:82500709-82554376	XRCC4	Homo sapiens X-ray repair complementing defective repair in Chinese hamster cells 4 (XRCC4), transcript variant 3, mRNA [NM_022550]	GO:0005515|GO:0051351|GO:0000793|GO:0030054|GO:0010165|GO:0016874|GO:0005634|GO:0048146|GO:0006303|GO:0006302|GO:0005829|GO:0043524|GO:0050769|GO:0016032|GO:0002328|GO:0005958|GO:0010332|GO:0071285|GO:0005813|GO:0033077|GO:0033152|GO:0045190|GO:0007417|GO:0008022|GO:0003677|GO:0001701|GO:0070419|GO:0032807|GO:0006281|GO:0051103|GO:0005654	NM_022550	Hs.567359	7518	197.08	265.325	8.28162	7.94723
1.55153	up	NM_001430	chr2:46613666-46613725	EPAS1	Homo sapiens endothelial PAS domain protein 1 (EPAS1), mRNA [NM_001430]	GO:0005515|GO:0006366|GO:0030324|GO:0061418|GO:0055072|GO:0005829|GO:0042415|GO:0045944|GO:0048469|GO:0043129|GO:0004871|GO:0035019|GO:0048625|GO:0035035|GO:0005667|GO:0001666|GO:0046982|GO:0071456|GO:0001892|GO:0043619|GO:0001525|GO:0003677|GO:0043565|GO:0007165|GO:0001077|GO:0002027|GO:0001974|GO:0030218|GO:0005654|GO:0007005|GO:0007601|GO:0008134	NM_001430	Hs.468410	2034	22612.5	18912	14.7393	14.1056
1.13546	up	NM_017966	chr11:60897849-60897790	VPS37C	Homo sapiens vacuolar protein sorting 37 homolog C (S. cerevisiae) (VPS37C), mRNA [NM_017966]	GO:0005515|GO:0000813|GO:0019082|GO:0019058|GO:0019068|GO:0015031|GO:0016197|GO:0031902|GO:0016032|GO:0061024|GO:0010008|GO:0048306|GO:0070062	NM_017966	Hs.523715	55048	556.807	824.115	9.76651	9.58323
1.18279	up	NM_000780	chr8:59403473-59403414	CYP7A1	Homo sapiens cytochrome P450, family 7, subfamily A, polypeptide 1 (CYP7A1), mRNA [NM_000780]	GO:0042632|GO:0006707|GO:0006805|GO:0005506|GO:0006699|GO:0044281|GO:0055085|GO:0043231|GO:0071397|GO:0070857|GO:0005789|GO:0008206|GO:0016125|GO:0071333|GO:0008123|GO:0044255|GO:0055114|GO:0020037	NM_000780	Hs.1644	1581	50.7296	62.9926	6.16972	5.92753
2.18287	up	NM_044472	chr1:22416563-22416622	CDC42	Homo sapiens cell division cycle 42 (CDC42), transcript variant 2, mRNA [NM_044472]	GO:0045859|GO:0005515|GO:0043497|GO:0046330|GO:0031424|GO:0035088|GO:0042802|GO:0031069|GO:0042692|GO:0051489|GO:0043525|GO:0043552|GO:0007173|GO:0007411|GO:0043025|GO:0007030|GO:0031274|GO:0046847|GO:0051017|GO:0007088|GO:0005815|GO:0019901|GO:0032467|GO:0045740|GO:0042059|GO:0030496|GO:0031435|GO:0030742|GO:0051149|GO:0048554|GO:0045087|GO:0038096|GO:0005925|GO:0034332|GO:0043005|GO:0003161|GO:…	NM_044472	Hs.467637	998	91.3949	65.1722	7.09807	5.97185
1.12411	up	NM_004131	chr14:25100295-25100236	GZMB	Homo sapiens granzyme B (granzyme 2, cytotoxic T-lymphocyte-associated serine esterase 1) (GZMB), mRNA [NM_004131]	GO:0001772|GO:0005515|GO:0004252|GO:0006915|GO:0005634|GO:0097193|GO:0043231|GO:0005829|GO:0005737|GO:0006955|GO:1900740|GO:0007219|GO:0016020|GO:0016485|GO:0019835|GO:0006508|GO:0008236|GO:0008626	NM_004131	Hs.1051	3002	79.446	108.757	6.86331	6.69453
1.08911	up	NM_178339	chr3:37441068-37441127	C3orf35	Homo sapiens chromosome 3 open reading frame 35 (C3orf35), transcript variant B, mRNA [NM_178339]	GO:0016021	NM_178339	Hs.475945	339883	70.6557	98.4685	6.67761	6.55446
1.51755	up	NM_030782	chr5:1318471-1318412	CLPTM1L	Homo sapiens CLPTM1-like (CLPTM1L), mRNA [NM_030782]	GO:0016020|GO:0006915|GO:0016021	NM_030782	Hs.444673	81037	806.514	885.839	10.2848	9.68309
2.93555	up	NR_024468	chr2:2330782-2330841	MYT1L-AS1	Homo sapiens MYT1L antisense RNA 1 (MYT1L-AS1), long non-coding RNA [NR_024468]		NR_024468	Hs.629472	730811	52.3858	25.895	6.21792	4.66429
1.50967	up	NM_201636	chr19:3599878-3595904	TBXA2R	Homo sapiens thromboxane A2 receptor (TBXA2R), transcript variant b, mRNA [NM_201636]	GO:0005515|GO:0001669|GO:0005886|GO:0007584|GO:0042493|GO:0030168|GO:0045777|GO:0007204|GO:0045766|GO:0043547|GO:0005085|GO:0006954|GO:0045907|GO:0007186|GO:0045987|GO:0005887|GO:0007596|GO:0019932|GO:0004961|GO:0032496	NM_201636	Hs.442530	6915	968.738	1060.24	10.5336	9.93938
1.70873	up	XR_133387	chr4:190942715-190942656		double homeobox 4 like 9 [Source:HGNC Symbol;Acc:HGNC:33855] [ENST00000449051]		XR_133387	Hs.742140		19.0019	14.8124	4.62106	3.84813
2.89211	up	NM_001164603	chr20:30956857-30956916	ASXL1	Homo sapiens additional sex combs like transcriptional regulator 1 (ASXL1), transcript variant 2, mRNA [NM_001164603]	GO:0005515|GO:0000790|GO:0045599|GO:0003714|GO:0003713|GO:0035359|GO:0000122|GO:0042974|GO:0003677|GO:0042975|GO:0046872|GO:0006351|GO:0035517|GO:0060348|GO:0048386|GO:0048387|GO:0035522|GO:0045944|GO:0032526|GO:0070062	NM_001164603	Hs.374043	171023	341.934	202.866	9.10352	7.57139
1.26118	up	NM_032012	chr9:111777792-111777733	TMEM245	Homo sapiens transmembrane protein 245 (TMEM245), mRNA [NM_032012]	GO:0008150|GO:0003674|GO:0016021	NM_032012	Hs.308074	23731	1800.19	2257.91	11.3793	11.0445
1.483	up	NM_030940	chr9:88889135-88887000	ISCA1	Homo sapiens iron-sulfur cluster assembly 1 (ISCA1), mRNA [NM_030940]	GO:0005739|GO:0051536|GO:0016226|GO:0005198|GO:0046872	NM_030940	Hs.449291	81689	280.325	325.334	8.79853	8.23002
1.16105	up	NM_015962	chr14:75203324-75203383	FCF1	Homo sapiens FCF1 rRNA-processing protein (FCF1), mRNA [NM_015962]	GO:0000462|GO:0032040|GO:0005730	NM_015962	Hs.579828	51077	674.987	975.321	10.0422	9.82682
1.27424	up	NM_014448	chr1:3397479-3397538	ARHGEF16	Homo sapiens Rho guanine nucleotide exchange factor (GEF) 16 (ARHGEF16), mRNA [NM_014448]	GO:0005515|GO:0030971|GO:0051056|GO:0048011|GO:0043065|GO:0007264|GO:0030165|GO:0032863|GO:0097190|GO:0032864|GO:0005829|GO:0060326|GO:0017048|GO:0005089|GO:0090004	NM_014448	Hs.87435	27237	671.648	888.822	10.0372	9.68758
8.57502	up	NM_198481	chr19:54544173-54544114	VSTM1	Homo sapiens V-set and transmembrane domain containing 1 (VSTM1), transcript variant 1, mRNA [NM_198481]	GO:0016021|GO:0005615|GO:0005125|GO:0002376	NM_198481	Hs.444431	284415	212.06	40.3404	8.3916	5.29146
1.67625	up	NM_001290253	chr7:154379546-154379605	DPP6	Homo sapiens dipeptidyl-peptidase 6 (DPP6), transcript variant 5, mRNA [NM_001290253]	GO:0006508|GO:0008236|GO:0016021|GO:0008239|GO:0019228|GO:0070062	NM_001290253	Hs.703229	1804	45.0304	38.7798	5.98153	5.2363
2.41173	up	AY358123	chr2:10143804-10143745	lnc-CYS1-3	Homo sapiens clone DNA149986 AILT5830 (UNQ5830) mRNA, complete cds. [AY358123]			Hs.526504		543.316	383.272	9.7287	8.45863
1.5266	up		chr1:149287832-149287773							377.615	426.457	9.23455	8.62423
1.33175	up	NM_012404	chr12:48866669-48866728	ANP32D	Homo sapiens acidic (leucine-rich) nuclear phosphoprotein 32 family, member D (ANP32D), mRNA [NM_012404]		NM_012404	Hs.532658	23519	109.093	131.755	7.38268	6.96936
2.59987	up	NM_001080554	chr12:13237895-13237836	GSG1	Homo sapiens germ cell associated 1 (GSG1), transcript variant 3, mRNA [NM_001080554]	GO:0005789|GO:0016021|GO:0070063	NM_001080554	Hs.240053	83445	48.4551	26.8305	6.09461	4.71617
1.10398	up	NM_001012715	chr9:132084813-132084872	C9orf106	Homo sapiens chromosome 9 open reading frame 106 (C9orf106), mRNA [NM_001012715]		NM_001012715	Hs.449434	414318	56.5057	76.9438	6.34047	6.19776
1.76503	up	NM_001039127	chr4:156150-156209	ZNF718	Homo sapiens zinc finger protein 718 (ZNF718), transcript variant 1, mRNA [NM_001039127]	GO:0006355|GO:0005634|GO:0003677|GO:0046872|GO:0006351	NM_001039127	Hs.745062	255403	14.2294	10.5765	4.1729	3.3532
1.55194	up	NM_004053	chr6:41900519-41900578	BYSL	Homo sapiens bystin-like (BYSL), mRNA [NM_004053]	GO:0005515|GO:0000462|GO:0007565|GO:0005737|GO:0016020|GO:0008283|GO:0005730|GO:0045177|GO:0005634|GO:0007155|GO:0001829|GO:0043231	NM_004053	Hs.106880	705	513.939	566.144	9.65615	9.02208
1.86522	up	NM_018316	chr19:18780745-18780804	KLHL26	Homo sapiens kelch-like family member 26 (KLHL26), mRNA [NM_018316]		NM_018316	Hs.250632	55295	100.681	85.8815	7.25463	6.35528
1.32499	up		chr17:042101761-042101702		Q6QMY6_RAT (Q6QMY6) Hepatic protein EIIH, partial (11%) [THC2641208]					83.4917	97.6677	6.94835	6.54237
1.32412	up	NM_024319	chr1:228289841-228289782	C1orf35	Homo sapiens chromosome 1 open reading frame 35 (C1orf35), mRNA [NM_024319]	GO:0005515	NM_024319	Hs.445952	79169	330.967	433.164	9.05178	8.64675
1.01745	up	NM_016183	chr1:19586563-19586622	MRTO4	Homo sapiens mRNA turnover 4 homolog (S. cerevisiae) (MRTO4), mRNA [NM_016183]	GO:0031965|GO:0005737|GO:0042254|GO:0005730|GO:0005654|GO:0005634	NM_016183	Hs.463797	51154	183.896	309.643	8.18081	8.15586
1.10843	up	NM_002383	chr16:29819090-29819149	MAZ	Homo sapiens MYC-associated zinc finger protein (purine-binding transcription factor) (MAZ), transcript variant 1, mRNA [NM_002383]	GO:0005515|GO:0006369|GO:0005737|GO:0006367|GO:0045944|GO:0003682|GO:0000981|GO:0005654|GO:0005634|GO:0000979|GO:0046872	NM_002383	Hs.23650	4150	49.6597	65.6273	6.13192	5.9834
1.49083	up	NM_182569	chr17:57335133-57335192	GDPD1	Homo sapiens glycerophosphodiester phosphodiesterase domain containing 1 (GDPD1), transcript variant 1, mRNA [NM_182569]	GO:0006629|GO:0005737|GO:0016020|GO:0016021|GO:0008889|GO:0006071|GO:0046872	NM_182569	Hs.631744	284161	15.2441	13.3977	4.28238	3.70626
1.43498	up	NM_022648	chr2:218667628-218667569	TNS1	Homo sapiens tensin 1 (TNS1), mRNA [NM_022648]	GO:0005515|GO:0010761|GO:0005737|GO:0009986|GO:0007044|GO:0003779|GO:0005856|GO:0005925	NM_022648	Hs.471381	7145	140.253	160.408	7.75891	7.23789
1.2988	up	NR_040117	chr9:90473890-90473831	LOC392364	Homo sapiens nuclear pore associated protein 1 pseudogene (LOC392364), non-coding RNA [NR_040117]		NR_040117	Hs.742401	392364	126.253	158.551	7.59945	7.22227
1.10904	up	NM_001000	chrX:118920597-118920538	RPL39	Homo sapiens ribosomal protein L39 (RPL39), mRNA [NM_001000]	GO:0010467|GO:0003735|GO:0050830|GO:0019083|GO:0003723|GO:0006614|GO:0019058|GO:0006415|GO:0005615|GO:0006412|GO:0006413|GO:0002227|GO:0005829|GO:0006414|GO:0000184|GO:0019731|GO:0016032|GO:0022625|GO:0044267	NM_001000	Hs.558387	6170	47609.2	56942.2	15.7778	15.6285
1.33029	up	NM_006067	chr16:85813076-85813017	EMC8	Homo sapiens ER membrane protein complex subunit 8 (EMC8), transcript variant 1, mRNA [NM_006067]	GO:0072546|GO:0005739|GO:0005737|GO:0016020|GO:0005634	NM_006067	Hs.173162	10328	1670.78	2006.57	11.2784	10.8666
1.53562	up		chr10:050463136-050463195							486.572	541.535	9.57672	8.9579
1.06172	up	NM_001290058	chr11:67786661-67786720	ALDH3B1	Homo sapiens aldehyde dehydrogenase 3 family, member B1 (ALDH3B1), transcript variant 4, mRNA [NM_001290058]	GO:0006629|GO:0005886|GO:0006066|GO:0006068|GO:0046185|GO:0004028|GO:0031982|GO:0005829|GO:0005737|GO:0034599|GO:0004030|GO:0055114|GO:0070062	NM_001290058	Hs.523841	221	159.263	252.635	7.96059	7.87418
1.16631	up	NM_014979	chr5:75621242-75621301	SV2C	Homo sapiens synaptic vesicle glycoprotein 2C (SV2C), transcript variant 1, mRNA [NM_014979]	GO:0030054|GO:0005886|GO:0022857|GO:0009405|GO:0006836|GO:0030672|GO:0016021|GO:0055085|GO:0008021	NM_014979	Hs.663229	22987	97.6059	132.667	7.20157	6.97961
1.20703	up	NM_014440	chr2:113765437-113765496	IL36A	Homo sapiens interleukin 36, alpha (IL36A), mRNA [NM_014440]	GO:0032755|GO:0006955|GO:0005149|GO:0006954|GO:0045087|GO:0019221|GO:0005576|GO:0005615|GO:0005125	NM_014440	Hs.278910	27179	52.4258	63.952	6.21939	5.94793
1.71542	up	AB529238	chr11:5424714-5424773		olfactory receptor, family 51, subfamily J, member 1 (gene/pseudogene) [Source:HGNC Symbol;Acc:HGNC:14856] [ENST00000332043]					13.1429	10.005	4.05343	3.27487
1.29012	up	NM_016200	chr7:117832101-117832160	LSM8	Homo sapiens LSM8 homolog, U6 small nuclear RNA associated (S. cerevisiae) (LSM8), mRNA [NM_016200]	GO:0005515|GO:0030629|GO:0000398|GO:0005681|GO:0046540|GO:0017070	NM_016200	Hs.655046	51691	3615.01	4125.9	12.3062	11.9387
1.97325	up	NM_032315	chr1:9642451-9642510	SLC25A33	Homo sapiens solute carrier family 25 (pyrimidine nucleotide carrier), member 33 (SLC25A33), mRNA [NM_032315]	GO:0071156|GO:0008284|GO:0032869|GO:0031966|GO:0030307|GO:0051881|GO:0005743|GO:0006864|GO:0006390|GO:0034551|GO:0031930|GO:0007005|GO:0015218|GO:0016021|GO:0006264|GO:0002082	NM_032315	Hs.568613	84275	392.494	343.148	9.28637	8.30579
2.16299	up	NM_032320	chr11:13410160-13410101	BTBD10	Homo sapiens BTB (POZ) domain containing 10 (BTBD10), transcript variant 2, mRNA [NM_032320]	GO:0005737|GO:0044342|GO:0005730|GO:0005654|GO:0005634|GO:0042327	NM_032320	Hs.332382	84280	275.599	216.532	8.77447	7.66144
1.3975	up	NM_031229	chr20:411040-411099	RBCK1	Homo sapiens RanBP-type and C3HC4-type zinc finger containing 1 (RBCK1), transcript variant 2, mRNA [NM_031229]	GO:0000209|GO:0005515|GO:0042346|GO:0043130|GO:0050852|GO:2001238|GO:0004842|GO:0003700|GO:0016874|GO:0071797|GO:0032088|GO:0097039|GO:0051092|GO:0016032|GO:0008270|GO:0043161|GO:0043123|GO:0060546	NM_031229	Hs.247280	10616	208.468	253.654	8.36441	7.88157
1.09159	up	NM_213662	chr17:40465982-40465923	STAT3	Homo sapiens signal transducer and activator of transcription 3 (acute-phase response factor) (STAT3), transcript variant 3, mRNA [NM_213662]	GO:0001754|GO:0005515|GO:0001659|GO:0003700|GO:0006366|GO:0044212|GO:0048708|GO:0019221|GO:0006606|GO:0060548|GO:0046983|GO:0070102|GO:0004879|GO:0045820|GO:0032355|GO:0001103|GO:0045747|GO:0019901|GO:0019903|GO:0006953|GO:0000122|GO:0016310|GO:0019953|GO:0005654|GO:0045893|GO:0031730|GO:0008134|GO:0008285|GO:0005886|GO:0008283|GO:0045471|GO:0005743|GO:0006928|GO:0060396|GO:0005634|GO:0060397|GO:…	NM_213662	Hs.463059	6774	87.8983	126.346	7.03292	6.90649
1.17684	up	NM_021138	chr9:139820997-139821056	TRAF2	Homo sapiens TNF receptor-associated factor 2 (TRAF2), mRNA [NM_021138]	GO:0005515|GO:0097300|GO:0035631|GO:0004842|GO:0071732|GO:0016874|GO:0032403|GO:0043623|GO:0042802|GO:0030163|GO:0070207|GO:0070534|GO:0005938|GO:0031625|GO:0005164|GO:0019903|GO:0031435|GO:0002726|GO:0033209|GO:0097057|GO:0051865|GO:0045087|GO:0050870|GO:0009898|GO:0008270|GO:0045121|GO:0019899|GO:0005174|GO:2001238|GO:2001239|GO:0000151|GO:0031996|GO:0051291|GO:0005829|GO:0005737|GO:0051091|GO:…	NM_021138	Hs.522506	7186	1758.61	2336.84	11.3452	11.1103
1.72383	up	AK097637	chr22:41768715-41768656	LOC100129648	Homo sapiens cDNA FLJ40318 fis, clone TESTI2030556. [AK097637]			Hs.711285	100129648	174.198	169.522	8.09708	7.31146
3.50121	up	NM_001159	chr2:201535624-201535683	AOX1	Homo sapiens aldehyde oxidase 1 (AOX1), mRNA [NM_001159]	GO:0008762|GO:0005506|GO:0051537|GO:0004854|GO:0072593|GO:0050660|GO:0042816|GO:0006767|GO:0009055|GO:0044281|GO:0005829|GO:0004031|GO:0043546|GO:0005737|GO:0051287|GO:0006954|GO:0006766|GO:0070062|GO:0055114	NM_001159	Hs.406238	316	144.025	66.2428	7.80522	5.99737
1.64299	up	NM_152405	chr5:78617809-78617868	JMY	Homo sapiens junction mediating and regulatory protein, p53 cofactor (JMY), mRNA [NM_152405]	GO:0034314|GO:0005515|GO:0070060|GO:0043065|GO:0030054|GO:0005886|GO:0006357|GO:0003713|GO:0003779|GO:0005634|GO:0070358|GO:0051091|GO:0005737|GO:0006281|GO:0072332|GO:0005654|GO:0007050|GO:0005856|GO:0031252	NM_152405	Hs.482605	133746	86.7495	82.424	7.01213	6.2958
1.25815	up	NM_032523	chr2:179260253-179260312	OSBPL6	Homo sapiens oxysterol binding protein-like 6 (OSBPL6), transcript variant 1, mRNA [NM_032523]	GO:0005515|GO:0031965|GO:0005886|GO:0006869|GO:0097038|GO:0008289|GO:0005829	NM_032523	Hs.318775	114880	125.742	163.221	7.59241	7.26111
1.10869	up		chr1:182555576-182555635							15.7658	18.6121	4.3359	4.18705
1.30086	up		chr16:029144039-029143980							111.15	137.911	7.41391	7.03444
1.34073	up	NM_182931	chr7:104751253-104751312	KMT2E	Homo sapiens lysine (K)-specific methyltransferase 2E (KMT2E), transcript variant 1, mRNA [NM_182931]	GO:0005515|GO:0002446|GO:0005886|GO:0071300|GO:0003713|GO:0006325|GO:0042800|GO:0006351|GO:0045171|GO:0043231|GO:0048384|GO:0006306|GO:0005737|GO:0016607|GO:0070688|GO:0030854|GO:0030218|GO:0005654|GO:0007050|GO:0008270|GO:0042119|GO:0045893|GO:0019899|GO:0051568	NM_182931	Hs.592262	55904	44.9306	48.3172	5.97758	5.55456
1.10883	up	NM_000054	chrX:153172176-153172235	AVPR2	Homo sapiens arginine vasopressin receptor 2 (AVPR2), transcript variant 1, mRNA [NM_000054]	GO:0005515|GO:0008284|GO:0005886|GO:0005783|GO:0007249|GO:0021537|GO:0001992|GO:0032870|GO:0007190|GO:0003084|GO:0045907|GO:0005000|GO:0031398|GO:0006833|GO:0032609|GO:0034097|GO:0042277|GO:0007588|GO:0005794|GO:0055085|GO:0003091|GO:0007599|GO:0010628|GO:0005887|GO:0035814|GO:0007188|GO:0016021|GO:0035811|GO:0005768	NM_000054	Hs.567240	554	29.9931	37.6065	5.34154	5.19251
1.63755	up		chr17:18166768-18166827	MIEF2	mitochondrial elongation factor 2 [Source:HGNC Symbol;Acc:HGNC:17920] [ENST00000395703]	GO:0032464|GO:0005739|GO:0005515|GO:0008053|GO:0090314|GO:0005741|GO:0016021|GO:0007005|GO:0090141|GO:0005777			125170	76.3293	70.7863	6.79788	6.08634
4.94714	up	NM_001145033	chr11:43965338-43965397	C11orf96	Homo sapiens chromosome 11 open reading frame 96 (C11orf96), mRNA [NM_001145033]		NM_001145033	Hs.530443	387763	151.131	48.9314	7.87749	5.5709
1.29092	up	NM_004235	chr9:110248108-110248049	KLF4	Homo sapiens Kruppel-like factor 4 (gut) (KLF4), mRNA [NM_004235]	GO:0000987|GO:0005515|GO:0000790|GO:0001190|GO:0003700|GO:0070301|GO:0006366|GO:0044212|GO:0051973|GO:0001221|GO:0003690|GO:0043551|GO:0034115|GO:0045444|GO:0046985|GO:0070373|GO:0051247|GO:0045415|GO:0060761|GO:0014067|GO:0000122|GO:0031077|GO:0032270|GO:0008270|GO:0005654|GO:0045595|GO:0045893|GO:0045892|GO:0001010|GO:0051898|GO:0008285|GO:0045429|GO:0048730|GO:0045944|GO:0001085|GO:0035166|GO:…	NM_004235	Hs.376206	9314	74.0713	87.7897	6.75297	6.38457
1.05199	up	NM_017856	chrX:14038346-14038287	GEMIN8	Homo sapiens gem (nuclear organelle) associated protein 8 (GEMIN8), transcript variant 3, mRNA [NM_017856]	GO:0005515|GO:0005737|GO:0032797|GO:0005654|GO:0005634|GO:0000387|GO:0034719|GO:0005829	NM_017856	Hs.592237	54960	56.5395	81.0297	6.34214	6.26902
1.05216	up	NM_001310	chr12:12797484-12797543	CREBL2	Homo sapiens cAMP responsive element binding protein-like 2 (CREBL2), mRNA [NM_001310]	GO:0003700|GO:0050821|GO:0005634|GO:0006351|GO:0030154|GO:0043565|GO:0007165|GO:0046889|GO:0007049|GO:0033138|GO:0046326|GO:0045600|GO:0045893	NM_001310	Hs.591156	1389	355.889	590.511	9.15639	9.08304
1.21509	up	NM_024501	chr2:177055372-177055431	HOXD1	Homo sapiens homeobox D1 (HOXD1), mRNA [NM_024501]	GO:0043565|GO:0006355|GO:0030182|GO:0048706|GO:0005634|GO:0019233|GO:0006351	NM_024501	Hs.83465	3231	69.8274	87.6383	6.66345	6.38238
2.15081	up		chr1:135434-135493	XLOC_l2_000001	BROAD Institute lincRNA (XLOC_l2_000001), lincRNA [TCONS_l2_00001922]					222.086	175.577	8.46091	7.35604
1.51651	up	NM_000620	chr12:117651049-117650990	NOS1	Homo sapiens nitric oxide synthase 1 (neuronal) (NOS1), transcript variant 1, mRNA [NM_000620]	GO:0005515|GO:0005516|GO:0009408|GO:0010523|GO:0010181|GO:0006941|GO:0043267|GO:0045202|GO:0006809|GO:0051926|GO:0005856|GO:0051701|GO:0005506|GO:0051346|GO:0007520|GO:0018119|GO:0033555|GO:0044325|GO:0004517|GO:0043234|GO:0003958|GO:0042738|GO:0051612|GO:0002028|GO:0055117|GO:0016491|GO:0031284|GO:0045121|GO:0045893|GO:0055114|GO:0020037|GO:0050661|GO:0048471|GO:0007263|GO:0050660|GO:0045776|GO:…	NM_000620	Hs.654410	4842	91.7973	95.1974	7.10445	6.50369
1.1259	up	AK127016	chrX:153068362-153068303	PDZD4	PDZ domain containing 4 [Source:HGNC Symbol;Acc:HGNC:21167] [ENST00000393758]	GO:0005938		Hs.92732	57595	83.3375	115.014	6.94426	6.77319
1.01041	up	NM_004519	chr8:133141528-133141469	KCNQ3	Homo sapiens potassium channel, voltage gated KQT-like subfamily Q, member 3 (KCNQ3), transcript variant 1, mRNA [NM_004519]	GO:0005251|GO:0005886|GO:0005267|GO:0007268|GO:0043194|GO:0060081|GO:0033268|GO:0007411|GO:0005249|GO:0008076|GO:0034765|GO:0016021|GO:0006813|GO:0071805	NM_004519	Hs.374023	3786	91.3647	143.184	7.09735	7.0824
1.61408	up	NR_026761	chr1:211605740-211605799	LINC00467	Homo sapiens long intergenic non-protein coding RNA 467 (LINC00467), long non-coding RNA [NR_026761]		NR_026761	Hs.523932	84791	415.952	443.005	9.37084	8.68013
1.07537	up	NM_130434	chr15:65739034-65738975	DPP8	Homo sapiens dipeptidyl-peptidase 8 (DPP8), transcript variant 1, mRNA [NM_130434]	GO:0006955|GO:0005737|GO:0016020|GO:0006508|GO:0008236|GO:0005654|GO:0008239	NM_130434	Hs.591106	54878	2346.03	3320.31	11.7199	11.6151
1.17542	up	NM_004768	chr1:70716494-70716553	SRSF11	Homo sapiens serine/arginine-rich splicing factor 11 (SRSF11), transcript variant 1, mRNA [NM_004768]	GO:0008380|GO:0006397|GO:0005515|GO:0010467|GO:0006369|GO:0006406|GO:0006366|GO:0000166|GO:0000398|GO:0031124|GO:0005654|GO:0005634	NM_004768	Hs.479693	9295	1352.11	1866.08	10.9848	10.7516
1.78449	up	NM_033546	chr18:3278058-3278117	MYL12B	Homo sapiens myosin, light chain 12B, regulatory (MYL12B), transcript variant 2, mRNA [NM_033546]	GO:0005515|GO:0030018|GO:0001725|GO:0006936|GO:0048013|GO:0007411|GO:0008360|GO:0005509|GO:0045177|GO:0016460|GO:0070062|GO:0005829	NM_033546	Hs.464472	103910	12346.6	8861.82	13.9073	13.0718
3.17238	up	NM_005139	chr4:79525495-79531210	ANXA3	Homo sapiens annexin A3 (ANXA3), mRNA [NM_005139]	GO:0006909|GO:0005886|GO:0043312|GO:0005509|GO:0042581|GO:0019834|GO:0043086|GO:0045766|GO:0005544|GO:0010595|GO:0051091|GO:0005737|GO:0016020|GO:0030670|GO:0042742|GO:0070062|GO:0048306	NM_005139	Hs.480042	306	2955.8	1430.06	12.0352	10.3696
1.20082	up	NM_018654	chr12:13102731-13102672	GPRC5D	Homo sapiens G protein-coupled receptor, class C, group 5, member D (GPRC5D), mRNA [NM_018654]	GO:0007186|GO:0005886|GO:0004930|GO:0016021	NM_018654	Hs.644599	55507	69.8289	88.6284	6.66358	6.39956
1.14166	up	AK024162	chr1:2144562-2144503		Homo sapiens cDNA FLJ14100 fis, clone MAMMA1000855. [AK024162]					32.3642	39.7636	5.46141	5.27027
1.56478	up	AY358253	chr17:37071624-37071683		Homo sapiens clone DNA172120 micronovel (UNQ9353) mRNA, complete cds. [AY358253]			Hs.741156		78.0802	76.4552	6.83678	6.19082
1.21833	up	NM_001291831	chr7:75915038-75915097	SRRM3	Homo sapiens serine/arginine repetitive matrix 3 (SRRM3), transcript variant 1, mRNA [NM_001291831]		NM_001291831	Hs.511025	222183	54.2128	66.1836	6.28024	5.99533
1.18479	up	NM_016371	chr1:162773299-162774089	HSD17B7	Homo sapiens hydroxysteroid (17-beta) dehydrogenase 7 (HSD17B7), mRNA [NM_016371]	GO:0006695|GO:0004303|GO:0005148|GO:0005886|GO:0006703|GO:0005789|GO:0044281|GO:0016021|GO:0055114|GO:0000253	NM_016371	Hs.492925	51478	66.5949	85.3675	6.58977	6.34514
1.70507	up	NR_029405	chr20:5454718-5454777	LOC643406	Homo sapiens uncharacterized LOC643406 (LOC643406), long non-coding RNA [NR_029405]		NR_029405	Hs.431161	643406	20.3732	16.0942	4.74007	3.97024
1.09497	up	NM_022061	chr11:6704008-6703605	MRPL17	Homo sapiens mitochondrial ribosomal protein L17 (MRPL17), mRNA [NM_022061]	GO:0070124|GO:0070125|GO:0070126|GO:0032543|GO:0006996|GO:0003735|GO:0019904|GO:0005743|GO:0005762	NM_022061	Hs.523456	63875	331.166	527.562	9.05276	8.92187
1.14022	up	NM_021620	chr6:100062311-100062370	PRDM13	Homo sapiens PR domain containing 13 (PRDM13), mRNA [NM_021620]	GO:0003682|GO:0008168|GO:0005634|GO:0000122|GO:0032259|GO:0003677|GO:0046872|GO:0006351|GO:0022008	NM_021620	Hs.287386	59336	85.1099	116.764	6.98168	6.79237
1.20946	up	NM_020427	chr8:143822421-143822362	SLURP1	Homo sapiens secreted LY6/PLAUR domain containing 1 (SLURP1), mRNA [NM_020427]	GO:0010839|GO:0050884|GO:0007626|GO:0005576|GO:0007155|GO:0005615|GO:0005125|GO:0001775|GO:0070062	NM_020427	Hs.676358	57152	121.741	164.272	7.54606	7.2717
1.47534	up	NM_002607	chr7:536988-536929	PDGFA	Homo sapiens platelet-derived growth factor alpha polypeptide (PDGFA), transcript variant 1, mRNA [NM_002607]	GO:0005515|GO:0050730|GO:0005518|GO:0005615|GO:0042803|GO:0010035|GO:0007173|GO:0030198|GO:0032956|GO:0009887|GO:0051781|GO:0007179|GO:0070374|GO:0001942|GO:0032355|GO:0035793|GO:0048839|GO:0060683|GO:0030335|GO:0048286|GO:0046982|GO:0009986|GO:0048407|GO:0010512|GO:0045740|GO:0030168|GO:0014068|GO:0005161|GO:0008543|GO:0030031|GO:0045087|GO:0042060|GO:0005788|GO:0043588|GO:0008083|GO:2000278|GO:…	NM_002607	Hs.535898	5154	367.337	429.446	9.19552	8.63447
1.17128	up	NM_021795	chr1:205592863-205592804	ELK4	Homo sapiens ELK4, ETS-domain protein (SRF accessory protein 1) (ELK4), transcript variant b, mRNA [NM_021795]	GO:0003712|GO:0005515|GO:0070932|GO:0003700|GO:0006366|GO:0000981|GO:0001047|GO:0000122|GO:0003677|GO:0030154|GO:0043565|GO:0005737|GO:0003682|GO:0005654	NM_021795	Hs.497520	2005	69.028	89.7434	6.64411	6.41603
1.39484	up		chr8:145538275-145538216		ZSWM1_HUMAN (Q9BR11) Zinc finger SWIM domain-containing protein 1, partial (79%) [THC2552980]	GO:0006986|GO:0006355|GO:0003700|GO:0008285|GO:0005634|GO:0007283|GO:0003677|GO:0046872|GO:0043565|GO:0005737|GO:0006457|GO:0008270|GO:0045120				57.5191	61.3293	6.37106	5.89096
2.28232	up	NM_014964	chr17:19239914-19239973	EPN2	Homo sapiens epsin 2 (EPN2), transcript variant 2, mRNA [NM_014964]	GO:0005794|GO:0007219|GO:0048568|GO:0005654|GO:0030128|GO:0001701|GO:0043231|GO:0008289|GO:0006897	NM_014964	Hs.743983	22905	3159.97	2106.93	12.1313	10.9408
1.27477	up	NM_004137	chr5:169812341-169810819	KCNMB1	Homo sapiens potassium channel subfamily M regulatory beta subunit 1 (KCNMB1), mRNA [NM_004137]	GO:0005513|GO:0005886|GO:0007596|GO:0008076|GO:0015459|GO:0007268|GO:0015269|GO:0006813|GO:0071805	NM_004137	Hs.484099	3779	1255.05	1588.23	10.8815	10.5313
3.37225	up	NM_002982	chr17:32584050-32584109	CCL2	Homo sapiens chemokine (C-C motif) ligand 2 (CCL2), mRNA [NM_002982]	GO:0009408|GO:0035684|GO:0008360|GO:0019221|GO:0045202|GO:0005615|GO:0030968|GO:0043524|GO:0006935|GO:0000165|GO:0044299|GO:0031727|GO:0009887|GO:0007179|GO:0031663|GO:0010332|GO:0046677|GO:0005791|GO:0008009|GO:0032869|GO:0036006|GO:0032760|GO:0002523|GO:0007568|GO:0030593|GO:0033552|GO:0032967|GO:0007186|GO:0007187|GO:0043491|GO:0032570|GO:0010759|GO:0006987|GO:0044267|GO:0045471|GO:0031100|GO:…	NM_002982	Hs.303649	6347	121.526	56.9955	7.54153	5.78782
1.09234	up	NM_003864	chr4:174298478-174298537	SAP30	Homo sapiens Sin3A-associated protein, 30kDa (SAP30), mRNA [NM_003864]	GO:0005515|GO:0010467|GO:0006355|GO:0003714|GO:0006325|GO:0000122|GO:0035914|GO:0003677|GO:0046872|GO:0006351|GO:0000118|GO:0045814|GO:0040029|GO:0005654	NM_003864	Hs.591715	8819	596.994	917.671	9.86684	9.73941
1.01797	up	NM_000828	chrX:122616819-122616878	GRIA3	Homo sapiens glutamate receptor, ionotropic, AMPA 3 (GRIA3), transcript variant 2, mRNA [NM_000828]	GO:0030054|GO:0005886|GO:0005234|GO:0035249|GO:0007268|GO:0007215|GO:0030425|GO:0030666|GO:0035235|GO:0034220|GO:0045211|GO:0004971|GO:0032281|GO:0006810	NM_000828	Hs.377070	2892	18.6252	24.1896	4.59164	4.56596
1.3968	up	NM_022726	chr6:80625140-80625081	ELOVL4	Homo sapiens ELOVL fatty acid elongase 4 (ELOVL4), mRNA [NM_022726]	GO:0005515|GO:0005783|GO:0019367|GO:0030176|GO:0035338|GO:0044281|GO:0008020|GO:0009584|GO:0019432|GO:0006633|GO:0042761|GO:0016740|GO:0044255	NM_022726	Hs.101915	6785	27.3989	26.7721	5.19377	4.71165
1.05682	up	NM_002538	chr5:68849515-68849574	OCLN	Homo sapiens occludin (OCLN), transcript variant 1, mRNA [NM_002538]	GO:0005515|GO:0030054|GO:0005886|GO:0019904|GO:0006915|GO:0030139|GO:0031410|GO:0032259|GO:0045216|GO:0006921|GO:0016327|GO:0005829|GO:0016324|GO:0006461|GO:0070830|GO:0005198|GO:0005911|GO:0008119|GO:0046500|GO:0046498|GO:0005923|GO:0016021	NM_002538	Hs.592605	100506658	173.863	278.644	8.09559	8.01586
1.48305	up	NM_001109660	chr16:30035091-30035150	C16orf92	Homo sapiens chromosome 16 open reading frame 92 (C16orf92), transcript variant 2, mRNA [NM_001109660]	GO:0016021	NM_001109660	Hs.651588	146378	218.371	251.605	8.4369	7.86833
1.0164	up	NM_012296	chr11:77926747-77926688	GAB2	Homo sapiens GRB2-associated binding protein 2 (GAB2), transcript variant 2, mRNA [NM_012296]	GO:0005515|GO:0008284|GO:0005886|GO:0048015|GO:0043325|GO:0005547|GO:0030316|GO:0005829|GO:0043306|GO:0005737|GO:0016477|GO:0007229|GO:0045087|GO:0005068|GO:0007169|GO:0038095	NM_012296	Hs.429434	9846	170.18	284.241	8.06489	8.04142
1.0526	up	AK128756	chr9:70348528-70348587	LOC100132790	Homo sapiens cDNA FLJ44869 fis, clone BRAMY2015516. [AK128756]				100132790	290.841	477.513	8.85892	8.78496
1.42089	up	NM_001007248	chr19:35249768-35249709	ZNF599	Homo sapiens zinc finger protein 599 (ZNF599), mRNA [NM_001007248]	GO:0006355|GO:0005634|GO:0003677|GO:0046872|GO:0006351	NM_001007248	Hs.590961	148103	22.2076	21.0115	4.87048	4.36368
1.76082	up	NM_007005	chr9:82340031-82340090	TLE4	Homo sapiens transducin-like enhancer of split 4 (TLE4), transcript variant 3, mRNA [NM_007005]	GO:0005515|GO:0006366|GO:0003705|GO:0003714|GO:0005634|GO:0000122|GO:0003674|GO:0008150|GO:0007219|GO:0003682|GO:0070491|GO:0005654|GO:0016055	NM_007005	Hs.444213	7091	22.7062	17.3719	4.90596	4.08971
1.21264	up	NM_004525	chr2:169983828-169983769	LRP2	Homo sapiens low density lipoprotein receptor-related protein 2 (LRP2), mRNA [NM_004525]	GO:0006629|GO:0005515|GO:0017124|GO:0005886|GO:0007603|GO:0005783|GO:0008283|GO:0030139|GO:0044281|GO:0031526|GO:0005765|GO:0005764|GO:0016324|GO:0008202|GO:0070062|GO:0005794|GO:0042359|GO:0005509|GO:0001523|GO:0006898|GO:0006897|GO:0043235|GO:0005905|GO:0006486|GO:0016021|GO:0030900|GO:0005768	NM_004525	Hs.657729	4036	581.268	806.164	9.82944	9.55129
1.31916	up	NM_001037540	chrX:17772278-17772337	SCML1	Homo sapiens sex comb on midleg-like 1 (Drosophila) (SCML1), transcript variant 1, mRNA [NM_001037540]	GO:0006355|GO:0003700|GO:0005634|GO:0009653|GO:0003677|GO:0006351	NM_001037540	Hs.109655	6322	157.789	199.254	7.94511	7.54549
1.3745	up		chr10:82413387-82413446		BX109507 Soares_NFL_T_GBC_S1 Homo sapiens cDNA clone IMAGp998I133863, mRNA sequence [BX109507]			Hs.531456		82.0788	92.5305	6.91804	6.45913
1.0779	up	AY358815	chr11:113118623-113118683		Homo sapiens clone DNA108923 SFVP2550 (UNQ2550) mRNA, complete cds. [AY358815]					21.6091	26.8956	4.82823	4.72
2.42457	up	NM_006002	chr13:76178950-76179910	UCHL3	Homo sapiens ubiquitin carboxyl-terminal esterase L3 (ubiquitin thiolesterase) (UCHL3), transcript variant 2, mRNA [NM_006002]	GO:0005515|GO:0043130|GO:0030163|GO:0006511|GO:0005737|GO:0004843|GO:0008233|GO:0005654|GO:0005634|GO:0070062	NM_006002	Hs.162241	7347	1254.91	835.927	10.881	9.60323
2.21499	up	XR_424216	chr11:34072332-34072273	LOC101929918	PREDICTED: Homo sapiens uncharacterized LOC101929918 (LOC101929918), transcript variant X1, ncRNA [XR_424216]		XR_424216		101929918	42.0148	27.0743	5.87668	4.72938
1.02184	up	NM_007172	chr22:45580381-45580440	NUP50	Homo sapiens nucleoporin 50kDa (NUP50), transcript variant 2, mRNA [NM_007172]	GO:0005515|GO:0007077|GO:0010467|GO:0031965|GO:0005975|GO:0019083|GO:0019221|GO:0019058|GO:0046907|GO:0044281|GO:0015031|GO:0055085|GO:0010827|GO:0008645|GO:0005737|GO:0015758|GO:0005643|GO:0009405|GO:0016032|GO:0005654|GO:0051028|GO:0000278	NM_007172	Hs.475103	10762	79.5872	120.585	6.86611	6.83494
1.7662	up	AJ972402	chr11:95712434-95712375	MAML2	mastermind-like 2 (Drosophila) [Source:HGNC Symbol;Acc:HGNC:16259] [ENST00000618849]	GO:0010467|GO:0006367|GO:0005794|GO:0016607|GO:0007219|GO:0045944|GO:0003713|GO:0005654|GO:0005634		Hs.745167	84441	14.0008	10.4024	4.14889	3.32824
1.16081	up	NM_018711	chr12:109304740-109304691	SVOP	Homo sapiens SV2 related protein homolog (rat) (SVOP), mRNA [NM_018711]	GO:0034220|GO:0030054|GO:0015075|GO:0030672|GO:0016021|GO:0008021	NM_018711	Hs.4221	55530	13.5574	15.1949	4.10297	3.88784
1.40287	up	NM_001005170	chr11:4609036-4609095	OR52I2	Homo sapiens olfactory receptor, family 52, subfamily I, member 2 (OR52I2), mRNA [NM_001005170]	GO:0050911|GO:0004984|GO:0007186|GO:0005886|GO:0004930|GO:0016021	NM_001005170	Hs.553607	143502	63.5586	67.9348	6.5188	6.03042
1.73584	up		chr6:029044241-029044182		Q5SQU0_HUMAN (Q5SQU0) SAR1a gene homolog 1 (S. cerevisiae) (Fragment), partial (49%) [THC2537731]					36.7471	30.1065	5.66881	4.87318
1.29004	up	NM_181616	chr21:32007721-32007780	KRTAP20-2	Homo sapiens keratin associated protein 20-2 (KRTAP20-2), mRNA [NM_181616]	GO:0005882	NM_181616	Hs.553698	337976	280.534	376.837	8.79961	8.43219
1.02287	up		chr10:003166508-003166449							22.2355	29.3296	4.87232	4.8397
1.01997	up	BC007696	chr9:116980054-116980113	COL27A1	Homo sapiens collagen, type XXVII, alpha 1, mRNA (cDNA clone IMAGE:3953131), partial cds. [BC007696]	GO:0003431|GO:0030198|GO:0005788|GO:0005576|GO:0005583|GO:0046872|GO:0005201		Hs.494892	85301	34.4176	47.4806	5.55934	5.53082
1.00414	up	NM_182896	chr3:93773223-93773282	ARL13B	Homo sapiens ADP-ribosylation factor-like 13B (ARL13B), transcript variant 1, mRNA [NM_182896]	GO:0005515|GO:0060170|GO:0006996|GO:0021830|GO:0007264|GO:0021532|GO:0021943|GO:0072372|GO:0070986|GO:0009953|GO:0005525|GO:0035058|GO:0007224|GO:0001947|GO:0005622|GO:0042384|GO:0005929	NM_182896	Hs.533086	200894	102.232	164.231	7.27717	7.2712
2.15173	up		chr19:049542303-049542244		Q6I984_HUMAN (Q6I984) Acidic neurotrophin 6 alpha (Fragment), complete [THC2606816]					517.454	410.083	9.66723	8.56173
1.05443	up	NM_001001664	chr2:139330359-139330418	SPOPL	Homo sapiens speckle-type POZ protein-like (SPOPL), mRNA [NM_001001664]	GO:0016567|GO:0031463|GO:0043161|GO:0005634|GO:0031397	NM_001001664	Hs.333297	339745	251.847	410.48	8.63928	8.56282
1.11434	up	NM_004751	chr15:59911364-59911423	GCNT3	Homo sapiens glucosaminyl (N-acetyl) transferase 3, mucin type (GCNT3), mRNA [NM_004751]	GO:0003829|GO:0005975|GO:0002426|GO:0016266|GO:0008109|GO:0050892|GO:0000139|GO:0006493|GO:0016020|GO:0060993|GO:0048729|GO:0016021|GO:0044267|GO:0047225|GO:0070062|GO:0043687	NM_004751	Hs.194710	9245	259.954	401.104	8.68607	8.52988
1.25476	up		chrX:003753785-003753844							43.4229	49.7299	5.92387	5.59646
1.31791	up	NM_001278577	chr19:32084396-32084455	THEG5	Homo sapiens testis highly expressed protein 5 (THEG5), transcript variant 4, mRNA [NM_001278577]		NM_001278577	Hs.723805	100507527	14.2993	14.119	4.18379	3.78553
1.71253	up	JF432775	chr1:9011597-9011656	CA6	Synthetic construct Homo sapiens clone IMAGE:100074019 carbonic anhydrase VI (CA6) gene, encodes complete protein. [JF432775]	GO:0005737|GO:0015701|GO:0008270|GO:0005576|GO:0044281|GO:0004089|GO:0006730|GO:0005615|GO:0001580|GO:0070062		Hs.100322	765	24.3283	19.147	5.00584	4.22971
1.45236	up	NM_018425	chr10:99435228-99435287	PI4K2A	Homo sapiens phosphatidylinositol 4-kinase type 2 alpha (PI4K2A), mRNA [NM_018425]	GO:0005515|GO:0004430|GO:0043005|GO:0030054|GO:0031224|GO:0044281|GO:0005765|GO:0030425|GO:0005829|GO:0005739|GO:0002561|GO:0043025|GO:0043204|GO:0030672|GO:0005794|GO:0000287|GO:0035651|GO:0006661|GO:0031410|GO:0005524|GO:0046854|GO:0042734|GO:0035838|GO:0016020|GO:0031083|GO:0005887|GO:0031901|GO:0044231|GO:0045121|GO:0006644|GO:0070382|GO:0005768	NM_018425	Hs.25300	55361	72.964	76.7084	6.73202	6.19362
1.08246	up	NM_177983	chr2:27605078-27605019	PPM1G	Homo sapiens protein phosphatase, Mg2+/Mn2+ dependent, 1G (PPM1G), mRNA [NM_177983]	GO:0005515|GO:0005737|GO:0035970|GO:0006470|GO:0007050|GO:0005654|GO:0005634|GO:0004722|GO:0046872	NM_177983	Hs.643951	5496	668.547	1044.96	10.0317	9.91737
1.12389	up		chrX:122648510-122648451		AF323993 histone H3.3 {Trichinella pseudospiralis} (exp=-1; wgp=0; cg=0), partial (71%) [THC2582065]	GO:0006334|GO:0000788|GO:0000786|GO:0003677|GO:0009507|GO:0006333				10.8501	12.4315	3.76753	3.59903
1.21462	up	NM_001282771	chr2:241418904-241418845	ANKMY1	Homo sapiens ankyrin repeat and MYND domain containing 1 (ANKMY1), transcript variant 3, mRNA [NM_001282771]	GO:0046872	NM_001282771	Hs.656615	51281	25526.8	27582.9	14.9006	14.6201
1.3497	up	NM_031886	chr19:49570826-49570767	KCNA7	Homo sapiens potassium channel, voltage gated shaker related subfamily A, member 7 (KCNA7), mRNA [NM_031886]	GO:0005251|GO:0005886|GO:0008076|GO:0007268|GO:0051260|GO:0034765|GO:0016021|GO:0071805	NM_031886	Hs.306973	3743	12.0725	11.6261	3.93211	3.49946
1.46932	up	NM_205850	chr15:48434530-48434589	SLC24A5	Homo sapiens solute carrier family 24 (sodium/potassium/calcium exchanger), member 5 (SLC24A5), mRNA [NM_205850]	GO:0005802|GO:0042470|GO:0048022|GO:0055085|GO:0032588|GO:0034220|GO:0006816|GO:0035725|GO:0016021|GO:0006813|GO:0050896|GO:0006811|GO:0008273|GO:0015293	NM_205850	Hs.710240	283652	47.7771	47.1254	6.07381	5.51865
1.29727	up	NM_173584	chr11:831224-831283	CRACR2B	Homo sapiens calcium release activated channel regulator 2B (CRACR2B), transcript variant 2, mRNA [NM_173584]	GO:0005737|GO:0002115|GO:0005509|GO:2001256|GO:0034613	NM_173584	Hs.660936	283229	2814.34	3264.44	11.9673	11.5919
1.15621	up	NM_004924	chr19:39220305-39220364	ACTN4	Homo sapiens actinin, alpha 4 (ACTN4), mRNA [NM_004924]	GO:0005515|GO:0043005|GO:0048471|GO:0030018|GO:0032417|GO:0035257|GO:0035357|GO:0005634|GO:0042974|GO:0015031|GO:0005615|GO:0042803|GO:0031143|GO:0005737|GO:0051015|GO:0030374|GO:0070830|GO:0005911|GO:0001882|GO:0031093|GO:0051017|GO:0070062|GO:0001666|GO:0001725|GO:0005509|GO:0048549|GO:0030168|GO:0042981|GO:0005576|GO:0003779|GO:0048384|GO:0043234|GO:0047485|GO:0005178|GO:0007596|GO:0030529|GO:…	NM_004924	Hs.270291	81	699.026	1013.99	10.0899	9.88046
1.39413	up		chr7:010162448-010162507							13.9423	13.0258	4.1433	3.66394
1.03292	up	NM_020975	chr10:43625254-43625313	RET	Homo sapiens ret proto-oncogene (RET), transcript variant 2, mRNA [NM_020975]	GO:0005515|GO:0001657|GO:0060041|GO:0005886|GO:0097021|GO:0071300|GO:0001755|GO:0001838|GO:0030155|GO:0043231|GO:0061146|GO:0005737|GO:0000165|GO:0033619|GO:0004872|GO:2001241|GO:0072300|GO:0007156|GO:0007158|GO:0035799|GO:0030335|GO:0042551|GO:0006919|GO:0042493|GO:0005509|GO:0033630|GO:0014042|GO:0018108|GO:0005524|GO:0048484|GO:0060384|GO:0043235|GO:0045793|GO:0007165|GO:0005887|GO:0010976|GO:…	NM_020975	Hs.350321	5979	12.0807	15.1627	3.93243	3.8857
1.43465	up	NM_016084	chr17:17397846-17397787	RASD1	Homo sapiens RAS, dexamethasone-induced 1 (RASD1), transcript variant 1, mRNA [NM_016084]	GO:0006184|GO:0007165|GO:0048471|GO:0007263|GO:0007186|GO:0005886|GO:0007264|GO:0003924|GO:0005634|GO:0005525|GO:0045892	NM_016084	Hs.25829	51655	505.89	601.027	9.63192	9.11122
1.51604	up	NM_152356	chr19:11918405-11918464	ZNF491	Homo sapiens zinc finger protein 491 (ZNF491), mRNA [NM_152356]	GO:0006355|GO:0005634|GO:0003677|GO:0046872|GO:0006351	NM_152356	Hs.631634	126069	58.101	56.9316	6.38653	5.78622
1.56363	up	NM_003802	chr17:10206734-10206573	MYH13	Homo sapiens myosin, heavy chain 13, skeletal muscle (MYH13), mRNA [NM_003802]	GO:0005516|GO:0032982|GO:0000146|GO:0006936|GO:0008152|GO:0003779|GO:0005859|GO:0030016|GO:0005524|GO:0070062|GO:0009267	NM_003802	Hs.711142	8735	12.9805	10.804	4.03386	3.38896
1.35428	up	BE616696	chr7:65196929-65196869		601279876F1 NIH_MGC_39 Homo sapiens cDNA clone IMAGE:3621930 5', mRNA sequence [BE616696]			Hs.676335		83.3784	95.4281	6.94552	6.508
1.21149	up	NM_001080826	chr8:8175388-8175329	SGK223	Homo sapiens homolog of rat pragma of Rnd2 (SGK223), mRNA [NM_001080826]	GO:0018108|GO:0005524|GO:0004715	NM_001080826	Hs.657673	157285	3050.19	3800.14	12.0907	11.8139
4.21054	up		chr17:17000529-17000588	MPRIP	myosin phosphatase Rho interacting protein [Source:HGNC Symbol;Acc:HGNC:30321] [ENST00000395807]	GO:0005515|GO:0005737|GO:0003779|GO:0015629|GO:0005925			23164	399.209	160.221	9.3102	7.2362
1.46273	up		chr1:002310557-002310498		Q8WW30_HUMAN (Q8WW30) MORN1 protein, partial (44%) [THC2519762]					5639.66	5441.22	12.8902	12.3415
1.83098	up	XR_133213	chr1:177362039-177361980		PREDICTED: Homo sapiens uncharacterized LOC100506128, transcript variant 1 (LOC100506128), misc_RNA [XR_133213]			Hs.437806		53.5572	43.0521	6.25475	5.38213
1.32129	up		chr22:18520615-18520674	FLJ41941	Homo sapiens uncharacterized LOC100192420 (FLJ41941), long non-coding RNA [NR_024417]		NR_024417	Hs.589947	100192420	14.3594	14.1555	4.19093	3.78898
1.39287	up	NM_023073	chr5:37206345-37205544	C5orf42	Homo sapiens chromosome 5 open reading frame 42 (C5orf42), mRNA [NM_023073]	GO:0016021	NM_023073	Hs.586199	65250	49.2156	51.1705	6.11697	5.63891
1.5202	up	DR007930	chr17:018331790-018331731		MGC5.5.1.1.1.G05.R.1 NIH_MGC_331 Homo sapiens cDNA clone MGC5.5.1.1.1.G05, mRNA sequence [DR007930]			Hs.565076		91.6033	94.718	7.10098	6.49672
2.04596	up	NM_004464	chr4:81207806-81207865	FGF5	Homo sapiens fibroblast growth factor 5 (FGF5), transcript variant 1, mRNA [NM_004464]	GO:0008286|GO:0048011|GO:0008284|GO:0008283|GO:0023019|GO:0048015|GO:0007267|GO:0005104|GO:0005576|GO:0005615|GO:0007399|GO:0007173|GO:0008543|GO:0045087|GO:0010001|GO:0051781|GO:0008083|GO:0038095	NM_004464	Hs.37055	2250	28.3151	18.9941	5.24848	4.2157
1.06075	up	NM_000982	chr13:27830365-27830424	RPL21	Homo sapiens ribosomal protein L21 (RPL21), mRNA [NM_000982]	GO:0010467|GO:0003735|GO:0019083|GO:0003723|GO:0006614|GO:0019058|GO:0005730|GO:0006415|GO:0006412|GO:0006413|GO:0005829|GO:0006414|GO:0005737|GO:0000184|GO:0016020|GO:0016032|GO:0022625|GO:0044267	NM_000982	Hs.381123	6144	49617.7	64492.8	15.8367	15.7517
1.0229	up	NM_024956	chr15:43476683-43476742	TMEM62	Homo sapiens transmembrane protein 62 (TMEM62), mRNA [NM_024956]	GO:0016021	NM_024956	Hs.511175	80021	56.7433	83.6929	6.34905	6.31639
1.72125	up		chr9:140911593-140911652		GB					39.644	32.8137	5.78147	4.99802
1.3173	up	NM_006600	chr1:27269453-27269512	NUDC	Homo sapiens nudC nuclear distribution protein (NUDC), mRNA [NM_006600]	GO:0005515|GO:0007067|GO:0005737|GO:0008283|GO:0005874|GO:0007275|GO:0005654|GO:0000278|GO:0051301|GO:0005829	NM_006600	Hs.263812	10726	368.934	485.274	9.20219	8.80461
2.88091	up		chr2:233390356-233390415	PRSS56	Homo sapiens protease, serine, 56 (PRSS56), mRNA [NM_001195129]	GO:0004252|GO:0005783|GO:0006508|GO:0043010	NM_001195129	Hs.570310	646960	4658.75	2346.56	12.6421	11.1155
1.53327	up	NM_014689	chr2:225630183-225630124	DOCK10	Homo sapiens dedicator of cytokinesis 10 (DOCK10), transcript variant DOCK10.1, mRNA [NM_014689]	GO:0030334|GO:0003674|GO:0016020|GO:0032321|GO:0007264|GO:0017048|GO:0005089|GO:0070062	NM_014689	Hs.46578	55619	27.3913	24.3827	5.19274	4.57613
1.87599	up	NM_016399	chr12:120882083-120882024	TRIAP1	Homo sapiens TP53 regulated inhibitor of apoptosis 1 (TRIAP1), mRNA [NM_016399]	GO:0005515|GO:0043066|GO:0048471|GO:0030330|GO:0097035|GO:0005739|GO:0002039|GO:0005758|GO:0043234|GO:0034644|GO:0090201|GO:0015914|GO:0045944|GO:2001140|GO:0043154|GO:0006977	NM_016399	Hs.69499	51499	536.266	485.825	9.71385	8.8062
3.2629	up	NM_000148	chr19:49251325-49251268	FUT1	Homo sapiens fucosyltransferase 1 (galactoside 2-alpha-L-fucosyltransferase, H blood group) (FUT1), mRNA [NM_000148]	GO:0042355|GO:0005794|GO:0016020|GO:0005975|GO:0005887|GO:0032580|GO:0008417|GO:0008107|GO:0006486|GO:0036065	NM_000148	Hs.69747	2523	54.0763	24.209	6.27427	4.56811
1.15633	up	BC040680	chr11:071404228-071404169		Homo sapiens cDNA clone IMAGE:4817893. [BC040680]			Hs.531959		29.7934	35.7495	5.32867	5.11911
1.09068	up	NM_015442	chr3:32815146-32815205	CNOT10	Homo sapiens CCR4-NOT transcription complex, subunit 10 (CNOT10), transcript variant 1, mRNA [NM_015442]	GO:0005515|GO:0010467|GO:0006355|GO:0016020|GO:0005634|GO:0031047|GO:0030014|GO:0006417|GO:0006351|GO:0000289|GO:0005829|GO:0000288	NM_015442	Hs.444851	25904	406.37	645.577	9.33961	9.21438
1.05404	up	XM_006711705	chr1:145075023-145074964	LOC102723367	PREDICTED: Homo sapiens uncharacterized LOC102723367 (LOC102723367), mRNA [XM_006711705]		XM_006711705	Hs.731111	102723367	14.0702	17.2949	4.15697	4.08104
1.08419	up	NM_001013845	chrX:149100773-149100714	CXorf40B	Homo sapiens chromosome X open reading frame 40B (CXorf40B), mRNA [NM_001013845]		NM_001013845	Hs.545950	541578	887.936	1368.38	10.4243	10.3077
1.33689	up	NM_016591	chr5:74323839-74323780	GCNT4	Homo sapiens glucosaminyl (N-acetyl) transferase 4, core 2 (GCNT4), mRNA [NM_016591]	GO:0003829|GO:0005975|GO:0016266|GO:0008109|GO:0002121|GO:0048872|GO:0042403|GO:0000139|GO:0006493|GO:0060993|GO:0048729|GO:0016021|GO:0044267|GO:0043687	NM_016591	Hs.272404	51301	12.7622	12.3424	4.0065	3.58761
1.14298	up	NM_001280790	chr9:136231776-136231717	SURF4	Homo sapiens surfeit 4 (SURF4), transcript variant 4, mRNA [NM_001280790]	GO:0010638|GO:0005515|GO:0005793|GO:0000139|GO:0034498|GO:0033116|GO:0007030|GO:0005789|GO:0032527|GO:0016021	NM_001280790	Hs.512465	6836	175.155	258.689	8.10561	7.91281
1.06773	up	NM_001887	chr22:26997883-26995619	CRYBB1	Homo sapiens crystallin, beta B1 (CRYBB1), mRNA [NM_001887]	GO:0005212|GO:0007601	NM_001887	Hs.37135	1414	14.5426	17.711	4.2109	4.11636
2.04703	up		chr4:009056283-009056224							87.483	66.0933	7.02655	5.99302
1.59382	up	NM_006677	chr3:49148212-49148153	USP19	Homo sapiens ubiquitin specific peptidase 19 (USP19), transcript variant 4, mRNA [NM_006677]	GO:0005515|GO:0016579|GO:0034976|GO:0004843|GO:0030433|GO:0048642|GO:0046872|GO:0005829|GO:0090068|GO:0004197|GO:1900037|GO:0031647|GO:0061136|GO:0005789|GO:0016021	NM_006677	Hs.255596	10869	145.692	149.807	7.82239	7.14991
1.19239	up	NM_002467	chr8:128753268-128753327	MYC	Homo sapiens v-myc avian myelocytomatosis viral oncogene homolog (MYC), mRNA [NM_002467]	GO:0005515|GO:0010468|GO:0010467|GO:0001658|GO:0006367|GO:0003700|GO:2001022|GO:0032403|GO:0006879|GO:0034644|GO:0007219|GO:0045656|GO:0000165|GO:0046983|GO:0007179|GO:0051782|GO:0010332|GO:0090096|GO:0050679|GO:0070888|GO:0000122|GO:0070848|GO:0000978|GO:0043280|GO:0043234|GO:0005654|GO:0045893|GO:0008134|GO:0008284|GO:0051276|GO:2000573|GO:0048147|GO:0005634|GO:0048146|GO:0032873|GO:0005829|GO:…	NM_002467	Hs.202453	4609	2324.65	2973.23	11.7102	11.4564
1.29488	up	NM_001166222	chr11:67192533-67192592	CARNS1	Homo sapiens carnosine synthase 1 (CARNS1), transcript variant 1, mRNA [NM_001166222]	GO:0047730|GO:0035499|GO:0005575|GO:0016887|GO:0005524|GO:0046872	NM_001166222	Hs.502982	57571	30.5708	32.8583	5.37239	4.99957
1.12309	up	NM_004724	chr11:113604384-113604325	ZW10	Homo sapiens zw10 kinetochore protein (ZW10), mRNA [NM_004724]	GO:0005828|GO:0005515|GO:0007093|GO:0005783|GO:0007096|GO:0034501|GO:0000132|GO:0005634|GO:0015031|GO:0005829|GO:0005737|GO:0007030|GO:0019237|GO:0006888|GO:0000922|GO:0000070|GO:0006461|GO:0007126|GO:0016020|GO:0005789|GO:0000777|GO:0000776|GO:0007080|GO:0000278|GO:0051301	NM_004724	Hs.503886	9183	133.101	194.852	7.67824	7.51077
1.32103	up	NR_027321	chr8:125963234-125963293	LINC00964	Homo sapiens long intergenic non-protein coding RNA 964 (LINC00964), long non-coding RNA [NR_027321]		NR_027321	Hs.651593	157381	594.192	758.802	9.85974	9.45807
1.0144	up	NM_001113239	chr7:139416115-139416056	HIPK2	Homo sapiens homeodomain interacting protein kinase 2 (HIPK2), transcript variant 2, mRNA [NM_001113239]	GO:0005515|GO:0001654|GO:0046330|GO:0046332|GO:0048596|GO:0007224|GO:0043524|GO:0030578|GO:0018105|GO:0050882|GO:0018107|GO:0007179|GO:0006978|GO:0001102|GO:0001105|GO:0060235|GO:0003714|GO:0046790|GO:0010842|GO:0000122|GO:0042771|GO:0043388|GO:0045893|GO:0008284|GO:0005634|GO:0061072|GO:0009952|GO:0060395|GO:0032092|GO:0030514|GO:0005737|GO:0051091|GO:0030182|GO:0045944|GO:0007628|GO:0051726|GO:…	NM_001113239	Hs.731417	28996	31.2896	43.1865	5.40714	5.38651
3.87024	up	NM_001802	chr16:22358232-22358173	CDR2	Homo sapiens cerebellar degeneration-related protein 2, 62kDa (CDR2), mRNA [NM_001802]	GO:0005515|GO:0003674|GO:0005737	NM_001802	Hs.513430	1039	293.87	127.571	8.87322	6.9208
1.29612	up	NM_203290	chr6:43487873-43488021	POLR1C	Homo sapiens polymerase (RNA) I polypeptide C, 30kDa (POLR1C), mRNA [NM_203290]	GO:0010467|GO:0006386|GO:0006385|GO:0003899|GO:0006363|GO:0006362|GO:0006361|GO:0006360|GO:0003677|GO:0006383|GO:0005829|GO:0001056|GO:0005736|GO:0045814|GO:0045087|GO:0001054|GO:0046983|GO:0040029|GO:0005666|GO:0032481|GO:0005654	NM_203290	Hs.743509	9533	243.6	323.107	8.59276	8.21855
1.96858	up	NM_031412	chr12:10374676-10374735	GABARAPL1	Homo sapiens GABA(A) receptor-associated protein like 1 (GABARAPL1), mRNA [NM_031412]	GO:0005515|GO:0008017|GO:0005776|GO:0005794|GO:0000422|GO:0005783|GO:0000421|GO:0005874|GO:0048487|GO:0032839|GO:0050811|GO:0000407|GO:0030957|GO:0044297|GO:0005829|GO:0005622|GO:0032590|GO:0061025|GO:0000045|GO:0030659|GO:0019898	NM_031412	Hs.524250	23710	296.576	258.258	8.88781	7.91066
1.12361	up	NM_172194	chr14:20216469-20216528	OR4Q3	Homo sapiens olfactory receptor, family 4, subfamily Q, member 3 (OR4Q3), mRNA [NM_172194]	GO:0050911|GO:0050907|GO:0004984|GO:0007186|GO:0005886|GO:0004930|GO:0016021|GO:0004888	NM_172194	Hs.553828	441669	13.4348	15.5422	4.08359	3.91544
1.167	up	NM_032892	chr15:44165889-44165830	FRMD5	Homo sapiens FERM domain containing 5 (FRMD5), transcript variant 2, mRNA [NM_032892]	GO:0008092|GO:0005515|GO:0008150|GO:0003674|GO:0005737|GO:0016021|GO:0005575|GO:0005856|GO:0019898	NM_032892	Hs.578544	84978	22.616	26.147	4.89978	4.67698
1.6652	up	NM_139243	chr4:123350833-123350892	ADAD1	Homo sapiens adenosine deaminase domain containing 1 (testis-specific) (ADAD1), transcript variant 1, mRNA [NM_139243]	GO:0006396|GO:0004000|GO:0003723|GO:0007286|GO:0007275|GO:0005634	NM_139243	Hs.518957	132612	60.6689	53.9048	6.4473	5.71161
1.0244	up	NM_019557	chr1:26158765-26158824	MTFR1L	Homo sapiens mitochondrial fission regulator 1-like (MTFR1L), transcript variant 1, mRNA [NM_019557]		NM_019557	Hs.149305	56181	170.118	281.886	8.06433	8.02955
1.04053	up	NM_016573	chr19:19740535-19740476	GMIP	Homo sapiens GEM interacting protein (GMIP), transcript variant 1, mRNA [NM_016573]	GO:0035556|GO:0005622|GO:0005515|GO:0051056|GO:0034259|GO:0032321|GO:0007264|GO:0046872|GO:0005100|GO:0005829	NM_016573	Hs.49427	51291	37.9043	51.9214	5.71724	5.65992
1.39322	up		chr6:3978834-3978894		glutaredoxin 3 pseudogene 2 [Source:HGNC Symbol;Acc:HGNC:49788] [ENST00000405027]					73.7373	80.9852	6.74659	6.26817
1.1222	up	NM_001005209	chr2:220415029-220415088	TMEM198	Homo sapiens transmembrane protein 198 (TMEM198), transcript variant 2, mRNA [NM_001005209]	GO:0005886|GO:0090263|GO:0016023|GO:0007275|GO:0016021|GO:0016055	NM_001005209	Hs.446664	130612	51.8335	68.2936	6.20262	6.03629
1.21067	up	NM_001012446	chr9:35818494-35818435	FAM221B	Homo sapiens family with sequence similarity 221, member B (FAM221B), transcript variant 1, mRNA [NM_001012446]		NM_001012446	Hs.128075	392307	14.2351	15.3364	4.17331	3.8975
2.30254	up	NM_016848	chr9:91653107-91653048	SHC3	Homo sapiens SHC (Src homology 2 domain containing) transforming protein 3 (SHC3), mRNA [NM_016848]	GO:0005515|GO:0008286|GO:0030971|GO:0048011|GO:0005886|GO:0019901|GO:0035249|GO:0007265|GO:0005575|GO:0007417|GO:0005829|GO:0007173|GO:0007611|GO:0004871|GO:0007169	NM_016848	Hs.292737	53358	17.7628	10.3216	4.52117	3.31794
1.34277	up	NM_022752	chr19:42585435-42585494	ZNF574	Homo sapiens zinc finger protein 574 (ZNF574), mRNA [NM_022752]	GO:0006355|GO:0005634|GO:0003677|GO:0046872|GO:0006351	NM_022752	Hs.13323	64763	290.659	376.863	8.85766	8.43245
1.19875	up	NM_001014979	chr16:30770688-30770535	C16orf93	Homo sapiens chromosome 16 open reading frame 93 (C16orf93), transcript variant 1, mRNA [NM_001014979]		NM_001014979	Hs.724010	90835	61.0431	76.7447	6.4558	6.19427
1.35375	up	NM_032121	chrX:77126365-77126306	MAGT1	Homo sapiens magnesium transporter 1 (MAGT1), mRNA [NM_032121]	GO:0015693|GO:0050890|GO:0016020|GO:0005886|GO:0005887|GO:0015095|GO:0006487|GO:0008250|GO:0044267|GO:0043687|GO:0018279	NM_032121	Hs.323562	84061	127.258	152.705	7.61221	7.17525
2.25563	up	NR_037809	chr2:239419392-239419333	LINC01107	Homo sapiens long intergenic non-protein coding RNA 1107 (LINC01107), long non-coding RNA [NR_037809]		NR_037809	Hs.652076	151171	134.382	96.0668	7.69211	6.51859
1.4236	up	NM_001170820	chr11:1753699-1753640	IFITM10	Homo sapiens interferon induced transmembrane protein 10 (IFITM10), mRNA [NM_001170820]	GO:0009607|GO:0005886|GO:0016021	NM_001170820	Hs.121575	402778	247.887	298.431	8.61493	8.10538
1.31388	up		chr17:037308291-037308350							1636.73	1986.96	11.2458	10.852
1.15177	up	NM_013243	chr15:52012297-52012356	SCG3	Homo sapiens secretogranin III (SCG3), transcript variant 1, mRNA [NM_013243]	GO:0007596|GO:0002576|GO:0030168|GO:0005576|GO:0034774|GO:0030658	NM_013243	Hs.232618	29106	60.5236	79.3071	6.44302	6.23917
1.31635	up	NM_007145	chr19:36728855-36728914	ZNF146	Homo sapiens zinc finger protein 146 (ZNF146), transcript variant 1, mRNA [NM_007145]	GO:0006355|GO:0005737|GO:0003700|GO:0005730|GO:0008270|GO:0005634|GO:0008201|GO:0003677	NM_007145	Hs.643436	7705	991.306	1233.47	10.5619	10.1653
1	up	NR_015401	chr7:44081962-44082021	LINC00957	Homo sapiens long intergenic non-protein coding RNA 957 (LINC00957), transcript variant 2, long non-coding RNA [NR_015401]		NR_015401	Hs.661253	255031	121.794	199.424	7.54694	7.54694
1.24827	up		chr1:40598754-40598813							1632.13	2085.01	11.2413	10.9214
1.08254	up	NM_001080451	chr14:94909539-94909480	SERPINA11	Homo sapiens serpin peptidase inhibitor, clade A (alpha-1 antiproteinase, antitrypsin), member 11 (SERPINA11), mRNA [NM_001080451]	GO:0010951|GO:0004867|GO:0005615	NM_001080451	Hs.145890	256394	11.9097	14.2788	3.91415	3.79973
1.12498	up	NM_032888	chr9:117072895-117072954	COL27A1	Homo sapiens collagen, type XXVII, alpha 1 (COL27A1), mRNA [NM_032888]	GO:0003431|GO:0030198|GO:0005788|GO:0005576|GO:0005583|GO:0046872|GO:0005201	NM_032888	Hs.494892	85301	404.461	623.043	9.33342	9.16353
1.49247	up	NM_004805	chr2:128604595-128604536	POLR2D	Homo sapiens polymerase (RNA) II (DNA directed) polypeptide D (POLR2D), mRNA [NM_004805]	GO:0008380|GO:0010467|GO:0003727|GO:0006368|GO:0034402|GO:0006367|GO:0006366|GO:0005634|GO:0031990|GO:0003697|GO:0000166|GO:0000932|GO:0034587|GO:0005665|GO:0016032|GO:0045948|GO:0035019|GO:0000288|GO:0003899|GO:0006370|GO:0050434|GO:0006281|GO:0006283|GO:0000398|GO:0005654|GO:0031369|GO:0006289	NM_004805	Hs.715348	5433	297.92	346.305	8.89307	8.31537
1.0947	up	NM_199349	chr7:128530153-128530094	KCP	Homo sapiens kielin/chordin-like protein (KCP), transcript variant 2, mRNA [NM_199349]	GO:0005576	NM_199349	Hs.371746	375616	613.904	947.141	9.90971	9.77917
1.17737	up	NM_001014811	chr11:86198388-86176193	ME3	Homo sapiens malic enzyme 3, NADP(+)-dependent, mitochondrial (ME3), transcript variant 2, mRNA [NM_001014811]	GO:0048037|GO:0072592|GO:0004470|GO:0004473|GO:0006108|GO:0004471|GO:0046872|GO:0005739|GO:0009060|GO:0051287|GO:0006090|GO:0005759|GO:0008948|GO:0055114	NM_001014811	Hs.199743	10873	28.0256	32.7542	5.23097	4.99541
2.00606	up	NM_024558	chr14:50576138-50576079	VCPKMT	Homo sapiens valosin containing protein lysine (K) methyltransferase (VCPKMT), transcript variant 1, mRNA [NM_024558]	GO:0005515|GO:0005737|GO:0005575|GO:0016279|GO:0018023	NM_024558	Hs.558541	79609	197.966	165.633	8.28627	7.2819
1.09323	up	NM_053023	chr11:58384672-58384731	ZFP91	Homo sapiens ZFP91 zinc finger protein (ZFP91), transcript variant 1, mRNA [NM_053023]	GO:0070534|GO:0004842|GO:0007250|GO:0016874|GO:0005634|GO:0003676|GO:0046872	NM_053023	Hs.524920	80829	201.404	316.469	8.31683	8.18824
1.09675	up	NM_020897	chr1:155259312-155259371	HCN3	Homo sapiens hyperpolarization activated cyclic nucleotide gated potassium channel 3 (HCN3), transcript variant 1, mRNA [NM_020897]	GO:0030552|GO:0005886|GO:0005887|GO:0005249|GO:0042391|GO:0005248|GO:0007268|GO:0035725|GO:0034765|GO:0071320|GO:0071805	NM_020897	Hs.706960	57657	127.367	191.57	7.6134	7.48017
1.21519	up	NM_001039574	chr1:110766328-110766387	KCNC4	Homo sapiens potassium channel, voltage gated Shaw related subfamily C, member 4 (KCNC4), transcript variant 3, mRNA [NM_001039574]	GO:0005251|GO:0031594|GO:0005886|GO:0005267|GO:0007268|GO:0046928|GO:0005249|GO:0008076|GO:0034765|GO:0043679|GO:0051260|GO:0016021|GO:0006813|GO:0071805	NM_001039574	Hs.153521	3749	35.9435	41.8806	5.62795	5.34677
3.30155	up	NM_144613	chr19:55861416-55861357	COX6B2	Homo sapiens cytochrome c oxidase subunit VIb polypeptide 2 (testis) (COX6B2), mRNA [NM_144613]	GO:0005758|GO:0004129|GO:0030061	NM_144613	Hs.550544	125965	1987.5	961.653	11.5248	9.8017
1.02057	up	NM_000963	chr1:186641528-186641469	PTGS2	Homo sapiens prostaglandin-endoperoxide synthase 2 (prostaglandin G/H synthase and cyclooxygenase) (PTGS2), mRNA [NM_000963]	GO:0019369|GO:0006693|GO:0035633|GO:0019674|GO:0010042|GO:0042803|GO:0071636|GO:0031622|GO:0034644|GO:0004601|GO:0001516|GO:0032496|GO:0051926|GO:0007613|GO:0007612|GO:0006979|GO:0032355|GO:0042633|GO:0007566|GO:0051968|GO:0031394|GO:0051384|GO:0045786|GO:0071318|GO:0043234|GO:0070542|GO:0050873|GO:0032227|GO:0005789|GO:0019899|GO:0055114|GO:0020037|GO:0042346|GO:0043005|GO:0008285|GO:0006767|GO:…	NM_000963	Hs.196384	5743	325.038	554.996	9.02259	8.99322
1.08558	up	NM_004857	chr14:64936246-64936305	AKAP5	Homo sapiens A kinase (PRKA) anchor protein 5 (AKAP5), mRNA [NM_004857]	GO:0005515|GO:0005516|GO:0005886|GO:0008179|GO:0030819|GO:0007268|GO:0006605|GO:0044281|GO:0010739|GO:0005829|GO:0007165|GO:0006112|GO:0050796|GO:0051018	NM_004857	Hs.656683	9495	11.2698	13.4081	3.82664	3.70818
1.73438	up	NM_181526	chr20:35177541-35177600	MYL9	Homo sapiens myosin, light chain 9, regulatory (MYL9), transcript variant 2, mRNA [NM_181526]	GO:0070527|GO:0030018|GO:0006937|GO:0001725|GO:0006936|GO:0048013|GO:0007411|GO:0005509|GO:0005859|GO:0008307|GO:0005829	NM_181526	Hs.504687	10398	21.3783	16.6524	4.81264	4.01822
1.15441	up	NM_005632	chr16:604502-604561	CAPN15	Homo sapiens calpain 15 (CAPN15), mRNA [NM_005632]	GO:0006355|GO:0005737|GO:0004198|GO:0003700|GO:0006508|GO:0008270|GO:0008233|GO:0008234	NM_005632	Hs.632219	6650	1063.52	1513.11	10.657	10.4499
1.14576	up	NM_018471	chr2:187373716-187373775	ZC3H15	Homo sapiens zinc finger CCCH-type containing 15 (ZC3H15), mRNA [NM_018471]	GO:0005515|GO:0005737|GO:0019221|GO:0005730|GO:0046872	NM_018471	Hs.741180	55854	2572.54	3381.48	11.8424	11.6461
1.61738	up	NM_032946	chrX:101087159-101087100	NXF5	Homo sapiens nuclear RNA export factor 5 (NXF5), transcript variant 1, mRNA [NM_032946]	GO:0005515|GO:0005737|GO:0006406|GO:0000166|GO:0003723|GO:0050658|GO:0007275|GO:0005634	NM_032946	Hs.307077	55998	82.9815	79.4305	6.93513	6.24147
2.30595	up	NM_139355	chr19:3778522-3778377	MATK	Homo sapiens megakaryocyte-associated tyrosine kinase (MATK), transcript variant 1, mRNA [NM_139355]	GO:0005515|GO:0008284|GO:0008283|GO:0005102|GO:0005524|GO:0030154|GO:0031234|GO:0005829|GO:0016477|GO:0045087|GO:0042127|GO:0006468|GO:0007498|GO:0004713|GO:0038083|GO:0002009|GO:0004715|GO:0007169	NM_139355	Hs.631845	4145	61.979	39.8752	6.47953	5.27417
1.62024	up	AY203940	chr19:8398739-8398680	KANK3	KN motif and ankyrin repeat domains 3 [Source:HGNC Symbol;Acc:HGNC:24796] [ENST00000610351]				256949	2281.31	2180.6	11.6855	10.9893
1.28818	up		chr1:658861-658920		capicua transcriptional repressor pseudogene 5 [Source:HGNC Symbol;Acc:HGNC:37754] [ENST00000424045]					131.388	167.264	7.65991	7.29458
1.13943	up	NM_015305	chr14:77253935-77253876	ANGEL1	Homo sapiens angel homolog 1 (Drosophila) (ANGEL1), mRNA [NM_015305]		NM_015305	Hs.497448	23357	78.4964	105.79	6.84451	6.6562
1.20893	up	NM_001855	chr9:101832765-101832824	COL15A1	Homo sapiens collagen, type XV, alpha 1 (COL15A1), mRNA [NM_001855]	GO:0005576|GO:0001525|GO:0005582|GO:0005615|GO:0030154|GO:0031012|GO:0007165|GO:0022617|GO:0030198|GO:0030574|GO:0005788|GO:0016021|GO:0007155|GO:0070062|GO:0005201	NM_001855	Hs.409034	1306	12.9368	13.8733	4.02679	3.75306
1.42622	up	NM_005988	chr1:153028985-153028926	SPRR2A	Homo sapiens small proline-rich protein 2A (SPRR2A), mRNA [NM_005988]	GO:0005515|GO:0005737|GO:0008544|GO:0030216|GO:0031424|GO:0001533	NM_005988	Hs.355542	6700	53.7806	55.5009	6.26326	5.75107
1.09731	up	NM_004906	chr6:160176584-160176643	WTAP	Homo sapiens Wilms tumor 1 associated protein (WTAP), transcript variant 1, mRNA [NM_004906]	GO:0008380|GO:0006397|GO:0031965|GO:0007049|GO:0016607|GO:0000381|GO:0005730|GO:0080009|GO:0005654|GO:0005634	NM_004906	Hs.446091	9589	27.6734	34.704	5.20923	5.07526
1.14572	up	NM_145232	chr19:51600922-51600863	CTU1	Homo sapiens cytosolic thiouridylase subunit 1 (CTU1), mRNA [NM_145232]	GO:0005739|GO:0005515|GO:0002098|GO:0000049|GO:0016779|GO:0034227|GO:0032447|GO:0005829	NM_145232	Hs.148425	90353	172.668	255.601	8.08875	7.8925
1.32154	up	NM_144984	chr10:50311280-50311221	VSTM4	Homo sapiens V-set and transmembrane domain containing 4 (VSTM4), transcript variant 2, mRNA [NM_144984]	GO:0005886|GO:0005576|GO:0016021	NM_144984	Hs.522928	196740	15.0664	14.9059	4.26284	3.86062
1.06943	up	NM_138578	chr20:30253383-30253324	BCL2L1	Homo sapiens BCL2-like 1 (BCL2L1), transcript variant 1, mRNA [NM_138578]	GO:0005515|GO:0019050|GO:0030054|GO:0097284|GO:0007283|GO:2000811|GO:0051402|GO:0007281|GO:0042803|GO:0042802|GO:0000910|GO:0043524|GO:0008637|GO:0005759|GO:0097136|GO:0030672|GO:0005813|GO:0031965|GO:0019901|GO:0046982|GO:0071312|GO:2001244|GO:2001243|GO:0001701|GO:0006897|GO:0009566|GO:0070584|GO:0045087|GO:1900118|GO:0010507|GO:0071839|GO:0040007|GO:0008284|GO:0007093|GO:0008283|GO:0005743|GO:…	NM_138578	Hs.516966	598	630.008	994.315	9.94694	9.85011
1.0305	up	NM_006026	chr3:129034525-129034466	H1FX	Homo sapiens H1 histone family, member X (H1FX), mRNA [NM_006026]	GO:0006334|GO:0005730|GO:0005634|GO:0000786|GO:0003677	NM_006026	Hs.75307	8971	154.189	251.317	7.90926	7.86591
1.64051	up	NM_002037	chr6:111982770-111982711	FYN	Homo sapiens FYN proto-oncogene, Src family tyrosine kinase (FYN), transcript variant 1, mRNA [NM_002037]	GO:0005515|GO:0008360|GO:0050900|GO:0030154|GO:0043524|GO:0042608|GO:0001948|GO:0042609|GO:0007173|GO:0007411|GO:0042127|GO:0007612|GO:0043123|GO:0038083|GO:0014069|GO:0030168|GO:0014068|GO:0007417|GO:0044325|GO:0031234|GO:0042110|GO:0046875|GO:0008543|GO:0045087|GO:0010976|GO:0045121|GO:0038096|GO:0038095|GO:0043548|GO:0050852|GO:0007631|GO:0005886|GO:0045471|GO:0005884|GO:0031295|GO:0005634|GO:…	NM_002037	Hs.390567	2534	132.067	130.481	7.66864	6.9545
1.34912	up	AK126351	chr2:159522553-159522494	lnc-CCDC148-1	Homo sapiens cDNA FLJ44380 fis, clone TRACH3035482. [AK126351]			Hs.630724		35.7628	37.4923	5.61996	5.18794
1.35436	up	NM_001289933	chr7:100172312-100172253	ZASP	Homo sapiens ZO-2 associated speckle protein (ZASP), mRNA [NM_001289933]		NM_001289933	Hs.125742	101927655	1781.26	2091.94	11.365	10.9274
1.06926	up		chr7:143526270-143526211							36.1199	47.8283	5.63779	5.54118
1.55251	up	NM_014755	chr2:64859160-64859101	SERTAD2	Homo sapiens SERTA domain containing 2 (SERTAD2), mRNA [NM_014755]	GO:0030308|GO:0005737|GO:0003713|GO:0005634|GO:0045893|GO:0006351	NM_014755	Hs.591569	9792	216.549	236.929	8.42072	7.78612
1.71637	up	NM_003414	chr16:31927638-31927697	ZNF267	Homo sapiens zinc finger protein 267 (ZNF267), transcript variant 1, mRNA [NM_003414]	GO:0006355|GO:0003700|GO:0007275|GO:0005634|GO:0003677|GO:0046872|GO:0006351	NM_003414	Hs.460645	10308	560.507	555.268	9.77289	8.99353
2.24373	up	NM_139286	chr9:116029538-116029479	CDC26	Homo sapiens cell division cycle 26 (CDC26), mRNA [NM_139286]	GO:0005515|GO:0007094|GO:0051437|GO:0051436|GO:0031145|GO:0051439|GO:0005829|GO:0007067|GO:0070979|GO:0005680|GO:0005654|GO:0000278|GO:0051301	NM_139286	Hs.727648	246184	1307.2	941.97	10.9374	9.77146
1.01269	up	NM_001008495	chr8:91634707-91634648	TMEM64	Homo sapiens transmembrane protein 64 (TMEM64), transcript variant 1, mRNA [NM_001008495]	GO:0045780|GO:0005783|GO:0051480|GO:0043462|GO:0045672|GO:0016021	NM_001008495	Hs.567759	169200	92.7291	144.985	7.11983	7.10164
1.10648	up	NM_000043	chr10:90774545-90774604	FAS	Homo sapiens Fas cell surface death receptor (FAS), transcript variant 1, mRNA [NM_000043]	GO:0005515|GO:0019724|GO:0031265|GO:0031264|GO:0097284|GO:0097049|GO:0048536|GO:0042802|GO:0045619|GO:0051260|GO:0070062|GO:0032464|GO:0071285|GO:0009986|GO:0009636|GO:0051384|GO:0007623|GO:0045121|GO:0009897|GO:0002377|GO:0004888|GO:0008625|GO:2001239|GO:0005886|GO:0006927|GO:0006925|GO:0005634|GO:0006924|GO:0005829|GO:0005737|GO:0004872|GO:0045637|GO:2001241|GO:0004871|GO:0019900|GO:0043066|GO:…	NM_000043	Hs.244139	355	147.377	220.577	7.83708	7.6911
1.17698	up		chr7:144737677-144737618		ribosomal protein L7 pseudogene 59 [Source:HGNC Symbol;Acc:HGNC:49215] [ENST00000447700]					16338.4	18565.1	14.3118	14.0767
1.09211	up		chr21:047053112-047053053							102.896	151.104	7.28674	7.15963
1.14702	up	NM_018067	chr1:36646159-36646218	MAP7D1	Homo sapiens MAP7 domain containing 1 (MAP7D1), transcript variant 1, mRNA [NM_018067]	GO:0005737|GO:0005198|GO:0005874|GO:0005819|GO:0000226	NM_018067	Hs.356096	55700	415.769	626.526	9.37004	9.17215
1.5	up	NM_152643	chr10:135012755-135013005	KNDC1	Homo sapiens kinase non-catalytic C-lobe domain (KIND) containing 1 (KNDC1), mRNA [NM_152643]	GO:0007264|GO:0005575|GO:0030425|GO:0048814|GO:0021707|GO:0003674|GO:0008150|GO:0032320|GO:0008152|GO:0043025|GO:0001934|GO:0005088|GO:0016772|GO:0032045|GO:0032318	NM_152643	Hs.530685	85442	31.2633	28.9603	5.40566	4.8207
1.51194	up	NM_002658	chr10:75677050-75677109	PLAU	Homo sapiens plasminogen activator, urokinase (PLAU), transcript variant 1, mRNA [NM_002658]	GO:0005515|GO:0033628|GO:0001666|GO:0010469|GO:0004252|GO:0005886|GO:0009986|GO:0014910|GO:0014909|GO:0005576|GO:2000097|GO:0005615|GO:0061041|GO:0007165|GO:0006935|GO:0007596|GO:0042127|GO:0006508|GO:0042730|GO:0005925|GO:0070062	NM_002658	Hs.77274	5328	2661.93	2657.34	11.8931	11.2967
1.12167	up	NM_004664	chr12:81191501-81191442	LIN7A	Homo sapiens lin-7 homolog A (C. elegans) (LIN7A), mRNA [NM_004664]	GO:0005515|GO:0043005|GO:0048839|GO:0097025|GO:0045202|GO:0014069|GO:0048489|GO:0006887|GO:0015031|GO:0030165|GO:0045199|GO:0007269|GO:0016323|GO:0006461|GO:0008105|GO:0005911|GO:0045211|GO:0005923|GO:0097016|GO:0070062	NM_004664	Hs.144333	8825	223.372	342.702	8.46688	8.30124
1.32458	up	NM_003236	chr2:70675378-70675319	TGFA	Homo sapiens transforming growth factor, alpha (TGFA), transcript variant 1, mRNA [NM_003236]	GO:0050679|GO:0005515|GO:0048471|GO:0043066|GO:0005154|GO:0005886|GO:0009986|GO:0008283|GO:0045741|GO:0042493|GO:0045840|GO:0005634|GO:0031410|GO:0001525|GO:0005615|GO:0016323|GO:0000187|GO:0001948|GO:0007173|GO:0005887|GO:0042060|GO:0008083|GO:0060749	NM_003236	Hs.170009	7039	13.589	13.3462	4.10708	3.70154
2.98762	up	NM_153488	chrX:151886664-151886723	MAGEA2B	Homo sapiens melanoma antigen family A, 2B (MAGEA2B), mRNA [NM_153488]	GO:0005515|GO:0042826|GO:0005634|GO:0000122|GO:0006351|GO:0072331|GO:0016605|GO:0070491|GO:0051443|GO:0033234|GO:0044257|GO:0031625|GO:0090398	NM_153488	Hs.534597	266740	63.0624	31.2799	6.50722	4.92822
1.17508	up	NM_001277353	chr4:141377806-141377747	MGAT4D	Homo sapiens MGAT4 family, member D (MGAT4D), mRNA [NM_001277353]	GO:0016758|GO:0016020|GO:0005975|GO:0005576	NM_001277353		152586	17.6026	19.7099	4.50635	4.27359
1.29116	up	NM_173535	chr2:71036355-71036296	CLEC4F	Homo sapiens C-type lectin domain family 4, member F (CLEC4F), transcript variant 1, mRNA [NM_173535]	GO:0051861|GO:0005534|GO:0005886|GO:0016021|GO:0051132|GO:0006897	NM_173535	Hs.681239	165530	30.6372	33.0112	5.3769	5.00823
1.15743	up	NM_001807	chr9:135945982-135946041	CEL	Homo sapiens carboxyl ester lipase (CEL), mRNA [NM_001807]	GO:0052689|GO:0005515|GO:0006629|GO:0006707|GO:0004806|GO:0044241|GO:0005576|GO:0044281|GO:0030157|GO:0003824|GO:0005615|GO:0018350|GO:0009062|GO:0030299|GO:0005737|GO:0016787|GO:0047372|GO:0006641|GO:0044258|GO:0008201|GO:0070062|GO:0004771	NM_001807	Hs.533258	1056	23.0128	26.8138	4.92511	4.71418
1.34998	up	NM_001001974	chr10:124189516-124189575	PLEKHA1	Homo sapiens pleckstrin homology domain containing, family A (phosphoinositide binding specific) member 1 (PLEKHA1), transcript variant 2, mRNA [NM_001001974]	GO:0005515|GO:0050853|GO:0051898|GO:0070301|GO:0005886|GO:0001553|GO:0048705|GO:0007283|GO:0009791|GO:0031529|GO:0045184|GO:0005737|GO:0035264|GO:0060021|GO:0070062|GO:0008209|GO:0043325|GO:0032587|GO:0030165|GO:0014065|GO:0008210|GO:0060325|GO:0033327|GO:0005654|GO:0048008	NM_001001974	Hs.643512	59338	1062.61	1290.34	10.6551	10.2222
1.22031	up	NM_145205	chr1:34329965-34330024	HMGB4	Homo sapiens high mobility group box 4 (HMGB4), transcript variant 1, mRNA [NM_145205]	GO:0006355|GO:0005694|GO:0003682|GO:0006338|GO:0005634|GO:0003677	NM_145205	Hs.568628	127540	39.2349	45.7843	5.7642	5.47695
1.06994	up	NM_003394	chr12:49359496-49359437	WNT10B	Homo sapiens wingless-type MMTV integration site family, member 10B (WNT10B), mRNA [NM_003394]	GO:0071464|GO:0006629|GO:0008284|GO:0071300|GO:0045599|GO:0045899|GO:0090263|GO:0050680|GO:0032434|GO:0005615|GO:0007224|GO:0005109|GO:0051091|GO:0030858|GO:0050909|GO:0002062|GO:0071374|GO:0000086|GO:0030182|GO:0007050|GO:0016055|GO:0060070|GO:0014835|GO:0048018|GO:0030501|GO:0043065|GO:0050821|GO:0005578|GO:0048741|GO:0005576|GO:0000122|GO:0051885|GO:0048641|GO:0045669|GO:0071425|GO:0010971|GO:…	NM_003394	Hs.91985	7480	76.3489	109.219	6.79834	6.70081
1.19352	up	NM_016142	chr11:43877854-43877913	HSD17B12	Homo sapiens hydroxysteroid (17-beta) dehydrogenase 12 (HSD17B12), mRNA [NM_016142]	GO:0005515|GO:0004303|GO:0006703|GO:0005518|GO:0010811|GO:0044281|GO:0035338|GO:0031012|GO:0030198|GO:0005789|GO:0019432|GO:0006633|GO:0016021|GO:0001968|GO:0008201|GO:0044255|GO:0055114	NM_016142	Hs.132513	51144	5152.89	6178.61	12.7706	12.5154
1.80923	up	NM_138379	chr5:156346459-156346400	TIMD4	Homo sapiens T-cell immunoglobulin and mucin domain containing 4 (TIMD4), transcript variant 1, mRNA [NM_138379]	GO:0016021	NM_138379	Hs.334907	91937	56.9803	46.5777	6.35587	5.50049
1.14696	up	NM_024617	chr9:88903200-88903141	ZCCHC6	Homo sapiens zinc finger, CCHC domain containing 6 (ZCCHC6), transcript variant 1, mRNA [NM_024617]	GO:0071044|GO:0031123|GO:0008270|GO:0050265	NM_024617	Hs.597057	79670	102.962	143.932	7.28784	7.09002
1.17548	up	AK025118	chr5:179032932-179032873		Homo sapiens cDNA: FLJ21465 fis, clone COL04784. [AK025118]			Hs.612899		76.8925	100.101	6.81191	6.57867
1.69547	up	NM_001277053	chr2:85049013-85048954	TRABD2A	Homo sapiens TraB domain containing 2A (TRABD2A), transcript variant 1, mRNA [NM_001277053]	GO:0017147|GO:0031301|GO:0005887|GO:0018158|GO:0008152|GO:0030178|GO:0006508|GO:0060322|GO:0016055|GO:0004222|GO:0046872	NM_001277053	Hs.469134	129293	79.4643	71.525	6.86382	6.10214
2.0511	up	NR_026772	chr8:58192943-58193002	LINC00588	Homo sapiens long intergenic non-protein coding RNA 588 (LINC00588), long non-coding RNA [NR_026772]		NR_026772	Hs.159352	26138	40.2722	27.8931	5.80976	4.77336
1.2593	up	XM_006719983	chr13:114515136-114515195	TMEM255B	transmembrane protein 255B [Source:HGNC Symbol;Acc:HGNC:28297] [ENST00000375353]	GO:0016021	XM_006719983		348013	18.223	19.1162	4.55789	4.22527
1.72705	up	NM_001079821	chr1:247612029-247612089	NLRP3	Homo sapiens NLR family, pyrin domain containing 3 (NLRP3), transcript variant 3, mRNA [NM_001079821]	GO:0005515|GO:0042347|GO:0050713|GO:0051259|GO:0035872|GO:0005829|GO:0051607|GO:0005737|GO:0006954|GO:0051092|GO:0050718|GO:0009595|GO:0032621|GO:0072559|GO:0050701|GO:0006919|GO:0042834|GO:0006915|GO:0032088|GO:0006952|GO:0002674|GO:0005524|GO:0043280|GO:0007165|GO:0071222|GO:0044546|GO:0045087|GO:0050728|GO:0032611	NM_001079821	Hs.159483	114548	26.8003	21.1666	5.16208	4.37377
1.02679	up	NM_005975	chr20:62160798-62160739	PTK6	Homo sapiens protein tyrosine kinase 6 (PTK6), transcript variant 1, mRNA [NM_005975]	GO:0005515|GO:0042506|GO:0030036|GO:0042503|GO:0071300|GO:0061099|GO:0005634|GO:0042802|GO:0060575|GO:0005737|GO:0046777|GO:0042127|GO:0038083|GO:0045926|GO:0005102|GO:0005524|GO:0001726|GO:0031234|GO:0016477|GO:0045087|GO:0010976|GO:0006468|GO:0005654|GO:0007169|GO:0004715	NM_005975	Hs.51133	5753	28.2598	37.9622	5.245	5.20687
1.92782	up	NM_001945	chr5:139713111-139713052	HBEGF	Homo sapiens heparin-binding EGF-like growth factor (HBEGF), mRNA [NM_001945]	GO:0051545|GO:0051897|GO:0008284|GO:0005154|GO:0035313|GO:0051549|GO:0005886|GO:0030307|GO:0090303|GO:0008016|GO:0005615|GO:0007173|GO:0008201|GO:0048011|GO:0030335|GO:0009986|GO:0048015|GO:0005576|GO:0048661|GO:0030666|GO:0007165|GO:0007517|GO:0008543|GO:0005887|GO:0045087|GO:0009405|GO:0008083|GO:0030669|GO:0038095	NM_001945	Hs.799	1839	29.2303	20.8647	5.30132	4.35435
1.18549	up	NM_001031834	chrX:102192709-102192768	RAB40AL	Homo sapiens RAB40A, member RAS oncogene family-like (RAB40AL), mRNA [NM_001031834]	GO:0009306|GO:0016567|GO:0005886|GO:0003924|GO:0005525|GO:0072659|GO:0006886|GO:0006904|GO:0005739|GO:0006184|GO:0005737|GO:0017157|GO:0032482|GO:0019003|GO:0010008	NM_001031834	Hs.449517	282808	129.734	180.732	7.64212	7.39663
1.44588	up	NM_145254	chr16:75481508-75481449	TMEM170A	Homo sapiens transmembrane protein 170A (TMEM170A), mRNA [NM_145254]	GO:0016021	NM_145254	Hs.487510	124491	243.431	288.272	8.59049	8.05854
1.67626	up	NM_153606	chr1:212799772-212799831	FAM71A	Homo sapiens family with sequence similarity 71, member A (FAM71A), mRNA [NM_153606]	GO:0005634	NM_153606	Hs.129293	149647	20.3167	16.3075	4.73413	3.98888
1.32436	up	NM_177532	chr4:74439028-74438969	RASSF6	Homo sapiens Ras association (RalGDS/AF-6) domain family member 6 (RASSF6), transcript variant 1, mRNA [NM_177532]	GO:0005515|GO:0007165|GO:0043065|GO:0006915	NM_177532	Hs.529677	166824	617.587	785.843	9.91671	9.51141
1.20228	up	NM_032025	chr3:150302684-150302743	EIF2A	Homo sapiens eukaryotic translation initiation factor 2A, 65kDa (EIF2A), mRNA [NM_032025]	GO:0005515|GO:0005850|GO:0000049|GO:0042255|GO:0003743|GO:0072562|GO:0009967|GO:0005615|GO:0006413|GO:0006417|GO:0005737|GO:0032933|GO:0043022|GO:0006468	NM_032025	Hs.655782	83939	49.8686	60.5694	6.13952	5.87375
1.2089	up	NM_001037131	chr2:237033264-237033323	AGAP1	Homo sapiens ArfGAP with GTPase domain, ankyrin repeat and PH domain 1 (AGAP1), transcript variant 1, mRNA [NM_001037131]	GO:0043547|GO:0008060|GO:0005737|GO:0005543|GO:0032312|GO:0007264|GO:0008270|GO:0015031|GO:0005525	NM_001037131	Hs.435039	116987	97.712	128.275	7.20388	6.93018
1.32706	up	NM_021209	chr2:32449762-32449703	NLRC4	Homo sapiens NLR family, CARD domain containing 4 (NLRC4), transcript variant 1, mRNA [NM_021209]	GO:0005515|GO:0004842|GO:0004869|GO:0016567|GO:0005634|GO:0002218|GO:0035872|GO:0042803|GO:0005829|GO:0042802|GO:0005622|GO:0043523|GO:0005737|GO:0051092|GO:0006954|GO:0051260|GO:0005876|GO:0090307|GO:0042742|GO:0043066|GO:0000287|GO:0043065|GO:0006919|GO:0072557|GO:0050702|GO:0009966|GO:0005524|GO:0070269|GO:0045087|GO:0016045	NM_021209	Hs.574741	58484	14.0843	13.8372	4.15875	3.75052
2.67767	up	NM_138571	chr6:126301280-126301339	HINT3	Homo sapiens histidine triad nucleotide binding protein 3 (HINT3), mRNA [NM_138571]	GO:0005739|GO:0005737|GO:0016787|GO:0000166|GO:0008152|GO:0005730|GO:0070062	NM_138571	Hs.72325	135114	525.952	334.723	9.68656	8.26558
1.02753	up	NM_004688	chr2:152127069-152127010	NMI	Homo sapiens N-myc (and STAT) interactor (NMI), mRNA [NM_004688]	GO:0005515|GO:0003712|GO:0005737|GO:0006954|GO:0006366|GO:0005654|GO:0007259	NM_004688	Hs.54483	9111	133.99	214.479	7.68731	7.64813
1.15145	up		chr8:81095357-81095298	TPD52	tumor protein D52 [Source:HGNC Symbol;Acc:HGNC:12005] [ENST00000602950]	GO:0005515|GO:0048471|GO:0008284|GO:0005737|GO:0046982|GO:0005783|GO:0030183|GO:0005509|GO:0009653|GO:0046903|GO:0042803			7163	61.1301	80.1615	6.45808	6.25463
1.43251	up	NM_001000	chrX:118923925-118920691	RPL39	Homo sapiens ribosomal protein L39 (RPL39), mRNA [NM_001000]	GO:0010467|GO:0003735|GO:0050830|GO:0019083|GO:0003723|GO:0006614|GO:0019058|GO:0006415|GO:0005615|GO:0006412|GO:0006413|GO:0002227|GO:0005829|GO:0006414|GO:0000184|GO:0019731|GO:0016032|GO:0022625|GO:0044267	NM_001000	Hs.558387	6170	5532.45	5444.84	12.8647	12.3462
1.17351	up	NM_005773	chr19:58452297-58452238	ZNF256	Homo sapiens zinc finger protein 256 (ZNF256), mRNA [NM_005773]	GO:0005515|GO:0003700|GO:0007275|GO:0005654|GO:0005634|GO:0045892|GO:0003677|GO:0046872|GO:0006351	NM_005773	Hs.596242	10172	26.7375	31.2581	5.15779	4.92695
1.19239	up		chr18:014449514-014449573							230.569	333.124	8.51396	8.2601
1.61008	up	NM_152261	chr12:107367533-107367592	TMEM263	Homo sapiens transmembrane protein 263 (TMEM263), mRNA [NM_152261]	GO:0016021	NM_152261	Hs.257664	90488	1575.52	1567.37	11.195	10.5079
1.46432	up	NM_001098843	chrX:36403070-36403129	CXorf30	Homo sapiens chromosome X open reading frame 30 (CXorf30), mRNA [NM_001098843]		NM_001098843	Hs.632791	645090	115.199	126.975	7.46422	6.914
1.533	up	NM_022063	chr10:120069008-120068949	FAM204A	Homo sapiens family with sequence similarity 204, member A (FAM204A), transcript variant 1, mRNA [NM_022063]		NM_022063	Hs.372309	63877	98.7588	102.438	7.22479	6.60843
2.58245	up	NM_058238	chr22:46319002-46318943	WNT7B	Homo sapiens wingless-type MMTV integration site family, member 7B (WNT7B), mRNA [NM_058238]	GO:0060710|GO:0072236|GO:0070307|GO:0071300|GO:0046330|GO:0005615|GO:0005109|GO:0016055|GO:0060033|GO:0005796|GO:0072089|GO:0051384|GO:0072207|GO:0072205|GO:0001701|GO:0021871|GO:0045165|GO:0050808|GO:0005788|GO:0060484|GO:0060535|GO:0032364|GO:0060482|GO:0051145|GO:0008284|GO:0060428|GO:0005886|GO:0032536|GO:0030324|GO:0060425|GO:0072054|GO:0045879|GO:0072053|GO:0048144|GO:0060669|GO:0072061|GO:…	NM_058238	Hs.512714	7477	103.672	63.2356	7.3019	5.93316
1.36073	up	NM_014814	chr3:64004350-64004291	PSMD6	Homo sapiens proteasome (prosome, macropain) 26S subunit, non-ATPase, 6 (PSMD6), transcript variant 2, mRNA [NM_014814]	GO:0002474|GO:0010467|GO:0090263|GO:0044281|GO:0031145|GO:0005829|GO:0034641|GO:0000082|GO:0006508|GO:0016032|GO:0090090|GO:0016887|GO:0070062|GO:0006977|GO:0000209|GO:0000502|GO:0043066|GO:0005838|GO:0006521|GO:0051437|GO:0042590|GO:0006915|GO:0042981|GO:0051436|GO:0051439|GO:0002479|GO:0005654|GO:0022624|GO:0043161|GO:0000278	NM_014814	Hs.152536	9861	953.571	1155.12	10.515	10.0706
3.21643	up	NM_005238	chr11:128328679-128328656	ETS1	Homo sapiens v-ets avian erythroblastosis virus E26 oncogene homolog 1 (ETS1), transcript variant 2, mRNA [NM_005238]	GO:0005515|GO:0008284|GO:0070301|GO:0003700|GO:0008285|GO:0006366|GO:0000981|GO:0021983|GO:0005634|GO:0010715|GO:0006955|GO:0005737|GO:0030578|GO:0048870|GO:0045944|GO:0032355|GO:0070555|GO:0046677|GO:0035035|GO:0005667|GO:0001666|GO:0007565|GO:0060055|GO:0045765|GO:0042981|GO:0045786|GO:0021854|GO:0003677|GO:0045766|GO:0045171|GO:0009612|GO:0043565|GO:0010595|GO:0045648|GO:0034616|GO:0005654|GO:…	NM_005238	Hs.369438	2113	91.8613	44.1942	7.10516	5.4197
1.01813	up	NM_005275	chr6:30509291-30509232	GNL1	Homo sapiens guanine nucleotide binding protein-like 1 (GNL1), mRNA [NM_005275]	GO:0007165|GO:0005198|GO:0042254|GO:0008152|GO:0003924|GO:0005634|GO:0005525|GO:0005615|GO:0006974|GO:0002456	NM_005275	Hs.83147	2794	80.5403	122.753	6.88989	6.86396
1.32994	up	NM_006043	chr16:22927193-22927252	HS3ST2	Homo sapiens heparan sulfate (glucosamine) 3-O-sulfotransferase 2 (HS3ST2), mRNA [NM_006043]	GO:0000139|GO:0005975|GO:0009405|GO:0008146|GO:0033871|GO:0007623|GO:0044281|GO:0016021|GO:0030203|GO:0006024	NM_006043	Hs.115830	9956	17.6297	17.4508	4.50942	4.09806
2.08141	up	NM_016161	chr3:137843320-137843261	A4GNT	Homo sapiens alpha-1,4-N-acetylglucosaminyltransferase (A4GNT), mRNA [NM_016161]	GO:0008375|GO:0009101|GO:0016020|GO:0006493|GO:0000139|GO:0005975|GO:0050680|GO:0016021	NM_016161	Hs.278960	51146	37.1346	25.21	5.68346	4.62589
2.65796	up	NM_012419	chr6:153332781-153332722	RGS17	Homo sapiens regulator of G-protein signaling 17 (RGS17), mRNA [NM_012419]	GO:0043547|GO:0005737|GO:0005886|GO:0038032|GO:0005634|GO:0005096	NM_012419	Hs.166313	26575	198.232	124.033	8.28838	6.87805
1.42809	up	NM_014614	chr2:54092618-54092559	PSME4	Homo sapiens proteasome (prosome, macropain) activator subunit 4 (PSME4), mRNA [NM_014614]	GO:0010467|GO:0002474|GO:0090263|GO:0005634|GO:0044281|GO:0031145|GO:0005829|GO:0034641|GO:0016032|GO:0070577|GO:0090090|GO:0006977|GO:0000209|GO:0043066|GO:0006521|GO:0051437|GO:0042590|GO:0006915|GO:0007275|GO:0042981|GO:0051439|GO:0006974|GO:0016504|GO:0010952|GO:0006281|GO:0016607|GO:0002479|GO:0000278|GO:0035093|GO:0010499	NM_014614	Hs.413801	23198	228.344	272.821	8.49916	7.98508
1.39352	up	NM_001012506	chr3:56653364-56653423	CCDC66	Homo sapiens coiled-coil domain containing 66 (CCDC66), transcript variant 2, mRNA [NM_001012506]	GO:0046548|GO:0060060	NM_001012506	Hs.476399	285331	82.4744	91.7553	6.92469	6.44595
1.13646	up	NM_003512	chr6:26124403-26124462	HIST1H2AC	Homo sapiens histone cluster 1, H2ac (HIST1H2AC), mRNA [NM_003512]	GO:0008150|GO:0003674|GO:0046982|GO:0005634|GO:0000786|GO:0003677|GO:0070062	NM_003512	Hs.484950	8334	36.5189	45.6424	5.65687	5.47232
1.47684	up		chr2:6910270-6910211	LINC00487	Homo sapiens long intergenic non-protein coding RNA 487 (LINC00487), long non-coding RNA [NR_038369]		NR_038369	Hs.446195	400941	98.3445	105.71	7.21749	6.65498
1.16575	up	NM_152542	chr4:89189978-89189919	PPM1K	Homo sapiens protein phosphatase, Mg2+/Mn2+ dependent, 1K (PPM1K), mRNA [NM_152542]	GO:0006470|GO:0005759|GO:0004722|GO:0046872	NM_152542	Hs.43744	152926	53.1815	67.543	6.24285	6.02158
1.08613	up	NM_001282458	chr6:31912555-31912614	C2	Homo sapiens complement component 2 (C2), transcript variant 5, mRNA [NM_001282458]	GO:0030449|GO:0006956|GO:0004252|GO:2000427|GO:0007584|GO:0045087|GO:0006958|GO:0006508|GO:0005576|GO:0005615|GO:0046872|GO:0070062	NM_001282458	Hs.408903	717	18.1204	22.0832	4.55182	4.43263
1.01217	up	NM_003480	chr12:8800746-8800687	MFAP5	Homo sapiens microfibrillar associated protein 5 (MFAP5), transcript variant 1, mRNA [NM_003480]	GO:0030198|GO:0001527|GO:0005576|GO:0043206|GO:0005201	NM_003480	Hs.512842	8076	246.351	417.228	8.60748	8.59003
1.32189	up	NM_001204300	chr10:99019229-99019170	ARHGAP19	Homo sapiens Rho GTPase activating protein 19 (ARHGAP19), transcript variant 2, mRNA [NM_001204300]	GO:0043547|GO:0051056|GO:0007264|GO:0005634|GO:0005829|GO:0005096	NM_001204300	Hs.80305	84986	163.69	206.2	7.99616	7.59356
1.34533	up	NM_005146	chr11:65747203-65747262	SART1	Homo sapiens squamous cell carcinoma antigen recognized by T cells (SART1), mRNA [NM_005146]	GO:0005515|GO:0005794|GO:0015030|GO:0045292|GO:0000481|GO:0071013|GO:0000387|GO:0097193|GO:0005829|GO:0005737|GO:0000398|GO:0005654|GO:0007050|GO:0046540|GO:0045585	NM_005146	Hs.502883	9092	200.231	252.974	8.30406	7.87611
1.01137	up	NM_003177	chr9:93658142-93658201	SYK	Homo sapiens spleen tyrosine kinase (SYK), transcript variant 1, mRNA [NM_003177]	GO:0046638|GO:0005515|GO:0045401|GO:0043313|GO:0050731|GO:0002554|GO:0042991|GO:0019815|GO:0046641|GO:0009887|GO:0002366|GO:0070372|GO:0038083|GO:0001945|GO:0042742|GO:0019901|GO:0045588|GO:0030593|GO:0032928|GO:0030168|GO:0031234|GO:0043306|GO:0043234|GO:0005178|GO:0007229|GO:0045087|GO:0038096|GO:0038095|GO:0050853|GO:0045425|GO:0005886|GO:0008283|GO:0045579|GO:0010543|GO:0048514|GO:0005634|GO:…	NM_003177	Hs.371720	6850	47.2183	68.3389	6.05369	6.03739
2.66542	up	NM_030572	chr12:21679348-21679407	SPX	Homo sapiens spexin hormone (SPX), mRNA [NM_030572]	GO:0030133|GO:0010459|GO:0003084|GO:0031765|GO:0031766|GO:0045944|GO:0035814|GO:0032099|GO:0005184|GO:0044539|GO:0005615|GO:0051930	NM_030572	Hs.130692	80763	167.248	103.15	8.03485	6.62049
1.29392	up		chr16:046606637-046606696							47.7344	53.4892	6.072	5.70025
1.28202	up	AK125520	chr12:125625788-125625847	LOC100129380	Homo sapiens cDNA FLJ43532 fis, clone PLACE7001022. [AK125520]			Hs.169054	100129380	41.8546	46.9492	5.8716	5.51317
1.0589	up	NM_177424	chr1:28150636-28150695	STX12	Homo sapiens syntaxin 12 (STX12), mRNA [NM_177424]	GO:0005515|GO:0033344|GO:0050821|GO:0031201|GO:0006886|GO:0006906|GO:0012505|GO:0045335|GO:0005484|GO:0000139|GO:0031083|GO:0000149|GO:0045121|GO:0016021|GO:0048278|GO:0010008|GO:0070062	NM_177424	Hs.523855	23673	261.033	423.066	8.69268	8.61011
1.37582	up		chr1:17524033-17524092	LOC400743				Hs.522935	400743	32.7058	33.2481	5.47877	5.01848
1.232	up	NM_001039083	chr17:44416935-44416876	ARL17B	Homo sapiens ADP-ribosylation factor-like 17B (ARL17B), transcript variant 1, mRNA [NM_001039083]	GO:0005794|GO:0007264|GO:0016192|GO:0015031|GO:0005525	NM_001039083	Hs.733127	100506084	170.613	233.563	8.06815	7.76715
1.36247	up		chr19:35650773-35650832	FXYD5	FXYD domain containing ion transport regulator 5 [Source:HGNC Symbol;Acc:HGNC:4029] [ENST00000392218]	GO:0045296|GO:0034220|GO:0030033|GO:0046588|GO:0003779|GO:0016021|GO:0005216			53827	40.5258	42.7257	5.81881	5.37259
2.47689	up	NM_025098	chr11:75442248-75442307	MOGAT2	Homo sapiens monoacylglycerol O-acyltransferase 2 (MOGAT2), mRNA [NM_025098]	GO:0050892|GO:0005783|GO:0019432|GO:0005789|GO:0003846|GO:0016407|GO:0006651|GO:0016021|GO:0006071	NM_025098	Hs.288568	80168	23.8906	13.1027	4.97896	3.67043
1.96531	up	XM_006721169	chr16:57610060-57610119	GPR114	G protein-coupled receptor 114 [Source:HGNC Symbol;Acc:HGNC:19010] [ENST00000564607]	GO:0007186|GO:0005886|GO:0004930|GO:0016021	XM_006721169	Hs.187884	221188	24.4342	16.8387	5.01359	4.03883
1.63857	up	NM_030927	chr10:82276016-82276075	TSPAN14	Homo sapiens tetraspanin 14 (TSPAN14), transcript variant 1, mRNA [NM_030927]	GO:0045747|GO:0051604|GO:0009986|GO:0005886|GO:0097197|GO:0016021|GO:0019899|GO:0090002	NM_030927	Hs.718943	81619	119.033	117.271	7.51214	6.7997
1.09802	up	NM_001290131	chr17:27237154-27237095	PHF12	Homo sapiens PHD finger protein 12 (PHF12), transcript variant 3, mRNA [NM_001290131]	GO:0005515|GO:0001106|GO:0005730|GO:0005634|GO:0000122|GO:0006351|GO:0001222|GO:0016580|GO:0017053|GO:0005654|GO:0008270|GO:0035091|GO:0045892	NM_001290131	Hs.444173	57649	28.133	35.264	5.23684	5.10194
1.33993	up	NM_003724	chr8:143739085-143739026	JRK	Homo sapiens Jrk homolog (mouse) (JRK), transcript variant 1, mRNA [NM_003724]	GO:0005515|GO:0008150|GO:0003674|GO:0005737|GO:0030529|GO:0005634|GO:0005575|GO:0003729|GO:0003677	NM_003724	Hs.535903	8629	375.974	486.276	9.22921	8.80705
2.99841	up	NM_001233	chr7:116140389-116140448	CAV2	Homo sapiens caveolin 2 (CAV2), transcript variant 1, mRNA [NM_001233]	GO:0005515|GO:0008286|GO:0030133|GO:0048471|GO:0005886|GO:0005634|GO:0051259|GO:0006906|GO:0042803|GO:0070836|GO:0005622|GO:0016050|GO:0031748|GO:0060161|GO:0002080|GO:0048278|GO:0030512|GO:0007088|GO:0005794|GO:0048741|GO:0031410|GO:0031234|GO:0043547|GO:0043234|GO:0001938|GO:0000139|GO:0016020|GO:0005887|GO:0001937|GO:0005901|GO:0045121|GO:0007005|GO:0043410|GO:0005925|GO:0007029	NM_001233	Hs.212332	858	1148.6	626.924	10.7575	9.1733
1.12915	up	NM_024335	chr16:55364250-55364309	IRX6	Homo sapiens iroquois homeobox 6 (IRX6), mRNA [NM_024335]	GO:0043565|GO:0006355|GO:0005634	NM_024335	Hs.369907	79190	39.048	49.2181	5.75653	5.58129
1.08025	up	NM_001037317	chr1:99355931-99355872	LPPR5	Homo sapiens lipid phosphate phosphatase-related protein type 5 (LPPR5), transcript variant 1, mRNA [NM_001037317]	GO:0016787|GO:0008152|GO:0016021	NM_001037317	Hs.483948	163404	19.6801	24.2484	4.68069	4.56932
1.61449	up	NM_021123	chrX:49218341-49218400	GAGE7	Homo sapiens G antigen 7 (GAGE7), mRNA [NM_021123]	GO:0008150|GO:0003674|GO:0005575	NM_021123	Hs.460641	2579	18.7847	15.505	4.60422	3.91314
1.40548	up	BU955595	chr5:172387975-172388034		AGENCOURT_10612443 NIH_MGC_126 Homo sapiens cDNA clone IMAGE:6727802 5', mRNA sequence [BU955595]			Hs.430755		78.0135	85.3523	6.83584	6.34478
1.17739	up	NM_000291	chrX:77381462-77381521	PGK1	Homo sapiens phosphoglycerate kinase 1 (PGK1), mRNA [NM_000291]	GO:0005515|GO:0005975|GO:0006094|GO:0044281|GO:0005524|GO:0006096|GO:0005829|GO:0016310|GO:0004618|GO:0016020|GO:0030855|GO:0009405|GO:0006006|GO:0070062	NM_000291	Hs.78771	5230	26271	29516.8	14.9407	14.7051
1.72798	up	NM_152275	chr2:178479027-178479009	TTC30A	Homo sapiens tetratricopeptide repeat domain 30A (TTC30A), mRNA [NM_152275]	GO:0042384|GO:0005929|GO:0042073|GO:0030992	NM_152275	Hs.128384	92104	41.737	34.739	5.86627	5.07718
1.17044	up		chr6:029044462-029044521							72.9179	95.0767	6.72973	6.50268
1.11908	up		chr1:26551643-26551702	LOC101928303					101928303	53.1472	70.4232	6.24164	6.07933
2.13142	up	NM_012110	chr4:54876291-54876232	CHIC2	Homo sapiens cysteine-rich hydrophobic domain 2 (CHIC2), mRNA [NM_012110]	GO:0005515|GO:0008150|GO:0003674|GO:0005886|GO:0005798|GO:0006893|GO:0005575	NM_012110	Hs.335393	26511	192.691	150.713	8.24718	7.15537
1.07897	up	NM_016475	chr14:59971064-59971123	JKAMP	Homo sapiens JNK1/MAPK8-associated membrane protein (JKAMP), transcript variant 1, mRNA [NM_016475]	GO:0006986|GO:0005789|GO:0016021|GO:0030433|GO:0031625	NM_016475	Hs.446850	51528	1591.21	2321.14	11.2059	11.0963
1.02434	up	NM_001059	chr4:104577492-104577433	TACR3	Homo sapiens tachykinin receptor 3 (TACR3), mRNA [NM_001059]	GO:0005515|GO:0060259|GO:0005886|GO:0007568|GO:0007217|GO:0043278|GO:0042538|GO:0005634|GO:0045777|GO:0042220|GO:0042053|GO:0032809|GO:0004995|GO:0005737|GO:0032590|GO:0070474|GO:0005887|GO:0010460|GO:0032355	NM_001059	Hs.942	6870	20.7617	27.1955	4.76976	4.73506
1.03301	up	NM_017860	chr1:151023792-151023851	C1orf56	Homo sapiens chromosome 1 open reading frame 56 (C1orf56), mRNA [NM_017860]	GO:0005737|GO:0005654|GO:0005576	NM_017860	Hs.549171	54964	1880.16	2831.34	11.4378	11.3909
1.19991	up		chrX:076949251-076949192							82.0451	105.658	6.91696	6.65404
1.02973	up	NM_014732	chr16:85127639-85127698	KIAA0513	Homo sapiens KIAA0513 (KIAA0513), transcript variant 2, mRNA [NM_014732]	GO:0005737	NM_014732	Hs.301658	9764	119.219	190.504	7.51452	7.47225
1.05906	up	NM_017757	chr18:72777025-72777084	ZNF407	Homo sapiens zinc finger protein 407 (ZNF407), transcript variant 1, mRNA [NM_017757]	GO:0006355|GO:0008270|GO:0005634|GO:0003677|GO:0006351	NM_017757	Hs.536490	55628	57.0658	81.3245	6.35768	6.2749
1.181	up		chr19:000202859-000202800							38.6099	46.6148	5.7415	5.50149
1.37734	up	NM_014142	chr10:12214844-12214785	NUDT5	Homo sapiens nudix (nucleoside diphosphate linked moiety X)-type motif 5 (NUDT5), mRNA [NM_014142]	GO:0000287|GO:0017110|GO:0055086|GO:0005634|GO:0044281|GO:0050072|GO:0005829|GO:0005622|GO:0019303|GO:0030515|GO:0034656|GO:0047631|GO:0019144|GO:0009117|GO:0070062|GO:0009191	NM_014142	Hs.555956	11164	1165.14	1376.54	10.7764	10.3145
1.66602	up	BU171032	chr5:180222497-180222438		AGENCOURT_7835728 NIH_MGC_67 Homo sapiens cDNA clone IMAGE:6145127 5', mRNA sequence [BU171032]			Hs.736216		66.5042	59.4574	6.58734	5.85093
1.04253	up	NM_001014990	chr5:154346304-154346363	MRPL22	Homo sapiens mitochondrial ribosomal protein L22 (MRPL22), transcript variant 2, mRNA [NM_001014990]	GO:0070124|GO:0005739|GO:0070125|GO:0070126|GO:0032543|GO:0006996|GO:0003735|GO:0005743|GO:0015934	NM_001014990	Hs.483924	29093	1285.27	1989.41	10.9128	10.8528
1.32348	up	NM_015488	chr2:219210607-219210666	PNKD	Homo sapiens paroxysmal nonkinesigenic dyskinesia (PNKD), transcript variant 1, mRNA [NM_015488]	GO:0005739|GO:0005515|GO:0016020|GO:0032225|GO:0006750|GO:0050884|GO:0008270|GO:0005634|GO:0004416|GO:0042053	NM_015488	Hs.98475	25953	143.997	181.358	7.80502	7.40068
1.24017	up	NM_198159	chr3:69987007-69987066	MITF	Homo sapiens microphthalmia-associated transcription factor (MITF), transcript variant 1, mRNA [NM_198159]	GO:0005515|GO:0006355|GO:0006366|GO:0003705|GO:0030316|GO:0044336|GO:0030318|GO:0005634|GO:0045670|GO:0000122|GO:0000978|GO:0000979|GO:0001227|GO:0043234|GO:0001077|GO:0045165|GO:0006461|GO:0046849|GO:0045944|GO:0042127|GO:0003682|GO:0046983|GO:0043010|GO:0045893	NM_198159	Hs.166017	4286	40.0152	46.1053	5.79555	5.48501
1.67567	up	NM_001242739	chr1:43316875-43316934	ZNF691	Homo sapiens zinc finger protein 691 (ZNF691), transcript variant 1, mRNA [NM_001242739]	GO:0005634|GO:0003677|GO:0046872	NM_001242739	Hs.20879	51058	69.4352	62.0755	6.65498	5.91024
1.09766	up	NM_018024	chr8:124453600-124453659	WDYHV1	Homo sapiens WDYHV motif containing 1 (WDYHV1), transcript variant 1, mRNA [NM_018024]	GO:0005515|GO:0070773|GO:0005634|GO:0006464|GO:0005829	NM_018024	Hs.18029	55093	281.884	440.061	8.8062	8.67176
1.27464	up	NM_005114	chr4:11400729-11400670	HS3ST1	Homo sapiens heparan sulfate (glucosamine) 3-O-sulfotransferase 1 (HS3ST1), mRNA [NM_005114]	GO:0005975|GO:0005796|GO:0009405|GO:0008146|GO:0044281|GO:0016021|GO:0008467|GO:0030203|GO:0006024	NM_005114	Hs.507348	9957	142.067	185.668	7.78297	7.43288
1.49216	up	XR_109251	chr16:6427992-6428051		PREDICTED: Homo sapiens uncharacterized LOC440337 (LOC440337), misc_RNA [XR_109251]		XR_109251	Hs.683875		143.645	158.481	7.79928	7.22188
1.35195	up	NM_170587	chr8:54871444-54871503	RGS20	Homo sapiens regulator of G-protein signaling 20 (RGS20), transcript variant 1, mRNA [NM_170587]	GO:0043547|GO:0005515|GO:0005737|GO:0008277|GO:0005886|GO:0038032|GO:0005634|GO:0005096	NM_170587	Hs.368733	8601	170.105	211.71	8.06397	7.62893
1.27172	up	NM_178548	chr1:36060150-36060209	TFAP2E	Homo sapiens transcription factor AP-2 epsilon (activating enhancer binding protein 2 epsilon) (TFAP2E), mRNA [NM_178548]	GO:0000977|GO:0046982|GO:0006366|GO:0006357|GO:0045944|GO:0042127|GO:0000981|GO:0005634|GO:0048856|GO:0042803	NM_178548	Hs.567844	339488	80.5945	97.8524	6.8913	6.54451
1.59066	up	NR_026761	chr1:211565258-211565317	LINC00467	Homo sapiens long intergenic non-protein coding RNA 467 (LINC00467), long non-coding RNA [NR_026761]		NR_026761	Hs.523932	84791	170.464	180.773	8.06679	7.39716
1.30656	up		chr2:100726366-100726307	AFF3	AF4/FMR2 family, member 3 [Source:HGNC Symbol;Acc:HGNC:6473] [ENST00000483600]	GO:0006355|GO:0005737|GO:0003690|GO:0035116|GO:0034612|GO:0005654|GO:0005634|GO:0006351			3899	32.695	34.9969	5.47808	5.09231
1.96515	up	NM_016932	chr2:45233321-45233262	SIX2	Homo sapiens SIX homeobox 2 (SIX2), mRNA [NM_016932]	GO:0072161|GO:0003700|GO:0005886|GO:0008283|GO:0090189|GO:0005634|GO:0006606|GO:0009653|GO:0032403|GO:0048701|GO:0072038|GO:0005737|GO:0030278|GO:0009948|GO:0002062|GO:0045944|GO:0042474|GO:0031965|GO:0001822|GO:0072028|GO:0032330|GO:0043565|GO:0007501|GO:0003337|GO:0016477|GO:0048557|GO:0072006|GO:0097168|GO:0005654|GO:0008134	NM_016932	Hs.101937	10736	108.815	89.0499	7.3791	6.40446
1.36132	up	NM_001278547	chr10:49634025-49634084	MAPK8	Homo sapiens mitogen-activated protein kinase 8 (MAPK8), transcript variant JNK1-b2, mRNA [NM_001278547]	GO:0097300|GO:0005515|GO:0070301|GO:0071732|GO:0051403|GO:0002756|GO:0004705|GO:1900740|GO:0018105|GO:0018107|GO:0002755|GO:0009411|GO:0035033|GO:0038124|GO:0038123|GO:0034134|GO:0006950|GO:0002224|GO:0001503|GO:0045087|GO:0005654|GO:0034166|GO:0035666|GO:0019899|GO:0034162|GO:0038095|GO:0046686|GO:0032091|GO:0034142|GO:0042826|GO:0005634|GO:0005829|GO:0032880|GO:0005739|GO:0051090|GO:0034138|GO:…	NM_001278547	Hs.138211	5599	87.7696	100.618	7.03079	6.58578
1.77667	up		chr2:67402720-67402661	LOC644838					644838	133.333	121.776	7.6812	6.85202
1.69564	up		chr5:17522186-17522245							232.205	232.584	8.52363	7.7618
1.50581	up		chr3:131962370-131962311							1524.6	1612.7	11.1477	10.5572
1.13598	up	NM_017446	chr21:26965250-26965191	MRPL39	Homo sapiens mitochondrial ribosomal protein L39 (MRPL39), transcript variant 1, mRNA [NM_017446]	GO:0070124|GO:0070125|GO:0008150|GO:0070126|GO:0032543|GO:0006996|GO:0000166|GO:0005761|GO:0005743	NM_017446	Hs.420696	54148	368.896	564.882	9.20201	9.01807
2.44676	up	NR_001539	chrY:9638768-9638827	TTTY22	Homo sapiens testis-specific transcript, Y-linked 22 (non-protein coding) (TTTY22), long non-coding RNA [NR_001539]		NR_001539	Hs.511961	252954	19.9858	10.9763	4.70717	3.4163
1.09288	up	NM_144697	chr1:150259057-150259116	CIART	Homo sapiens circadian associated repressor of transcription (CIART), transcript variant 1, mRNA [NM_144697]	GO:0005515|GO:0045475|GO:0016605|GO:0070888|GO:0005634|GO:0001046|GO:0045892|GO:0032922|GO:0006351	NM_144697	Hs.54680	148523	25.7269	32.1531	5.09599	4.96786
2.6447	up	NM_145109	chr17:21218464-21218523	MAP2K3	Homo sapiens mitogen-activated protein kinase kinase 3 (MAP2K3), transcript variant B, mRNA [NM_145109]	GO:0005515|GO:0034142|GO:0060048|GO:0051403|GO:0005829|GO:0002756|GO:0000187|GO:0006954|GO:0004702|GO:0002755|GO:0045860|GO:0034138|GO:0004708|GO:0038124|GO:0019901|GO:0038123|GO:0034134|GO:0018108|GO:0002224|GO:0005524|GO:0042035|GO:0007165|GO:0016020|GO:0045087|GO:0009405|GO:0005654|GO:0034166|GO:0035666|GO:0004713|GO:0045893|GO:0034146|GO:0034162	NM_145109	Hs.514012	5606	7259.84	3775.21	13.2093	11.8062
1.08636	up	NM_003538	chr6:26022181-26022240	HIST1H4A	Homo sapiens histone cluster 1, H4a (HIST1H4A), mRNA [NM_003538]	GO:0005515|GO:0010467|GO:0006325|GO:0005634|GO:0045653|GO:0000723|GO:0000183|GO:0000786|GO:0070062|GO:0035574|GO:0035575|GO:0046982|GO:0006334|GO:0006335|GO:0005576|GO:0006336|GO:0000228|GO:0003677|GO:0032776|GO:0034080|GO:0043234|GO:0016020|GO:0045814|GO:0040029|GO:0005654|GO:0000278	NM_003538	Hs.248178	8359	2244.74	3173.63	11.6659	11.5464
1.06163	up	NM_001321	chr12:77252613-77252554	CSRP2	Homo sapiens cysteine and glycine-rich protein 2 (CSRP2), transcript variant 1, mRNA [NM_001321]	GO:0003674|GO:0008270|GO:0007275|GO:0005634|GO:0005925|GO:0030154	NM_001321	Hs.530904	1466	365.324	598.424	9.19022	9.10394
2.21998	up	NM_198699	chr21:46117543-46117602	KRTAP10-12	Homo sapiens keratin associated protein 10-12 (KRTAP10-12), mRNA [NM_198699]	GO:0045095	NM_198699	Hs.297526	386685	1893.49	1359.49	11.4491	10.2985
1.30145	up	NM_001278518	chr1:204499870-204499929	MDM4	Homo sapiens MDM4, p53 regulator (MDM4), transcript variant 6, mRNA [NM_001278518]	GO:0005515|GO:0071157|GO:0008284|GO:0043066|GO:0008285|GO:0030330|GO:0008283|GO:0042177|GO:0050821|GO:0071456|GO:0005634|GO:0000122|GO:0045023|GO:0006461|GO:0005654|GO:0008270|GO:0019899	NM_001278518	Hs.497492	4194	26.4725	27.6152	5.13929	4.75917
1.0677	up	NM_001080467	chr18:47349484-47349425	MYO5B	Homo sapiens myosin VB (MYO5B), mRNA [NM_001080467]	GO:0005515|GO:0005516|GO:0017137|GO:0032439|GO:0003779|GO:0016459|GO:0015031|GO:0055085|GO:0005524|GO:0003091|GO:0043234|GO:0000146|GO:0045179|GO:0008152|GO:0006833|GO:0055037|GO:0016192|GO:0030659|GO:0070062	NM_001080467	Hs.720076	4645	99.5982	149.326	7.23789	7.14338
1.15909	up	NM_000201	chr19:10396298-10396358	ICAM1	Homo sapiens intercellular adhesion molecule 1 (ICAM1), mRNA [NM_000201]	GO:0005515|GO:0014070|GO:0008360|GO:0007605|GO:0019221|GO:0050731|GO:0050900|GO:0005615|GO:0030155|GO:0030838|GO:1900027|GO:0001618|GO:0030198|GO:0071356|GO:0031669|GO:0051926|GO:0070374|GO:0070062|GO:0060333|GO:0009986|GO:0007569|GO:0071312|GO:0005178|GO:0005887|GO:0032321|GO:0071347|GO:0050776|GO:0046688|GO:0005925|GO:0002457|GO:0009897|GO:0004888|GO:0002438|GO:0033627|GO:0005886|GO:0045471|GO:…	NM_000201	Hs.643447	3383	28.9614	34.655	5.2854	5.0724
1.4674	up	NM_194071	chr7:137559941-137559882	CREB3L2	Homo sapiens cAMP responsive element binding protein 3-like 2 (CREB3L2), transcript variant 1, mRNA [NM_194071]	GO:0034976|GO:0044212|GO:0051216|GO:0005783|GO:0035497|GO:0005634|GO:0000978|GO:0006351|GO:0030968|GO:0006888|GO:0001077|GO:0002062|GO:0045944|GO:0005789|GO:0016021|GO:0045893	NM_194071	Hs.490273	64764	1889.12	2046.61	11.4467	10.8935
1.16856	up		chr11:118432021-118432080		ribosomal protein L5 pseudogene 30 [Source:HGNC Symbol;Acc:HGNC:35837] [ENST00000465511]					11411.5	12467.7	13.8047	13.58
4.84825	up	NM_001010879	chr19:58102876-58102935	ZIK1	Homo sapiens zinc finger protein interacting with K protein 1 (ZIK1), mRNA [NM_001010879]	GO:0006355|GO:0005634|GO:0003677|GO:0046872|GO:0006351	NM_001010879	Hs.454830	284307	83.8349	26.1615	6.95637	4.67891
1.56454	up	NM_006032	chr14:24544734-24544793	CPNE6	Homo sapiens copine VI (neuronal) (CPNE6), transcript variant 2, mRNA [NM_006032]	GO:0006629|GO:0030424|GO:0005215|GO:0016020|GO:0005509|GO:0001786|GO:0007268|GO:0016192|GO:0030425|GO:0070062|GO:0007399	NM_006032	Hs.6132	9362	15.1652	12.6684	4.27263	3.62689
1.44228	up	NM_005067	chr3:150458997-150458938	SIAH2	Homo sapiens siah E3 ubiquitin protein ligase 2 (SIAH2), mRNA [NM_005067]	GO:0005515|GO:2001237|GO:0043005|GO:0006511|GO:0043066|GO:0004842|GO:0016567|GO:0007264|GO:0016874|GO:0003714|GO:0043231|GO:0005829|GO:0005737|GO:0007049|GO:0007411|GO:0043025|GO:0031396|GO:0005654|GO:0008270|GO:0044257|GO:0043154|GO:0090090|GO:0005769|GO:0031624	NM_005067	Hs.477959	6478	825.176	954.691	10.3193	9.79098
1.09668	up	AK125752	chr10:1380034-1379975	LOC642422	Homo sapiens cDNA FLJ43764 fis, clone TESTI2048898. [AK125752]				642422	17.6417	21.2233	4.5107	4.37756
2.2275	up	DC378344	chr12:46663597-46663538		DC378344 PEBLM2 Homo sapiens cDNA clone PEBLM2002868 5', mRNA sequence [DC378344]			Hs.719858		76.742	51.6888	6.80885	5.65343
1.60449	up	NM_030915	chr2:30482471-30482530	LBH	Homo sapiens limb bud and heart development (LBH), mRNA [NM_030915]	GO:0010468|GO:0005737|GO:0030193|GO:0007275|GO:0005634|GO:0045893|GO:0006351	NM_030915	Hs.567598	81606	168.095	176.039	8.04308	7.36097
1.18609	up	NM_199168	chr10:44872947-44872888	CXCL12	Homo sapiens chemokine (C-X-C motif) ligand 12 (CXCL12), transcript variant 1, mRNA [NM_199168]	GO:0008344|GO:0009408|GO:0008015|GO:0031100|GO:0048842|GO:0043434|GO:0090280|GO:0005615|GO:0007281|GO:0022029|GO:0006955|GO:0042098|GO:0006935|GO:0007155|GO:0070062|GO:0009314|GO:0001666|GO:0008009|GO:2000406|GO:0001569|GO:0008354|GO:0070098|GO:0001667|GO:0006874|GO:0005102|GO:0042379|GO:0005576|GO:0045236|GO:0009615|GO:0045785|GO:0009612|GO:0050930|GO:0007165|GO:0008045|GO:0001938|GO:0007186|GO:…	NM_199168	Hs.522891	6387	16.3016	17.9747	4.38665	4.14044
1.10262	up	NM_003929	chr1:205739514-205739455	RAB29	Homo sapiens RAB29, member RAS oncogene family (RAB29), transcript variant 1, mRNA [NM_003929]	GO:0005515|GO:0005773|GO:0005802|GO:0042470|GO:0048471|GO:0005886|GO:0032438|GO:0003924|GO:0090316|GO:0005525|GO:0015031|GO:0030154|GO:0005739|GO:0006888|GO:0035526|GO:0005737|GO:0008152|GO:0007030|GO:0032482|GO:0019003|GO:0005856|GO:0070062	NM_003929	Hs.115325	8934	113.451	168.627	7.44659	7.30566
1.1541	up	NM_002963	chr1:153431390-153430429	S100A7	Homo sapiens S100 calcium binding protein A7 (S100A7), mRNA [NM_002963]	GO:0005515|GO:0051238|GO:0005783|GO:0005509|GO:0010820|GO:0005576|GO:0005634|GO:0001525|GO:0071624|GO:0005829|GO:0050829|GO:0005737|GO:0050786|GO:0008544|GO:0030216|GO:0045087|GO:0032496|GO:0008270|GO:0090026|GO:0070374|GO:0000302|GO:0005925|GO:0070062	NM_002963	Hs.112408	6278	56.9442	74.0589	6.35506	6.14829
1.56689	up		chr3:197366275-197366334	XLOC_l2_010082	BROAD Institute lincRNA (XLOC_l2_010082), lincRNA [TCONS_l2_00019116]					119.382	123.238	7.51612	6.86822
1.41418	up	NM_001006939	chr10:50121522-50121463	LRRC18	Homo sapiens leucine rich repeat containing 18 (LRRC18), mRNA [NM_001006939]	GO:0005737	NM_001006939	Hs.202438	474354	88.5178	97.6272	7.04215	6.54219
1.34327	up	NR_109984	chr3:51908164-51908223	IQCF5-AS1	Homo sapiens IQCF5 antisense RNA 1 (IQCF5-AS1), long non-coding RNA [NR_109984]		NR_109984	Hs.628892	101928999	21.7209	21.6859	4.83556	4.40981
3.00257	up	NM_000442	chr17:62407316-62407257	PECAM1	Homo sapiens platelet/endothelial cell adhesion molecule 1 (PECAM1), mRNA [NM_000442]	GO:0072011|GO:0005515|GO:0006909|GO:0008037|GO:0030054|GO:0005886|GO:0030168|GO:0050900|GO:0005615|GO:0050904|GO:0007165|GO:0007596|GO:0030198|GO:0002576|GO:0031092|GO:0016021|GO:0007155|GO:0070062	NM_000442	Hs.376675	5175	54.7889	26.6807	6.29363	4.70743
2.54534	up	NM_033032	chr17:39210811-39210752	KRTAP2-2	Homo sapiens keratin associated protein 2-2 (KRTAP2-2), mRNA [NM_033032]		NM_033032	Hs.650131	728279	153.253	98.3527	7.90014	6.55228
1.11802	up	NM_022160	chr9:22451878-22451937	DMRTA1	Homo sapiens DMRT-like family A1 (DMRTA1), mRNA [NM_022160]	GO:0000987|GO:0006355|GO:0001541|GO:0003700|GO:0007548|GO:0005634|GO:0060179|GO:0046872|GO:0042803|GO:0006351	NM_022160	Hs.371976	63951	54.0691	72.092	6.27383	6.11289
1.23597	up	NM_174855	chr20:2640801-2640742	IDH3B	Homo sapiens isocitrate dehydrogenase 3 (NAD+) beta (IDH3B), transcript variant 2, mRNA [NM_174855]	GO:0000287|GO:0006099|GO:0009055|GO:0005634|GO:0044281|GO:0006734|GO:0005739|GO:0006102|GO:0051287|GO:0004449|GO:0005759|GO:0006103|GO:0044237	NM_174855	Hs.436405	3420	1003.23	1334.81	10.5803	10.2747
1.00806	up	NM_006409	chr7:98961217-98963533	ARPC1A	Homo sapiens actin related protein 2/3 complex, subunit 1A, 41kDa (ARPC1A), transcript variant 1, mRNA [NM_006409]	GO:0034314|GO:0051015|GO:0030036|GO:0048013|GO:0007411|GO:0005885|GO:0045087|GO:0003779|GO:0015629|GO:0038096|GO:0070062|GO:0005829	NM_006409	Hs.124126	10552	1003.08	1628.51	10.5794	10.5678
3.01898	up	NM_001005237	chr11:4945276-4945217	OR51G1	Homo sapiens olfactory receptor, family 51, subfamily G, member 1 (gene/pseudogene) (OR51G1), mRNA [NM_001005237]	GO:0050911|GO:0004984|GO:0007186|GO:0005886|GO:0004930|GO:0016021	NM_001005237	Hs.554541	79324	191.851	104.933	8.23954	6.64548
5.96813	up	NM_001291516		MGC50722	Homo sapiens uncharacterized MGC50722 (MGC50722), transcript variant 1, mRNA [NM_001291516]		NM_001291516	Hs.530383	399693	81.6181	20.5577	6.90908	4.3318
1.05121	up	NM_020982	chr16:3063636-3063695	CLDN9	Homo sapiens claudin 9 (CLDN9), mRNA [NM_020982]	GO:0016338|GO:0070830|GO:0005886|GO:0005198|GO:0034329|GO:0016032|GO:0016021|GO:0005923|GO:0045216|GO:0042802	NM_020982	Hs.296949	9080	61.5325	88.5439	6.46952	6.39747
1.45436	up	NR_027333	chr10:25464780-25464721	GPR158-AS1	Homo sapiens GPR158 antisense RNA 1 (GPR158-AS1), long non-coding RNA [NR_027333]		NR_027333	Hs.700407	100128811	86.0446	92.4748	6.99829	6.45791
3.2922	up	NM_001905	chr1:41475866-41475925	CTPS1	Homo sapiens CTP synthase 1 (CTPS1), transcript variant 1, mRNA [NM_001905]	GO:0006241|GO:0015949|GO:0042493|GO:0055086|GO:0044281|GO:0005524|GO:0005829|GO:0006139|GO:0016020|GO:0042098|GO:0042100|GO:0003883|GO:0044210|GO:0006541	NM_001905	Hs.473087	1503	1342.53	663.079	10.9717	9.25261
1.39793	up	NM_000855	chr11:106558464-106558405	GUCY1A2	Homo sapiens guanylate cyclase 1, soluble, alpha 2 (GUCY1A2), transcript variant 2, mRNA [NM_000855]	GO:0035556|GO:0007165|GO:0005737|GO:0007596|GO:0006182|GO:0030828|GO:0004383|GO:0005525|GO:0020037	NM_000855	Hs.24321	2977	46.1495	47.6028	6.0179	5.53461
1.99282	up	AK124170	chr20:42583636-42583695	LOC100128170	Homo sapiens cDNA FLJ42176 fis, clone THYMU2030226. [AK124170]			Hs.26608	100128170	65.3703	48.8551	6.56414	5.56933
1.26654	up	AK123969	chr12:54971267-54971208	PPP1R1A	Homo sapiens cDNA FLJ41975 fis, clone SKNMC2006998, moderately similar to PROTEIN PHOSPHATASE INHIBITOR 1. [AK123969]	GO:0035556|GO:0005515|GO:0005737|GO:0005977|GO:0004865|GO:0006469|GO:0005615		Hs.505662	5502	13.4446	13.7773	4.0851	3.74421
1.10257	up	NM_182906	chr17:6978326-6978267	CLEC10A	Homo sapiens C-type lectin domain family 10, member A (CLEC10A), transcript variant 1, mRNA [NM_182906]	GO:0005886|GO:0045087|GO:0030246|GO:0016021|GO:0006897	NM_182906	Hs.54403	10462	53.8194	72.5582	6.26437	6.12351
1.28046	up	NM_007017	chr5:157079204-157079145	SOX30	Homo sapiens SRY (sex determining region Y)-box 30 (SOX30), transcript variant 2, mRNA [NM_007017]	GO:0043565|GO:0006355|GO:0006366|GO:0006357|GO:0000981|GO:0031960|GO:0005634|GO:0007283|GO:0006351	NM_007017	Hs.744348	11063	57.1393	66.6831	6.36052	6.00386
1.48515	up		chr10:38736780-38736775	lnc-SEPT7L-1	LNCipedia lincRNA (lnc-SEPT7L-1), lincRNA [lnc-SEPT7L-1:1]					65.008	65.6522	6.55446	5.98386
1.23961	up	NM_014020	chr7:150489208-150489149	TMEM176B	Homo sapiens transmembrane protein 176B (TMEM176B), transcript variant 1, mRNA [NM_014020]	GO:0031965|GO:0009887|GO:0016021|GO:2001199|GO:0030154	NM_014020	Hs.647090	28959	58.348	70.5351	6.39168	6.0818
3.29365	up	NM_006271	chr1:153603076-153603135	S100A1	Homo sapiens S100 calcium binding protein A1 (S100A1), mRNA [NM_006271]	GO:0005515|GO:0043005|GO:0030018|GO:0005509|GO:0008016|GO:0005634|GO:0000122|GO:0031430|GO:0042803|GO:0042802|GO:0035556|GO:0044548|GO:0043234|GO:0016529|GO:0021762|GO:0051117|GO:0048306	NM_006271	Hs.515715	6271	1060.18	531.475	10.6523	8.93263
1.08164	up		chr11:6078605-6078546		olfactory receptor, family 52, subfamily L, member 2 pseudogene [Source:HGNC Symbol;Acc:HGNC:14788] [ENST00000572217]					127.83	194.439	7.6203	7.50709
1.10108	up	NM_001142928	chr7:150035004-150035063	LRRC61	Homo sapiens leucine rich repeat containing 61 (LRRC61), transcript variant 1, mRNA [NM_001142928]		NM_001142928	Hs.647119	65999	9.72594	11.4093	3.60983	3.47091
2.89629	up	NR_002793	chr13:53103417-53103476	TPTE2P3	Homo sapiens transmembrane phosphoinositide 3-phosphatase and tensin homolog 2 pseudogene 3 (TPTE2P3), non-coding RNA [NR_002793]		NR_002793	Hs.528448	220115	61.8006	31.525	6.47443	4.94022
1.15311	up	NM_019105	chr6:32009196-32009137	TNXB	Homo sapiens tenascin XB (TNXB), transcript variant XB, mRNA [NM_019105]	GO:0030036|GO:0005518|GO:0005578|GO:0005583|GO:0005615|GO:0031012|GO:0005622|GO:0016337|GO:0005178|GO:0007160|GO:0030199|GO:0032963|GO:0006631|GO:0006641|GO:0043506|GO:0043206|GO:0007155|GO:0008201|GO:0070062|GO:0048251	NM_019105	Hs.485104	7148	104.404	145.604	7.31356	7.10803
1.4242	up		chr1:171750719-171750778							34.7853	34.5252	5.57656	5.06641
1.15625	up	NM_015459	chr11:63396800-63396741	ATL3	Homo sapiens atlastin GTPase 3 (ATL3), transcript variant 1, mRNA [NM_015459]	GO:0006888|GO:0016020|GO:0005783|GO:0008152|GO:0007030|GO:0005789|GO:0003924|GO:0051260|GO:0016021|GO:0005525|GO:0007029|GO:0042802	NM_015459	Hs.356719	25923	514.766	754.643	9.65773	9.44827
2.44347	up	NM_005477	chr15:73612288-73612229	HCN4	Homo sapiens hyperpolarization activated cyclic nucleotide gated potassium channel 4 (HCN4), mRNA [NM_005477]	GO:0005261|GO:0005886|GO:0008015|GO:0005222|GO:0005248|GO:0031226|GO:0007268|GO:0001701|GO:0042802|GO:0006936|GO:0030552|GO:0002027|GO:0005887|GO:0043195|GO:0005249|GO:0042391|GO:0035725|GO:0034765|GO:0071320|GO:0071805|GO:0006812|GO:0071321	NM_005477	Hs.86941	10021	20.3042	11.2049	4.73186	3.44293
1.18345	up	NM_016456	chr1:201104631-201104572	TMEM9	Homo sapiens transmembrane protein 9 (TMEM9), transcript variant 1, mRNA [NM_016456]	GO:0008150|GO:0003674|GO:0005770|GO:0031902|GO:0006810|GO:0016021|GO:0005765|GO:0005764	NM_016456	Hs.181444	252839	503.494	722.278	9.62326	9.38027
1.25764	up	NM_001831	chr8:27457462-27457403	CLU	Homo sapiens clusterin (CLU), transcript variant 1, mRNA [NM_001831]	GO:1900221|GO:0006629|GO:0005515|GO:0048471|GO:0005783|GO:0032436|GO:0072562|GO:0005634|GO:0001836|GO:0005615|GO:0045429|GO:0005829|GO:0051787|GO:0005739|GO:0051788|GO:0006956|GO:0005737|GO:0032286|GO:0051092|GO:0006958|GO:0017038|GO:0031093|GO:0051131|GO:0001774|GO:0016887|GO:0031625|GO:0070062|GO:0032463|GO:0043065|GO:0031966|GO:0032760|GO:0043691|GO:0050821|GO:0034366|GO:0030168|GO:2001244|GO:…	NM_001831	Hs.436657	1191	1924.26	2393.26	11.4705	11.1398
1.23293	up		chr2:046238044-046238103							34.5445	39.5621	5.56514	5.26305
1.16106	up		chr4:170914898-170914957	lnc-CLCN3-3	LNCipedia lincRNA (lnc-CLCN3-3), lincRNA [lnc-CLCN3-3:1]					64.0446	83.7355	6.53243	6.31699
1.76481	up	NM_002429	chr12:56230495-56230436	MMP19	Homo sapiens matrix metallopeptidase 19 (MMP19), transcript variant 1, mRNA [NM_002429]	GO:0005509|GO:0005578|GO:0001554|GO:0001542|GO:0005576|GO:0001525|GO:0051591|GO:0030154|GO:0001541|GO:0022617|GO:0030198|GO:0030574|GO:0006508|GO:0008270|GO:0009725|GO:0004222	NM_002429	Hs.591033	4327	540.777	520.943	9.72418	8.90466
1.34005	up	NM_145294	chr16:717721-717780	WDR90	Homo sapiens WD repeat domain 90 (WDR90), mRNA [NM_145294]		NM_145294	Hs.511903	197335	513.663	653.95	9.65571	9.23342
1.28486	up	NM_001284241	chr10:86133480-86133539	CCSER2	Homo sapiens coiled-coil serine-rich protein 2 (CCSER2), transcript variant 3, mRNA [NM_001284241]	GO:0008017|GO:0001578|GO:0015630	NM_001284241	Hs.461988	54462	261.106	350.327	8.69346	8.33185
1.40793	up	NM_018013	chr6:107827569-107827628	SOBP	Homo sapiens sine oculis binding protein homolog (Drosophila) (SOBP), mRNA [NM_018013]	GO:0042472|GO:0032184|GO:0007605|GO:0007626|GO:0046872	NM_018013	Hs.445244	55084	56.0219	58.8047	6.32798	5.83441
1.3712	up	XM_006711993	chr2:85660738-85661198		SH2 domain containing 6 [Source:HGNC Symbol;Acc:HGNC:30439] [ENST00000481426]		XM_006711993	Hs.209542		55.4473	59.6767	6.31075	5.85531
1.13397	up	NM_003034	chr12:22487308-22487249	ST8SIA1	Homo sapiens ST8 alpha-N-acetyl-neuraminide alpha-2,8-sialyltransferase 1 (ST8SIA1), mRNA [NM_003034]	GO:0003828|GO:0008284|GO:0008373|GO:0005975|GO:0006688|GO:0034605|GO:0030173|GO:0000139|GO:0016021|GO:0006488|GO:0044267|GO:0018279|GO:0043687	NM_003034	Hs.408614	6489	100.151	141.36	7.24553	7.06415
1.52871	up	NM_005805	chr2:162267829-162267888	PSMD14	Homo sapiens proteasome (prosome, macropain) 26S subunit, non-ATPase, 14 (PSMD14), mRNA [NM_005805]	GO:0006511|GO:0002474|GO:0010467|GO:0090263|GO:0005634|GO:0044281|GO:0006303|GO:0031145|GO:0046872|GO:0005829|GO:0034641|GO:0000082|GO:0070536|GO:0000724|GO:0016032|GO:0090090|GO:0070062|GO:0006977|GO:0000209|GO:0043066|GO:0000502|GO:0006521|GO:0051437|GO:0042590|GO:0006915|GO:0042981|GO:0051436|GO:0051439|GO:0061136|GO:0061133|GO:0008541|GO:0010950|GO:0070628|GO:0002479|GO:0005654|GO:0022624|GO:…	NM_005805	Hs.740477	10213	4032.97	3882.13	12.4631	11.8507
1.41208	up	NM_001160161	chr3:38651416-38651357	SCN5A	Homo sapiens sodium channel, voltage gated, type V alpha subunit (SCN5A), transcript variant 6, mRNA [NM_001160161]	GO:0005515|GO:0005516|GO:0086010|GO:0086070|GO:0060307|GO:0060048|GO:0019228|GO:0060371|GO:0086067|GO:0086069|GO:0060373|GO:0060372|GO:0010765|GO:0007411|GO:0086002|GO:0001518|GO:0045760|GO:0086006|GO:0031625|GO:0086004|GO:0086005|GO:0050679|GO:0019901|GO:0003360|GO:0009986|GO:0017134|GO:0030506|GO:0021549|GO:0014894|GO:0044325|GO:0002027|GO:0086012|GO:0019899|GO:0003231|GO:0050998|GO:0051899|GO:…	NM_001160161	Hs.517898	6331	137.986	159.978	7.73263	7.23481
1.22578	up	NM_017822	chr12:49047334-49047275	KANSL2	Homo sapiens KAT8 regulatory NSL complex subunit 2 (KANSL2), mRNA [NM_017822]	GO:0043981|GO:0005515|GO:0043982|GO:0043984|GO:0043996|GO:0043995|GO:0000123|GO:0006325|GO:0046972|GO:0005654	NM_017822	Hs.505412	54934	969.505	1304.9	10.5348	10.2411
1.08596	up	NM_003446	chrX:47272965-47273024	ZNF157	Homo sapiens zinc finger protein 157 (ZNF157), mRNA [NM_003446]	GO:0006355|GO:0003700|GO:0005634|GO:0000122|GO:0003677|GO:0046872|GO:0006351	NM_003446	Hs.89897	7712	147.922	225.617	7.84341	7.72444
[truncated: 14,367 more rows]
