# Supplementary material for: Phosphorylation of glutaminase by PKCε is essential for its enzymatic activity and critically contributes to tumorigenesis
Source: Cell Res. 2018 Mar 7;28(6):655–69. doi: 10.1038/s41422-018-0021-y (PMC5993826; doi:10.1038/s41422-018-0021-y)
Supplement: Supplementary file 19 — Supplementary table 7 [file 41422_2018_21_MOESM19_ESM.xlsx]

## Sheet: Sheet1
Supplementary Table 7.Up-regulated genes in A549-WT cells cultured in glutamine free medium
Fold change and Regulation		Annotations								Raw Intensity		Normalized Intensity
Fold Change	Regulation	GenbankAccession	GenomicCoordinates	GeneSymbol	Description	Go	RefSeqAccession	UniGeneID	EntrezGeneID	[A549-WT Gln+](raw)	[A549-WT Gln-](raw)	[A549-WT Gln+](normalized)	[A549-WT Gln-](normalized)
1.21908	down	NM_024604	chr12:48060809-48057361	RPAP3	Homo sapiens RNA polymerase II associated protein 3 (RPAP3), transcript variant 1, mRNA [NM_024604]	GO:0005515	NM_024604	Hs.437855	79657	463.45	959.723	9.51141	9.79721
1.01387	down		chr2:32047698-32047660		keratin 18 pseudogene 52 [Source:HGNC Symbol;Acc:HGNC:37888] [ENST00000404956]					11403.5	15122.1	13.7958	13.8156
1.13746	down	NM_001077706	chr6:139134033-139134092	ECT2L	Homo sapiens epithelial cell transforming 2 like (ECT2L), transcript variant 1, mRNA [NM_001077706]	GO:0032321|GO:0005089	NM_001077706	Hs.660603	345930	50.089	84.6422	6.14689	6.33271
1.11963	down	XM_005256273	chr16:74425436-74425495	NPIPB15	nuclear pore complex interacting protein family, member B15 [Source:HGNC Symbol;Acc:HGNC:34409] [ENST00000429990]	GO:0005576	XM_005256273	Hs.513695	440348	2805.12	4722.9	11.9635	12.1265
1.77682	down	NM_001040196	chr1:11808472-11808531	AGTRAP	Homo sapiens angiotensin II receptor-associated protein (AGTRAP), transcript variant 4, mRNA [NM_001040196]	GO:0005515|GO:0001666|GO:0004945|GO:0005886|GO:0038166|GO:0043231|GO:0005737|GO:0000139|GO:0005789|GO:0008217|GO:0005654|GO:0016021|GO:0005938|GO:0030659	NM_001040196	Hs.464438	57085	38.767	100.042	5.74784	6.57713
1.16675	down	NM_030961	chr7:100733350-100733409	TRIM56	Homo sapiens tripartite motif containing 56 (TRIM56), mRNA [NM_030961]	GO:0004842|GO:0032479|GO:0016874|GO:0005829|GO:0005737|GO:0051607|GO:0070534|GO:0046597|GO:0045087|GO:0008270|GO:0032481|GO:0034340|GO:0032608	NM_030961	Hs.521092	81844	100.51	190.697	7.25123	7.47372
1.65022	down	NM_033081	chr20:61509639-61509580	DIDO1	Homo sapiens death inducer-obliterator 1 (DIDO1), transcript variant 4, mRNA [NM_033081]	GO:0005737|GO:0005819|GO:0008270|GO:0005634|GO:0097190|GO:0006351	NM_033081	Hs.517172	11083	153.795	427.599	7.90585	8.62851
2.52479	down	NM_013320	chr12:104500200-104500259	HCFC2	Homo sapiens host cell factor C2 (HCFC2), mRNA [NM_013320]	GO:0005737|GO:0006357|GO:0005886|GO:0003713|GO:0016032|GO:0005654|GO:0005634|GO:0000122	NM_013320	Hs.506558	29915	26.5833	94.0715	5.1478	6.48397
1.00862	down	NM_012318	chr4:1814976-1814917	LETM1	Homo sapiens leucine zipper-EF-hand containing transmembrane protein 1 (LETM1), mRNA [NM_012318]	GO:0005739|GO:0005515|GO:0005509|GO:0005743|GO:0016021|GO:0042407	NM_012318	Hs.120165	3954	156.979	265.574	7.93654	7.94892
1.62847	down	NM_182972	chr1:234740031-234740001	IRF2BP2	Homo sapiens interferon regulatory factor 2 binding protein 2 (IRF2BP2), transcript variant 1, mRNA [NM_182972]	GO:0006355|GO:0005737|GO:0005654|GO:0005634|GO:0046872|GO:0006351	NM_182972	Hs.350268	359948	265.345	741.07	8.71803	9.42154
1.17207	down		chr9:045352252-045352193							52.539	92.1201	6.22295	6.45201
1.03496	down	AF307332	chr10:103556891-103556832	MGEA5	Homo sapiens meningioma-expressed antigen 5s splice variant mRNA, complete cds. [AF307332]	GO:0060124|GO:0046060|GO:0010524|GO:0005634|GO:0005829|GO:0010616|GO:0051901|GO:0043243|GO:0006612|GO:0046326|GO:0032024|GO:0004402|GO:0016231|GO:0070265|GO:0051054|GO:0060051|GO:0016573|GO:0007568|GO:0006044|GO:0048545|GO:0045862|GO:0031343|GO:0016020|GO:0006517|GO:0006516|GO:0004415		Hs.500842	10724	936.115	1594.55	10.4884	10.538
1.41202	down	NM_015446	chr1:247003155-247003096	AHCTF1	Homo sapiens AT hook containing transcription factor 1 (AHCTF1), mRNA [NM_015446]	GO:0031965|GO:0006355|GO:0003700|GO:0005634|GO:0051292|GO:0015031|GO:0003677|GO:0016363|GO:0005829|GO:0000910|GO:0005643|GO:0031080|GO:0000777|GO:0005654|GO:0051028|GO:0000278|GO:0000785|GO:0070062	NM_015446	Hs.300887	25909	332.555	807.866	9.05871	9.55648
2.36505	down	NM_003178	chr3:12227160-12227219	SYN2	Homo sapiens synapsin II (SYN2), transcript variant IIb, mRNA [NM_003178]	GO:0030054|GO:0008152|GO:0045202|GO:0007268|GO:0030672|GO:0003824|GO:0005524|GO:0007269	NM_003178	Hs.445503	6854	14.851	45.9297	4.23915	5.48102
2.67024	down	NM_001145073	chrX:49645828-49645887	USP27X	Homo sapiens ubiquitin specific peptidase 27, X-linked (USP27X), mRNA [NM_001145073]	GO:0006511|GO:0008234	NM_001145073	Hs.143587	389856	23.5418	87.2689	4.96008	6.37705
1.32767	down	NM_001001290	chr4:9828161-9828102	SLC2A9	Homo sapiens solute carrier family 2 (facilitated glucose transporter), member 9 (SLC2A9), transcript variant 2, mRNA [NM_001001290]	GO:0016323|GO:0016324|GO:0015758|GO:0005886|GO:0005887|GO:0005351|GO:0016021|GO:0005635|GO:0046415|GO:0055085|GO:0005355|GO:0015992	NM_001001290	Hs.656895	56606	29.3499	54.1327	5.30805	5.71695
1.53434	down	NM_002947	chr7:7676682-7676623	RPA3	Homo sapiens replication protein A3, 14kDa (RPA3), mRNA [NM_002947]	GO:0005515|GO:0006302|GO:0034605|GO:0000082|GO:0006271|GO:0003697|GO:0000723|GO:0000724|GO:0042127|GO:0000722|GO:0006297|GO:0006298|GO:0005662|GO:0006260|GO:0003684|GO:0007346|GO:0006281|GO:0006283|GO:0000730|GO:0006284|GO:0005654|GO:0006289|GO:0000718|GO:0000278|GO:0032201|GO:1900034	NM_002947	Hs.487540	6119	1194.98	2908.41	10.8052	11.4228
1.22388	down	NM_001144978	chr4:75168172-75168231	MTHFD2L	Homo sapiens methylenetetrahydrofolate dehydrogenase (NADP+ dependent) 2-like (MTHFD2L), mRNA [NM_001144978]	GO:0005743|GO:0009086|GO:0004329|GO:0004477|GO:0005829|GO:0035999|GO:0005739|GO:0004488|GO:0004487|GO:0009396|GO:0006730|GO:0000105|GO:0055114|GO:0006164	NM_001144978	Hs.740700	441024	17.3419	27.9453	4.48443	4.77588
1.41054	down	NM_005891	chr6:160199814-160199873	ACAT2	Homo sapiens acetyl-CoA acetyltransferase 2 (ACAT2), transcript variant 1, mRNA [NM_005891]	GO:0006629|GO:0005737|GO:0005730|GO:0003985|GO:0005654|GO:0005634|GO:0070062	NM_005891	Hs.571037	39	545.349	1297.88	9.73474	10.231
1.12752	down	NM_015909	chr2:15319139-15307416	NBAS	Homo sapiens neuroblastoma amplified sequence (NBAS), transcript variant 1, mRNA [NM_015909]	GO:0031965|GO:0005737|GO:0005794|GO:0016020|GO:0006890|GO:2000623|GO:0005730|GO:0000956	NM_015909	Hs.467759	51594	251.03	485.773	8.63266	8.80582
1.05404	down	NM_024574	chr4:121957475-121957416	NDNF	Homo sapiens neuron-derived neurotrophic factor (NDNF), mRNA [NM_024574]	GO:0031012|GO:0019800|GO:0043524|GO:0030198|GO:0010976|GO:0010811|GO:0016049|GO:0005576|GO:0005539|GO:0001764|GO:0008201	NM_024574	Hs.709520	79625	24.7479	35.4992	5.03505	5.11097
3.30623	down	NM_001752	chr11:34493034-34493093	CAT	Homo sapiens catalase (CAT), mRNA [NM_001752]	GO:0050661|GO:0001657|GO:0009650|GO:0020027|GO:0005782|GO:0005886|GO:0005783|GO:0004096|GO:0044281|GO:0005764|GO:0046872|GO:0042803|GO:0043231|GO:0005829|GO:0009060|GO:0005758|GO:0006195|GO:0051092|GO:0051289|GO:0051781|GO:0033197|GO:0004046|GO:0042744|GO:0005778|GO:0070062|GO:0005777|GO:0008203|GO:0001666|GO:0043066|GO:0051262|GO:0016209|GO:0005794|GO:0007568|GO:0005102|GO:0055086|GO:0032088|GO:…	NM_001752	Hs.502302	847	375.15	2123.27	9.22608	10.9513
1.13885	down	NM_014820	chr3:100083234-100083175	TOMM70A	Homo sapiens translocase of outer mitochondrial membrane 70 homolog A (S. cerevisiae) (TOMM70A), mRNA [NM_014820]	GO:0005739|GO:0005515|GO:0016020|GO:0006626|GO:0005742|GO:0016021|GO:0008320|GO:0071806|GO:0044267|GO:0070062	NM_014820	Hs.227253	9868	181.668	354.297	8.16054	8.34812
1.40276	down	NM_014321	chr16:46731519-46731578	ORC6	Homo sapiens origin recognition complex, subunit 6 (ORC6), transcript variant 1, mRNA [NM_014321]	GO:0006260|GO:0005515|GO:0006261|GO:0000082|GO:0000808|GO:0016020|GO:0005886|GO:0005654|GO:0005634|GO:0005664|GO:0000278|GO:0003677	NM_014321	Hs.49760	23594	86.6922	193.293	7.00989	7.49815
1.82808	down	NM_002831	chr12:7069332-7069391	PTPN6	Homo sapiens protein tyrosine phosphatase, non-receptor type 6 (PTPN6), transcript variant 1, mRNA [NM_002831]	GO:0005515|GO:0042267|GO:0019221|GO:0050732|GO:0050900|GO:2000045|GO:0030154|GO:0035335|GO:0042130|GO:0060334|GO:0060337|GO:0060338|GO:0005001|GO:0042169|GO:0070372|GO:0060333|GO:0070062|GO:0019901|GO:0018108|GO:0014068|GO:0035855|GO:0007186|GO:0001784|GO:0050853|GO:0045577|GO:0017124|GO:0008284|GO:0008285|GO:0008283|GO:0050859|GO:0031295|GO:0051279|GO:0005634|GO:0060397|GO:0005829|GO:0005737|GO:…	NM_002831	Hs.63489	5777	28.3365	72.4822	5.25119	6.12152
1.39703	down	NM_174890	chr10:46112017-46111958	ZFAND4	Homo sapiens zinc finger, AN1-type domain 4 (ZFAND4), transcript variant 1, mRNA [NM_174890]	GO:0008270	NM_174890	Hs.89029	93550	24.4855	46.5582	5.01706	5.49942
1.24225	down	NM_080860	chr21:43892680-43892621	RSPH1	Homo sapiens radial spoke head 1 homolog (Chlamydomonas) (RSPH1), transcript variant 1, mRNA [NM_080860]	GO:0051321|GO:0035082|GO:0031514|GO:0005634|GO:0005829	NM_080860	Hs.661069	89765	56.2922	105.077	6.33386	6.64682
1.13253	down	NM_002601	chr2:232597716-232597657	PDE6D	Homo sapiens phosphodiesterase 6D, cGMP-specific, rod, delta (PDE6D), transcript variant 1, mRNA [NM_002601]	GO:0005515|GO:0017137|GO:0006996|GO:0004114|GO:0072372|GO:0031410|GO:0043086|GO:0005829|GO:0033124|GO:0008152|GO:0005095|GO:0005856|GO:0007601|GO:0050896|GO:0030659	NM_002601	Hs.516808	5147	239.049	465.67	8.56742	8.74697
2.56709	down	NM_001042702	chr2:179325165-179325759	DFNB59	Homo sapiens deafness, autosomal recessive 59 (DFNB59), mRNA [NM_001042702]	GO:0007605|GO:0043025	NM_001042702	Hs.87734	494513	34.1325	126.338	5.54602	6.90615
1.19508	down		chr1:053390845-053390786		68MP_HUMAN (P56378) 6.8 kDa mitochondrial proteolipid, partial (62%) [THC2673793]					60.0423	108.153	6.4303	6.68741
1.7895	down	NM_182920	chr3:64501648-64501589	ADAMTS9	Homo sapiens ADAM metallopeptidase with thrombospondin type 1 motif, 9 (ADAMTS9), mRNA [NM_182920]	GO:0005783|GO:0005578|GO:0007275|GO:0015031|GO:0005615|GO:0031012|GO:0006508|GO:0006516|GO:0008270|GO:0045636|GO:0004222|GO:0016192|GO:0008237	NM_182920	Hs.656071	56999	72.9218	202.651	6.72987	7.56944
1.00442	down	NM_014643	chr18:74072289-74072230	ZNF516	Homo sapiens zinc finger protein 516 (ZNF516), mRNA [NM_014643]	GO:0006355|GO:0005634|GO:0003677|GO:0046872|GO:0006351	NM_014643	Hs.436973	9658	126.65	208.885	7.60438	7.61074
1.39283	down	NM_001286429	chr15:71839754-71839813	THSD4	Homo sapiens thrombospondin, type I, domain containing 4 (THSD4), transcript variant 2, mRNA [NM_001286429]	GO:0006508|GO:0001527|GO:0004222|GO:0070062|GO:0048251	NM_001286429	Hs.387057	79875	8.95468	15.9846	3.47781	3.95583
1.68129	down	NM_006231	chr12:133202291-133202232	POLE	Homo sapiens polymerase (DNA directed), epsilon, catalytic subunit (POLE), mRNA [NM_006231]	GO:0008622|GO:0005886|GO:0003887|GO:0005634|GO:0005737|GO:0000082|GO:0000723|GO:0000166|GO:0006270|GO:0000722|GO:0006297|GO:0051539|GO:0003677|GO:0001701|GO:0006260|GO:0006281|GO:0006283|GO:0003682|GO:0000731|GO:0006287|GO:0005654|GO:0008270|GO:0006289|GO:0000278|GO:0032201	NM_006231	Hs.524871	5426	20.636	46.8159	4.75998	5.50954
1.03119	down		chr11:000686875-000686816							81.8652	130.668	6.91291	6.95723
1.11884	down		chr14:105878291-105878232							12.521	18.0044	3.9806	4.1426
1.33706	down	NM_017714	chr20:13370757-13370698	TASP1	Homo sapiens taspase, threonine aspartase, 1 (TASP1), mRNA [NM_017714]	GO:0006508|GO:0045893|GO:0004298	NM_017714	Hs.348297	55617	237.48	547.829	8.55556	8.97463
3.25516	down	NM_024791	chr11:119060508-119060567	PDZD3	Homo sapiens PDZ domain containing 3 (PDZD3), transcript variant 2, mRNA [NM_024791]	GO:0005515|GO:0030251|GO:0045177|GO:0009636|GO:0019934|GO:0008022|GO:0005829|GO:0005903|GO:0031283|GO:0006833|GO:0030827|GO:0035003|GO:0007168|GO:0008200|GO:0006811	NM_024791	Hs.374726	79849	27.1909	124.502	5.18083	6.88356
1.38865	down	NM_052876	chr19:13251892-13251951	NACC1	Homo sapiens nucleus accumbens associated 1, BEN and BTB (POZ) domain containing (NACC1), mRNA [NM_052876]	GO:0016604|GO:0008284|GO:0005737|GO:0030054|GO:0051260|GO:0005654|GO:0005634|GO:0045892|GO:0006351|GO:0043231	NM_052876	Hs.531614	112939	1429.99	3156.31	11.0586	11.5323
2.72907	down	NM_013250	chr11:6978926-6978985	ZNF215	Homo sapiens zinc finger protein 215 (ZNF215), mRNA [NM_013250]	GO:0003700|GO:0006366|GO:0006357|GO:0000981|GO:0005634|GO:0003677|GO:0046872	NM_013250	Hs.523457	7762	9.86163	34.6915	3.6262	5.07461
2.05811	down	NM_015569	chr1:172381687-172381746	DNM3	Homo sapiens dynamin 3 (DNM3), transcript variant 1, mRNA [NM_015569]	GO:0005515|GO:0048471|GO:0005874|GO:0003924|GO:0014069|GO:0005525|GO:0007416|GO:0006897|GO:0005739|GO:0043197|GO:0008152|GO:0046847|GO:0070062	NM_015569	Hs.654775	26052	23.0007	64.7946	4.92406	5.96538
1.05442	down	NM_022778	chr1:26604377-26604436	CEP85	Homo sapiens centrosomal protein 85kDa (CEP85), transcript variant 1, mRNA [NM_022778]	GO:0005515|GO:0005813|GO:0005737|GO:0000922|GO:0005794|GO:0005730	NM_022778	Hs.63795	64793	49.7454	77.8701	6.13621	6.21266
1.42001	down	NM_012151	chrX:154116220-154116279	F8A1	Homo sapiens coagulation factor VIII-associated 1 (F8A1), mRNA [NM_012151]	GO:0008150|GO:0003674|GO:0005634	NM_012151	Hs.533543	8263	1311.33	2953.68	10.9408	11.4467
1.01596	down	AL080137	chr9:34826835-34826776	FAM205BP	Homo sapiens mRNA; cDNA DKFZp434J193 (from clone DKFZp434J193). [AL080137]			Hs.725618	389715	21.4323	29.3142	4.8161	4.83895
1.62731	down	NM_000788	chr4:71895933-71895992	DCK	Homo sapiens deoxycytidine kinase (DCK), mRNA [NM_000788]	GO:0009157|GO:0055086|GO:0005634|GO:0044281|GO:0043097|GO:0006220|GO:0019206|GO:0005524|GO:0009165|GO:0042803|GO:0005829|GO:0016310|GO:0006144|GO:0008144|GO:0043101|GO:0004137|GO:0006206	NM_000788	Hs.709	1633	119.01	321.697	7.51149	8.21398
1.40176	down	NM_018142	chr8:19709238-19709297	INTS10	Homo sapiens integrator complex subunit 10 (INTS10), mRNA [NM_018142]	GO:0005515|GO:0032039|GO:0016180	NM_018142	Hs.512627	55174	790.341	1853.72	10.2529	10.7401
1.03675	down	NM_002489	chr7:10973244-10973185	NDUFA4	Homo sapiens NDUFA4, mitochondrial complex associated (NDUFA4), mRNA [NM_002489]	GO:0005515|GO:0004129|GO:0005743|GO:0044281|GO:0005751|GO:0032403|GO:0005739|GO:0022904|GO:0005747|GO:0006120|GO:0008137|GO:0044237|GO:0070062	NM_002489	Hs.50098	4697	17363.9	24655.5	14.4069	14.4589
1.91292	down	NM_017891	chr1:1017648-1017589	C1orf159	Homo sapiens chromosome 1 open reading frame 159 (C1orf159), mRNA [NM_017891]	GO:0016021	NM_017891	Hs.235095	54991	17.3844	44.2547	4.48743	5.42321
1.31131	down	NR_038221	chr3:72223424-72223483	LINC00870	Homo sapiens long intergenic non-protein coding RNA 870 (LINC00870), long non-coding RNA [NR_038221]		NR_038221	Hs.382623	201617	33.2291	61.4635	5.50409	5.89509
1.98549	down	NM_020151	chr2:96851060-96851001	STARD7	Homo sapiens StAR-related lipid transfer (START) domain containing 7 (STARD7), mRNA [NM_020151]	GO:0005739|GO:0008289	NM_020151	Hs.469331	56910	445.737	1520	9.46704	10.4565
2.10427	down	NM_213590	chr13:50592487-50592546	TRIM13	Homo sapiens tripartite motif containing 13 (TRIM13), transcript variant 3, mRNA [NM_213590]	GO:0005515|GO:0004842|GO:0016874|GO:0032897|GO:0030433|GO:0097038|GO:0009653|GO:0051865|GO:0007165|GO:0005737|GO:0051092|GO:0045087|GO:0005789|GO:0043161|GO:0008270|GO:0004871|GO:0016021|GO:0043123|GO:0010332|GO:0010942|GO:0016239	NM_213590	Hs.436922	10206	41.207	127.478	5.84508	6.9184
1.48384	down	NR_046244	chr3:24541439-24541498	THRB-AS1	Homo sapiens THRB antisense RNA 1 (THRB-AS1), long non-coding RNA [NR_046244]		NR_046244	Hs.631912	644990	38.3459	82.9651	5.73339	6.30272
1.31807	down	NM_201446	chr9:139566984-139567043	EGFL7	Homo sapiens EGF-like-domain, multiple 7 (EGFL7), transcript variant 2, mRNA [NM_201446]	GO:0031012|GO:0045746|GO:0030336|GO:0001568|GO:0001938|GO:0005509|GO:0005112|GO:0005576|GO:0001525|GO:0007155|GO:0005615|GO:0001570	NM_201446	Hs.91481	51162	287.181	654.292	8.83736	9.23579
1.28579	down	NM_001271870	chr1:143916261-144013912	SRGAP2B	Homo sapiens SLIT-ROBO Rho GTPase activating protein 2B (SRGAP2B), mRNA [NM_001271870]	GO:0007399	NM_001271870	Hs.497575	647135	15.2194	25.4827	4.2793	4.64196
1.05086	down	NM_003404	chr20:43536954-43537013	YWHAB	Homo sapiens tyrosine 3-monooxygenase/tryptophan 5-monooxygenase activation protein, beta (YWHAB), transcript variant 1, mRNA [NM_003404]	GO:0051219|GO:0005515|GO:0008286|GO:0010467|GO:0048471|GO:0042826|GO:0007264|GO:0007265|GO:0005634|GO:0006605|GO:0051291|GO:0032403|GO:0050815|GO:0005829|GO:0005737|GO:0000186|GO:1900740|GO:0007173|GO:0000165|GO:0007411|GO:0017053|GO:0061024|GO:0030659|GO:0070062|GO:0048010|GO:0042470|GO:0048011|GO:0003714|GO:0019904|GO:0035308|GO:0051220|GO:0006915|GO:0035329|GO:0043085|GO:0008022|GO:0097193|GO:…	NM_003404	Hs.643544	7529	1021.47	1770.1	10.6054	10.6769
1.14108	down	NR_029410	chr9:88454999-88455058	LOC389765	Homo sapiens kinesin family member 27 pseudogene (LOC389765), non-coding RNA [NR_029410]		NR_029410	Hs.715986	389765	159.593	309.143	7.9626	8.15301
1.14673	down	AK124574	chr7:97512620-97512679					Hs.689574		32.6756	52.5084	5.47737	5.6749
1.98786	down	NM_005095	chr1:35887010-35887069	ZMYM4	Homo sapiens zinc finger, MYM-type 4 (ZMYM4), mRNA [NM_005095]	GO:0005737|GO:0022604|GO:0007010|GO:0005730|GO:0008270|GO:0007275|GO:0005654|GO:0005634|GO:0003677	NM_005095	Hs.269211	9202	129.435	427.789	7.63869	8.6299
3.49637	down	NM_001042440	chr5:96110256-96110315	CAST	Homo sapiens calpastatin (CAST), transcript variant 6, mRNA [NM_001042440]	GO:0010951|GO:0005515|GO:0005737|GO:0004869|GO:0016020|GO:0004866|GO:2000675|GO:0005829	NM_001042440	Hs.436186	831	1628.86	8667.51	11.2401	13.0459
5.8946	down	NM_194313	chr9:34252568-34252509	KIF24	Homo sapiens kinesin family member 24 (KIF24), mRNA [NM_194313]	GO:0005515|GO:0008017|GO:0005871|GO:0006996|GO:0005814|GO:0005874|GO:0003777|GO:0005524|GO:0005829|GO:0043234|GO:0042384|GO:0008152|GO:0016887|GO:0007019|GO:0007018	NM_194313	Hs.710246	347240	19.7342	161.235	4.68465	7.24404
1.2702	down	NM_017610	chr15:59388241-59388300	RNF111	Homo sapiens ring finger protein 111 (RNF111), transcript variant 2, mRNA [NM_017610]	GO:0000209|GO:0005515|GO:0007389|GO:0010467|GO:0006367|GO:0016567|GO:0032184|GO:0016874|GO:0005730|GO:0046332|GO:0005634|GO:0006351|GO:0043234|GO:0005737|GO:0045944|GO:0031398|GO:0005654|GO:0007179|GO:0008270|GO:0045893|GO:0030579|GO:0030511	NM_017610	Hs.404423	54778	437.914	949.621	9.43825	9.7833
1.01421	down	NM_001159746	chr17:914102-914043	ABR	Homo sapiens active BCR-related (ABR), transcript variant 3, mRNA [NM_001159746]	GO:0043314|GO:0051056|GO:0048011|GO:0030336|GO:0043065|GO:0030036|GO:0042472|GO:0005886|GO:0007264|GO:0097190|GO:0032855|GO:0005829|GO:0050766|GO:0016020|GO:0007420|GO:0050728|GO:0050885|GO:0032496|GO:0005089|GO:0030675|GO:0005096	NM_001159746	Hs.159306	29	41.8845	61.4188	5.8731	5.89346
1.31828	down	NM_005486	chr17:53038843-53038902	TOM1L1	Homo sapiens target of myb1 (chicken)-like 1 (TOM1L1), mRNA [NM_005486]	GO:0005515|GO:0043130|GO:0017124|GO:0005795|GO:0019901|GO:0030295|GO:0005764|GO:0006886|GO:0005829|GO:0032147|GO:0045839|GO:0007165|GO:0005737|GO:0030276|GO:0043162|GO:2000278|GO:0010008|GO:0070062|GO:0031954|GO:0005768	NM_005486	Hs.153504	10040	784.701	1724.08	10.2465	10.6451
2.09913	down	NM_001537	chr16:83846244-83846303	HSBP1	Homo sapiens heat shock factor binding protein 1 (HSBP1), mRNA [NM_001537]	GO:0034605|GO:0006936|GO:0003714|GO:0005654|GO:0005634|GO:0000122|GO:0035987|GO:0005856|GO:1900034	NM_001537	Hs.250899	3281	214.226	766.267	8.40482	9.47461
1.50791	down	NM_014744	chr3:17200038-17199979	TBC1D5	Homo sapiens TBC1 domain family, member 5 (TBC1D5), transcript variant 2, mRNA [NM_014744]	GO:0005515|GO:0005776|GO:0030122|GO:0035612|GO:0006914|GO:0032851|GO:0015031|GO:0070969|GO:0042594|GO:0042147|GO:0002092|GO:0005097|GO:0010008|GO:0010508|GO:0030904	NM_014744	Hs.475629	9779	84.1283	200.538	6.96167	7.55422
1.17149	down	NM_016223	chr11:47200985-47200795	PACSIN3	Homo sapiens protein kinase C and casein kinase substrate in neurons 3 (PACSIN3), transcript variant 2, mRNA [NM_016223]	GO:0005515|GO:0008092|GO:0051044|GO:0005886|GO:0097320|GO:0031988|GO:0006897|GO:0008289|GO:0005737|GO:0005543|GO:0016020|GO:0019855|GO:0030100|GO:0045806|GO:0007010|GO:0051926|GO:0005654|GO:0070062|GO:0005768	NM_016223	Hs.334639	29763	37.3285	62.6781	5.69279	5.92113
1.47637	down	NM_001044385	chr2:202488995-202488936	TMEM237	Homo sapiens transmembrane protein 237 (TMEM237), transcript variant 1, mRNA [NM_001044385]	GO:0042384|GO:0030111|GO:0016020|GO:0035869|GO:0016021	NM_001044385	Hs.12319	65062	334.982	852.946	9.06875	9.6308
1.11531	down	NM_001302350	chr7:7918719-7918778	UMAD1	Homo sapiens UBAP1-MVB12-associated (UMA) domain containing 1 (UMAD1), transcript variant 3, mRNA [NM_001302350]		NM_001302350	Hs.652371	729852	434.491	824.892	9.42804	9.58549
1.17317	down	NM_001145051	chr2:46707581-46707640	TMEM247	Homo sapiens transmembrane protein 247 (TMEM247), mRNA [NM_001145051]	GO:0005783|GO:0016021	NM_001145051	Hs.733348	388946	8.42879	12.6611	3.39623	3.62664
2.51103	down	NM_033550	chr20:45314596-45314537	TP53RK	Homo sapiens TP53 regulating kinase (TP53RK), mRNA [NM_033550]	GO:0005515|GO:0002039|GO:0070525|GO:0016787|GO:0016020|GO:0004674|GO:0000408|GO:0006468|GO:0005634|GO:0005524|GO:0008033|GO:0005829	NM_033550	Hs.440263	112858	5	13.1284	2.347	3.67527
1.2574	down	NM_020320	chr6:88224675-88224159	RARS2	Homo sapiens arginyl-tRNA synthetase 2, mitochondrial (RARS2), mRNA [NM_020320]	GO:0005739|GO:0010467|GO:0032543|GO:0005759|GO:0006420|GO:0004814|GO:0005524|GO:0006418	NM_020320	Hs.485910	57038	324.392	708.891	9.02003	9.35047
1.08992	down	NM_014793	chr15:43620314-43620255	LCMT2	Homo sapiens leucine carboxyl methyltransferase 2 (LCMT2), mRNA [NM_014793]	GO:0005515|GO:0008168|GO:0032259|GO:0008033	NM_014793	Hs.745356	9836	90.7971	157.089	7.08992	7.21414
2.33543	down	NM_013450	chr2:160175985-160175926	BAZ2B	Homo sapiens bromodomain adjacent to zinc finger domain, 2B (BAZ2B), transcript variant 1, mRNA [NM_013450]	GO:0005515|GO:0006355|GO:0008270|GO:0005634|GO:0003677|GO:0006351	NM_013450	Hs.470369	29994	72.53	265.059	6.72239	7.94608
2.76292	down		chr10:088818952-088818893							279.484	1325.49	8.79458	10.2608
5.26685	down	NM_022458	chr7:156473705-156473646	LMBR1	Homo sapiens limb development membrane protein 1 (LMBR1), mRNA [NM_022458]	GO:0016021|GO:0042733	NM_022458	Hs.209989	64327	33.464	258.574	5.51552	7.91246
1.84478	down	NM_033380	chrX:107940580-107940639	COL4A5	Homo sapiens collagen, type IV, alpha 5 (COL4A5), transcript variant 2, mRNA [NM_033380]	GO:0031594|GO:0022617|GO:0030198|GO:0007528|GO:0007411|GO:0030574|GO:0005605|GO:0005587|GO:0005788|GO:0005576|GO:0005201	NM_033380	Hs.369089	1287	50.8684	140.662	6.17455	7.058
3.63718	down	NM_006100	chr3:98510738-98510797	ST3GAL6	Homo sapiens ST3 beta-galactoside alpha-2,3-sialyltransferase 6 (ST3GAL6), transcript variant 1, mRNA [NM_006100]	GO:0006664|GO:0009311|GO:0005975|GO:0044281|GO:0042339|GO:0030173|GO:0052798|GO:0000139|GO:0018146|GO:0009405|GO:0071354|GO:0016021|GO:0006488|GO:0044267|GO:0030203|GO:0006464|GO:0070062|GO:0043687|GO:0018279	NM_006100	Hs.148716	10402	18.8796	93.6737	4.61328	6.4761
6.67114	down	NM_032530	chr17:5082968-5082909	ZNF594	Homo sapiens zinc finger protein 594 (ZNF594), mRNA [NM_032530]	GO:0006355|GO:0005634|GO:0003677|GO:0046872|GO:0006351	NM_032530	Hs.658402	84622	14.3602	128.172	4.19112	6.92905
4.77511	down	NM_006461	chr17:26905097-26905038	SPAG5	Homo sapiens sperm associated antigen 5 (SPAG5), mRNA [NM_006461]	GO:0005515|GO:0072686|GO:0005815|GO:0051988|GO:0030496|GO:0005634|GO:0035371|GO:0000070|GO:0000922|GO:0005737|GO:0007059|GO:0000777|GO:0000776|GO:0005654|GO:0007051|GO:0051301	NM_006461	Hs.514033	10615	341.235	2770.7	9.10098	11.3565
1.197	down	NM_000730	chr4:26483040-26483018	CCKAR	Homo sapiens cholecystokinin A receptor (CCKAR), mRNA [NM_000730]	GO:0007631|GO:0042277|GO:0005886|GO:0007584|GO:0007586|GO:0046883|GO:0007200|GO:0007409|GO:0007204|GO:0032870|GO:0005887|GO:0004951|GO:0030900|GO:0001764	NM_000730	Hs.129	886	23.0549	37.4927	4.92868	5.1881
2.19378	down	NM_001813	chr4:104027398-104027339	CENPE	Homo sapiens centromere protein E, 312kDa (CENPE), transcript variant 1, mRNA [NM_001813]	GO:0005515|GO:0008017|GO:0005634|GO:0007079|GO:0005829|GO:0019886|GO:0051315|GO:0005737|GO:0051382|GO:0007059|GO:0045860|GO:0015630|GO:0016887|GO:0007018|GO:0005871|GO:0005694|GO:0005874|GO:0030496|GO:0007275|GO:0003777|GO:0005524|GO:0000940|GO:0016020|GO:0007596|GO:0008152|GO:0000776|GO:0043515|GO:0000779|GO:0030071|GO:0000778|GO:0007080|GO:0000278|GO:0000775|GO:0051301	NM_001813	Hs.75573	1062	114.853	418.054	7.45962	8.59304
1.07427	down	NR_002948	chr19:51385530-51385471	KLKP1	Homo sapiens kallikrein pseudogene 1 (KLKP1), non-coding RNA [NR_002948]	GO:0005737|GO:0005634	NR_002948	Hs.643424	606293	37.1267	56.9308	5.68263	5.78599
1.02591	down	NM_002751	chr22:50703284-50703225	MAPK11	Homo sapiens mitogen-activated protein kinase 11 (MAPK11), transcript variant 1, mRNA [NM_002751]	GO:0005515|GO:0010467|GO:0034142|GO:0007265|GO:0051403|GO:0005829|GO:0042692|GO:0035556|GO:0051090|GO:0002756|GO:0000187|GO:0002755|GO:0034138|GO:0004707|GO:0048010|GO:0048011|GO:0038124|GO:0006996|GO:0038123|GO:0034134|GO:0006950|GO:0002224|GO:0005524|GO:0006351|GO:0007165|GO:0051149|GO:0004674|GO:0045087|GO:0035666|GO:0006468|GO:0005654|GO:0034166|GO:0007005|GO:0034146|GO:0034162	NM_002751	Hs.57732	5600	79.7282	126.363	6.86978	6.90669
1.11705	down	NM_006647	chr9:140328686-140328745	NOXA1	Homo sapiens NADPH oxidase activator 1 (NOXA1), transcript variant 1, mRNA [NM_006647]	GO:0005515|GO:0048365|GO:0017124|GO:0005737|GO:0016176|GO:0006801|GO:0060263|GO:0010310|GO:0043020|GO:0043085|GO:0019899	NM_006647	Hs.495554	10811	140.11	259.446	7.75756	7.91725
3.84181	down	NM_014585	chr2:190425809-190425750	SLC40A1	Homo sapiens solute carrier family 40 (iron-regulated transporter), member 1 (SLC40A1), mRNA [NM_014585]	GO:0005515|GO:0043066|GO:0005886|GO:0005771|GO:0003158|GO:0060586|GO:0055085|GO:0009653|GO:0008021|GO:0005622|GO:0006879|GO:0034395|GO:0016323|GO:0060345|GO:0005737|GO:0005887|GO:0045944|GO:0005381|GO:0016021|GO:0002260|GO:0034755	NM_014585	Hs.643005	30061	106.222	675.513	7.34007	9.28186
1.02066	down	NM_018158	chr2:27911628-27916604	SLC4A1AP	Homo sapiens solute carrier family 4 (anion exchanger), member 1, adaptor protein (SLC4A1AP), mRNA [NM_018158]	GO:0005515|GO:0005737|GO:0005886|GO:0005654|GO:0005634|GO:0043231	NM_018158	Hs.306000	22950	740.629	1269.01	10.1694	10.1989
1.05835	down	NM_020701	chr3:128853750-128853691	ISY1	Homo sapiens ISY1 splicing factor homolog (S. cerevisiae) (ISY1), transcript variant 2, mRNA [NM_020701]	GO:0005515|GO:0000398|GO:0071013	NM_020701	Hs.512661	57461	103.639	178.85	7.30111	7.38293
1.118	down	AF132198	chr4:76877229-76877288		Homo sapiens PRO1405 mRNA, complete cds. [AF132198]			Hs.632604		24.8613	37.8868	5.04195	5.20287
1.34806	down	NR_027401	chrX:153861287-153861228	FAM223A	Homo sapiens family with sequence similarity 223, member A (non-protein coding) (FAM223A), long non-coding RNA [NR_027401]		NR_027401	Hs.391764	100132967	10.3364	17.7584	3.69058	4.12147
1.32467	down	NM_000190	chr11:118964129-118964188	HMBS	Homo sapiens hydroxymethylbilane synthase (HMBS), transcript variant 1, mRNA [NM_000190]	GO:0018160|GO:0006778|GO:0044281|GO:0006782|GO:0004418|GO:0006783|GO:0005829	NM_000190	Hs.82609	3145	1131.62	2400.29	10.738	11.1436
1.70723	down	NM_004360	chr16:68869214-68869273	CDH1	Homo sapiens cadherin 1, type 1, E-cadherin (epithelial) (CDH1), mRNA [NM_004360]	GO:0060576|GO:0005515|GO:0005802|GO:0030054|GO:0008013|GO:0007605|GO:0050680|GO:0016342|GO:0042993|GO:2000008|GO:0031175|GO:0016339|GO:0016337|GO:0001948|GO:0070830|GO:0030198|GO:0051260|GO:0050839|GO:0070062|GO:0071285|GO:0022408|GO:0045295|GO:0009986|GO:0019903|GO:0034329|GO:0005509|GO:0019904|GO:0030506|GO:0009636|GO:0007416|GO:0045216|GO:0043281|GO:0050776|GO:0033561|GO:0009898|GO:0045893|GO:…	NM_004360	Hs.461086	999	3310.84	8239.69	12.1847	12.9563
1.60041	down	NM_001008493	chr1:225683355-225683296	ENAH	Homo sapiens enabled homolog (Drosophila) (ENAH), transcript variant 1, mRNA [NM_001008493]	GO:0005515|GO:0050852|GO:0001725|GO:0017124|GO:0030054|GO:0005886|GO:0050699|GO:0045202|GO:0001843|GO:0046907|GO:0003779|GO:0030175|GO:0030027|GO:0005829|GO:0005737|GO:0007411|GO:0008154|GO:0005925	NM_001008493	Hs.497893	55740	1555.96	3888.33	11.1765	11.8549
1.21703	down	NM_004939	chr2:15770975-15771034	DDX1	Homo sapiens DEAD (Asp-Glu-Ala-Asp) box helicase 1 (DDX1), mRNA [NM_004939]	GO:0005515|GO:0003725|GO:0006388|GO:0003724|GO:0090305|GO:0010494|GO:0005634|GO:0071920|GO:0072669|GO:0006302|GO:0005737|GO:0004527|GO:0008143|GO:0032508|GO:0003712|GO:0008026|GO:0000245|GO:0006355|GO:0033677|GO:0007275|GO:0009615|GO:0005524|GO:0003677|GO:0006351|GO:0004518|GO:0016020|GO:0003682|GO:0030529|GO:0006446|GO:0005654|GO:0043330	NM_004939	Hs.440599	1653	3146.18	5665.25	12.1223	12.4057
1.51468	down	NM_001037501	chr1:148023663-148023604	NBPF8	Homo sapiens neuroblastoma breakpoint family, member 8 (NBPF8), transcript variant 1, mRNA [NM_001037501]	GO:0005737	NM_001037501	Hs.656782	728841	67.2803	155.874	6.60537	7.20439
1.04555	down	NR_028335	chr17:2310351-2310292	LOC284009	Homo sapiens uncharacterized LOC284009 (LOC284009), long non-coding RNA [NR_028335]		NR_028335	Hs.632244	284009	60.5635	95.4829	6.44471	6.50898
1.0003	down	NM_015884	chrX:21900749-21900808	MBTPS2	Homo sapiens membrane-bound transcription factor peptidase, site 2 (MBTPS2), mRNA [NM_015884]	GO:0051091|GO:0005737|GO:0000139|GO:0031293|GO:0044281|GO:0016021|GO:0006987|GO:0004222|GO:0044267|GO:0046872|GO:0030968|GO:0008203	NM_015884	Hs.443490	51360	58.7014	88.6964	6.39975	6.40018
1.21509	down		chr2:203065870-203065811							107.502	213.63	7.36029	7.64135
1.21323	down	NM_152353	chr19:51870797-51870738	CLDND2	Homo sapiens claudin domain containing 2 (CLDND2), mRNA [NM_152353]	GO:0016021	NM_152353	Hs.720536	125875	56.3079	102.693	6.33411	6.61296
1.15257	down	NM_000075	chr12:58142322-58142263	CDK4	Homo sapiens cyclin-dependent kinase 4 (CDK4), mRNA [NM_000075]	GO:0045859|GO:0005515|GO:0010468|GO:0071157|GO:0048471|GO:0008284|GO:0031100|GO:0006325|GO:0005634|GO:0048146|GO:0032403|GO:0005829|GO:0000082|GO:0002088|GO:0016538|GO:0000785|GO:0005667|GO:0010288|GO:0031965|GO:0043065|GO:0042493|GO:0030332|GO:0005730|GO:0009636|GO:0045727|GO:0033574|GO:0005524|GO:0045793|GO:0007165|GO:0010971|GO:0000307|GO:0055093|GO:0007623|GO:0005654|GO:0006468|GO:0005923|GO:…	NM_000075	Hs.95577	1019	932.144	1784.03	10.4841	10.6889
1.48636	down	NM_001098	chr22:41924818-41924877	ACO2	Homo sapiens aconitase 2, mitochondrial (ACO2), mRNA [NM_001098]	GO:0051538|GO:0006099|GO:0051539|GO:0005506|GO:0003994|GO:0005634|GO:0006091|GO:0044281|GO:0005739|GO:0006102|GO:0006101|GO:0005759|GO:0044237	NM_001098	Hs.643610	50	1888.05	4383.95	11.4461	12.0179
1.50407	down	NM_005885	chr5:10435312-10435371	MARCH6	Homo sapiens membrane-associated ring finger (C3HC4) 6, E3 ubiquitin protein ligase (MARCH6), transcript variant 1, mRNA [NM_005885]	GO:0004842|GO:0016020|GO:0016874|GO:0030176|GO:0008270|GO:0070936|GO:0019899|GO:0031624	NM_005885	Hs.432862	10299	200.532	517.911	8.30771	8.89658
2.09385	down	NM_000506	chr11:46760913-46760973	F2	Homo sapiens coagulation factor II (thrombin) (F2), mRNA [NM_000506]	GO:0005515|GO:0010544|GO:0008284|GO:0005886|GO:0004252|GO:0030307|GO:0008360|GO:1900738|GO:0072562|GO:0050900|GO:0005615|GO:0006508|GO:0051281|GO:0070062|GO:0005796|GO:0051480|GO:0005509|GO:0005102|GO:0009611|GO:0051918|GO:0030168|GO:0005576|GO:0007275|GO:0014068|GO:0006953|GO:0045861|GO:0048712|GO:0017187|GO:0032967|GO:0030193|GO:0030194|GO:0007596|GO:0007597|GO:0001934|GO:0005788|GO:2000379|GO:…	NM_000506	Hs.655207	2147	90.6035	308.752	7.08467	8.15082
2.67504	down	NM_002407	chr11:61981344-61981404	SCGB2A1	Homo sapiens secretoglobin, family 2A, member 1 (SCGB2A1), mRNA [NM_002407]	GO:0046982|GO:0005615|GO:0030521	NM_002407	Hs.97644	4246	21.5916	79.7787	4.82655	6.24611
1.31354	down	NM_001083112	chr2:157442855-157442914	GPD2	Homo sapiens glycerol-3-phosphate dehydrogenase 2 (mitochondrial) (GPD2), transcript variant 1, mRNA [NM_001083112]	GO:0009331|GO:0019563|GO:0005509|GO:0004368|GO:0005743|GO:0006094|GO:0044281|GO:0006072|GO:0052591|GO:0035264|GO:0043010|GO:0044255|GO:0055114	NM_001083112	Hs.512382	2820	413.906	932.798	9.36482	9.75828
1.17836	down	NM_020728	chr7:158523966-158523907	ESYT2	Homo sapiens extended synaptotagmin-like protein 2 (ESYT2), mRNA [NM_020728]	GO:0005515|GO:0008429|GO:0005509|GO:0031210|GO:0031227|GO:0006897|GO:0031234|GO:0042802|GO:0005544|GO:0016020|GO:0005887|GO:0006869|GO:0044232|GO:0035091	NM_020728	Hs.490795	57488	819.067	1601.98	10.3107	10.5475
1.61885	down	NM_015184	chr3:17109488-17109547	PLCL2	Homo sapiens phospholipase C-like 2 (PLCL2), transcript variant 2, mRNA [NM_015184]	GO:0006629|GO:0002322|GO:0002337|GO:0050859|GO:0007214|GO:0050811|GO:0035556|GO:0005737|GO:0004435|GO:0032228|GO:0033135|GO:0004871|GO:1900122	NM_015184	Hs.741267	23228	29.2647	66.3813	5.30362	5.9986
2.42755	down	NM_032627	chr19:18545192-18545251	SSBP4	Homo sapiens single stranded DNA binding protein 4 (SSBP4), transcript variant 1, mRNA [NM_032627]	GO:0003697|GO:0005634	NM_032627	Hs.515259	170463	716.977	2864.14	10.1252	11.4047
1.38377	down	NM_013241	chr16:67263789-67263730	FHOD1	Homo sapiens formin homology 2 domain containing 1 (FHOD1), mRNA [NM_013241]	GO:0005515|GO:0005737|GO:0001725|GO:0032059|GO:0016020|GO:0045944|GO:0051496|GO:0005634|GO:0003779|GO:0042802	NM_013241	Hs.95231	29109	133.072	307.48	7.67803	8.14663
1.33072	down	NM_002751	chr22:50702337-50702278	MAPK11	Homo sapiens mitogen-activated protein kinase 11 (MAPK11), transcript variant 1, mRNA [NM_002751]	GO:0005515|GO:0010467|GO:0034142|GO:0007265|GO:0051403|GO:0005829|GO:0042692|GO:0035556|GO:0051090|GO:0002756|GO:0000187|GO:0002755|GO:0034138|GO:0004707|GO:0048010|GO:0048011|GO:0038124|GO:0006996|GO:0038123|GO:0034134|GO:0006950|GO:0002224|GO:0005524|GO:0006351|GO:0007165|GO:0051149|GO:0004674|GO:0045087|GO:0035666|GO:0006468|GO:0005654|GO:0034166|GO:0007005|GO:0034146|GO:0034162	NM_002751	Hs.57732	5600	86.9211	184.862	7.01597	7.42818
1.63662	down	NM_001189	chr4:13542835-13542776	NKX3-2	Homo sapiens NK3 homeobox 2 (NKX3-2), mRNA [NM_001189]	GO:0060576|GO:0007368|GO:0043066|GO:0006366|GO:0048706|GO:0048705|GO:0005634|GO:0000122|GO:0000978|GO:0048536|GO:0048645|GO:0001078|GO:0001501|GO:0031016|GO:0042474|GO:0032331	NM_001189	Hs.590927	579	9.00815	18.7563	3.48824	4.19895
1.29257	down	DR007925	chr17:18333974-18334033		keratin 17 pseudogene 2 [Source:HGNC Symbol;Acc:HGNC:6429] [ENST00000300992]			Hs.579266		14.2718	23.834	4.17917	4.54941
2.01851	down	NM_024089	chr13:103436747-103436688	KDELC1	Homo sapiens KDEL (Lys-Asp-Glu-Leu) containing 1 (KDELC1), mRNA [NM_024089]	GO:0005788	NM_024089	Hs.408629	79070	97.4417	321.251	7.19829	8.21157
1.44898	down	NM_004964	chr1:32799037-32799096	HDAC1	Homo sapiens histone deacetylase 1 (HDAC1), mRNA [NM_004964]	GO:0005515|GO:0010467|GO:0000790|GO:0006367|GO:0003700|GO:0044212|GO:0006325|GO:0010832|GO:0007219|GO:0016581|GO:0016580|GO:0007179|GO:0000785|GO:0001103|GO:0000976|GO:0001106|GO:0043044|GO:0019213|GO:0031492|GO:0060766|GO:0001047|GO:0000122|GO:0045786|GO:0000978|GO:0032922|GO:0033558|GO:0043922|GO:0043234|GO:0000118|GO:0005654|GO:0000980|GO:0061198|GO:0045893|GO:0000278|GO:0019899|GO:0045892|GO:…	NM_004964	Hs.88556	3065	1266.55	2919.77	10.8935	11.4285
1.37219	down	NM_201442	chr12:7171593-7171652	C1S	Homo sapiens complement component 1, s subcomponent (C1S), transcript variant 1, mRNA [NM_201442]	GO:0005515|GO:0006956|GO:0004252|GO:0045087|GO:0006958|GO:0005509|GO:0006508|GO:0072562|GO:0005576|GO:0070062|GO:0042802	NM_201442	Hs.458355	716	34.8936	68.3288	5.5805	6.03699
1.12595	down	NM_000785	chr12:58156635-58156576	CYP27B1	Homo sapiens cytochrome P450, family 27, subfamily B, polypeptide 1 (CYP27B1), mRNA [NM_000785]	GO:0030308|GO:0043627|GO:0008285|GO:0006805|GO:0042369|GO:0005741|GO:0033280|GO:0030282|GO:0044281|GO:0055074|GO:0005739|GO:0004498|GO:0046697|GO:0010980|GO:0005737|GO:0045618|GO:0032496|GO:0006816|GO:0034341|GO:0008202|GO:0030500|GO:0005506|GO:0042359|GO:0070314|GO:0006766|GO:0010956|GO:0070564|GO:0055114|GO:0020037	NM_000785	Hs.524528	1594	40.2108	65.3854	5.8061	5.97724
2.19688	down	NM_007210	chr12:51745941-51745882	GALNT6	Homo sapiens polypeptide N-acetylgalactosaminyltransferase 6 (GALNT6), mRNA [NM_007210]	GO:0048471|GO:0004653|GO:0005794|GO:0006493|GO:0000139|GO:0030246|GO:0016266|GO:0016021|GO:0044267|GO:0046872|GO:0043687	NM_007210	Hs.505575	11226	26.4289	81.162	5.13593	6.27139
1.0899	down	NM_000135	chr16:89804072-89804013	FANCA	Homo sapiens Fanconi anemia, complementation group A (FANCA), transcript variant 1, mRNA [NM_000135]	GO:0005515|GO:0008585|GO:0005737|GO:0006461|GO:0006281|GO:0042127|GO:0005730|GO:0005654|GO:0005634|GO:0008584|GO:0043240|GO:0007140	NM_000135	Hs.744083	2175	57.5658	94.7089	6.37206	6.49625
1.76255	down	NM_020787	chr17:16524397-16524338	ZNF624	Homo sapiens zinc finger protein 624 (ZNF624), mRNA [NM_020787]	GO:0006355|GO:0003700|GO:0005634|GO:0003677|GO:0046872|GO:0006351	NM_020787	Hs.128078	57547	21.5684	51.3262	4.82472	5.64238
1.9689	down	NM_206962	chr21:48064366-48068394	PRMT2	Homo sapiens protein arginine methyltransferase 2 (PRMT2), transcript variant 1, mRNA [NM_206962]	GO:0005515|GO:0019919|GO:0005634|GO:0033142|GO:0050681|GO:0042974|GO:0008469|GO:0042975|GO:0042803|GO:0005829|GO:0042054|GO:0046966|GO:0005737|GO:0035189|GO:0006479|GO:0004871|GO:0043065|GO:0016571|GO:0003713|GO:0030331|GO:0060765|GO:0016274|GO:0005730|GO:0034969|GO:2000134|GO:0032088|GO:0048588|GO:0035242|GO:0007165|GO:0005654|GO:0045893|GO:0045892	NM_206962	Hs.154163	3275	39.2927	112.951	5.76766	6.74505
1.78185	down	NM_013411	chr1:33473692-33473633	AK2	Homo sapiens adenylate kinase 2 (AK2), transcript variant 2, mRNA [NM_013411]	GO:0046033|GO:0097066|GO:0015949|GO:0046060|GO:0097226|GO:0005743|GO:0055086|GO:0004017|GO:0044281|GO:0005524|GO:0005829|GO:0006119|GO:0001889|GO:0005758|GO:0007420|GO:0046939|GO:0006172|GO:0070062	NM_013411	Hs.470907	204	39.677	102.911	5.78265	6.61603
1.12331	down	NM_005738	chr7:12728281-12728340	ARL4A	Homo sapiens ADP-ribosylation factor-like 4A (ARL4A), transcript variant 1, mRNA [NM_005738]	GO:0005515|GO:0005737|GO:0005886|GO:0050873|GO:0007264|GO:0005730|GO:0005634|GO:0005525	NM_005738	Hs.245540	10124	212.269	409.871	8.39355	8.56131
1.07912	down	NM_015190	chr10:75002733-75002674	DNAJC9	Homo sapiens DnaJ (Hsp40) homolog, subfamily C, member 9 (DNAJC9), mRNA [NM_015190]	GO:0035176|GO:0005634	NM_015190	Hs.732485	23234	828.631	1494.25	10.3241	10.434
1.13933	down	NM_052902	chr2:220481096-220481155	STK11IP	Homo sapiens serine/threonine kinase 11 interacting protein (STK11IP), mRNA [NM_052902]	GO:0005737|GO:0008104|GO:0019901|GO:0005765|GO:0043231	NM_052902	Hs.22410	114790	585.775	1120.27	9.83861	10.0268
1.18853	down	NM_018000	chr2:216808159-216808100	MREG	Homo sapiens melanoregulin (MREG), mRNA [NM_018000]	GO:0043234|GO:0042470|GO:0016324|GO:0030318|GO:0032402	NM_018000	Hs.620391	55686	72.7067	132.201	6.72567	6.97485
1.95762	down	NM_016121	chr1:215794818-215794877	KCTD3	Homo sapiens potassium channel tetramerization domain containing 3 (KCTD3), mRNA [NM_016121]	GO:0051260	NM_016121	Hs.335139	51133	878.558	2813.59	10.4083	11.3774
1.67565	down	NM_016828	chr3:9808037-9808096	OGG1	Homo sapiens 8-oxoguanine DNA glycosylase (OGG1), transcript variant 2d, mRNA [NM_016828]	GO:0005515|GO:0008017|GO:0090305|GO:0045471|GO:0016363|GO:0005739|GO:0008534|GO:0033158|GO:0071276|GO:0006979|GO:0032355|GO:0009314|GO:0006355|GO:0002526|GO:0043066|GO:0042493|GO:0007568|GO:0034039|GO:0051593|GO:0003684|GO:0019104|GO:0006281|GO:0004519|GO:0016607|GO:0045007|GO:0006284|GO:0006285|GO:0005654|GO:0006289|GO:0000737	NM_016828	Hs.380271	4968	102.053	279.38	7.27445	8.01918
1.00696	down	NR_026966	chr2:178148443-178148384	LOC100130691	Homo sapiens uncharacterized LOC100130691 (LOC100130691), long non-coding RNA [NR_026966]		NR_026966	Hs.728371	100130691	69.7271	106.875	6.66187	6.67188
6.28967	down	NM_001424	chr16:10622683-10622624	EMP2	Homo sapiens epithelial membrane protein 2 (EMP2), mRNA [NM_001424]	GO:0005515|GO:0008219|GO:2001212|GO:0070252|GO:0008284|GO:0005886|GO:0008283|GO:0005634|GO:0045022|GO:0070836|GO:0032147|GO:0005737|GO:0016324|GO:0010594|GO:0007015|GO:0007155|GO:0019900|GO:2001046|GO:0005794|GO:0019901|GO:0009986|GO:0007566|GO:0032060|GO:0045765|GO:0045177|GO:0031410|GO:0072659|GO:0043534|GO:0005178|GO:0000139|GO:0007160|GO:0016477|GO:0001913|GO:0034394|GO:0005901|GO:0003093|GO:…	NM_001424	Hs.531561	2013	63.9282	629.512	6.52886	9.18184
1.41342	down	NM_002710	chr12:111158224-111158165	PPP1CC	Homo sapiens protein phosphatase 1, catalytic subunit, gamma isozyme (PPP1CC), transcript variant 1, mRNA [NM_002710]	GO:0005515|GO:0005634|GO:0044281|GO:0032154|GO:0046872|GO:0005829|GO:0005739|GO:0016791|GO:0005737|GO:0006470|GO:0004721|GO:0007179|GO:0004722|GO:0019433|GO:0043153|GO:0030512|GO:0019901|GO:0005977|GO:0005730|GO:0030496|GO:0032922|GO:0043234|GO:0016607|GO:0070688|GO:0000777|GO:0042752|GO:0000278|GO:0072357|GO:0005925|GO:0051301	NM_002710	Hs.79081	5501	2980.74	6353.38	12.0494	12.5486
1.96192	down	NM_018944	chr21:33641386-33641327	MIS18A	Homo sapiens MIS18 kinetochore protein A (MIS18A), mRNA [NM_018944]	GO:0005515|GO:0006334|GO:0005634|GO:0034080|GO:0003674|GO:0008150|GO:0005737|GO:0007067|GO:0007059|GO:0044030|GO:0005654|GO:0000775|GO:0051301	NM_018944	Hs.190518	54069	139.142	455.302	7.74687	8.71913
1.9845	down	AK127438	chr16:88620171-88620112	ZC3H18-AS1	Homo sapiens cDNA FLJ45530 fis, clone BRTHA2028297. [AK127438]			Hs.120392	400555	23.5862	64.1725	4.96308	5.95186
1.00023	down	NM_001040667	chr16:67203615-67203674	HSF4	Homo sapiens heat shock transcription factor 4 (HSF4), transcript variant 2, mRNA [NM_001040667]	GO:0006355|GO:0008284|GO:0003700|GO:0003714|GO:0019903|GO:0045597|GO:0000122|GO:0006351|GO:0043565|GO:0070207|GO:0045944|GO:0005654|GO:0043010|GO:0048468|GO:0033169	NM_001040667	Hs.512156	3299	87.1033	136.441	7.01891	7.01925
1.27619	down	NR_102268	chrX:45591187-45591246	LOC392452	Homo sapiens mitochondrial fission factor pseudogene (LOC392452), non-coding RNA [NR_102268]		NR_102268	Hs.745266	392452	15.5151	25.8408	4.30828	4.66012
1.38454	down	NM_002645	chr11:17108358-17108299	PIK3C2A	Homo sapiens phosphatidylinositol-4-phosphate 3-kinase, catalytic subunit type 2 alpha (PIK3C2A), mRNA [NM_002645]	GO:0008286|GO:0005886|GO:0030136|GO:0071583|GO:0005634|GO:0044281|GO:0006887|GO:0005829|GO:0005737|GO:0007173|GO:0016303|GO:0070062|GO:0005794|GO:0006661|GO:0036092|GO:0048015|GO:0005524|GO:0031982|GO:0006897|GO:0014829|GO:0046854|GO:0016020|GO:0035005|GO:0035004|GO:0048008|GO:0006644|GO:0005942|GO:0035091|GO:0048268	NM_002645	Hs.175343	5286	1241.42	2729.5	10.863	11.3324
1.00133	down	NM_024664	chr1:42925441-42925500	PPCS	Homo sapiens phosphopantothenoylcysteine synthetase (PPCS), transcript variant 1, mRNA [NM_024664]	GO:0015939|GO:0006766|GO:0004632|GO:0006767|GO:0015937|GO:0009108|GO:0044281|GO:0070062|GO:0005829	NM_024664	Hs.706662	79717	236.784	407.708	8.55158	8.5535
2.0853	down	NM_002439	chr5:80169024-80169083	MSH3	Homo sapiens mutS homolog 3 (MSH3), mRNA [NM_002439]	GO:0005515|GO:0030983|GO:0005634|GO:0042803|GO:0003697|GO:0051096|GO:0006298|GO:0032357|GO:0007131|GO:0008094|GO:0032181|GO:0000404|GO:0000403|GO:0000406|GO:0019237|GO:0000228|GO:0005524|GO:0032142|GO:0043570|GO:0006281|GO:0000710|GO:0016020|GO:0032302|GO:0032137|GO:0016447|GO:0032139|GO:0005654|GO:0019899|GO:0045910	NM_002439	Hs.280987	4437	128.587	445.757	7.62909	8.68934
2.05063	down	NM_001286563	chr11:123489842-123489901	GRAMD1B	Homo sapiens GRAM domain containing 1B (GRAMD1B), transcript variant 1, mRNA [NM_001286563]	GO:0016020|GO:0016021	NM_001286563	Hs.144725	57476	52.8272	163.897	6.23096	7.26703
3.04096	down	NM_024059	chr20:62187956-62188015	C20orf195	Homo sapiens chromosome 20 open reading frame 195 (C20orf195), mRNA [NM_024059]	GO:0070062	NM_024059	Hs.197755	79025	5	15.9177	2.347	3.95152
1.42023	down	NM_022087	chr7:151817927-151817986	GALNT11	Homo sapiens polypeptide N-acetylgalactosaminyltransferase 11 (GALNT11), mRNA [NM_022087]	GO:0007368|GO:0007220|GO:0005112|GO:0016266|GO:0046872|GO:0061314|GO:0004653|GO:0000139|GO:0006493|GO:0060271|GO:0030246|GO:0018243|GO:0016021|GO:0044267|GO:0008593|GO:0043687	NM_022087	Hs.647109	63917	58.9729	126.897	6.40649	6.91261
1.45685	down	NM_019004	chr7:92029770-92029829	ANKIB1	Homo sapiens ankyrin repeat and IBR domain containing 1 (ANKIB1), mRNA [NM_019004]	GO:0005515|GO:0008270	NM_019004	Hs.83293	54467	82.0134	188.89	6.91578	7.45863
1.37473	down	NM_022571	chr14:59930349-59930290	GPR135	Homo sapiens G protein-coupled receptor 135 (GPR135), mRNA [NM_022571]	GO:0007186|GO:0005886|GO:0004930|GO:0016021	NM_022571	Hs.647573	64582	108.823	246.166	7.37927	7.83842
1.1168	down	NM_004645	chr17:55015642-55015583	COIL	Homo sapiens coilin (COIL), mRNA [NM_004645]	GO:0005515|GO:0005737|GO:0015030|GO:0016020|GO:0005730|GO:0005654|GO:0005634|GO:0008022|GO:0042802	NM_004645	Hs.532795	8161	764.716	1430.23	10.2108	10.3702
1.12973	down	NM_001029870	chr4:77816680-77816621	SOWAHB	Homo sapiens sosondowah ankyrin repeat domain family member B (SOWAHB), mRNA [NM_001029870]		NM_001029870	Hs.257292	345079	6.2591	8.97177	2.93639	3.11237
1.07828	down	NM_000961	chr20:48120507-48120448	PTGIS	Homo sapiens prostaglandin I2 (prostacyclin) synthase (PTGIS), mRNA [NM_000961]	GO:0005515|GO:0019369|GO:0006805|GO:0005783|GO:0019674|GO:0006767|GO:0005634|GO:0006769|GO:0044281|GO:0005615|GO:0006690|GO:0004497|GO:0035360|GO:0001516|GO:0045019|GO:0071354|GO:0019371|GO:0005506|GO:0071456|GO:0032088|GO:0097190|GO:0045766|GO:0006766|GO:1900119|GO:0050728|GO:0005901|GO:0008116|GO:0071347|GO:0005789|GO:0016021|GO:0016705|GO:0055114|GO:0020037	NM_000961	Hs.302085	5740	5.58749	7.62504	2.76028	2.86901
1.96706	down		chr11:77854072-77854131	lnc-USP35-1	Homo sapiens cDNA FLJ42959 fis, clone BRSTN2010923. [AK124949]			Hs.719003		8191.12	22986.6	13.375	14.351
1.06463	down	NM_017781	chr7:1029119-1029178	CYP2W1	Homo sapiens cytochrome P450, family 2, subfamily W, polypeptide 1 (CYP2W1), mRNA [NM_017781]	GO:0006805|GO:0005506|GO:0009986|GO:0008395|GO:0044281|GO:0006082|GO:0043390|GO:0043231|GO:0005737|GO:0019825|GO:0042738|GO:0005789|GO:0005788|GO:0016712|GO:0055114|GO:0020037	NM_017781	Hs.272795	54905	111434	137251	16.8999	16.9903
3.22306	down	NM_014498	chr3:167727993-167727934	GOLIM4	Homo sapiens golgi integral membrane protein 4 (GOLIM4), mRNA [NM_014498]	GO:0005801|GO:0005794|GO:0016020|GO:0005796|GO:0032580|GO:0006810|GO:0030139|GO:0005654|GO:0016021|GO:0010008	NM_014498	Hs.143600	27333	64.807	327.137	6.5495	8.23794
3.02775	down	NM_001071	chr18:673276-673335	TYMS	Homo sapiens thymidylate synthetase (TYMS), mRNA [NM_001071]	GO:0046683|GO:0051216|GO:0045471|GO:0033189|GO:0031100|GO:0005743|GO:0005634|GO:0044281|GO:0003729|GO:0032259|GO:0060574|GO:0042803|GO:0004799|GO:0005829|GO:0005739|GO:0019860|GO:0005737|GO:0005542|GO:0000082|GO:0048589|GO:0046134|GO:0000083|GO:0000166|GO:0005759|GO:0008144|GO:0046653|GO:0034097|GO:0009157|GO:0019088|GO:0048037|GO:0042493|GO:0007568|GO:0005730|GO:0006231|GO:0009636|GO:0055086|GO:…	NM_001071	Hs.369762	7298	1677.77	7890.49	11.2859	12.8841
1.13664	down	NM_004607	chr5:76987202-76987143	TBCA	Homo sapiens tubulin folding cofactor A (TBCA), transcript variant 2, mRNA [NM_004607]	GO:0005737|GO:0007021|GO:0006457|GO:0015630|GO:0005874|GO:0051087|GO:0005730|GO:0051084|GO:0051082|GO:0007023|GO:0044267|GO:0070062	NM_004607	Hs.291212	6902	4174.73	6961.26	12.5113	12.6961
1.98389	down	NR_003611	chr10:48927378-48927373	BMS1P5	Homo sapiens BMS1 pseudogene 5 (BMS1P5), non-coding RNA [NR_003611]		NR_003611	Hs.743373	399761	23.4365	63.6079	4.95255	5.94088
3.35374	down	NM_001163287	chr22:29686421-29686480	EWSR1	Homo sapiens EWS RNA-binding protein 1 (EWSR1), transcript variant 5, mRNA [NM_001163287]	GO:0005515|GO:0005516|GO:0006355|GO:0005886|GO:0003723|GO:0005730|GO:0005634|GO:0006351|GO:0042802|GO:0005737|GO:0000166|GO:0005654|GO:0008270	NM_001163287	Hs.374477	2130	5.01073	20.73	2.59729	4.34306
1.21734	down	NM_031917	chr19:10203315-10203256	ANGPTL6	Homo sapiens angiopoietin-like 6 (ANGPTL6), mRNA [NM_031917]	GO:0001525|GO:0030141|GO:0030154|GO:0070062	NM_031917	Hs.712850	83854	35.2269	60.7663	5.59468	5.87841
1.11914	down	NM_016042	chr9:37780699-37780640	EXOSC3	Homo sapiens exosome component 3 (EXOSC3), transcript variant 1, mRNA [NM_016042]	GO:0005515|GO:0034475|GO:0010467|GO:0034427|GO:0003723|GO:0006364|GO:0071038|GO:0071035|GO:0004532|GO:0005634|GO:0071034|GO:0000178|GO:0005829|GO:0071051|GO:0005737|GO:0000288|GO:0045190|GO:0005730|GO:0035327|GO:0043928|GO:0045006|GO:0000175|GO:0000177|GO:0000176|GO:0045830|GO:0071049|GO:0000467	NM_016042	Hs.602571	51010	575.51	1085.04	9.81339	9.97578
1.79879	down	NM_023037	chr13:32870558-32870617	FRY	Homo sapiens furry homolog (Drosophila) (FRY), mRNA [NM_023037]	GO:0005737|GO:0000922|GO:0005815	NM_023037	Hs.507669	10129	36.2252	94.2688	5.64109	6.48812
1.20203	down	NR_104343	chr17:18317599-18317658	FLJ35934	Homo sapiens FLJ35934 (FLJ35934), long non-coding RNA [NR_104343]		NR_104343	Hs.375092	400579	177.545	364.775	8.12509	8.39057
1.08674	down	NM_015350	chr1:90058368-90058427	LRRC8B	Homo sapiens leucine rich repeat containing 8 family, member B (LRRC8B), transcript variant 1, mRNA [NM_015350]	GO:0005515|GO:0005886|GO:0016021|GO:0006811	NM_015350	Hs.482017	23507	56.2642	92.1767	6.33315	6.45315
1.75863	down	NM_003239	chr14:76424963-76424904	TGFB3	Homo sapiens transforming growth factor, beta 3 (TGFB3), mRNA [NM_003239]	GO:0005515|GO:0043627|GO:0043932|GO:0051491|GO:0030879|GO:0042704|GO:0048702|GO:0005615|GO:0005114|GO:0042802|GO:0043524|GO:0030198|GO:0042127|GO:0043025|GO:0051781|GO:0007179|GO:0048839|GO:0007565|GO:0030501|GO:0048286|GO:0046982|GO:0009986|GO:0045740|GO:0007568|GO:0030168|GO:0060391|GO:0001701|GO:0005125|GO:0045216|GO:0010936|GO:0070483|GO:0032967|GO:0007184|GO:0032570|GO:0016049|GO:0045893|GO:…	NM_003239	Hs.592317	7043	14.3714	32.9895	4.19199	5.00644
1.0729	down	NM_021199	chr15:45983364-45983423	SQRDL	Homo sapiens sulfide quinone reductase-like (yeast) (SQRDL), transcript variant 1, mRNA [NM_021199]	GO:0034641|GO:0070224|GO:0048038|GO:0000096|GO:0000098|GO:0005743|GO:0044281|GO:0070813|GO:0070221	NM_021199	Hs.511251	58472	4309.83	6775.55	12.5507	12.6522
1.51166	down	NM_203456	chr1:40211127-40214590	PPIE	Homo sapiens peptidylprolyl isomerase E (cyclophilin E) (PPIE), transcript variant 2, mRNA [NM_203456]	GO:0005515|GO:0000413|GO:0016018|GO:0006355|GO:0000166|GO:0006457|GO:0000398|GO:0003723|GO:0003755|GO:0005634|GO:0071013|GO:0045070	NM_203456	Hs.524690	10450	89.5377	216.317	7.06387	7.66001
1.17513	down	NM_198586	chr6:18121709-18121650	NHLRC1	Homo sapiens NHL repeat containing E3 ubiquitin protein ligase 1 (NHLRC1), mRNA [NM_198586]	GO:0000209|GO:0005515|GO:0048471|GO:0004842|GO:0005783|GO:0005975|GO:0005978|GO:0016874|GO:0006914|GO:0005634|GO:0044281|GO:0005829|GO:0031398|GO:0009405|GO:0006006|GO:0043161|GO:0008270	NM_198586	Hs.348351	378884	37.8532	63.9613	5.7155	5.94833
3.26677	down	NM_005932	chr13:24411757-24411698	MIPEP	Homo sapiens mitochondrial intermediate peptidase (MIPEP), mRNA [NM_005932]	GO:0005739|GO:0006627|GO:0005759|GO:0006508|GO:0004222|GO:0046872	NM_005932	Hs.507498	4285	28.1794	129.69	5.23917	6.94703
1.13256	down	NM_033256	chr19:38741996-38741937	PPP1R14A	Homo sapiens protein phosphatase 1, regulatory (inhibitor) subunit 14A (PPP1R14A), transcript variant 1, mRNA [NM_033256]	GO:0042325|GO:0005737|GO:0004864|GO:0043086	NM_033256	Hs.631569	94274	2917.61	4949.96	12.0179	12.1974
1.29587	down	NM_032314	chr12:120941375-120941316	COQ5	Homo sapiens coenzyme Q5 homolog, methyltransferase (S. cerevisiae) (COQ5), mRNA [NM_032314]	GO:0005739|GO:0006744|GO:0008757|GO:0044281|GO:0032259	NM_032314	Hs.17250	84274	688.893	1503.52	10.0691	10.443
2.85015	down	AK097948	chr2:113495817-113495758	CKAP2L	cytoskeleton associated protein 2-like [Source:HGNC Symbol;Acc:HGNC:26877] [ENST00000435431]	GO:0005813|GO:0005737|GO:0000922		Hs.434250	150468	20.3107	79.6129	4.73337	6.24441
1.03798	down	NM_002120	chr6:32780722-32780663	HLA-DOB	Homo sapiens major histocompatibility complex, class II, DO beta (HLA-DOB), mRNA [NM_002120]	GO:0019886|GO:0007165|GO:0006955|GO:0002587|GO:0023026|GO:0042613|GO:0016021|GO:0005765|GO:0032395|GO:0005764|GO:0010008	NM_002120	Hs.1802	3112	140.654	243.165	7.76501	7.81878
1.37227	down	NM_181435	chr5:34020663-34020604	C1QTNF3	Homo sapiens C1q and tumor necrosis factor related protein 3 (C1QTNF3), transcript variant 2, mRNA [NM_181435]	GO:0005515|GO:0045721|GO:0005581|GO:0042347|GO:0070165|GO:0035356|GO:0050715|GO:0071638|GO:0005615|GO:0003674|GO:0070206|GO:1900165|GO:0016020|GO:0050728|GO:0010629|GO:0045444|GO:0070062	NM_181435	Hs.171929	114899	12.7586	22.5261	4.00588	4.46245
2.25194	down	NM_001284259	chr10:91522529-91522588	KIF20B	Homo sapiens kinesin family member 20B (KIF20B), transcript variant 1, mRNA [NM_001284259]	GO:0008017|GO:0005813|GO:0007088|GO:0050699|GO:2001222|GO:0005874|GO:2000114|GO:0005730|GO:0005819|GO:0001843|GO:0003777|GO:0005524|GO:0005737|GO:0007067|GO:0070201|GO:0008152|GO:0005654|GO:0007050|GO:0016887|GO:0051301|GO:0007018	NM_001284259	Hs.240	9585	75.0076	264.178	6.77053	7.9417
1.139	down	NM_007052	chrX:100098871-100098812	NOX1	Homo sapiens NADPH oxidase 1 (NOX1), transcript variant 1, mRNA [NM_007052]	GO:0050661|GO:0005515|GO:0045730|GO:0008284|GO:0030054|GO:0006801|GO:0046330|GO:0046872|GO:0003081|GO:0006954|GO:0016175|GO:0030198|GO:0071438|GO:0034765|GO:0042743|GO:0042554|GO:0072592|GO:0071455|GO:0006739|GO:0001525|GO:0045726|GO:0048661|GO:0010575|GO:0030171|GO:0048365|GO:0007165|GO:0016477|GO:0051454|GO:0008217|GO:0016021|GO:0043020|GO:0005769|GO:0055114|GO:0015992	NM_007052	Hs.592227	27035	38.2872	62.5719	5.7315	5.91927
1.3219	down	NM_017602	chrX:48783309-48783250	OTUD5	Homo sapiens OTU deubiquitinase 5 (OTUD5), transcript variant 1, mRNA [NM_017602]	GO:0071108|GO:0004843|GO:0070536|GO:0045087|GO:0032496|GO:0006508|GO:0032480|GO:0005829	NM_017602	Hs.496098	55593	32.7215	60.9504	5.4799	5.88251
1.62558	down	NM_001065	chr12:6438123-6438064	TNFRSF1A	Homo sapiens tumor necrosis factor receptor superfamily, member 1A (TNFRSF1A), mRNA [NM_001065]	GO:0005515|GO:0006693|GO:0033160|GO:0032715|GO:0019221|GO:0045202|GO:0002020|GO:0032403|GO:0005615|GO:0043525|GO:0071392|GO:0032496|GO:0043123|GO:0042742|GO:0009986|GO:0032760|GO:0043279|GO:0033209|GO:0043235|GO:0005031|GO:0005887|GO:0045121|GO:0008625|GO:0030424|GO:0005886|GO:0045471|GO:0005634|GO:0051291|GO:0005829|GO:0005739|GO:0006954|GO:0045944|GO:0016032|GO:0043200|GO:0001666|GO:0043066|GO:…	NM_001065	Hs.279594	7132	911.152	2424.1	10.457	11.158
1.53495	down	NM_152396	chr3:15451443-15451384	METTL6	Homo sapiens methyltransferase like 6 (METTL6), transcript variant 1, mRNA [NM_152396]	GO:0008168|GO:0032259	NM_152396	Hs.149487	131965	7.39717	14.35	3.18733	3.80553
1.00515	down	NM_004691	chr16:67472152-67472093	ATP6V0D1	Homo sapiens ATPase, H+ transporting, lysosomal 38kDa, V0 subunit d1 (ATP6V0D1), mRNA [NM_004691]	GO:0008286|GO:0005515|GO:0005765|GO:0032403|GO:0030968|GO:0006879|GO:0033572|GO:0016324|GO:0008553|GO:0030670|GO:0043679|GO:0090382|GO:0033179|GO:0070062|GO:0005813|GO:0051701|GO:0055085|GO:0008021|GO:0042384|GO:0016020|GO:0007420|GO:0015991|GO:0006987|GO:0044267|GO:0010008|GO:0005769|GO:0016471|GO:0015992	NM_004691	Hs.106876	9114	531.736	897.851	9.69849	9.7059
1.16918	down	NM_017817	chr13:111176078-111176019	RAB20	Homo sapiens RAB20, member RAS oncogene family (RAB20), mRNA [NM_017817]	GO:0005794|GO:0005886|GO:0003924|GO:0005525|GO:0006886|GO:0043231|GO:0006184|GO:0045335|GO:0030100|GO:0030670|GO:0032482|GO:0090383|GO:0019003|GO:0090385|GO:0005769	NM_017817	Hs.743563	55647	39.9881	67.4833	5.79444	6.01994
2.72082	down	NM_013380	chr19:44830983-44830924	ZNF112	Homo sapiens zinc finger protein 112 (ZNF112), transcript variant 2, mRNA [NM_013380]	GO:0006355|GO:0005634|GO:0003677|GO:0046872|GO:0006351	NM_013380	Hs.48589	7771	29.5398	114.174	5.31546	6.7595
1.58088	down	NM_017734	chr1:100155262-100155321	PALMD	Homo sapiens palmdelphin (PALMD), mRNA [NM_017734]	GO:0005737|GO:0043197|GO:0016020|GO:0008360	NM_017734	Hs.483993	54873	59.3303	142.192	6.41471	7.07544
1.02293	down	NM_007062	chr12:108106141-108106200	PWP1	Homo sapiens PWP1 homolog (S. cerevisiae) (PWP1), mRNA [NM_007062]	GO:0005794|GO:0005730|GO:0005634|GO:0006351	NM_007062	Hs.506652	11137	1113.95	1857.86	10.7144	10.7471
2.24479	down	NM_003662	chrX:15403117-15403058	PIR	Homo sapiens pirin (iron-binding nuclear protein) (PIR), transcript variant 1, mRNA [NM_003662]	GO:0005515|GO:0003712|GO:0006355|GO:0005737|GO:0006366|GO:0008127|GO:0030224|GO:0005634|GO:0046872|GO:0055114	NM_003662	Hs.495728	8544	1348.33	4795.52	10.9771	12.1437
1.23774	down	NM_152835	chr1:26451687-26451746	PDIK1L	Homo sapiens PDLIM1 interacting kinase 1 like (PDIK1L), transcript variant 1, mRNA [NM_152835]	GO:0004674|GO:0006468|GO:0005654|GO:0005524	NM_152835	Hs.468801	149420	72.7774	138	6.72721	7.03492
1.76178	down	NM_021809	chr20:35221586-35221645	TGIF2	Homo sapiens TGFB-induced factor homeobox 2 (TGIF2), transcript variant 2, mRNA [NM_021809]	GO:0010467|GO:0005813|GO:0006355|GO:0003700|GO:0006367|GO:0060041|GO:0005634|GO:0000122|GO:0003677|GO:0006351|GO:0045666|GO:0010470|GO:0038092|GO:0005654|GO:0007179	NM_021809	Hs.632264	60436	18.9407	44.5961	4.61744	5.43447
1.15429	down	NR_027992	chr15:20874916-20874857	NBEAP1	Homo sapiens neurobeachin pseudogene 1 (NBEAP1), non-coding RNA [NR_027992]		NR_027992	Hs.657985	606	41.5337	69.7691	5.85995	6.06695
1.54236	down	NM_001079802	chr9:108399016-108399075	FKTN	Homo sapiens fukutin (FKTN), transcript variant 1, mRNA [NM_001079802]	GO:0005801|GO:0005794|GO:0008285|GO:0005783|GO:0005634|GO:0060049|GO:0005615|GO:0035269|GO:0007399|GO:0007517|GO:0046329|GO:0000139|GO:0016021|GO:0016740	NM_001079802	Hs.55777	2218	5	8.16188	2.347	2.97214
2.08196	down	NM_147686	chr6:111894122-111888861	TRAF3IP2	Homo sapiens TRAF3 interacting protein 2 (TRAF3IP2), transcript variant 2, mRNA [NM_147686]	GO:0035556|GO:0005515|GO:0001783|GO:0006959|GO:0005575|GO:0043123|GO:0048305	NM_147686	Hs.561514	10758	19.1803	53.2864	4.63499	5.69293
1.03327	down	NM_032860	chr6:144184627-144184686	LTV1	Homo sapiens LTV1 ribosome biogenesis factor (LTV1), mRNA [NM_032860]	GO:0005737|GO:0005654	NM_032860	Hs.185675	84946	466.145	815.137	9.52126	9.56848
1.72482	down	NM_001199165	chr17:63685309-63685250	CEP112	Homo sapiens centrosomal protein 112kDa (CEP112), transcript variant 3, mRNA [NM_001199165]	GO:0005813|GO:0005737	NM_001199165	Hs.408676	201134	137.217	396.272	7.72509	8.51154
1.05904	down	NR_015341	chr17:28935520-28935579	LRRC37BP1	Homo sapiens leucine rich repeat containing 37B pseudogene 1 (LRRC37BP1), non-coding RNA [NR_015341]		NR_015341	Hs.568209	147172	239.472	434.846	8.5709	8.65366
2.96304	down	NM_001237	chr4:122740054-122739995	CCNA2	Homo sapiens cyclin A2 (CCNA2), mRNA [NM_001237]	GO:0005515|GO:0007095|GO:0019901|GO:0010389|GO:0031100|GO:0005634|GO:0007265|GO:0048146|GO:0000079|GO:0005737|GO:0007067|GO:0001939|GO:0033762|GO:0000086|GO:0005654|GO:0001940|GO:0045893|GO:0000278|GO:0032355|GO:0051301	NM_001237	Hs.58974	890	69.273	322.954	6.65098	8.21806
1.34127	down	NM_003366	chr16:21994578-21994637	UQCRC2	Homo sapiens ubiquinol-cytochrome c reductase core protein II (UQCRC2), mRNA [NM_003366]	GO:0005515|GO:0005743|GO:0005750|GO:0044281|GO:0032403|GO:0046872|GO:0006119|GO:0005739|GO:0009060|GO:0022904|GO:0006508|GO:0004222|GO:0044237|GO:0070062	NM_003366	Hs.528803	7385	5109.28	9486.82	12.7591	13.1827
1.26677	down	NM_002912	chr6:111620573-111620514	REV3L	Homo sapiens REV3-like, polymerase (DNA directed), zeta, catalytic subunit (REV3L), transcript variant 1, mRNA [NM_002912]	GO:0005515|GO:0042276|GO:0051539|GO:0003887|GO:0005730|GO:0005634|GO:0003677|GO:0046872|GO:0006261|GO:0006281|GO:0000166|GO:0005654|GO:0016035	NM_002912	Hs.232021	5980	233.418	511.199	8.53207	8.87322
1.05018	down	NM_021148	chr7:64378605-64378664	ZNF273	Homo sapiens zinc finger protein 273 (ZNF273), transcript variant 1, mRNA [NM_021148]	GO:0006355|GO:0005634|GO:0003677|GO:0046872|GO:0006351	NM_021148	Hs.520889	10793	42.3624	64.5032	5.88837	5.959
1.72434	down	NM_001914	chr18:71920777-71920718	CYB5A	Homo sapiens cytochrome b5 type A (microsomal) (CYB5A), transcript variant 2, mRNA [NM_001914]	GO:0004129|GO:0006767|GO:0005741|GO:0044281|GO:0046872|GO:0019852|GO:0004033|GO:0016020|GO:0006766|GO:0005789|GO:0016021|GO:0019899|GO:0046686|GO:0070062|GO:0055114|GO:0020037	NM_001914	Hs.465413	1528	3722.39	9182.67	12.3462	13.1322
1.14668	down	NM_212554	chr10:126448941-126448882	METTL10	Homo sapiens methyltransferase like 10 (METTL10), mRNA [NM_212554]	GO:0008168|GO:0032259	NM_212554	Hs.741365	399818	469.979	914.029	9.53344	9.7309
2.79603	down	NM_021023	chr1:196748420-196748479	CFHR3	Homo sapiens complement factor H-related 3 (CFHR3), transcript variant 1, mRNA [NM_021023]	GO:0072562|GO:0005615|GO:0070062	NM_021023	Hs.709217	10878	55.9616	241.289	6.32646	7.80984
1.47462	down	NM_007167	chr1:35470800-35470741	ZMYM6	Homo sapiens zinc finger, MYM-type 6 (ZMYM6), mRNA [NM_007167]	GO:0022604|GO:0007010|GO:0008270|GO:0007275|GO:0005634|GO:0003677	NM_007167	Hs.729053	9204	60.3169	134.275	6.43635	6.99669
1.57481	down	NM_173626	chr17:78227156-78227215	SLC26A11	Homo sapiens solute carrier family 26 (anion exchanger), member 11 (SLC26A11), transcript variant 2, mRNA [NM_173626]	GO:0008509|GO:0005794|GO:0005886|GO:0015301|GO:0005783|GO:0008272|GO:0008271|GO:0016021|GO:0005765|GO:0070062	NM_173626	Hs.4866	284129	481.874	1289.87	9.56577	10.2209
2.09489	down	NM_012445	chr4:1160797-1160738	SPON2	Homo sapiens spondin 2, extracellular matrix protein (SPON2), transcript variant 1, mRNA [NM_012445]	GO:0032755|GO:0002448|GO:0032760|GO:0050832|GO:0005578|GO:0003823|GO:0005615|GO:0046872|GO:0001530|GO:0051607|GO:0071222|GO:0007411|GO:0045087|GO:0060907|GO:0007155|GO:0008228|GO:0043152|GO:0070062	NM_012445	Hs.635350	10417	19.2628	53.9096	4.64494	5.71182
2.45708	down	NM_006606	chr20:18467660-18467601	RBBP9	Homo sapiens retinoblastoma binding protein 9 (RBBP9), mRNA [NM_006606]	GO:0005737|GO:0016787|GO:0042127|GO:0008152|GO:0005730|GO:0005654|GO:0005634|GO:0070062	NM_006606	Hs.69330	10741	47.4745	175.811	6.06125	7.35819
1.62256	down	NM_016323	chr4:89426889-89426948	HERC5	Homo sapiens HECT and RLD domain containing E3 ubiquitin protein ligase 5 (HERC5), mRNA [NM_016323]	GO:0050688|GO:0005515|GO:0048471|GO:0004842|GO:0032020|GO:0016874|GO:0019221|GO:0005634|GO:0000079|GO:0005829|GO:0051607|GO:0005737|GO:0042787|GO:0045087|GO:0032480|GO:0042296	NM_016323	Hs.26663	51191	37.1789	87.7309	5.68534	6.38361
1.1833	down	NM_003110	chr17:46005939-46005998	SP2	Homo sapiens Sp2 transcription factor (SP2), mRNA [NM_003110]	GO:0006357|GO:0006366|GO:0042826|GO:0000981|GO:0005634|GO:0001701|GO:0003677|GO:0048144|GO:0046872|GO:0006955|GO:0035264|GO:0048568|GO:0005654|GO:0072358	NM_003110	Hs.514276	6668	50.4775	88.9925	6.16053	6.40335
1.25459	down	NM_138285	chr2:184026315-184026374	NUP35	Homo sapiens nucleoporin 35kDa (NUP35), transcript variant 1, mRNA [NM_138285]	GO:0007077|GO:0010467|GO:0031965|GO:0005886|GO:0005975|GO:0019083|GO:0019221|GO:0019058|GO:0044281|GO:0005635|GO:0015031|GO:0055085|GO:0010827|GO:0043231|GO:0008645|GO:0015758|GO:0005643|GO:0009405|GO:0016032|GO:0005654|GO:0051028|GO:0045111|GO:0000278	NM_138285	Hs.180591	129401	280.497	607.671	8.79897	9.12619
1.0722	down	NM_023922	chr12:11091141-11091082	TAS2R14	Homo sapiens taste receptor, type 2, member 14 (TAS2R14), mRNA [NM_023922]	GO:0033038|GO:0007186|GO:0005886|GO:0008527|GO:0016021|GO:0001580	NM_023922	Hs.679406	50840	24.3794	35.4447	5.00861	5.10918
1.00971	down	NM_000393	chr2:189897488-189897429	COL5A2	Homo sapiens collagen, type V, alpha 2 (COL5A2), mRNA [NM_000393]	GO:0048592|GO:0046332|GO:0005576|GO:0005588|GO:0046872|GO:0031012|GO:0003674|GO:0001501|GO:0071230|GO:0001503|GO:0022617|GO:0007411|GO:0030198|GO:0030199|GO:0030574|GO:0005788|GO:0043588|GO:0005201	NM_000393	Hs.445827	1290	398.041	692.612	9.30483	9.31878
1.59309	down	NR_002329	chr7:116596709-116596768	ST7-OT4	Homo sapiens ST7 overlapping transcript 4 (ST7-OT4), long non-coding RNA [NR_002329]		NR_002329	Hs.662742	338069	22.7081	49.1335	4.90633	5.57815
1.54247	down	NM_003259	chr19:10407322-10407381	ICAM5	Homo sapiens intercellular adhesion molecule 5, telencephalin (ICAM5), mRNA [NM_003259]	GO:0006909|GO:0005515|GO:0016337|GO:0005178|GO:0005886|GO:0005887|GO:0007155	NM_003259	Hs.465862	7087	16.8455	34.367	4.43508	5.06032
1.85157	down	NM_199235	chr2:3691943-3692002	COLEC11	Homo sapiens collectin sub-family member 11 (COLEC11), transcript variant 2, mRNA [NM_199235]	GO:0032502|GO:0005581|GO:0007275|GO:0005576|GO:0005537|GO:0006898	NM_199235	Hs.32603	78989	48.2165	132.325	6.08699	6.97574
1.08122	down	NM_014187	chr16:67263111-67263170	TMEM208	Homo sapiens transmembrane protein 208 (TMEM208), mRNA [NM_014187]	GO:0006914|GO:0005789|GO:0016021	NM_014187	Hs.433203	29100	1116.82	1951.97	10.7157	10.8284
1.10657	down		chr3:129599123-129599064							22.9021	34.504	4.91903	5.06512
1.91588	down	NM_001042476	chr16:8946862-8946803	CARHSP1	Homo sapiens calcium regulated heat stable protein 1, 24kDa (CARHSP1), transcript variant 2, mRNA [NM_001042476]	GO:0035556|GO:0043488|GO:0006355|GO:0019902|GO:0000932|GO:0000177|GO:0043186|GO:0003730|GO:0003677|GO:0070062|GO:0005829	NM_001042476	Hs.632184	23589	810.234	2554.01	10.2935	11.2315
1.23796	down	NM_015046	chr9:135137022-135136963	SETX	Homo sapiens senataxin (SETX), mRNA [NM_015046]	GO:0005515|GO:0006369|GO:0030424|GO:0070301|GO:0071300|GO:0005634|GO:2000144|GO:0033120|GO:0006302|GO:0030426|GO:0005737|GO:0000165|GO:0045944|GO:0032508|GO:0001147|GO:0006396|GO:0043066|GO:0060566|GO:0006376|GO:0005730|GO:0000228|GO:2000806|GO:0005524|GO:0003677|GO:0044344|GO:0003678|GO:0006974|GO:0008543|GO:0010976|GO:0043491|GO:0007623|GO:0005654|GO:0034599	NM_015046	Hs.460317	23064	288.01	617.405	8.84309	9.15106
2.71738	down	NM_017707	chr1:23755346-23755287	ASAP3	Homo sapiens ArfGAP with SH3 domain, ankyrin repeat and PH domain 3 (ASAP3), transcript variant 1, mRNA [NM_017707]	GO:0008060|GO:0005737|GO:0016477|GO:0051492|GO:0032850|GO:0008270|GO:0005925|GO:0001726	NM_017707	Hs.437379	55616	53.7518	222.496	6.26219	7.70441
2.86829	down	NM_020661	chr12:8755209-8755150	AICDA	Homo sapiens activation-induced cytidine deaminase (AICDA), mRNA [NM_020661]	GO:0005515|GO:0006397|GO:0009972|GO:0045190|GO:0005634|GO:0016445|GO:0016446|GO:0090310|GO:0000178|GO:0005737|GO:0071222|GO:0030183|GO:0080111|GO:0004126|GO:0008270|GO:0031625	NM_020661	Hs.149342	57379	39.4005	167.171	5.77337	7.29356
2.49823	down	XR_244739	chr4:153855732-153855673	LOC729870	PREDICTED: Homo sapiens uncharacterized LOC729870 (LOC729870), misc_RNA [XR_244739]		XR_244739	Hs.310357	729870	6.92942	21.7137	3.09104	4.41194
1.09708	down	NM_001184768	chrX:100870867-100870808	ARMCX6	Homo sapiens armadillo repeat containing, X-linked 6 (ARMCX6), transcript variant 3, mRNA [NM_001184768]	GO:0016021	NM_001184768	Hs.83530	54470	19.3973	28.2576	4.65705	4.79072
1.40487	down	NM_001261	chr9:130552256-130552315	CDK9	Homo sapiens cyclin-dependent kinase 9 (CDK9), mRNA [NM_001261]	GO:0005515|GO:0071157|GO:0010467|GO:0006368|GO:0006367|GO:0044212|GO:0006366|GO:0008283|GO:0043231|GO:0005737|GO:0045944|GO:0016032|GO:0007179|GO:0008024|GO:0031056|GO:0005524|GO:0003677|GO:0008023|GO:0008353|GO:0006351|GO:0050434|GO:0006281|GO:0004672|GO:0006282|GO:0016020|GO:0071345|GO:0003682|GO:0016605|GO:0017069|GO:0005654|GO:0006468|GO:0043111|GO:0004693	NM_001261	Hs.150423	1025	274.142	664.953	8.76649	9.25693
1.39485	down	NM_022081	chr22:26848159-26848100	HPS4	Homo sapiens Hermansky-Pudlak syndrome 4 (HPS4), transcript variant 1, mRNA [NM_022081]	GO:0005515|GO:0042470|GO:0042827|GO:0050821|GO:0030318|GO:0006605|GO:0005764|GO:0042803|GO:0007599|GO:0005737|GO:0031085|GO:0016020|GO:0007596|GO:0046983|GO:0007040|GO:0048075	NM_022081	Hs.474436	89781	180.702	429.189	8.15389	8.63401
1.10135	down	NM_001539	chr9:33036682-33037066	DNAJA1	Homo sapiens DnaJ (Hsp40) homolog, subfamily A, member 1 (DNAJA1), mRNA [NM_001539]	GO:0006986|GO:0005515|GO:0048471|GO:0009408|GO:0051087|GO:0000151|GO:0005634|GO:0007283|GO:0046872|GO:0005829|GO:0005739|GO:0042026|GO:0006457|GO:0042769|GO:0031397|GO:0043508|GO:0031625|GO:0070062|GO:0043066|GO:0001664|GO:0043065|GO:0030317|GO:0005524|GO:0051223|GO:0016020|GO:0070585|GO:0030544|GO:0051082|GO:0030521|GO:0050750	NM_001539	Hs.445203	3301	2152.63	3625.22	11.6112	11.7504
1.35319	down	NM_006929	chr6:31936701-31936760	SKIV2L	Homo sapiens superkiller viralicidic activity 2-like (S. cerevisiae) (SKIV2L), mRNA [NM_006929]	GO:0004004|GO:0003723|GO:0008152|GO:0005654|GO:0005634|GO:0055087|GO:0005524	NM_006929	Hs.89864	6499	30.8171	58.197	5.38501	5.82138
1.47087	down		chr7:138089164-138089105							797.573	1947.21	10.267	10.8236
1.32227	down	NM_001190810	chr10:48216434-48216493	AGAP9	Homo sapiens ArfGAP with GTPase domain, ankyrin repeat and PH domain 9 (AGAP9), mRNA [NM_001190810]	GO:0043547|GO:0008060|GO:0032312|GO:0008270	NM_001190810	Hs.645346	642517	111.788	244.138	7.42251	7.82553
1.47356	down	NM_170711	chr19:1433767-1433826	DAZAP1	Homo sapiens DAZ associated protein 1 (DAZAP1), transcript variant 1, mRNA [NM_170711]	GO:0048026|GO:0035613|GO:0005737|GO:0000166|GO:0008283|GO:0003723|GO:0001893|GO:0005654|GO:0007283|GO:0030154	NM_170711	Hs.222510	26528	9.51675	17.8853	3.5734	4.13271
1.14598	down	NM_182573	chr19:44300535-44300476	LYPD5	Homo sapiens LY6/PLAUR domain containing 5 (LYPD5), transcript variant B, mRNA [NM_182573]	GO:0005886|GO:0031225	NM_182573	Hs.44289	284348	10.5943	15.6476	3.72819	3.92478
2.67163	down	NM_173573	chr11:554917-554858	LMNTD2	Homo sapiens lamin tail domain containing 2 (LMNTD2), mRNA [NM_173573]	GO:0048026	NM_173573	Hs.669395	256329	270.189	1233.28	8.74697	10.1647
1.27479	down	NM_018206	chr16:46694239-46694180	VPS35	Homo sapiens vacuolar protein sorting 35 homolog (S. cerevisiae) (VPS35), mRNA [NM_018206]	GO:0005515|GO:0045056|GO:0005770|GO:0008565|GO:0042147|GO:0005765|GO:0006886|GO:0005769|GO:0070062|GO:0030904|GO:0005829|GO:0005768	NM_018206	Hs.454528	55737	2694.95	5195.67	11.9077	12.2579
2.63401	down	NM_003689	chr1:19630652-19630593	AKR7A2	Homo sapiens aldo-keto reductase family 7, member A2 (aflatoxin aldehyde reductase) (AKR7A2), mRNA [NM_003689]	GO:0044598|GO:0005794|GO:0006805|GO:0044597|GO:0005975|GO:0006081|GO:0009055|GO:0044281|GO:0005829|GO:0005739|GO:0019119|GO:0004032|GO:0070062|GO:0055114	NM_003689	Hs.571886	8574	306.482	1393.02	8.93643	10.3337
1.52293	down	XM_005256631	chr17:5116499-5116440	SCIMP	SLP adaptor and CSK interacting membrane protein [Source:HGNC Symbol;Acc:HGNC:33504] [ENST00000571800]	GO:0005515|GO:0001772|GO:0031256|GO:0016020|GO:0031259|GO:0097197|GO:0070374|GO:0016021	XM_005256631	Hs.462080	388325	15.9209	31.9111	4.34869	4.95554
2.16828	down	NM_003316	chr21:38574855-38574914	TTC3	Homo sapiens tetratricopeptide repeat domain 3 (TTC3), transcript variant 1, mRNA [NM_003316]	GO:0005773|GO:0005739|GO:0005515|GO:0006511|GO:0004842|GO:0045665|GO:0016874|GO:0010771|GO:0008270|GO:0005654|GO:0005634|GO:0070936	NM_003316	Hs.368214	7267	85.1604	297.133	6.98273	8.09928
1.28217	down	NM_145030	chr7:100032975-100032916	PPP1R35	Homo sapiens protein phosphatase 1, regulatory subunit 35 (PPP1R35), mRNA [NM_145030]	GO:0019902|GO:0010923|GO:0004864	NM_145030	Hs.413359	221908	2429.46	4715.11	11.766	12.1246
1.27581	down	NM_001142725	chr16:20808395-20808336	ERI2	Homo sapiens ERI1 exoribonuclease family member 2 (ERI2), transcript variant 1, mRNA [NM_001142725]	GO:0005737|GO:0000175|GO:0005730|GO:0008270|GO:0003676	NM_001142725	Hs.248437	112479	138.293	294.865	7.73745	8.08887
4.64483	down	NM_170740	chr6:24536869-24536928	ALDH5A1	Homo sapiens aldehyde dehydrogenase 5 family, member A1 (ALDH5A1), transcript variant 1, mRNA [NM_170740]	GO:0006678|GO:0009013|GO:0004777|GO:0006536|GO:0046459|GO:0004029|GO:0007268|GO:0006749|GO:0006083|GO:0009791|GO:0007417|GO:0042803|GO:0007269|GO:0006681|GO:0022904|GO:0005739|GO:0051289|GO:0006105|GO:0005759|GO:0009450|GO:0006006|GO:0006650|GO:0042135|GO:0006541	NM_170740	Hs.371723	7915	51.3294	368.363	6.18627	8.4019
1.2029	down	NM_005644	chr1:28929789-28929730	TAF12	Homo sapiens TAF12 RNA polymerase II, TATA box binding protein (TBP)-associated factor, 20kDa (TAF12), transcript variant 2, mRNA [NM_005644]	GO:0005515|GO:0010467|GO:0006352|GO:0006368|GO:0003700|GO:0005669|GO:0006367|GO:0046982|GO:0006366|GO:0030914|GO:0003713|GO:0006325|GO:0003677|GO:0033276|GO:0051091|GO:0043966|GO:0000125|GO:0016032|GO:0005654|GO:0004402|GO:0008134	NM_005644	Hs.530251	6883	642.193	1300.97	9.96996	10.2365
1.33663	down	NM_014700	chr16:572086-572145	RAB11FIP3	Homo sapiens RAB11 family interacting protein 3 (class II) (RAB11FIP3), transcript variant 1, mRNA [NM_014700]	GO:0005515|GO:0005813|GO:0017137|GO:0006996|GO:0005815|GO:0030306|GO:0032456|GO:0005509|GO:0030496|GO:0032154|GO:0042803|GO:0045171|GO:0043231|GO:0005829|GO:0000910|GO:0005654|GO:0055037|GO:0016192|GO:0055038|GO:0005768	NM_014700	Hs.531642	9727	112.487	248.815	7.4339	7.8525
1.15517	down	NM_023067	chr3:138663218-138663159	FOXL2	Homo sapiens forkhead box L2 (FOXL2), mRNA [NM_023067]	GO:0005515|GO:0003700|GO:0006366|GO:0000981|GO:0005634|GO:0042703|GO:0030154|GO:0001541|GO:0045944|GO:0031624|GO:0043028|GO:0048048|GO:0043065|GO:0006357|GO:0030331|GO:0000122|GO:0003677|GO:0043280|GO:0043565|GO:0019101|GO:0006309|GO:0002074|GO:0045893|GO:0045892|GO:0060014	NM_023067	Hs.289292	668	11.0577	16.4967	3.79554	4.00364
2.34459	down	NM_012302	chr1:82450973-82451032	LPHN2	Homo sapiens latrophilin 2 (LPHN2), transcript variant 1, mRNA [NM_012302]	GO:0007186|GO:0005886|GO:0004930|GO:0016524|GO:0030246|GO:0016021	NM_012302	Hs.24212	23266	31.8417	106.607	5.43827	6.66761
1.03035	down		chr18:57429001-57429060		ribosomal protein S26 pseudogene 54 [Source:HGNC Symbol;Acc:HGNC:36868] [ENST00000473094]					1632.57	2637.37	11.2427	11.2859
1.74594	down	NM_007375	chr1:11085296-11085355	TARDBP	Homo sapiens TAR DNA binding protein (TARDBP), mRNA [NM_007375]	GO:0008380|GO:0005515|GO:0006397|GO:0034976|GO:0003700|GO:0006366|GO:0035061|GO:0003723|GO:0001205|GO:0005634|GO:0043922|GO:0042802|GO:0005726|GO:0005737|GO:0003690|GO:0016607|GO:0000166|GO:0045944|GO:0032024|GO:0005654|GO:0003730|GO:0070935	NM_007375	Hs.300624	23435	113.785	330.971	7.44961	8.25361
1.21097	down		chrX:103892628-103892569		prohibitin pseudogene 10 [Source:HGNC Symbol;Acc:HGNC:39289] [ENST00000416467]					121.261	241.963	7.53825	7.81442
2.11393	down	NM_001042388	chr18:9547630-9547571	PPP4R1	Homo sapiens protein phosphatase 4, regulatory subunit 1 (PPP4R1), transcript variant 1, mRNA [NM_001042388]	GO:0005515|GO:0030289|GO:0007165|GO:0050790|GO:0030362|GO:0016311|GO:0006468|GO:0004721	NM_001042388	Hs.743236	9989	111.972	394.088	7.42423	8.50415
1.77848	down	NM_005685	chr7:74016831-74016890	GTF2IRD1	Homo sapiens GTF2I repeat domain containing 1 (GTF2IRD1), transcript variant 2, mRNA [NM_005685]	GO:0014886|GO:0006355|GO:0005737|GO:0003700|GO:0006366|GO:0006357|GO:0003705|GO:0007275|GO:0005654|GO:0005634|GO:0003677	NM_005685	Hs.647056	9569	566.089	1690.46	9.78822	10.6189
1.04274	down	NM_025237	chr17:41832027-41831968	SOST	Homo sapiens sclerostin (SOST), mRNA [NM_025237]	GO:0005515|GO:0005794|GO:0005578|GO:0005576|GO:0005615|GO:0009612|GO:0030514|GO:0031012|GO:2000054|GO:0030279|GO:0031333|GO:0001503|GO:0071374|GO:0045893|GO:0016055|GO:0090090|GO:0008201|GO:0008134	NM_025237	Hs.349204	50964	28.9982	41.9014	5.2871	5.34748
1.24395	down	NM_004438	chr2:222290776-222290717	EPHA4	Homo sapiens EPH receptor A4 (EPHA4), mRNA [NM_004438]	GO:0005515|GO:0030424|GO:0097161|GO:0030054|GO:0031594|GO:0005886|GO:0008347|GO:0005783|GO:0005741|GO:0030175|GO:0030425|GO:0042802|GO:0005005|GO:0005737|GO:0005004|GO:0046777|GO:0032314|GO:0048681|GO:0043197|GO:0007411|GO:0045211|GO:0007628|GO:0043204|GO:0043679|GO:0043507|GO:0061001|GO:0007155|GO:0097156|GO:0097155|GO:0032317|GO:0005794|GO:0048013|GO:0009986|GO:0021957|GO:2001108|GO:0014069|GO:…	NM_004438	Hs.371218	2043	24.2427	41.0043	5.00153	5.31646
1.45405	down	NM_001012421	chr9:42372006-42372227	ANKRD20A2	Homo sapiens ankyrin repeat domain 20 family, member A2 (ANKRD20A2), mRNA [NM_001012421]		NM_001012421	Hs.632663	441430	46.8401	100.178	6.04083	6.58091
1.37914	down	NM_001193273	chr1:205064098-205064039	RBBP5	Homo sapiens retinoblastoma binding protein 5 (RBBP5), transcript variant 3, mRNA [NM_001193273]	GO:0005515|GO:0006355|GO:0043627|GO:0044212|GO:0005730|GO:0006325|GO:0005634|GO:0035064|GO:0042800|GO:0006351|GO:0006974|GO:0035097|GO:0071339|GO:0048188|GO:0005654|GO:0051568	NM_001193273	Hs.519230	5929	5.23263	9.06774	2.66601	3.12977
2.5831	down	NM_017851	chr15:65550972-65550913	PARP16	Homo sapiens poly (ADP-ribose) polymerase family, member 16 (PARP16), mRNA [NM_017851]	GO:0005515|GO:0071902|GO:0071782|GO:0005783|GO:0005635|GO:0003950|GO:0030968|GO:0070213|GO:0006471|GO:0016020|GO:0005789|GO:0060548|GO:0016021|GO:0006987|GO:0019900|GO:0043539	NM_017851	Hs.30634	54956	52.701	206.29	6.22631	7.59542
1.00416	down	NR_024341	chr9:140658651-140658710	EHMT1-IT1	Homo sapiens EHMT1 intronic transcript 1 (EHMT1-IT1), long non-coding RNA [NR_024341]		NR_024341	Hs.721002	643210	32.4867	45.6893	5.46764	5.47363
1.24198	down	NM_001001668	chr19:57089867-57089926	ZNF470	Homo sapiens zinc finger protein 470 (ZNF470), mRNA [NM_001001668]	GO:0006355|GO:0003700|GO:0005654|GO:0003677|GO:0046872|GO:0006351	NM_001001668	Hs.204449	388566	33.9419	59.3465	5.53674	5.84938
1.3958	down	NM_181806	chr4:57215519-57215460	AASDH	Homo sapiens aminoadipate-semialdehyde dehydrogenase (AASDH), transcript variant 1, mRNA [NM_181806]	GO:0006631|GO:0016878|GO:0005524	NM_181806	Hs.104347	132949	48.823	100.796	6.10666	6.58776
2.12589	down	NM_012210	chr9:119462472-119462531	TRIM32	Homo sapiens tripartite motif containing 32 (TRIM32), transcript variant 1, mRNA [NM_012210]	GO:0005515|GO:0005863|GO:0043130|GO:0045732|GO:0004842|GO:0032479|GO:0016567|GO:0030307|GO:0016874|GO:0003723|GO:0048147|GO:0005634|GO:0043621|GO:2000147|GO:0005829|GO:0051091|GO:0005737|GO:0051092|GO:0042787|GO:0050769|GO:0045444|GO:0032481|GO:0043123|GO:0009411|GO:0000209|GO:0030335|GO:0003713|GO:0032897|GO:0045787|GO:0030957|GO:0045862|GO:0045666|GO:0045087|GO:0008270|GO:0017022|GO:0031369|GO:…	NM_012210	Hs.591910	22954	33.7726	102.981	5.52916	6.61723
1.17756	down	NM_015575	chr2:233723189-233723248	GIGYF2	Homo sapiens GRB10 interacting GYF protein 2 (GIGYF2), transcript variant 2, mRNA [NM_015575]	GO:0017148|GO:0007631|GO:0008344|GO:0021522|GO:0009791|GO:0005737|GO:0048873|GO:0016020|GO:0035264|GO:0050881|GO:0050885|GO:0048009|GO:0031571|GO:0044267	NM_015575	Hs.565319	26058	428.184	857.818	9.40416	9.63996
1.36468	down	NM_024874	chr1:35900305-35900246	KIAA0319L	Homo sapiens KIAA0319-like (KIAA0319L), mRNA [NM_024874]	GO:0005515|GO:0031410|GO:0016021|GO:0070062	NM_024874	Hs.456507	79932	53.5367	109.373	6.25346	6.70202
1.24642	down	NM_152416	chr8:96070070-96070129	NDUFAF6	Homo sapiens NADH dehydrogenase (ubiquinone) complex I, assembly factor 6 (NDUFAF6), mRNA [NM_152416]	GO:0032981|GO:0005737|GO:0009058|GO:0005743|GO:0005634|GO:0016740	NM_152416	Hs.729144	137682	234.521	505.068	8.5374	8.85519
1.30137	down	NM_144721	chr4:76455000-76455059	THAP6	Homo sapiens THAP domain containing 6 (THAP6), mRNA [NM_144721]	GO:0015630|GO:0003677|GO:0046872	NM_144721	Hs.479971	152815	79.0233	159.995	6.85489	7.23491
2.99886	down	NR_002930	chr1:202158518-202158577	PTPRVP	Homo sapiens protein tyrosine phosphatase, receptor type, V, pseudogene (PTPRVP), non-coding RNA [NR_002930]		NR_002930	Hs.523870	148713	12.3013	47.8562	3.95771	5.54212
3.53341	down	NM_000947	chr6:57190782-57190841	PRIM2	Homo sapiens primase, DNA, polypeptide 2 (58kDa) (PRIM2), transcript variant 1, mRNA [NM_000947]	GO:0051539|GO:0003896|GO:0003677|GO:0046872|GO:0000082|GO:0006271|GO:0000723|GO:0006270|GO:0000722|GO:0006269|GO:0005654|GO:0000278|GO:0032201	NM_000947	Hs.654580	5558	9.83715	44.7966	3.6216	5.44266
2.27255	down	NM_004549	chr11:77779494-77779435	NDUFC2	Homo sapiens NADH dehydrogenase (ubiquinone) 1, subcomplex unknown, 2, 14.5kDa (NDUFC2), transcript variant 1, mRNA [NM_004549]	GO:0022904|GO:0005737|GO:0005747|GO:0006120|GO:0005743|GO:0044281|GO:0016021|GO:0008137|GO:0044237	NM_004549	Hs.407860	4718	19.0334	57.7695	4.62399	5.8083
2.95611	down	NM_152641	chr12:46301413-46301472	ARID2	Homo sapiens AT rich interactive domain 2 (ARID, RFX-like) (ARID2), mRNA [NM_152641]	GO:0005515|GO:0006355|GO:0005886|GO:0005654|GO:0006337|GO:0003677|GO:0046872|GO:0006351|GO:0016568	NM_152641	Hs.317304	196528	79.4774	375.383	6.86396	8.42766
1.62814	down	NM_014972	chr16:89972605-89972664	TCF25	Homo sapiens transcription factor 25 (basic helix-loop-helix) (TCF25), mRNA [NM_014972]	GO:0007507|GO:0005515|GO:0003700|GO:0005634|GO:0000122|GO:0003677|GO:0006351	NM_014972	Hs.415342	22980	87.5225	226.516	7.02703	7.73025
1.80505	down	NR_028327	chr1:665140-665081	LOC100133331	Homo sapiens uncharacterized LOC100133331 (LOC100133331), long non-coding RNA [NR_028327]		NR_028327	Hs.733048	100133331	61.4202	170.407	6.46625	7.31829
1.04725	down	NM_002539	chr2:10580847-10580788	ODC1	Homo sapiens ornithine decarboxylase 1 (ODC1), transcript variant 1, mRNA [NM_002539]	GO:0008284|GO:0042176|GO:0001822|GO:0004586|GO:0006521|GO:0033387|GO:0044281|GO:0005575|GO:0009615|GO:0042803|GO:0005829|GO:0034641|GO:0005737|GO:0006595	NM_002539	Hs.467701	4953	2286.52	3639.8	11.6895	11.7561
1.31508	down	NM_173615	chr16:22163946-22166937	VWA3A	Homo sapiens von Willebrand factor A domain containing 3A (VWA3A), mRNA [NM_173615]	GO:0005576	NM_173615	Hs.10697	146177	8.41697	14.1559	3.39394	3.78909
1.29526	down	AK056793	chr15:69689302-69689243	lnc-ANP32A-3	Homo sapiens cDNA FLJ32231 fis, clone PLACE6004491. [AK056793]			Hs.147229		20.2009	35.1247	4.72408	5.09732
1.09146	down	NM_178433	chr1:152586425-152586484	LCE3B	Homo sapiens late cornified envelope 3B (LCE3B), mRNA [NM_178433]	GO:0031424	NM_178433	Hs.553715	353143	63.4454	104.632	6.51516	6.64142
2.09645	down	NM_145261	chr3:180702067-180702008	DNAJC19	Homo sapiens DnaJ (Hsp40) homolog, subfamily C, member 19 (DNAJC19), transcript variant 1, mRNA [NM_145261]	GO:0005739|GO:0005515|GO:0043234|GO:0006457|GO:0006626|GO:0005743|GO:0048806|GO:0016021|GO:0044267|GO:0007601	NM_145261	Hs.230601	131118	21.2176	60.3198	4.80141	5.86936
1.54914	down	NM_181361	chr3:178561870-178561929	KCNMB2	Homo sapiens potassium channel subfamily M regulatory beta subunit 2 (KCNMB2), transcript variant 1, mRNA [NM_181361]	GO:0005513|GO:0005886|GO:0007268|GO:0015459|GO:0019228|GO:0019229|GO:0005887|GO:0007596|GO:0008076|GO:0001508|GO:0008200|GO:0006813|GO:0015269|GO:0071805	NM_181361	Hs.478368	10242	7.38054	14.4419	3.18535	3.81682
2.45136	down	NM_002574	chr1:45980589-45980295	PRDX1	Homo sapiens peroxiredoxin 1 (PRDX1), transcript variant 1, mRNA [NM_002574]	GO:0005515|GO:0042345|GO:0005782|GO:0008283|GO:0042267|GO:0034101|GO:0005634|GO:0032872|GO:0005615|GO:0042803|GO:0005829|GO:0005737|GO:0004601|GO:0001895|GO:0005759|GO:0019430|GO:0042744|GO:0070062|GO:0042470|GO:0005719|GO:0005730|GO:0008379|GO:0001501|GO:0000302|GO:0020037|GO:0055114	NM_002574	Hs.180909	5052	3469.57	12194.8	12.2591	13.5527
1.44176	down		chr3:60676328-60676269							2518.52	5455.54	11.8203	12.3482
1.51734	down	NM_001038618	chr17:80443420-80443479	NARF	Homo sapiens nuclear prelamin A recognition factor (NARF), transcript variant 3, mRNA [NM_001038618]	GO:0005730|GO:0005652|GO:0005634|GO:0031981|GO:0005638|GO:0005521	NM_001038618	Hs.256526	26502	454.154	1171.29	9.48833	10.0899
1.46387	down	NM_005968	chr19:8553826-8553885	HNRNPM	Homo sapiens heterogeneous nuclear ribonucleoprotein M (HNRNPM), transcript variant 1, mRNA [NM_005968]	GO:0005515|GO:0008380|GO:0010467|GO:0003723|GO:0019904|GO:0005730|GO:0071013|GO:0016363|GO:0031012|GO:0042382|GO:0000166|GO:0016020|GO:0000398|GO:0005887|GO:0000380|GO:0005654|GO:0005681|GO:0070062	NM_005968	Hs.465808	4670	2985.51	6508.92	12.0528	12.6026
2.10741	down	AK056246	chr2:237968136-237968077	lnc-COL6A3-5	Homo sapiens cDNA FLJ31684 fis, clone NT2RI2005358. [AK056246]			Hs.447665		38.3117	118.112	5.73257	6.80804
1.90549	down	NM_145047	chr1:36883674-36883615	OSCP1	Homo sapiens organic solute carrier partner 1 (OSCP1), transcript variant 1, mRNA [NM_145047]	GO:0009925|GO:0006810	NM_145047	Hs.202207	127700	95.6894	297.379	7.16972	8.09988
1.01311	down	NM_007269	chr1:109351984-109352043	STXBP3	Homo sapiens syntaxin binding protein 3 (STXBP3), mRNA [NM_007269]	GO:0005515|GO:0005886|GO:0043312|GO:0042581|GO:0015031|GO:0051291|GO:0006904|GO:0005829|GO:0016323|GO:0016324|GO:0015758|GO:0022615|GO:0031091|GO:0061024|GO:0017075|GO:0070062|GO:0019905|GO:0032868|GO:0030168|GO:0070527|GO:0045955|GO:0007596|GO:0007420|GO:0070820|GO:0030073	NM_007269	Hs.530436	6814	590.595	1007.39	9.85136	9.87015
1.08566	down	NM_000123	chr13:103527950-103528009	ERCC5	Homo sapiens excision repair cross-complementation group 5 (ERCC5), mRNA [NM_000123]	GO:0005515|GO:0009650|GO:0005634|GO:0042803|GO:0046872|GO:0003690|GO:0003697|GO:0006295|GO:0045111|GO:0005662|GO:0009411|GO:0043066|GO:0000405|GO:0004520|GO:0010225|GO:0006281|GO:0004519|GO:0047485|GO:0006283|GO:0016591|GO:0005654|GO:0006289|GO:0000718|GO:0005675|GO:0000737	NM_000123	Hs.258429	2073	200.858	375.968	8.31059	8.42916
1.09121	down	NM_001029	chr12:56437160-56437219	RPS26	Homo sapiens ribosomal protein S26 (RPS26), mRNA [NM_001029]	GO:0005515|GO:0010467|GO:0003735|GO:0019083|GO:0006614|GO:0019058|GO:0015935|GO:0005730|GO:0003729|GO:0006415|GO:0006412|GO:0006413|GO:0005829|GO:0006414|GO:0005737|GO:0016020|GO:0000184|GO:0033119|GO:0022627|GO:0016032|GO:0044267|GO:0070062	NM_001029	Hs.567235	6231	2212.49	3677.77	11.6456	11.7715
2.57068	down	NM_001023587	chr3:183701626-183701567	ABCC5	Homo sapiens ATP-binding cassette, sub-family C (CFTR/MRP), member 5 (ABCC5), transcript variant 2, mRNA [NM_001023587]	GO:0005886|GO:0005975|GO:0042626|GO:0044281|GO:0055085|GO:0005524|GO:0016020|GO:0005887|GO:0006810|GO:0009405|GO:0015711|GO:0030213|GO:0030212|GO:0008514|GO:0030203	NM_001023587	Hs.743953	10057	25.7035	92.4389	5.0944	6.45655
1.21632	down	NM_018132	chr6:49460399-49460458	CENPQ	Homo sapiens centromere protein Q (CENPQ), mRNA [NM_018132]	GO:0034080|GO:0006334|GO:0005654|GO:0015629|GO:0000278|GO:0000775|GO:0005829	NM_018132	Hs.88663	55166	103.726	204.808	7.30277	7.58529
1.15392	down	NR_026890	chr9:79014052-79014111	RPSAP9	Homo sapiens ribosomal protein SA pseudogene 9 (RPSAP9), non-coding RNA [NR_026890]		NR_026890	Hs.655646	653162	12889.4	19951.3	13.9615	14.168
3.34708	down	NM_014818	chr11:8633658-8633599	TRIM66	Homo sapiens tripartite motif containing 66 (TRIM66), mRNA [NM_014818]	GO:0016235|GO:0008270|GO:0005654	NM_014818	Hs.130836	9866	55.4843	286.908	6.31153	8.05444
1.21187	down	NM_006004	chr1:46775954-46782248	UQCRH	Homo sapiens ubiquinol-cytochrome c reductase hinge protein (UQCRH), transcript variant 1, mRNA [NM_006004]	GO:0022904|GO:0009060|GO:0005739|GO:0005746|GO:0008121|GO:0006122|GO:0005743|GO:0044281|GO:0044237|GO:0055114|GO:0006119	NM_006004	Hs.481571	7388	11464.6	18847.2	13.8216	14.0989
1.69846	down	NM_024091	chr5:7861310-7859642	FASTKD3	Homo sapiens FAST kinase domains 3 (FASTKD3), transcript variant 1, mRNA [NM_024091]	GO:0005739|GO:0045333|GO:0004672|GO:0006468	NM_024091	Hs.653162	79072	177.207	515.058	8.12153	8.88576
1.32538	down	NM_001010867	chr1:228369854-228369913	IBA57	Homo sapiens IBA57, iron-sulfur cluster assembly homolog (S. cerevisiae) (IBA57), mRNA [NM_001010867]	GO:0016226|GO:0005759|GO:0016740|GO:0006783	NM_001010867	Hs.237017	200205	42.0856	81.9349	5.87956	6.28596
1.76482	down	NM_015629	chr19:54629959-54631473	PRPF31	Homo sapiens pre-mRNA processing factor 31 (PRPF31), mRNA [NM_015629]	GO:0000244|GO:0005515|GO:0015030|GO:0005690|GO:0005634|GO:0016607|GO:0000398|GO:0071339|GO:0043021|GO:0005684|GO:0005687|GO:0046540|GO:0070990	NM_015629	Hs.515598	26121	120.553	354.336	7.52913	8.34865
1.10319	down	NM_003337	chr5:133726638-133726697	UBE2B	Homo sapiens ubiquitin-conjugating enzyme E2B (UBE2B), mRNA [NM_003337]	GO:0005515|GO:0006344|GO:0006511|GO:0004842|GO:0000790|GO:0006513|GO:0016567|GO:0033522|GO:0005886|GO:0033503|GO:0005657|GO:0007288|GO:0016874|GO:0005634|GO:0007283|GO:0006301|GO:0070534|GO:0005737|GO:0019787|GO:0070193|GO:0060070|GO:0000785|GO:0009411|GO:0043951|GO:0031625|GO:0001741|GO:0000209|GO:0001666|GO:0043066|GO:0032869|GO:0042493|GO:0070076|GO:0010845|GO:0050821|GO:0005524|GO:0001701|GO:…	NM_003337	Hs.612096	7320	67.9143	114.222	6.61954	6.76122
1.29657	down	NM_018347	chr20:3805889-3805948	AP5S1	Homo sapiens adaptor-related protein complex 5, sigma 1 subunit (AP5S1), transcript variant 2, mRNA [NM_018347]	GO:0005515|GO:0005770|GO:0005634|GO:0005765|GO:0015031|GO:0030119|GO:0005764|GO:0005829|GO:0005737|GO:0000724|GO:0016197|GO:0031902|GO:0005654	NM_018347	Hs.104806	55317	97.2983	202.749	7.1955	7.5702
1.2521	down	NM_003352	chr2:203070969-203070910	SUMO1	Homo sapiens small ubiquitin-like modifier 1 (SUMO1), transcript variant 1, mRNA [NM_003352]	GO:0005515|GO:0019221|GO:0032436|GO:0045202|GO:0005634|GO:0030425|GO:0043433|GO:0060334|GO:0032880|GO:0005737|GO:0090204|GO:0030578|GO:0031334|GO:0005643|GO:0019789|GO:0060021|GO:0031625|GO:0060333|GO:0031965|GO:0016925|GO:0005730|GO:0043392|GO:0006281|GO:0016607|GO:0016605|GO:0001650|GO:0005654|GO:0045892|GO:0044267|GO:0008134|GO:0043687	NM_003352	Hs.81424	7341	420.727	898.431	9.38283	9.70718
1.95047	down	NM_001073	chr4:70074162-70074103	UGT2B11	Homo sapiens UDP glucuronosyltransferase 2 family, polypeptide B11 (UGT2B11), mRNA [NM_001073]	GO:0008210|GO:0052696|GO:0006805|GO:0009813|GO:0005789|GO:0015020|GO:0016021|GO:0032870|GO:0043231	NM_001073	Hs.339811	10720	15.8123	40.6738	4.34003	5.30385
1.16237	down	NM_001048249	chr5:60453607-60453548	SMIM15	Homo sapiens small integral membrane protein 15 (SMIM15), mRNA [NM_001048249]	GO:0016021	NM_001048249	Hs.508479	643155	1035.17	1962.15	10.6204	10.8375
1.05299	down	NM_032885	chr19:10663725-10663784	ATG4D	Homo sapiens autophagy related 4D, cysteine peptidase (ATG4D), transcript variant 1, mRNA [NM_032885]	GO:0006501|GO:0006995|GO:0000422|GO:0006915|GO:0051697|GO:0005829|GO:0004197|GO:0005737|GO:0016485|GO:0005759|GO:0006612|GO:0006508|GO:0000045	NM_032885	Hs.512799	84971	44.8625	69.0175	5.97608	6.05057
1.19514	down	NM_175698	chrX:52787003-52787062	SSX2	Homo sapiens synovial sarcoma, X breakpoint 2 (SSX2), transcript variant 2, mRNA [NM_175698]	GO:0005515|GO:0006355|GO:0005634|GO:0003676|GO:0006351	NM_175698	Hs.661107	6757	71.5891	130.546	6.69869	6.95587
1.5164	down		chr18:44663478-44663537		SUMO2 pseudogene 8 [Source:HGNC Symbol;Acc:HGNC:39018] [ENST00000434672]					1010.35	2481.28	10.5867	11.1874
1.13732	down	NM_016308	chr1:47843918-47843977	CMPK1	Homo sapiens cytidine monophosphate (UMP-CMP) kinase 1, cytosolic (CMPK1), transcript variant 1, mRNA [NM_016308]	GO:0006240|GO:0018963|GO:0004849|GO:0006222|GO:0004550|GO:0009220|GO:0005634|GO:0009142|GO:0044281|GO:0006227|GO:0006225|GO:0005829|GO:0005737|GO:0022602|GO:0033862|GO:0070062|GO:0015949|GO:0004127|GO:0005730|GO:0046705|GO:0055086|GO:0005524|GO:0006165|GO:0005654|GO:0006207	NM_016308	Hs.731647	51727	566.655	1085.18	9.79075	9.97639
2.34113	down	NM_003590	chr2:225335155-225335096	CUL3	Homo sapiens cullin 3 (CUL3), transcript variant 1, mRNA [NM_003590]	GO:0005515|GO:0031208|GO:0005827|GO:0001831|GO:0004842|GO:0008284|GO:0006513|GO:0007369|GO:0016567|GO:0035024|GO:0043149|GO:0017145|GO:0048208|GO:0042803|GO:0005829|GO:0000082|GO:0008054|GO:0040016|GO:0007050|GO:0016055|GO:0090090|GO:0031625|GO:0070062|GO:0000209|GO:0046982|GO:0032467|GO:0030332|GO:0045842|GO:0097193|GO:0006888|GO:0000139|GO:0016020|GO:0016477|GO:0007229|GO:0031463|GO:0043161|GO:…	NM_003590	Hs.372286	8452	10.3342	31.0059	3.69035	4.91755
8.87614	down	NM_001034836	chr17:34249654-34249595	RDM1	Homo sapiens RAD52 motif containing 1 (RDM1), transcript variant 2, mRNA [NM_001034836]	GO:0005737|GO:0015030|GO:0006281|GO:0000166|GO:0016605|GO:0003723|GO:0005730|GO:0006310|GO:0003677	NM_001034836	Hs.194411	201299	25.7087	328.471	5.09483	8.24476
2.05012	down	NM_015617	chr15:55831224-55831165	PYGO1	Homo sapiens pygopus family PHD finger 1 (PYGO1), mRNA [NM_015617]	GO:0005515|GO:0034504|GO:0007289|GO:0002244|GO:0001822|GO:0045944|GO:0008270|GO:0005654|GO:0016055|GO:0009791	NM_015617	Hs.256587	26108	36.2976	107.653	5.64537	6.68107
1.87773	down	NM_018215	chr19:46969838-46969779	PNMAL1	Homo sapiens paraneoplastic Ma antigen family-like 1 (PNMAL1), transcript variant 1, mRNA [NM_018215]		NM_018215	Hs.8395	55228	179.308	578.875	8.14407	9.05306
1.02514	down	NM_001004196	chr3:112080981-112081040	CD200	Homo sapiens CD200 molecule (CD200), transcript variant 2, mRNA [NM_001004196]	GO:0005515|GO:0005886|GO:0005887|GO:0050776	NM_001004196	Hs.79015	4345	23.4989	32.7061	4.95671	4.99253
1.17829	down	NM_005572	chr1:156107471-156107530	LMNA	Homo sapiens lamin A/C (LMNA), transcript variant 2, mRNA [NM_005572]	GO:0005882|GO:0005515|GO:0007077|GO:2001237|GO:0034504|GO:0048471|GO:0005634|GO:0090343|GO:0005635|GO:0006921|GO:0005638|GO:0005829|GO:0030968|GO:0005737|GO:1900180|GO:0090201|GO:0035105|GO:0030334|GO:0007084|GO:0030951|GO:0071456|GO:0006915|GO:0007517|GO:0016607|GO:0005198|GO:0055015|GO:0005652|GO:0005654|GO:0000278|GO:0006987|GO:0044267	NM_005572	Hs.594444	4000	5826.92	9455.14	12.9438	13.1805
1.26059	down	NM_001001669	chr5:149014156-149014215	ARHGEF37	Homo sapiens Rho guanine nucleotide exchange factor (GEF) 37 (ARHGEF37), mRNA [NM_001001669]	GO:0005737|GO:0032321|GO:0005089	NM_001001669	Hs.256206	389337	41.5196	76.6415	5.85914	6.19323
1.52015	down	NM_021100	chr20:34257106-34257047	NFS1	Homo sapiens NFS1 cysteine desulfurase (NFS1), transcript variant 1, mRNA [NM_021100]	GO:0005515|GO:0006534|GO:0005730|GO:0006767|GO:0005634|GO:0044281|GO:0042803|GO:0043231|GO:0005829|GO:0032324|GO:0005739|GO:0005737|GO:0000096|GO:0006461|GO:0006766|GO:0005759|GO:0031071|GO:0030170|GO:0006777|GO:0005654|GO:0018283	NM_021100	Hs.194692	9054	403.525	1056.77	9.32899	9.9332
2.20192	down	NM_001486	chr2:27741712-27741771	GCKR	Homo sapiens glucokinase (hexokinase 4) regulator (GCKR), mRNA [NM_001486]	GO:0004857|GO:0005515|GO:0001678|GO:0005975|GO:0070095|GO:0019904|GO:0070328|GO:0033133|GO:0044281|GO:0033132|GO:0046415|GO:0055085|GO:0010827|GO:0005829|GO:0008645|GO:0005739|GO:0005737|GO:0015758|GO:0009405|GO:0009750|GO:0030246|GO:0005654|GO:0019899|GO:0000060	NM_001486	Hs.89771	2646	11.6343	33.1987	3.8783	5.01706
1.13244	down	NM_016023	chr8:92090690-92090749	OTUD6B	Homo sapiens OTU domain containing 6B (OTUD6B), transcript variant 1, mRNA [NM_016023]	GO:0006508|GO:0008234	NM_016023	Hs.30532	51633	19.4004	29.2746	4.65738	4.83682
1.50328	down	NM_032889	chr12:53647679-53647738	MFSD5	Homo sapiens major facilitator superfamily domain containing 5 (MFSD5), transcript variant 2, mRNA [NM_032889]	GO:0016020|GO:0005886|GO:0015098|GO:0015689|GO:0016021	NM_032889	Hs.654660	84975	96.9728	235.455	7.19036	7.77847
1.06478	down	NM_001282625	chr1:156106099-156106158	LMNA	Homo sapiens lamin A/C (LMNA), transcript variant 6, mRNA [NM_001282625]	GO:0005882|GO:0005515|GO:0007077|GO:2001237|GO:0034504|GO:0048471|GO:0005634|GO:0090343|GO:0005635|GO:0006921|GO:0005638|GO:0005829|GO:0030968|GO:0005737|GO:1900180|GO:0090201|GO:0035105|GO:0030334|GO:0007084|GO:0030951|GO:0071456|GO:0006915|GO:0007517|GO:0016607|GO:0005198|GO:0055015|GO:0005652|GO:0005654|GO:0000278|GO:0006987|GO:0044267	NM_001282625	Hs.594444	4000	1154.97	1993.3	10.7662	10.8568
1.25775	down	NM_030665	chr17:17714187-17714246	RAI1	Homo sapiens retinoic acid induced 1 (RAI1), mRNA [NM_030665]	GO:0005739|GO:0001501|GO:0040015|GO:0006357|GO:0008270|GO:0005654|GO:0005634|GO:0045893|GO:0035326|GO:0032922	NM_030665	Hs.655395	10743	203.778	437.239	8.33185	8.66269
1.09021	down	BM548627	chr11:62619547-62619488	SNHG1	AGENCOURT_6573317 NIH_MGC_124 Homo sapiens cDNA clone IMAGE:5732165 5', mRNA sequence [BM548627]			Hs.655643	23642	55.7175	91.6304	6.31871	6.44332
1.13777	down									14.2359	20.9542	4.17387	4.36009
1.25189	down	NM_016429	chr17:46105838-46103783	COPZ2	Homo sapiens coatomer protein complex, subunit zeta 2 (COPZ2), mRNA [NM_016429]	GO:0005801|GO:0030126|GO:0033116|GO:0016192|GO:0006886	NM_016429	Hs.408434	51226	46.7153	86.1509	6.03653	6.36064
1.08085	down	NM_004096	chr10:72183525-72183584	EIF4EBP2	Homo sapiens eukaryotic translation initiation factor 4E binding protein 2 (EIF4EBP2), mRNA [NM_004096]	GO:0008286|GO:0005515|GO:0019933|GO:0008190|GO:0045947|GO:0006412	NM_004096	Hs.621200	1979	609.894	1111.88	9.90246	10.0146
1.4324	down	NM_014757	chr5:179203516-179203575	MAML1	Homo sapiens mastermind-like 1 (Drosophila) (MAML1), mRNA [NM_014757]	GO:0005515|GO:0010467|GO:0006367|GO:0019901|GO:0003713|GO:0010831|GO:0005634|GO:0003162|GO:0007221|GO:0043231|GO:0002193|GO:0060928|GO:0007219|GO:0016607|GO:0045944|GO:0042605|GO:0045445|GO:0005654|GO:0006468	NM_014757	Hs.631951	9794	35.5074	72.8257	5.60865	6.12709
2.05514	down	NM_020782	chr12:27955429-27955488	KLHL42	Homo sapiens kelch-like family member 42 (KLHL42), mRNA [NM_020782]	GO:0005515|GO:0000209|GO:0007067|GO:0005737|GO:0004842|GO:0031463|GO:0005819|GO:0032886|GO:0043161|GO:0051301	NM_020782	Hs.505104	57542	87.44	289.228	7.02582	8.06506
1.30255	down	NM_015415	chr1:167889288-167889229	MPC2	Homo sapiens mitochondrial pyruvate carrier 2 (MPC2), transcript variant 2, mRNA [NM_015415]	GO:0005739|GO:0006850|GO:0006090|GO:0050833|GO:0005743|GO:0005634|GO:0044281|GO:0016021|GO:0044237	NM_015415	Hs.517768	25874	1986.77	4006.21	11.519	11.9003
1.38231	down	NM_017787	chr10:104575444-104575503	WBP1L	Homo sapiens WW domain binding protein 1-like (WBP1L), transcript variant 2, mRNA [NM_017787]	GO:0016021	NM_017787	Hs.500897	54838	67.1334	141.655	6.601	7.06808
1.03421	down	NM_000984	chr17:27050625-27050910	RPL23A	Homo sapiens ribosomal protein L23a (RPL23A), mRNA [NM_000984]	GO:0005515|GO:0010467|GO:0003735|GO:0008283|GO:0019083|GO:0006614|GO:0019058|GO:0005634|GO:0019843|GO:0006415|GO:0006412|GO:0006413|GO:0005829|GO:0006414|GO:0000166|GO:0000184|GO:0016032|GO:0031932|GO:0022625|GO:0044267|GO:0070062	NM_000984	Hs.419463	6147	46198.9	65555.6	15.7355	15.784
1.44554	down	NM_000725	chr12:49222321-49222380	CACNB3	Homo sapiens calcium channel, voltage-dependent, beta 3 subunit (CACNB3), transcript variant 1, mRNA [NM_000725]	GO:0050852|GO:0051899|GO:0005245|GO:0019901|GO:0007268|GO:0008331|GO:0005891|GO:0005829|GO:0016324|GO:0016020|GO:0007411|GO:0007528|GO:0070588|GO:0006810|GO:0006816	NM_000725	Hs.250712	784	59.4092	129.833	6.41655	6.94816
1.51919	down	NM_004412	chr10:17196716-17195617	TRDMT1	Homo sapiens tRNA aspartic acid methyltransferase 1 (TRDMT1), mRNA [NM_004412]	GO:0090116|GO:0005737|GO:0001975|GO:0003886|GO:0003723|GO:0030488|GO:0008175|GO:0005634|GO:0003677	NM_004412	Hs.351665	1787	17.6264	35.5338	4.50851	5.11182
1.1631	down		chr11:000627479-000627420							6064.71	9582.88	12.9791	13.1971
1.3918	down	NM_005626	chr1:29474558-29474499	SRSF4	Homo sapiens serine/arginine-rich splicing factor 4 (SRSF4), mRNA [NM_005626]	GO:0006397|GO:0008380|GO:0006369|GO:0010467|GO:0048025|GO:0006366|GO:0031124|GO:0005634|GO:0006406|GO:0000166|GO:0016607|GO:0000398|GO:0002244|GO:0000375|GO:0005654	NM_005626	Hs.469970	6429	1301.09	2870.67	10.93	11.4069
1.41703	down	NM_001012754	chr13:39623818-39623877	NHLRC3	Homo sapiens NHL repeat containing 3 (NHLRC3), transcript variant 1, mRNA [NM_001012754]	GO:0070062	NM_001012754	Hs.507783	387921	100.697	231.766	7.25505	7.75792
1.12299	down	NM_003998	chr4:103537856-103537915	NFKB1	Homo sapiens nuclear factor of kappa light polypeptide gene enhancer in B-cells 1 (NFKB1), transcript variant 1, mRNA [NM_003998]	GO:0005515|GO:0003700|GO:0006366|GO:0044212|GO:0007249|GO:0042803|GO:0002756|GO:0003690|GO:0002755|GO:0031072|GO:0006979|GO:0033256|GO:0000975|GO:0000976|GO:0038124|GO:0038123|GO:0010744|GO:0034134|GO:0001205|GO:0000122|GO:0002224|GO:0032269|GO:0038061|GO:0045083|GO:0045087|GO:0005654|GO:0000980|GO:0034166|GO:0035666|GO:0046688|GO:0045893|GO:0034162|GO:0038095|GO:0008134|GO:0032375|GO:0050852|GO:…	NM_003998	Hs.618430	4790	109.957	201.744	7.39597	7.56332
2.06422	down	NR_026900	chr1:180169795-180169854	FLJ23867	Homo sapiens uncharacterized protein FLJ23867 (FLJ23867), long non-coding RNA [NR_026900]		NR_026900	Hs.719176	200058	1008.81	3354.44	10.5862	11.6318
1.63625	down	NM_024106	chr19:9639038-9638979	ZNF426	Homo sapiens zinc finger protein 426 (ZNF426), transcript variant 1, mRNA [NM_024106]	GO:0006355|GO:0005634|GO:0003677|GO:0046872|GO:0006351	NM_024106	Hs.594011	79088	21.2949	47.0604	4.8057	5.51609
1.38293	down	NM_024513	chr3:45959650-45959591	FYCO1	Homo sapiens FYVE and coiled-coil domain containing 1 (FYCO1), mRNA [NM_024513]	GO:0005515|GO:0005776|GO:0016020|GO:0005770|GO:0072383|GO:0031410|GO:0016021|GO:0005764|GO:0046872	NM_024513	Hs.200227	79443	131.433	302.697	7.6603	8.12802
1.01367	down	NM_197965	chr4:87744983-87744924	SLC10A6	Homo sapiens solute carrier family 10 (sodium/bile acid cotransporter), member 6 (SLC10A6), mRNA [NM_197965]	GO:0005886|GO:0005887|GO:0015721|GO:0008508|GO:0043250|GO:0043251|GO:0006814|GO:0055085	NM_197965	Hs.452996	345274	17.1473	22.8374	4.46432	4.48391
1.63883	down	NM_015125	chr19:42799560-42799619	CIC	Homo sapiens capicua transcriptional repressor (CIC), mRNA [NM_015125]	GO:0005515|GO:0048286|GO:0003682|GO:0005634|GO:0000122|GO:0003677|GO:0006351	NM_015125	Hs.388236	23152	152.594	422.042	7.89421	8.60688
2.14607	down	NM_001134456	chr3:101542152-101542211	NXPE3	Homo sapiens neurexophilin and PC-esterase domain family, member 3 (NXPE3), transcript variant 1, mRNA [NM_001134456]	GO:0005576	NM_001134456	Hs.595933	91775	21.1897	61.7036	4.80074	5.90244
1.38359	down	NM_001081550	chrX:122734545-122734486	THOC2	Homo sapiens THO complex 2 (THOC2), mRNA [NM_001081550]	GO:0008380|GO:0006397|GO:0005515|GO:0000347|GO:0006406|GO:0016607|GO:0016973|GO:0003723|GO:0000346|GO:0005654|GO:0000445|GO:0046784	NM_001081550	Hs.149991	57187	383.337	908.253	9.25446	9.72287
1.90795	down	NM_000849	chr1:110279673-110279614	GSTM3	Homo sapiens glutathione S-transferase mu 3 (brain) (GSTM3), transcript variant 1, mRNA [NM_000849]	GO:0043627|GO:0006805|GO:0070458|GO:0042178|GO:0006749|GO:0005634|GO:0044281|GO:0004364|GO:0042803|GO:0005829|GO:0042802|GO:0043295|GO:0005737|GO:0008065|GO:0018916|GO:0035686|GO:0019899|GO:0070062	NM_000849	Hs.2006	2947	157.996	513.011	7.94679	8.87881
2.47121	down	NR_024279	chr1:16161218-16161159	FLJ37453	Homo sapiens uncharacterized LOC729614 (FLJ37453), long non-coding RNA [NR_024279]		NR_024279	Hs.119298	729614	53.2216	199.754	6.24382	7.54904
1.68649	down	XR_427000	chr2:38789997-38789938	HNRNPLL	heterogeneous nuclear ribonucleoprotein L-like [Source:HGNC Symbol;Acc:HGNC:25127] [ENST00000449105]	GO:0006397|GO:0005515|GO:0016020|GO:0000166|GO:0030529|GO:0005634|GO:0003729|GO:0033120	XR_427000		92906	56.5644	144.539	6.34346	7.09748
1.43992	down	XR_109812	chr4:76103993-76103934	LOC100506253	PREDICTED: Homo sapiens uncharacterized LOC100506253 (LOC100506253), ncRNA [XR_109812]		XR_109812	Hs.136333	100506253	19.6551	37.8974	4.67744	5.20342
1.34455	down		chr3:121213021-121213081		ribosomal protein L7a pseudogene 11 [Source:HGNC Symbol;Acc:HGNC:35242] [ENST00000486538]					12268.9	22091.2	13.8985	14.3256
1.66777	down	NM_145235	chr10:127697791-127697956	FANK1	Homo sapiens fibronectin type III and ankyrin repeat domains 1 (FANK1), mRNA [NM_145235]	GO:0005737|GO:0005654	NM_145235	Hs.352591	92565	30.4968	71.7456	5.36797	6.10589
2.11076	down	NM_014991	chr4:85591282-85591223	WDFY3	Homo sapiens WD repeat and FYVE domain containing 3 (WDFY3), mRNA [NM_014991]	GO:0005515|GO:0031965|GO:0005776|GO:0016234|GO:0003831|GO:0005635|GO:0046872|GO:0035973|GO:0005545|GO:0005737|GO:0016605|GO:0016197|GO:0034274|GO:0016239|GO:0019898	NM_014991	Hs.480116	23001	63.6683	206.948	6.52169	7.59945
2.02401	down	NM_144709	chr2:61169482-61169423	PUS10	Homo sapiens pseudouridylate synthase 10 (PUS10), mRNA [NM_144709]	GO:0009982|GO:0003723|GO:0001522|GO:0008033	NM_144709	Hs.368348	150962	16.0043	42.7914	4.35739	5.37461
1.1779	down	NM_152557	chr7:149170045-149169986	ZNF746	Homo sapiens zinc finger protein 746 (ZNF746), transcript variant 2, mRNA [NM_152557]	GO:0005515|GO:0003700|GO:0044212|GO:0005634|GO:0000122|GO:0000978|GO:0006351|GO:0046872|GO:0001078|GO:0005737|GO:0045944|GO:0045892|GO:0031625	NM_152557	Hs.24643	155061	767.768	1516.67	10.2167	10.4529
1.40177	down	NM_022118	chr13:79896558-79896499	RBM26	Homo sapiens RNA binding motif protein 26 (RBM26), transcript variant 3, mRNA [NM_022118]	GO:0006397|GO:0005515|GO:0000166|GO:0010923|GO:0046872	NM_022118	Hs.558528	64062	145.634	344.439	7.82178	8.30903
1.27857	down	NM_194314	chr1:197123395-197123336	ZBTB41	Homo sapiens zinc finger and BTB domain containing 41 (ZBTB41), mRNA [NM_194314]	GO:0006355|GO:0005634|GO:0003677|GO:0046872|GO:0006351	NM_194314	Hs.529439	360023	179.453	392.565	8.14521	8.49973
1.03211	down	NM_000989	chr8:99054999-99054940	RPL30	Homo sapiens ribosomal protein L30 (RPL30), mRNA [NM_000989]	GO:0005515|GO:0010467|GO:0003735|GO:0019083|GO:0003723|GO:0006614|GO:0019058|GO:0005634|GO:0006415|GO:0006412|GO:0006413|GO:0005829|GO:0006414|GO:0005737|GO:0016020|GO:0000184|GO:0016032|GO:0022625|GO:0044267|GO:0005925|GO:0070062	NM_000989	Hs.400295	6156	61185	81260.2	16.0886	16.1342
1.06378	down	NM_032824	chr2:112874089-112874148	TMEM87B	Homo sapiens transmembrane protein 87B (TMEM87B), mRNA [NM_032824]	GO:0016021	NM_032824	Hs.656298	84910	33.9925	50.8225	5.53939	5.62859
1.10801	down	NM_203462	chr4:6709854-6709795	MRFAP1L1	Homo sapiens Morf4 family associated protein 1-like 1 (MRFAP1L1), mRNA [NM_203462]	GO:0005515	NM_203462	Hs.593159	114932	464.302	872.562	9.51274	9.66071
1.56367	down	NM_002893	chrX:16863069-16863010	RBBP7	Homo sapiens retinoblastoma binding protein 7 (RBBP7), transcript variant 2, mRNA [NM_002893]	GO:0005515|GO:0010467|GO:0030308|GO:0008283|GO:0003723|GO:0006325|GO:0006334|GO:0005634|GO:0007275|GO:0000122|GO:0006351|GO:0034080|GO:0006260|GO:0035098|GO:0016581|GO:0045814|GO:0040029|GO:0005654|GO:0070370	NM_002893	Hs.495755	5931	2432.88	5702.07	11.7683	12.4132
1.44945	down	NM_005137	chr22:19023859-19023801	DGCR2	Homo sapiens DiGeorge syndrome critical region gene 2 (DGCR2), transcript variant 1, mRNA [NM_005137]	GO:0050890|GO:0030246|GO:0009887|GO:0016021|GO:0007155	NM_005137	Hs.517357	9993	970.548	2288.77	10.5365	11.072
1.10247	down	NM_004311	chr10:104433706-104433647	ARL3	Homo sapiens ADP-ribosylation factor-like 3 (ARL3), mRNA [NM_004311]	GO:0005515|GO:0008017|GO:0005881|GO:0042461|GO:0007264|GO:0003924|GO:0005634|GO:0015031|GO:0046872|GO:0007224|GO:0000910|GO:0042073|GO:0005876|GO:0070062|GO:0005813|GO:0005794|GO:0006996|GO:0001822|GO:0006892|GO:0030496|GO:0072372|GO:0005525|GO:0006184|GO:0000139|GO:0060271|GO:0032391|GO:0019003	NM_004311	Hs.182215	403	104.938	189.191	7.32227	7.46301
1.78217	down	NM_007126	chr9:35057026-35056967	VCP	Homo sapiens valosin containing protein (VCP), mRNA [NM_007126]	GO:0005515|GO:0048471|GO:0045732|GO:0016567|GO:0006200|GO:0005783|GO:0032436|GO:0005634|GO:0034214|GO:0032403|GO:0019985|GO:0045184|GO:0043231|GO:0042802|GO:0030968|GO:0005829|GO:0006302|GO:0008289|GO:0034605|GO:0005737|GO:0031334|GO:0035800|GO:0051260|GO:0016887|GO:0070062|GO:0018279|GO:0005811|GO:0000836|GO:0000502|GO:0006919|GO:0030970|GO:0019903|GO:0019904|GO:0035861|GO:0005102|GO:0042981|GO:…	NM_007126	Hs.529782	7415	3046.94	8032.14	12.0855	12.9191
1.73283	down	NM_005715	chr6:149397569-149397628	UST	Homo sapiens uronyl-2-sulfotransferase (UST), mRNA [NM_005715]	GO:0030208|GO:0000139|GO:0005975|GO:0009405|GO:0008146|GO:0006477|GO:0044281|GO:0016021|GO:0030204|GO:0030203	NM_005715	Hs.657370	10090	27.0048	64.8317	5.17282	5.96595
1.15558	down	NM_054028	chr8:11189505-11189564	SLC35G5	Homo sapiens solute carrier family 35, member G5 (SLC35G5), mRNA [NM_054028]	GO:0016021	NM_054028	Hs.458397	83650	31.9187	51.6157	5.4423	5.65092
1.32369	down	NM_003029	chr1:154935140-154935081	SHC1	Homo sapiens SHC (Src homology 2 domain containing) transforming protein 1 (SHC1), transcript variant 2, mRNA [NM_003029]	GO:0005515|GO:0008286|GO:0005154|GO:0008284|GO:0005886|GO:0005159|GO:0005158|GO:0007265|GO:0050900|GO:0030968|GO:0005829|GO:0007507|GO:0000187|GO:0016337|GO:0005543|GO:0007173|GO:0000165|GO:0005759|GO:0007176|GO:0005068|GO:0048011|GO:0031532|GO:0019901|GO:0005168|GO:0070435|GO:0045740|GO:0030168|GO:0018108|GO:0001525|GO:0046875|GO:0007596|GO:0008543|GO:0045087|GO:0004713|GO:0006987|GO:0044267|GO:…	NM_003029	Hs.433795	6464	634.954	1424.75	9.95577	10.3603
1.49294	down	NM_017768	chr1:70610619-70610560	LRRC40	Homo sapiens leucine rich repeat containing 40 (LRRC40), mRNA [NM_017768]	GO:0016020	NM_017768	Hs.147836	55631	356.068	916.147	9.15775	9.73591
2.77938	down	NM_152499	chr1:44459560-44459619	CCDC24	Homo sapiens coiled-coil domain containing 24 (CCDC24), mRNA [NM_152499]		NM_152499	Hs.632394	149473	5	14.497	2.347	3.82176
1.38335	down	NM_015355	chr17:30327536-30327595	SUZ12	Homo sapiens SUZ12 polycomb repressive complex 2 subunit (SUZ12), mRNA [NM_015355]	GO:0005515|GO:0010467|GO:0008284|GO:0016574|GO:0003723|GO:0016571|GO:0005730|GO:0005634|GO:0035064|GO:0000122|GO:0001739|GO:0046872|GO:0006351|GO:0042054|GO:0043565|GO:0035098|GO:0045814|GO:0003682|GO:0040029|GO:0005654|GO:0045596	NM_015355	Hs.462732	23512	610.025	1431.2	9.90303	10.3712
1.09319	down	BC048256	chr9:130698694-130698635	DPM2	Homo sapiens dolichyl-phosphate mannosyltransferase polypeptide 2, regulatory subunit, mRNA (cDNA clone IMAGE:5222515), partial cds. [BC048256]	GO:0005515|GO:0006501|GO:0004582|GO:0048471|GO:0033185|GO:0019348|GO:0016254|GO:0030176|GO:0035269|GO:0000506|GO:0050790|GO:0031647|GO:0005789|GO:0030234|GO:0006488|GO:0044267|GO:0006506|GO:0043687|GO:0018279		Hs.108973	8818	41.7689	66.2417	5.86857	5.99711
2.27045	down	NM_020185	chr6:351033-351092	DUSP22	Homo sapiens dual specificity phosphatase 22 (DUSP22), transcript variant 2, mRNA [NM_020185]	GO:0008283|GO:0046330|GO:0006915|GO:0005634|GO:0007275|GO:0000122|GO:0035335|GO:0000188|GO:0005737|GO:0006470|GO:0042127|GO:0007179|GO:0008138|GO:0004725	NM_020185	Hs.29106	56940	50.4869	174.169	6.16076	7.34373
1.47619	down	NM_001414	chr12:124105818-124105759	EIF2B1	Homo sapiens eukaryotic translation initiation factor 2B, subunit 1 alpha, 26kDa (EIF2B1), mRNA [NM_001414]	GO:0005515|GO:0010467|GO:0051716|GO:0009408|GO:0005886|GO:0003743|GO:0043434|GO:0006412|GO:0006413|GO:0005829|GO:0005085|GO:0005737|GO:0019509|GO:0030234|GO:0005851|GO:0005525|GO:0009749|GO:0043547|GO:0032057|GO:0016020|GO:0014003|GO:0006446|GO:0019003|GO:0044267|GO:0046523	NM_001414	Hs.741273	1967	593.205	1476.31	9.85748	10.4194
1.11805	down	BC031250	chr1:44569746-44569805		Homo sapiens cDNA clone IMAGE:5268928. [BC031250]			Hs.647667		1125.67	2043.58	10.7313	10.8923
2.60239	down	NM_014846	chr8:126036867-126036808	KIAA0196	Homo sapiens KIAA0196 (KIAA0196), mRNA [NM_014846]	GO:0005515|GO:0005783|GO:0016197|GO:0071203|GO:0005769|GO:0005829	NM_014846	Hs.270043	9897	301.79	1354.03	8.91401	10.2938
1.18896	down	NM_005343	chr11:533812-533600	HRAS	Homo sapiens Harvey rat sarcoma viral oncogene homolog (HRAS), transcript variant 1, mRNA [NM_005343]	GO:0005515|GO:0034259|GO:0046330|GO:2000251|GO:0050900|GO:0032855|GO:0043524|GO:1900029|GO:0007173|GO:0006935|GO:0007411|GO:0000165|GO:0048169|GO:0009887|GO:0070374|GO:0050679|GO:0005794|GO:0030335|GO:0045740|GO:0006897|GO:0006184|GO:0060441|GO:0008543|GO:0008542|GO:0032228|GO:0045087|GO:0035176|GO:0045596|GO:0051146|GO:0038095|GO:0090398|GO:0008286|GO:2000630|GO:0048471|GO:0007093|GO:0008284|GO:…	NM_005343	Hs.37003	3265	131.171	257.866	7.65801	7.90771
1.8883	down	NM_003633	chr5:73924314-73924255	ENC1	Homo sapiens ectodermal-neural cortex 1 (with BTB domain) (ENC1), transcript variant 1, mRNA [NM_003633]	GO:0017148|GO:0005515|GO:0000790|GO:0016567|GO:0005730|GO:0003779|GO:0005634|GO:0007275|GO:0016363|GO:0007399|GO:0005737|GO:0010976|GO:0043025|GO:0031463|GO:0005654|GO:0005856|GO:0010499	NM_003633	Hs.744844	8507	36.0561	98.3057	5.63439	6.55148
1.13197	down	NM_017819	chr3:101284983-101285042	TRMT10C	Homo sapiens tRNA methyltransferase 10 homolog C (S. cerevisiae) (TRMT10C), mRNA [NM_017819]	GO:0042645|GO:0005739|GO:0005515|GO:0008168|GO:0000964|GO:0005654|GO:0032259|GO:0008033	NM_017819	Hs.740864	54931	268.846	526.148	8.7391	8.91793
1.6254	down	NM_004426	chr12:9093957-9094016	PHC1	Homo sapiens polyhomeotic homolog 1 (Drosophila) (PHC1), mRNA [NM_004426]	GO:0035102|GO:0031519|GO:0016604|GO:0071300|GO:0016574|GO:0003682|GO:0008270|GO:0007275|GO:0005654|GO:0005634|GO:0003677|GO:0001739	NM_004426	Hs.744902	1911	399.147	1109.35	9.31004	10.0108
2.15056	down	NM_021067	chr20:25429111-25429170	GINS1	Homo sapiens GINS complex subunit 1 (Psf1 homolog) (GINS1), mRNA [NM_021067]	GO:0006271|GO:0005737|GO:0001833|GO:0005654|GO:0005634|GO:0000278	NM_021067	Hs.658464	9837	266.563	978.762	8.72664	9.83135
1.31214	down	NM_004606	chrX:70680545-70680604	TAF1	Homo sapiens TAF1 RNA polymerase II, TATA box binding protein (TBP)-associated factor, 250kDa (TAF1), transcript variant 1, mRNA [NM_004606]	GO:0005515|GO:0010467|GO:0006368|GO:0006367|GO:0006366|GO:0044212|GO:0032436|GO:0060261|GO:0002039|GO:0046777|GO:0018105|GO:0071339|GO:0018107|GO:0045944|GO:0016032|GO:0070577|GO:0004402|GO:0006352|GO:0005669|GO:0016573|GO:0003713|GO:0005524|GO:0006974|GO:0043565|GO:0007049|GO:0004674|GO:0017025|GO:0005654|GO:0051123|GO:0008134	NM_004606	Hs.158560	6872	21.7911	38.6949	4.84214	5.23407
1.03476	down	NM_003726	chr17:46210889-46210830	SKAP1	Homo sapiens src kinase associated phosphoprotein 1 (SKAP1), transcript variant 1, mRNA [NM_003726]	GO:0005515|GO:0050852|GO:0017124|GO:0005886|GO:0019901|GO:0019903|GO:0005634|GO:0009967|GO:0032403|GO:0005737|GO:0005911|GO:0045944|GO:0005070|GO:0045893|GO:0042169	NM_003726	Hs.316931	8631	34.2119	49.824	5.54994	5.59923
1.5778	down	NM_024946	chr16:57186520-57186461	FAM192A	Homo sapiens family with sequence similarity 192, member A (FAM192A), mRNA [NM_024946]	GO:0005634	NM_024946	Hs.396740	80011	166.306	443.194	8.0234	8.68131
1.2606	down	NM_175921	chr5:41921429-41921488	C5orf51	Homo sapiens chromosome 5 open reading frame 51 (C5orf51), mRNA [NM_175921]		NM_175921	Hs.29899	285636	177.582	383.54	8.12571	8.45982
1.00152	down	AL832454	chr9:733619-733678		KN motif and ankyrin repeat domains 1 [Source:HGNC Symbol;Acc:HGNC:19309] [ENST00000354485]					96.3705	154.006	7.18299	7.18518
1.06528	down	NM_152354	chr19:44890444-44890385	ZNF285	Homo sapiens zinc finger protein 285 (ZNF285), transcript variant 2, mRNA [NM_152354]	GO:0006355|GO:0005634|GO:0003677|GO:0046872|GO:0006351	NM_152354	Hs.709428	26974	12.6462	17.3429	3.99588	4.08711
1.80329	down	NM_007195	chr18:51820933-51820992	POLI	Homo sapiens polymerase (DNA directed) iota (POLI), mRNA [NM_007195]	GO:0006260|GO:0005622|GO:0005515|GO:0003684|GO:0006281|GO:0071897|GO:0003887|GO:0005654|GO:0005634|GO:0046872|GO:0043231	NM_007195	Hs.438533	11201	227.41	704.892	8.49222	9.34285
1.53665	down	NM_014288	chr1:63920569-63920094	ITGB3BP	Homo sapiens integrin beta 3 binding protein (beta3-endonexin) (ITGB3BP), transcript variant 2, mRNA [NM_014288]	GO:0048011|GO:0006355|GO:0043065|GO:0006334|GO:0005634|GO:0008022|GO:0097190|GO:0006351|GO:0005829|GO:0034080|GO:0007165|GO:0005737|GO:0007067|GO:0016020|GO:0000777|GO:0005654|GO:0004871|GO:0000278|GO:0007155|GO:0051301	NM_014288	Hs.166539	23421	72.7125	174.406	6.72583	7.34562
2.93128	down	NM_006569	chr2:27324201-27324142	CGREF1	Homo sapiens cell growth regulator with EF-hand domain 1 (CGREF1), transcript variant 1, mRNA [NM_006569]	GO:0030308|GO:0008285|GO:0005509|GO:0006950|GO:0007050|GO:0005576|GO:0007155	NM_006569	Hs.159525	10669	49.8709	220.604	6.13977	7.6913
1.33321	down	NM_002660	chr20:39803549-39803609	PLCG1	Homo sapiens phospholipase C, gamma 1 (PLCG1), transcript variant 1, mRNA [NM_002660]	GO:0005515|GO:0050852|GO:0019722|GO:0043647|GO:0005886|GO:0019221|GO:0044281|GO:0042995|GO:0007202|GO:0050900|GO:0005829|GO:0004629|GO:0005737|GO:0000186|GO:0007173|GO:0008180|GO:0005911|GO:0007411|GO:0016032|GO:0051281|GO:0048010|GO:0030971|GO:0048011|GO:0019901|GO:0005168|GO:0005509|GO:0001726|GO:0001701|GO:0045766|GO:0030027|GO:0043536|GO:0007165|GO:0016477|GO:0071364|GO:0004435|GO:0007596|GO:…	NM_002660	Hs.268177	5335	24.9972	45.4523	5.04961	5.46452
1.25403	down	NM_012232	chr17:40555884-40555825	PTRF	Homo sapiens polymerase I and transcript release factor (PTRF), mRNA [NM_012232]	GO:0005515|GO:0010467|GO:0006355|GO:0005886|GO:0005783|GO:0006363|GO:0006361|GO:0005634|GO:0006360|GO:0043231|GO:0005829|GO:0005739|GO:0043234|GO:0005737|GO:0005901|GO:0005654|GO:0042134	NM_012232	Hs.437191	284119	135565	197553	17.2324	17.559
1.14683	down	NM_052909	chr5:182635-182694	PLEKHG4B	Homo sapiens pleckstrin homology domain containing, family G (with RhoGef domain) member 4B (PLEKHG4B), mRNA [NM_052909]	GO:0032321|GO:0005089	NM_052909	Hs.535800	153478	60.5799	104.741	6.44487	6.64253
1.22384	down	NM_006374	chr2:242435021-242434962	STK25	Homo sapiens serine/threonine kinase 25 (STK25), transcript variant 4, mRNA [NM_006374]	GO:0005515|GO:0023014|GO:0042542|GO:0005794|GO:0006915|GO:0032874|GO:0051683|GO:0005524|GO:0090168|GO:0046872|GO:0042803|GO:0035556|GO:0007165|GO:0005737|GO:0046777|GO:0004672|GO:0007163|GO:0004702|GO:0045595|GO:0006468|GO:0050772|GO:0051645|GO:0006979|GO:0070062	NM_006374	Hs.516807	10494	178.506	375.988	8.13798	8.4294
1.2256	down	NM_017641	chr12:39687030-39687018	KIF21A	Homo sapiens kinesin family member 21A (KIF21A), transcript variant 2, mRNA [NM_017641]	GO:0008017|GO:0005515|GO:0005871|GO:0005737|GO:0008152|GO:0005874|GO:0003777|GO:0016887|GO:0005524|GO:0007018	NM_017641	Hs.374201	55605	141.121	289.086	7.77048	8.06397
5.50352	down	NM_182487	chr9:127577020-127577079	OLFML2A	Homo sapiens olfactomedin-like 2A (OLFML2A), transcript variant 1, mRNA [NM_182487]	GO:0031012|GO:0030198|GO:0050840|GO:0005576|GO:0042803	NM_182487	Hs.357004	169611	79.8276	700.853	6.87362	9.33397
1.10021	down		chr1:45287574-45287515	PTCH2	patched 2 [Source:HGNC Symbol;Acc:HGNC:9586] [ENST00000438067]	GO:0007165|GO:0042633|GO:0005119|GO:0008544|GO:0008158|GO:0045879|GO:0016021|GO:0097108			8643	15.3632	22.0633	4.29338	4.43116
1.15203	down	NM_024751	chr4:106744140-106744199	GSTCD	Homo sapiens glutathione S-transferase, C-terminal domain containing (GSTCD), transcript variant 2, mRNA [NM_024751]	GO:0005515|GO:0008150|GO:0003674|GO:0070062	NM_024751	Hs.161429	79807	24.7837	38.93	5.03776	5.24194
1.01191	down	NM_001025199	chr1:111784040-111784882	CHI3L2	Homo sapiens chitinase 3-like 2 (CHI3L2), transcript variant 3, mRNA [NM_001025199]	GO:0008061|GO:0006032|GO:0006955|GO:0005975|GO:0030246|GO:0005615|GO:0004568	NM_001025199	Hs.514840	1117	13.2866	17.3422	4.06973	4.0868
1.26873	down	NM_013397	chr6:41753171-41753230	PRICKLE4	Homo sapiens prickle homolog 4 (Drosophila) (PRICKLE4), mRNA [NM_013397]	GO:0008150|GO:0003674|GO:0008270|GO:0005634	NM_013397	Hs.715653	29964	34.0584	61.0876	5.54231	5.8857
1.6028	down	NM_014727	chr19:36229074-36229223	KMT2B	Homo sapiens lysine (K)-specific methyltransferase 2B (KMT2B), mRNA [NM_014727]	GO:0005515|GO:0003700|GO:0080182|GO:0009994|GO:0006325|GO:0005634|GO:0016458|GO:0042800|GO:0003677|GO:0006351|GO:0001541|GO:0035097|GO:0005654|GO:0008270|GO:0051569|GO:0048096|GO:0051568|GO:0030728	NM_014727	Hs.92236	9757	85.7457	218.183	6.99258	7.67317
1.00945	down	NM_152558	chr7:2649695-2649754	IQCE	Homo sapiens IQ motif containing E (IQCE), transcript variant 1, mRNA [NM_152558]	GO:0072372	NM_152558	Hs.520627	23288	43.2983	63.2121	5.91903	5.9326
1.97444	down	NM_024328	chr14:24028493-24028552	THTPA	Homo sapiens thiamine triphosphatase (THTPA), transcript variant 1, mRNA [NM_024328]	GO:0006772|GO:0000287|GO:0016787|GO:0006766|GO:0016311|GO:0042357|GO:0006767|GO:0044281|GO:0006091|GO:0042723|GO:0050333|GO:0005829	NM_024328	Hs.655179	79178	40.4694	117.115	5.81666	6.7981
1.88406	down	NM_006681	chr4:56461505-56461446	NMU	Homo sapiens neuromedin U (NMU), transcript variant 1, mRNA [NM_006681]	GO:0007586|GO:0005102|GO:0005576|GO:0009648|GO:0006940|GO:0001696|GO:0019233|GO:0007165|GO:0007186|GO:0045987|GO:0007218|GO:0050806|GO:0043195|GO:0046887|GO:0042922|GO:0042755	NM_006681	Hs.418367	10874	48.5424	135.48	6.09743	7.01127
1.29492	down	NM_004544	chr2:240961604-240960786	NDUFA10	Homo sapiens NADH dehydrogenase (ubiquinone) 1 alpha subcomplex, 10, 42kDa (NDUFA10), mRNA [NM_004544]	GO:0022904|GO:0005747|GO:0042493|GO:0005759|GO:0006120|GO:0005743|GO:0044281|GO:0019206|GO:0008137|GO:0005524|GO:0044237|GO:0009165	NM_004544	Hs.277677	4705	116.089	247.923	7.47349	7.84635
2.27	down	NM_018186	chr1:169822110-169822169	C1orf112	Homo sapiens chromosome 1 open reading frame 112 (C1orf112), mRNA [NM_018186]		NM_018186	Hs.443551	55732	65.1273	228.38	6.55755	7.74024
1.17471	down		chr12:53126329-53126388							35.0738	58.1888	5.58865	5.82096
1.48726	down	NM_001134364	chr3:47910775-47910716	MAP4	Homo sapiens microtubule-associated protein 4 (MAP4), transcript variant 4, mRNA [NM_001134364]	GO:0005515|GO:0008017|GO:0072686|GO:0005886|GO:0005875|GO:0005874|GO:0051294|GO:0005737|GO:0005198|GO:0051012|GO:0015630|GO:0007052|GO:0051301|GO:0070062	NM_001134364	Hs.517949	4134	33.2605	70.3669	5.50585	6.0785
1.08974	down	NR_036494	chr5:175602897-175602838	LOC643201	Homo sapiens centrosomal protein 192kDa pseudogene (LOC643201), non-coding RNA [NR_036494]		NR_036494	Hs.390285	643201	32.2691	49.2344	5.45753	5.58152
1.10935	down	NR_033827	chr1:44168387-44168328	KDM4A-AS1	Homo sapiens KDM4A antisense RNA 1 (KDM4A-AS1), long non-coding RNA [NR_033827]		NR_033827	Hs.655569	100132774	27.6755	42.2647	5.20978	5.35949
2.0688	down	NM_138357	chr10:74646758-74646817	MCU	Homo sapiens mitochondrial calcium uniporter (MCU), transcript variant 1, mRNA [NM_138357]	GO:0005515|GO:0005262|GO:0035786|GO:0019722|GO:0006851|GO:0005743|GO:0034704|GO:0042593|GO:0042802|GO:0005739|GO:0051561|GO:0031305|GO:0032024|GO:0015292	NM_138357	Hs.591366	90550	133.379	460.064	7.68227	8.73107
1.9938	down	NM_138341	chr12:112369549-112369490	TMEM116	Homo sapiens transmembrane protein 116 (TMEM116), transcript variant 3, mRNA [NM_138341]	GO:0008150|GO:0003674|GO:0016021|GO:0005575	NM_138341	Hs.506815	89894	66.5339	204.641	6.58899	7.58451
1.04679	down	NM_033026	chr7:82383663-82383604	PCLO	Homo sapiens piccolo presynaptic cytomatrix protein (PCLO), transcript variant 1, mRNA [NM_033026]	GO:0005215|GO:0030054|GO:0005509|GO:0045202|GO:0014069|GO:0016079|GO:0008021|GO:0005544|GO:0016020|GO:0007010|GO:0017157|GO:0019933|GO:0048788|GO:0005856|GO:0030073|GO:0005522|GO:0070062	NM_033026	Hs.12376	27445	6.63036	8.79336	3.01936	3.08534
2.07238	down	NM_032552	chr9:124547348-124547407	DAB2IP	Homo sapiens DAB2 interacting protein (DAB2IP), transcript variant 1, mRNA [NM_032552]	GO:0005515|GO:0006986|GO:0032403|GO:0042803|GO:0042802|GO:0032312|GO:0043025|GO:0043122|GO:0034261|GO:0034260|GO:0043124|GO:0019901|GO:0042059|GO:0031235|GO:0031434|GO:0031435|GO:0014067|GO:0000122|GO:0005123|GO:0032266|GO:0038026|GO:0010596|GO:0007049|GO:0032320|GO:0010976|GO:0043184|GO:0040008|GO:0008625|GO:0030948|GO:0030424|GO:0034144|GO:0035662|GO:0017124|GO:0035924|GO:0008285|GO:0005886|GO:…	NM_032552	Hs.522378	153090	49.8141	154.388	6.13816	7.18944
1.03226	down	NM_001130088	chr4:8008822-8008763	ABLIM2	Homo sapiens actin binding LIM protein family, member 2 (ABLIM2), transcript variant 7, mRNA [NM_001130088]	GO:0030036|GO:0007411|GO:0045944|GO:0008270|GO:0003779|GO:0030016|GO:0015629|GO:0006351	NM_001130088	Hs.233404	84448	5	5.08362	2.347	2.3928
1.85029	down	NM_012089	chr1:229652770-229652711	ABCB10	Homo sapiens ATP-binding cassette, sub-family B (MDR/TAP), member 10 (ABCB10), mRNA [NM_012089]	GO:0005215|GO:0032592|GO:0008152|GO:0006810|GO:0005743|GO:0042626|GO:0055085|GO:0005524|GO:0042803	NM_012089	Hs.17614	23456	312.12	994.769	8.96259	9.85034
2.35124	down	BC136790	chr9:42366495-42366436		Homo sapiens hypothetical gene supported by AK126863, mRNA (cDNA clone MGC:168403 IMAGE:9020780), complete cds. [BC136790]			Hs.740213		23.9369	78.0012	4.98139	6.21481
1.52433	down		chr11:57485530-57485516							3528.34	7886.78	12.2749	12.883
1.30277	down	NM_005385	chr3:42689920-42689979	NKTR	Homo sapiens natural killer cell triggering receptor (NKTR), mRNA [NM_005385]	GO:0000413|GO:0016018|GO:0016020|GO:0006457|GO:0003755	NM_005385	Hs.529509	4820	387.137	864.311	9.26689	9.64848
1.21442	down	NM_005427	chr1:3649541-3649600	TP73	Homo sapiens tumor protein p73 (TP73), transcript variant 1, mRNA [NM_005427]	GO:0005515|GO:0010468|GO:0060044|GO:0003700|GO:0030054|GO:0006366|GO:0044212|GO:0000981|GO:0009791|GO:0042802|GO:0043231|GO:0034644|GO:0043524|GO:0003690|GO:0006298|GO:0006978|GO:0000785|GO:0010332|GO:0005794|GO:0019901|GO:0010243|GO:0000122|GO:0000978|GO:0048546|GO:0042771|GO:0045793|GO:0005654|GO:0045893|GO:0008134|GO:0010165|GO:0005634|GO:0001836|GO:0046872|GO:0005829|GO:0000187|GO:0002039|GO:…	NM_005427	Hs.192132	7161	28.7949	48.4302	5.2775	5.55777
1.62499	down	NM_130441	chr12:7883502-7883443	CLEC4C	Homo sapiens C-type lectin domain family 4, member C (CLEC4C), transcript variant 1, mRNA [NM_130441]	GO:0045087|GO:0030246|GO:0016021	NM_130441	Hs.351812	170482	12.2827	25.7467	3.95491	4.65534
1.25167	down	NM_024309	chr4:2746193-2746134	TNIP2	Homo sapiens TNFAIP3 interacting protein 2 (TNIP2), transcript variant 1, mRNA [NM_024309]	GO:0005515|GO:0019901|GO:0043032|GO:0034134|GO:0023035|GO:0050821|GO:0007249|GO:0006915|GO:0005634|GO:0006351|GO:0005829|GO:0005737|GO:0071222|GO:0006954|GO:0045944|GO:0050871|GO:0005654|GO:2000352|GO:0043123|GO:0034138|GO:0070498|GO:0034162|GO:0031593	NM_024309	Hs.368551	79155	37.2828	67.2531	5.69029	6.01414
2.30911	down	NM_020937	chr14:45669210-45669269	FANCM	Homo sapiens Fanconi anemia, complementation group M (FANCM), mRNA [NM_020937]	GO:0005515|GO:0071821|GO:0090305|GO:0004386|GO:0003677|GO:0005524|GO:0043240|GO:0004518|GO:0006281|GO:0000712|GO:0003682|GO:0005654|GO:0031297	NM_020937	Hs.509229	57697	112.28	430.015	7.43003	8.63737
1.07488	down	NM_201278	chr11:95566186-95566127	MTMR2	Homo sapiens myotubularin related protein 2 (MTMR2), transcript variant 2, mRNA [NM_201278]	GO:0005515|GO:0030424|GO:0005634|GO:0044281|GO:0030425|GO:0035335|GO:0042803|GO:0005829|GO:0005737|GO:0006470|GO:0043197|GO:0048666|GO:0045806|GO:0052629|GO:0004725|GO:0031642|GO:0070062|GO:0005774|GO:0051262|GO:0006661|GO:2000643|GO:2000645|GO:0008021|GO:0032288|GO:0097062|GO:0090394|GO:0004438|GO:0031901|GO:0046855|GO:0097060|GO:0046856|GO:0008138|GO:0006644|GO:0002091	NM_201278	Hs.181326	8898	128.649	226.923	7.62961	7.73379
1.78061	down	NM_001080434	chr19:48988597-48988538	LMTK3	Homo sapiens lemur tyrosine kinase 3 (LMTK3), mRNA [NM_001080434]	GO:0003674|GO:0004674|GO:0010923|GO:0006468|GO:0016021|GO:0005575|GO:0005524	NM_001080434	Hs.207426	114783	313.477	962.122	8.97042	9.80279
2.87192	down	NM_138328	chr17:30651534-30651593	RHBDL3	Homo sapiens rhomboid, veinlet-like 3 (Drosophila) (RHBDL3), mRNA [NM_138328]	GO:0004252|GO:0005509|GO:0006508|GO:0016021	NM_138328	Hs.655027	162494	29.862	122.174	5.33472	6.85673
1.56002	down	NM_005730	chr12:58213870-58213811	CTDSP2	Homo sapiens CTD (carboxy-terminal domain, RNA polymerase II, polypeptide A) small phosphatase 2 (CTDSP2), mRNA [NM_005730]	GO:0005515|GO:0006470|GO:0001933|GO:2000134|GO:0005654|GO:0006987|GO:0044267|GO:0046872|GO:0030968|GO:0008420	NM_005730	Hs.524530	10106	1841.04	4481.93	11.4102	12.0518
1.4309	down	NM_001010892	chr6:116953450-116953509	RSPH4A	Homo sapiens radial spoke head 4 homolog A (Chlamydomonas) (RSPH4A), transcript variant 1, mRNA [NM_001010892]	GO:0003674|GO:0035082|GO:0031514|GO:0005930|GO:0005730|GO:0005654|GO:0005634|GO:0003341|GO:0005856|GO:0001534	NM_001010892	Hs.160380	345895	11.2904	20.7692	3.82974	4.34666
3.5984	down	NM_014708	chr12:123106487-123107037	KNTC1	Homo sapiens kinetochore associated 1 (KNTC1), mRNA [NM_014708]	GO:0005515|GO:0005828|GO:0007093|GO:0005886|GO:0007096|GO:0005634|GO:0015629|GO:0005829|GO:0000922|GO:0005737|GO:0007067|GO:0006461|GO:0000777|GO:0000278|GO:0051301	NM_014708	Hs.300559	9735	50.539	277.241	6.16206	8.00942
1.76954	down	NM_016448	chr1:212277852-212277911	DTL	Homo sapiens denticleless E3 ubiquitin protein ligase homolog (Drosophila) (DTL), transcript variant 1, mRNA [NM_016448]	GO:0000209|GO:0005515|GO:0006511|GO:0031965|GO:0004842|GO:0005813|GO:0006513|GO:0005694|GO:0031572|GO:0005730|GO:0005634|GO:0019985|GO:0006974|GO:0043231|GO:0006260|GO:0005737|GO:0051726|GO:0031465|GO:0005654|GO:0031464|GO:0009411	NM_016448	Hs.656473	51514	57.724	155.456	6.37714	7.20052
1.42586	down	NM_014871	chr12:56711143-56711084	PAN2	Homo sapiens PAN2 poly(A) specific ribonuclease subunit (PAN2), transcript variant 3, mRNA [NM_014871]	GO:0005515|GO:0010467|GO:0004535|GO:0000175|GO:0000932|GO:0005634|GO:0031251|GO:0003676|GO:0000289|GO:0005829|GO:0000288	NM_014871	Hs.273397	9924	137.893	328.352	7.73222	8.24406
2.21098	down	NM_031885	chr16:56518692-56518633	BBS2	Homo sapiens Bardet-Biedl syndrome 2 (BBS2), mRNA [NM_031885]	GO:0005515|GO:0038108|GO:0060170|GO:0021987|GO:0051216|GO:0043001|GO:0007288|GO:0045494|GO:0032402|GO:0036064|GO:0005829|GO:0008104|GO:0040015|GO:0042311|GO:0045444|GO:0030534|GO:0040018|GO:0014824|GO:0001103|GO:0034464|GO:0006996|GO:0033365|GO:0031514|GO:0035058|GO:0048854|GO:0060296|GO:0021766|GO:0021756|GO:0060271|GO:0010629|GO:0007601	NM_031885	Hs.333738	583	325.938	1240.65	9.02844	10.1731
1.23766	down	AK130930	chr17:45236838-45236779		Homo sapiens cDNA FLJ27420 fis, clone WMC07143. [AK130930]			Hs.660042		16647.5	28537.3	14.351	14.6587
2.35964	down	NM_000946	chr12:57133111-57132284	PRIM1	Homo sapiens primase, DNA, polypeptide 1 (49kDa) (PRIM1), mRNA [NM_000946]	GO:0006271|GO:0000082|GO:0016020|GO:0000723|GO:0006270|GO:0003896|GO:0000722|GO:0006269|GO:0005654|GO:0000278|GO:0046872|GO:0032201	NM_000946	Hs.534339	5557	120.253	471.385	7.526	8.76457
1.96655	down	NM_001560	chrX:117928406-117928465	IL13RA1	Homo sapiens interleukin 13 receptor, alpha 1 (IL13RA1), mRNA [NM_001560]	GO:0005515|GO:0005886|GO:0030890|GO:0002639|GO:0016515|GO:0005898|GO:0035772|GO:0007166	NM_001560	Hs.496646	3597	1385.35	4312.96	11.0199	11.9956
2.49794	down	NM_001206774	chr2:197645020-197644961	GTF3C3	Homo sapiens general transcription factor IIIC, polypeptide 3, 102kDa (GTF3C3), transcript variant 2, mRNA [NM_001206774]	GO:0005515|GO:0042797|GO:0010467|GO:0000127|GO:0005654|GO:0042791|GO:0006383|GO:0003677|GO:0006351	NM_001206774	Hs.470996	9330	16.0126	52.682	4.35827	5.67901
1.78252	down	NM_138409	chr6:84800399-84800458	MRAP2	Homo sapiens melanocortin 2 receptor accessory protein 2 (MRAP2), mRNA [NM_138409]	GO:0005515|GO:0007631|GO:0005886|GO:0005783|GO:0030819|GO:0031780|GO:0042802|GO:0097009|GO:0070996|GO:0006112|GO:0031783|GO:0031781|GO:0034394|GO:0031782|GO:0005789|GO:0016021	NM_138409	Hs.370055	112609	20.5952	49.4787	4.7564	5.59032
3.31022	down	AK126579	chr19:4449885-4449944	LOC100130930	Homo sapiens cDNA FLJ44616 fis, clone BRACE2012936. [AK126579]			Hs.661664	100130930	9.49885	40.4897	3.57044	5.29737
1.2348	down	NM_025129	chr19:50310363-50310304	FUZ	Homo sapiens fuzzy planar cell polarity protein (FUZ), transcript variant 1, mRNA [NM_025129]	GO:0090301|GO:0001736|GO:0021513|GO:0010172|GO:0030336|GO:0008285|GO:0045724|GO:0001843|GO:0048704|GO:0015031|GO:0035058|GO:2000314|GO:0042384|GO:0005737|GO:0008589|GO:0005856|GO:0090090|GO:0001942|GO:0070062	NM_025129	Hs.288800	80199	113.098	229.856	7.44259	7.74687
1.39526	down	NM_020159	chr4:95211718-95211777	SMARCAD1	Homo sapiens SWI/SNF-related, matrix-associated actin-dependent regulator of chromatin, subfamily a, containing DEAD/H box 1 (SMARCAD1), transcript variant 3, mRNA [NM_020159]	GO:0000792|GO:0005515|GO:0070932|GO:0070933|GO:0043044|GO:0035861|GO:0004386|GO:0003676|GO:0003677|GO:0005524|GO:0016363|GO:0051304|GO:0051260|GO:0005654|GO:0006338|GO:0045893|GO:0000018|GO:0043596|GO:0000729|GO:0009117|GO:0016568	NM_020159	Hs.410406	56916	214.269	515.14	8.40564	8.88617
1.57992	down	NM_001681	chr12:110788669-110788728	ATP2A2	Homo sapiens ATPase, Ca++ transporting, cardiac muscle, slow twitch 2 (ATP2A2), transcript variant a, mRNA [NM_001681]	GO:0005515|GO:0006984|GO:0005783|GO:0070296|GO:0046872|GO:0034220|GO:0014704|GO:0007155|GO:0031095|GO:0045822|GO:0014801|GO:0005509|GO:0032469|GO:0006874|GO:0010882|GO:0033017|GO:0008022|GO:0055085|GO:0005524|GO:0044548|GO:0005388|GO:0016529|GO:0008544|GO:0016020|GO:0007596|GO:0005887|GO:0002026|GO:0008152|GO:0086039|GO:0070588|GO:0005789|GO:0055119|GO:0010460|GO:0019899|GO:0032470|GO:0086036	NM_001681	Hs.506759	488	1027.52	2613.74	10.6119	11.2718
2.56282	down	NM_032434	chr2:27845367-27845426	ZNF512	Homo sapiens zinc finger protein 512 (ZNF512), transcript variant 1, mRNA [NM_032434]	GO:0006355|GO:0005654|GO:0005634|GO:0003677|GO:0046872|GO:0006351	NM_032434	Hs.529178	84450	34.5298	127.591	5.56386	6.92159
1.82217	down	NM_014065	chr3:130742901-130737554	ASTE1	Homo sapiens asteroid homolog 1 (Drosophila) (ASTE1), transcript variant 2, mRNA [NM_014065]	GO:0004518|GO:0006281|GO:0090305	NM_014065	Hs.100878	28990	11.8346	27.864	3.90588	4.77154
1.63449	down	NM_020202	chr3:100074086-100074145	NIT2	Homo sapiens nitrilase family, member 2 (NIT2), mRNA [NM_020202]	GO:0005739|GO:0005813|GO:0005737|GO:0006107|GO:0006528|GO:0050152|GO:0070062|GO:0006541	NM_020202	Hs.439152	56954	1711.33	4380.78	11.3077	12.0166
1.28856	down	NM_017530	chr16:71893808-71893749	ZNF821	Homo sapiens zinc finger protein 821 (ZNF821), transcript variant 4, mRNA [NM_017530]	GO:0006355|GO:0005634|GO:0003677|GO:0046872|GO:0006351	NM_017530	Hs.744055	55565	65.4551	128.417	6.56638	6.93214
1.30735	down	NM_024096	chr16:30435368-30435309	DCTPP1	Homo sapiens dCTP pyrophosphatase 1 (DCTPP1), mRNA [NM_024096]	GO:0032556|GO:0000287|GO:0051289|GO:0047429|GO:0009143|GO:0047840|GO:0005829	NM_024096	Hs.632191	79077	496.397	1093.57	9.60095	9.9876
1.65807	down	NM_004684	chr4:88394597-88394538	SPARCL1	Homo sapiens SPARC-like 1 (hevin) (SPARCL1), transcript variant 2, mRNA [NM_004684]	GO:0007165|GO:0005509|GO:0005578|GO:0005615|GO:0070062	NM_004684	Hs.62886	8404	6.18839	12.8565	2.91636	3.64587
1.09006	down	NR_126500	chr14:50466711-50466652	LINC01588	Homo sapiens long intergenic non-protein coding RNA 1588 (LINC01588), transcript variant 5, long non-coding RNA [NR_126500]		NR_126500	Hs.660867	283551	37.1473	57.7702	5.68407	5.80848
1.13575	down	BC132927	chr4:16229120-16229179	TAPT1-AS1	Homo sapiens hypothetical FLJ39653, mRNA (cDNA clone IMAGE:40146949). [BC132927]				202020	62.8136	108.002	6.50215	6.6858
1.32098	down		chr1:198918760-198918819							96959.8	147170	16.7278	17.1294
1.12152	down		chr9:6639362-6639423							38818.4	58385.3	15.5035	15.669
1.19862	down	NM_001079675	chr17:41606025-41605966	ETV4	Homo sapiens ets variant 4 (ETV4), transcript variant 2, mRNA [NM_001079675]	GO:0005515|GO:0006357|GO:0006366|GO:0060762|GO:0000981|GO:0005730|GO:0000978|GO:0030154|GO:0048863|GO:0001077|GO:0008045|GO:0045944|GO:0033600|GO:0060444	NM_001079675	Hs.434059	2118	52.7742	94.4506	6.22945	6.49082
1.22469	down	NM_018009	chr12:6566840-6566899	TAPBPL	Homo sapiens TAP binding protein-like (TAPBPL), mRNA [NM_018009]	GO:0005886|GO:0000139|GO:0005789|GO:0016021|GO:0002590|GO:0032403|GO:0002376	NM_018009	Hs.504597	55080	130.061	263.585	7.64528	7.9377
1.7932	down	NM_003559	chr17:36922033-36921974	PIP4K2B	Homo sapiens phosphatidylinositol-5-phosphate 4-kinase, type II, beta (PIP4K2B), mRNA [NM_003559]	GO:0005886|GO:0006661|GO:0044281|GO:0005524|GO:0016309|GO:0005829|GO:0016308|GO:0035556|GO:0046854|GO:0005789|GO:0005654|GO:0005057|GO:0006644|GO:0007166	NM_003559	Hs.260603	8396	1150.3	3287.1	10.7605	11.603
1.45603	down	NM_021120	chrX:69725254-69725313	DLG3	Homo sapiens discs, large homolog 3 (Drosophila) (DLG3), transcript variant 1, mRNA [NM_021120]	GO:0005515|GO:0001736|GO:0008328|GO:0008285|GO:0005886|GO:0097120|GO:0007268|GO:0005615|GO:0030426|GO:0016323|GO:0005737|GO:0043198|GO:0007411|GO:0045211|GO:0010923|GO:0032281|GO:0043025|GO:0031625|GO:0019902|GO:0019903|GO:0004385|GO:0014069|GO:0008022|GO:0030165|GO:0045197|GO:0007399|GO:0035255|GO:0046939|GO:0043113|GO:0005923	NM_021120	Hs.721586	1741	228.189	573.692	8.49762	9.03966
1.1365	down	NM_017988	chr12:100733740-100733799	SCYL2	Homo sapiens SCY1-like 2 (S. cerevisiae) (SCYL2), mRNA [NM_017988]	GO:0005515|GO:0048471|GO:2000370|GO:0005794|GO:0008333|GO:0030136|GO:0005102|GO:0005524|GO:0004672|GO:0006468|GO:0090090|GO:0002092|GO:0010008|GO:2000286	NM_017988	Hs.506481	55681	906.621	1706.67	10.4507	10.6353
1.34852	down	NR_126435	chr4:14475344-14475285	LINC00504	Homo sapiens long intergenic non-protein coding RNA 504 (LINC00504), long non-coding RNA [NR_126435]		NR_126435	Hs.255729	201853	4863.86	9181.07	12.6961	13.1274
1.10953	down	XR_251128	chr2:96657375-96657316		ankyrin repeat domain 36C [Source:HGNC Symbol;Acc:HGNC:32946] [ENST00000619511]		XR_251128			126.999	231.911	7.60843	7.75837
1.61021	down	NM_001297707	chr1:200822485-200822544	CAMSAP2	Homo sapiens calmodulin regulated spectrin-associated protein family, member 2 (CAMSAP2), transcript variant 1, mRNA [NM_001297707]	GO:0005515|GO:0005813|GO:0005737|GO:0051011|GO:0000226|GO:0033043	NM_001297707	Hs.23585	23271	200.231	553.792	8.30393	8.99118
1.50452	down	NM_002112	chr15:50534229-50534170	HDC	Homo sapiens histidine decarboxylase (HDC), mRNA [NM_002112]	GO:0001694|GO:0034641|GO:0006547|GO:0030170|GO:0006548|GO:0044281|GO:0004398|GO:0042423|GO:0005829	NM_002112	Hs.1481	3067	55.6617	126.343	6.31699	6.90629
1.24642	down	AK023344	chrX:48934649-48934590		WD repeat domain 45 [Source:HGNC Symbol;Acc:HGNC:28912] [ENST00000465431]			Hs.632807		166.908	354.15	8.02971	8.3475
1.33371	down	NM_004247	chr17:42928387-42928328	EFTUD2	Homo sapiens elongation factor Tu GTP binding domain containing 2 (EFTUD2), transcript variant 1, mRNA [NM_004247]	GO:0005515|GO:0006397|GO:0008380|GO:0010467|GO:0015030|GO:0003924|GO:0071013|GO:0005525|GO:0005737|GO:0016020|GO:0016607|GO:0000398|GO:0005654|GO:0005681	NM_004247	Hs.151787	9343	2433.64	4898.06	11.7692	12.1847
1.34823	down	NM_144576	chr12:56664424-56664483	COQ10A	Homo sapiens coenzyme Q10 homolog A (S. cerevisiae) (COQ10A), transcript variant 1, mRNA [NM_144576]	GO:0005743	NM_144576	Hs.4096	93058	146.743	334.044	7.83193	8.263
2.03238	down	NM_024303	chr19:56732987-56732928	ZSCAN5A	Homo sapiens zinc finger and SCAN domain containing 5A (ZSCAN5A), mRNA [NM_024303]	GO:0006366|GO:0006357|GO:0000981|GO:0005634|GO:0003677|GO:0046872	NM_024303	Hs.177688	79149	64.2703	201.648	6.53834	7.56151
1.02667	down	NM_020715	chr14:68055609-68055668	PLEKHH1	Homo sapiens pleckstrin homology domain containing, family H (with MyTH4 domain) member 1 (PLEKHH1), mRNA [NM_020715]	GO:0005856	NM_020715	Hs.594236	57475	26.9082	37.9218	5.16683	5.20481
1.00413	down	NM_001035254	chr9:130703275-130703216	FAM102A	Homo sapiens family with sequence similarity 102, member A (FAM102A), transcript variant 1, mRNA [NM_001035254]		NM_001035254	Hs.535972	399665	2694.44	4056.04	11.9066	11.9126
2.12021	down	NM_001304	chr17:28795047-28795106	CPD	Homo sapiens carboxypeptidase D (CPD), transcript variant 1, mRNA [NM_001304]	GO:0004185|GO:0016020|GO:0006508|GO:0008270|GO:0016021|GO:0070062|GO:0004181	NM_001304	Hs.446079	1362	341.302	1254.68	9.10118	10.1854
1.0645	down	NM_138283	chr20:23424680-23425465	CSTL1	Homo sapiens cystatin-like 1 (CSTL1), mRNA [NM_138283]	GO:0010951|GO:0004869|GO:0005576	NM_138283	Hs.352134	128817	38.7819	58.997	5.7483	5.83847
1.60139	down	NM_194298	chr10:61411130-61411071	SLC16A9	Homo sapiens solute carrier family 16, member 9 (SLC16A9), mRNA [NM_194298]	GO:0015718|GO:0034220|GO:0005886|GO:0008028|GO:0016021|GO:0046415|GO:0015293	NM_194298	Hs.499709	220963	97.1324	252.244	7.19278	7.87211
2.06507	down	NM_006887	chr2:43451215-43451156	ZFP36L2	Homo sapiens ZFP36 ring finger protein-like 2 (ZFP36L2), mRNA [NM_006887]	GO:0030097|GO:0048103|GO:0043488|GO:0006355|GO:0033077|GO:0003700|GO:0008283|GO:0060216|GO:0005634|GO:0006402|GO:0003677|GO:0035925|GO:2000737|GO:0046872|GO:0005737|GO:1900153|GO:0017091|GO:0035019|GO:0000288	NM_006887	Hs.503093	678	2006.87	6449.3	11.5354	12.5815
1.0802	down	NM_022894	chr2:61025238-61025297	PAPOLG	Homo sapiens poly(A) polymerase gamma (PAPOLG), mRNA [NM_022894]	GO:0006378|GO:0004652|GO:0005737|GO:0016020|GO:0003723|GO:0043631|GO:0005654|GO:0005634|GO:0005524|GO:0046872	NM_022894	Hs.387471	64895	301.14	566.171	8.91129	9.02259
1.31315	down	NM_003907	chr3:183861961-183862392	EIF2B5	Homo sapiens eukaryotic translation initiation factor 2B, subunit 5 epsilon, 82kDa (EIF2B5), mRNA [NM_003907]	GO:0005515|GO:0010467|GO:0034976|GO:0009408|GO:0048708|GO:0003743|GO:0043434|GO:0005634|GO:0006412|GO:0006413|GO:0005829|GO:0005085|GO:0005737|GO:0001541|GO:0045948|GO:0005851|GO:0042552|GO:0035690|GO:0009749|GO:0043547|GO:0032057|GO:0014002|GO:0014003|GO:0031369|GO:0044267	NM_003907	Hs.283551	8893	102.347	218.031	7.27887	7.67189
1.7539	down	NM_001617	chr2:70901872-70901813	ADD2	Homo sapiens adducin 2 (beta) (ADD2), transcript variant 1, mRNA [NM_001617]	GO:0030097|GO:0005516|GO:0030036|GO:0005886|GO:0046982|GO:0030507|GO:0003779|GO:0042803|GO:0032092|GO:0051016|GO:0051015|GO:0006461|GO:0005198|GO:0016023|GO:0008290|GO:0051017	NM_001617	Hs.188528	119	26.1915	63.3433	5.12497	5.93554
2.06855	down	NM_024897	chr1:156213417-156213358	PAQR6	Homo sapiens progestin and adipoQ receptor family member VI (PAQR6), transcript variant 1, mRNA [NM_024897]	GO:0004872|GO:0016021	NM_024897	Hs.235873	79957	209.947	742.918	8.37553	9.42415
1.00357	down	NM_001123	chr10:76429970-76468080	ADK	Homo sapiens adenosine kinase (ADK), transcript variant 1, mRNA [NM_001123]	GO:0046085|GO:0055086|GO:0044209|GO:0044281|GO:0005524|GO:0046872|GO:0009156|GO:0032922|GO:0005829|GO:0016310|GO:0005737|GO:0044342|GO:0004001|GO:0006144|GO:0042102|GO:0043101|GO:0016773|GO:0005654|GO:0006175|GO:0010613	NM_001123	Hs.656586	132	589.272	995.784	9.84691	9.85205
2.10267	down	NM_004456	chr7:148504564-148504505	EZH2	Homo sapiens enhancer of zeste homolog 2 (Drosophila) (EZH2), transcript variant 1, mRNA [NM_004456]	GO:0005515|GO:0010467|GO:0000790|GO:0070301|GO:0071902|GO:0021695|GO:0003723|GO:0006325|GO:0010718|GO:0005634|GO:0042054|GO:0005737|GO:0043406|GO:0042127|GO:0014013|GO:0051154|GO:0014834|GO:0034244|GO:0070734|GO:0006355|GO:2000134|GO:0001047|GO:0000122|GO:0003677|GO:0016279|GO:0070314|GO:0006351|GO:0031490|GO:0018024|GO:0043565|GO:0006306|GO:0045605|GO:0035098|GO:0032320|GO:0048387|GO:0045814|GO:…	NM_004456	Hs.444082	2146	275.983	993.06	8.77654	9.84876
3.34454	down	NM_030760	chr19:10623943-10623884	S1PR5	Homo sapiens sphingosine-1-phosphate receptor 5 (S1PR5), transcript variant 1, mRNA [NM_030760]	GO:0005886|GO:0045664|GO:0003376|GO:0016021|GO:0038036	NM_030760	Hs.501561	53637	14.3811	63.3113	4.19319	5.935
1.74502	down	NM_001037537	chr10:13320342-13320283	PHYH	Homo sapiens phytanoyl-CoA 2-hydroxylase (PHYH), transcript variant 2, mRNA [NM_001037537]	GO:0005515|GO:0048037|GO:0031418|GO:0005782|GO:0097089|GO:0009055|GO:0044281|GO:0046872|GO:0005739|GO:0001561|GO:0048244|GO:0006720|GO:0044255|GO:0005777	NM_001037537	Hs.498732	5264	360.839	1084.44	9.1723	9.97554
1.00142	down	NM_133455	chr22:29655165-29655224	EMID1	Homo sapiens EMI domain containing 1 (EMID1), transcript variant 1, mRNA [NM_133455]	GO:0005581|GO:0005794|GO:0005783|GO:0005578	NM_133455	Hs.289106	129080	36.328	51.5609	5.64714	5.64919
2.03984	down	NM_024420	chr1:186957652-186957711	PLA2G4A	Homo sapiens phospholipase A2, group IVA (cytosolic, calcium-dependent) (PLA2G4A), mRNA [NM_024420]	GO:0046456|GO:0019369|GO:0005743|GO:0035965|GO:0044281|GO:0006690|GO:0005829|GO:0005544|GO:0005737|GO:0004622|GO:0042127|GO:0047498|GO:0004623|GO:0006654|GO:0071236|GO:0050482|GO:0005794|GO:0006663|GO:0036149|GO:0005509|GO:0036148|GO:0030168|GO:0036150|GO:0007596|GO:0005789|GO:0016023|GO:0006644|GO:0009395|GO:0036151|GO:0046474|GO:0036152	NM_024420	Hs.497200	5321	694.748	2331.45	10.0795	11.1079
2.69899	down	NM_001291324	chr17:79432934-79432993	BAHCC1	Homo sapiens BAH domain and coiled-coil containing 1 (BAHCC1), mRNA [NM_001291324]	GO:0003682	NM_001291324	Hs.514580	57597	27.3779	103.432	5.1921	6.62452
2.92146	down	AK128867	chr2:48758983-48759042	STON1	stonin 1 [Source:HGNC Symbol;Acc:HGNC:17003] [ENST00000484110]	GO:0030131|GO:0030100|GO:0006886|GO:0006897		Hs.674050	11037	6.39282	23.3082	2.96647	4.51316
1.62213	down	NM_001190946	chr5:176949061-176949002	FAM193B	Homo sapiens family with sequence similarity 193, member B (FAM193B), transcript variant 3, mRNA [NM_001190946]	GO:0005737|GO:0005730|GO:0005654|GO:0005634	NM_001190946	Hs.484289	54540	35.316	82.5934	5.59987	6.29776
4.31611	down	NM_025212	chr4:105393495-105393436	CXXC4	Homo sapiens CXXC finger protein 4 (CXXC4), mRNA [NM_025212]	GO:0005737|GO:0030178|GO:0016023|GO:0008270|GO:0031410|GO:0007352|GO:0030165|GO:0016055|GO:0003677	NM_025212	Hs.12248	80319	33.7429	212.948	5.52852	7.63825
1.38296	down	NM_024334	chr3:14184283-14184342	TMEM43	Homo sapiens transmembrane protein 43 (TMEM43), mRNA [NM_024334]	GO:0005515|GO:0005794|GO:0005788|GO:0043621|GO:0071763|GO:0005639	NM_024334	Hs.517817	79188	340.929	813.897	9.09874	9.5665
1.4615	down	NM_014176	chr1:202300965-202300906	UBE2T	Homo sapiens ubiquitin-conjugating enzyme E2T (UBE2T), mRNA [NM_014176]	GO:0035519|GO:0085020|GO:0004842|GO:0006513|GO:0016874|GO:0005634|GO:0044314|GO:0005524|GO:0006974|GO:0051865|GO:0070534|GO:0005737|GO:0006281|GO:0070979|GO:0019787|GO:0003682|GO:0005654|GO:0070936|GO:0031625	NM_014176	Hs.5199	29089	594.556	1465.66	9.86041	10.4079
1.1126	down	NM_001104	chr11:66329598-66329745	ACTN3	Homo sapiens actinin, alpha 3 (gene/pseudogene) (ACTN3), transcript variant 1, coding, mRNA [NM_001104]	GO:0005515|GO:0030049|GO:0005884|GO:0005509|GO:0003779|GO:0042981|GO:0042803|GO:0005829|GO:0031143|GO:0005178|GO:0048041|GO:0008307|GO:0005925|GO:0070062	NM_001104	Hs.654432	89	57.2457	96.0783	6.365	6.51893
1.02141	down	AK124375	chr16:50640700-50640641	lnc-SNX20-2	Homo sapiens cDNA FLJ42384 fis, clone UTERU2037361. [AK124375]					29.272	41.5574	5.30403	5.33459
1.10659	down	NR_033667	chrY:14518023-14517964	GYG2P1	Homo sapiens glycogenin 2 pseudogene 1 (GYG2P1), non-coding RNA [NR_033667]		NR_033667	Hs.546221	352887	45.2577	73.2874	5.98888	6.135
1.05221	down	AK097459	chr7:539803-539862		Homo sapiens cDNA FLJ40140 fis, clone TESTI2012835. [AK097459]					38.0236	57.2213	5.72102	5.79444
1.6756	down	NM_080546	chr9:108153508-108153567	SLC44A1	Homo sapiens solute carrier family 44 (choline transporter), member 1 (SLC44A1), transcript variant 1, mRNA [NM_080546]	GO:0015220|GO:0016020|GO:0005886|GO:0015871|GO:0005741|GO:0044281|GO:0016021|GO:0006644|GO:0055085|GO:0070062|GO:0046474|GO:0006656	NM_080546	Hs.573495	23446	513.323	1457.69	9.65431	10.399
1.23047	down	NM_000194	chrX:133634514-133634573	HPRT1	Homo sapiens hypoxanthine phosphoribosyltransferase 1 (HPRT1), mRNA [NM_000194]	GO:0046040|GO:0005515|GO:0044281|GO:0042803|GO:0005829|GO:0045964|GO:0006178|GO:0005737|GO:0042417|GO:0000166|GO:0051289|GO:0032264|GO:0019835|GO:0032263|GO:0046038|GO:0043101|GO:0007626|GO:0043103|GO:0007625|GO:0021895|GO:0070062|GO:0000287|GO:0052657|GO:0004422|GO:0021954|GO:0055086|GO:0048813|GO:0006166|GO:0021756|GO:0001975|GO:0006168|GO:0006144|GO:0046100|GO:0046651|GO:0006164	NM_000194	Hs.412707	3251	1459.6	2818.54	11.0842	11.3834
1.31951	down	NM_033177	chr6:31629940-31629881	GPANK1	Homo sapiens G patch domain and ankyrin repeats 1 (GPANK1), transcript variant 2, mRNA [NM_033177]	GO:0003676	NM_033177	Hs.247478	7918	266.943	609.672	8.73028	9.13028
1.14574	down	NM_014260	chr6:33258190-33258514	PFDN6	Homo sapiens prefoldin subunit 6 (PFDN6), transcript variant 2, mRNA [NM_014260]	GO:0005737|GO:0006457|GO:0016272|GO:0051087|GO:0051084|GO:0051082|GO:0051131|GO:0044267	NM_014260	Hs.446374	10471	161.146	313.58	7.97683	8.1731
1.52627	down	NM_017668	chr16:15818834-15818893	NDE1	Homo sapiens nudE neurodevelopment protein 1 (NDE1), transcript variant 2, mRNA [NM_017668]	GO:0005515|GO:0008017|GO:0021987|GO:0007100|GO:0000132|GO:0032154|GO:0005829|GO:0007405|GO:0042802|GO:0051642|GO:0007059|GO:0047496|GO:0000086|GO:0005871|GO:0005813|GO:0006996|GO:0005874|GO:0019904|GO:0051303|GO:0051298|GO:0016020|GO:0016477|GO:0007020|GO:0000777|GO:0000776|GO:0031616|GO:0001764|GO:0000278|GO:0051301	NM_017668	Hs.655378	54820	1286.17	3138.44	10.9134	11.5234
1.34152	down	NM_015367	chr22:18211363-18211422	BCL2L13	Homo sapiens BCL2-like 13 (apoptosis facilitator) (BCL2L13), transcript variant 1, mRNA [NM_015367]	GO:0005739|GO:0031966|GO:0006919|GO:0006915|GO:0005634|GO:0016021|GO:0008656	NM_015367	Hs.631672	23786	103.006	223.611	7.2892	7.71306
1.67598	down	NM_032730	chr6:107031286-107031227	RTN4IP1	Homo sapiens reticulon 4 interacting protein 1 (RTN4IP1), mRNA [NM_032730]	GO:0005739|GO:0016491|GO:0008270|GO:0055114	NM_032730	Hs.155839	84816	167.991	478.54	8.04215	8.78715
1.05006	down	AK128128	chr16:33346963-33346904		Homo sapiens cDNA FLJ46249 fis, clone TESTI4021377. [AK128128]			Hs.637572		33.3901	49.2442	5.51204	5.58252
5.09142	down	NM_182663	chr1:206762349-206762408	RASSF5	Homo sapiens Ras association (RalGDS/AF-6) domain family member 5 (RASSF5), transcript variant 1, mRNA [NM_182663]	GO:0035556|GO:0005515|GO:0005737|GO:1900180|GO:0008285|GO:0005874|GO:0031398|GO:0006915|GO:0005634|GO:0046872	NM_182663	Hs.497579	83593	19.2978	134.069	4.64691	6.99498
2.41906	down	NM_014432	chr6:137321256-137321197	IL20RA	Homo sapiens interleukin 20 receptor, alpha (IL20RA), transcript variant 1, mRNA [NM_014432]	GO:0042015|GO:0004896|GO:0005886|GO:0019221|GO:0045124|GO:2001244|GO:0016021	NM_014432	Hs.445868	53832	7.36002	22.4309	3.18019	4.45464
2.22426	down	NM_018171	chr12:105568002-105567943	APPL2	Homo sapiens adaptor protein, phosphotyrosine interaction, PH domain and leucine zipper containing 2 (APPL2), transcript variant 1, mRNA [NM_018171]	GO:0005515|GO:0007165|GO:0007049|GO:0005737|GO:0016581|GO:0008283|GO:0031901|GO:0005634|GO:0010008|GO:0070062	NM_018171	Hs.506603	55198	53.2558	180.802	6.24441	7.39773
1.66476	down	NM_022764	chr16:86564700-86564641	MTHFSD	Homo sapiens methenyltetrahydrofolate synthetase domain containing (MTHFSD), transcript variant 3, mRNA [NM_022764]	GO:0000166	NM_022764	Hs.343627	64779	27.999	64.7442	5.22895	5.96426
1.01644	down	NM_001297750	chr12:10223178-10223119	CLEC1A	Homo sapiens C-type lectin domain family 1, member A (CLEC1A), transcript variant 4, mRNA [NM_001297750]	GO:0005622|GO:0005887|GO:0030246|GO:0006952|GO:0007166|GO:0004888	NM_001297750	Hs.29549	51267	40.9163	59.8248	5.83479	5.85831
1.30715	down	NM_017664	chr13:111531510-111531451	ANKRD10	Homo sapiens ankyrin repeat domain 10 (ANKRD10), transcript variant 1, mRNA [NM_017664]		NM_017664	Hs.525163	55608	249.27	561.377	8.6226	9.00903
1.21285	down	NM_138463	chr17:27051715-27051656	TLCD1	Homo sapiens TLC domain containing 1 (TLCD1), transcript variant 1, mRNA [NM_138463]	GO:0005886|GO:0016021	NM_138463	Hs.499952	116238	189.381	393.213	8.22383	8.50223
2.37505	down	NM_174938	chr9:85914092-85914033	FRMD3	Homo sapiens FERM domain containing 3 (FRMD3), transcript variant 1, mRNA [NM_174938]	GO:0008092|GO:0005737|GO:0016021|GO:0005856|GO:0019898	NM_174938	Hs.127535	257019	20.3819	65.815	4.7407	5.98865
1.0833	down	NM_018196	chrX:154720085-154720026	TMLHE	Homo sapiens trimethyllysine hydroxylase, epsilon (TMLHE), transcript variant 1, mRNA [NM_018196]	GO:0050353|GO:0005739|GO:0034641|GO:0031418|GO:0051354|GO:0005506|GO:0005759|GO:0045329|GO:0044281|GO:0016702|GO:0055114	NM_018196	Hs.133321	55217	28.9179	43.6127	5.28336	5.39879
2.35866	down	NM_001031835	chr16:47733400-47733459	PHKB	Homo sapiens phosphorylase kinase, beta (PHKB), transcript variant 2, mRNA [NM_001031835]	GO:0005515|GO:0005516|GO:0005886|GO:0004689|GO:0005975|GO:0005964|GO:0005977|GO:0044281|GO:0006091|GO:0004553|GO:0005829|GO:0009405|GO:0006006|GO:0006468|GO:0005980	NM_001031835	Hs.78060	5257	414.568	1673.9	9.3674	10.6054
4.87968	down	NM_020139	chr4:103999099-103999040	BDH2	Homo sapiens 3-hydroxybutyrate dehydrogenase, type 2 (BDH2), mRNA [NM_020139]	GO:0005739|GO:0005737|GO:0051287|GO:0006635|GO:0030855|GO:0003858|GO:0042168|GO:0016628|GO:0055072|GO:0019290|GO:0070062	NM_020139	Hs.124696	56898	5.29773	32.1331	2.6799	4.96669
1.07211	down	NM_005997	chr1:151149155-151149096	VPS72	Homo sapiens vacuolar protein sorting 72 homolog (S. cerevisiae) (VPS72), transcript variant 2, mRNA [NM_005997]	GO:0005515|GO:0043234|GO:0006325|GO:0005654|GO:0005634|GO:0000122|GO:0035019|GO:0003677|GO:0006351|GO:0016568	NM_005997	Hs.2430	6944	200.985	371.734	8.31296	8.41341
2.12396	down	AK097804	chr20:31052830-31052771	NOL4L	nucleolar protein 4-like [Source:HGNC Symbol;Acc:HGNC:16106] [ENST00000326071]	GO:0005737|GO:0005654		Hs.729596	140688	31.6077	95.8197	5.42715	6.51391
1.41626	down	NM_014109	chr8:124332837-124332778	ATAD2	Homo sapiens ATPase family, AAA domain containing 2 (ATAD2), mRNA [NM_014109]	GO:0006200|GO:0005654|GO:0045893|GO:0016887|GO:0005524|GO:0006351|GO:0070062	NM_014109	Hs.370834	29028	258.475	629.104	8.67897	9.18106
1.89801	down	NM_004426	chr12:9092293-9092352	PHC1	Homo sapiens polyhomeotic homolog 1 (Drosophila) (PHC1), mRNA [NM_004426]	GO:0035102|GO:0031519|GO:0016604|GO:0071300|GO:0016574|GO:0003682|GO:0008270|GO:0007275|GO:0005654|GO:0005634|GO:0003677|GO:0001739	NM_004426	Hs.744902	1911	29.3118	78.8779	5.30604	6.23053
1.05846	down	NM_033393	chr4:153899823-153899882	FHDC1	Homo sapiens FH2 domain containing 1 (FHDC1), mRNA [NM_033393]		NM_033393	Hs.132629	85462	10.0668	13.6982	3.65373	3.73569
2.45212	down	NM_080668	chr11:64845055-64844996	CDCA5	Homo sapiens cell division cycle associated 5 (CDCA5), mRNA [NM_080668]	GO:0005515|GO:0007076|GO:0000790|GO:0005886|GO:0005694|GO:0005634|GO:0071922|GO:0005829|GO:0006302|GO:0008278|GO:0007067|GO:0000082|GO:0005737|GO:0003682|GO:0005654|GO:0007080|GO:0000278|GO:0000775|GO:0051301|GO:0007064	NM_080668	Hs.434886	113130	354.256	1503.58	9.14935	10.4434
4.48717	down	NM_015204	chr7:11414524-11414465	THSD7A	Homo sapiens thrombospondin, type I, domain containing 7A (THSD7A), mRNA [NM_015204]	GO:0005886|GO:0016021|GO:0001525|GO:0030154|GO:0070062	NM_015204	Hs.120855	221981	108.864	802.817	7.37953	9.54534
2.29099	down	NM_001172831	chr5:150275045-150274986	ZNF300	Homo sapiens zinc finger protein 300 (ZNF300), transcript variant 1, mRNA [NM_001172831]	GO:0005515|GO:0006355|GO:0003700|GO:0005634|GO:0003677|GO:0046872|GO:0006351	NM_001172831	Hs.134885	91975	12.9913	38.6673	4.03682	5.2328
1.20202	down	NM_017859	chr20:62576002-62575943	UCKL1	Homo sapiens uridine-cytidine kinase 1-like 1 (UCKL1), transcript variant 1, mRNA [NM_017859]	GO:0005515|GO:0016310|GO:0005737|GO:0044211|GO:0044206|GO:0004849|GO:0016032|GO:0005634|GO:0005524	NM_017859	Hs.504998	54963	92.5424	178.657	7.11633	7.38179
2.08075	down	NM_001136152	chr3:129817087-129817146	ALG1L2	Homo sapiens ALG1, chitobiosyldiphosphodolichol beta-mannosyltransferase-like 2 (ALG1L2), mRNA [NM_001136152]	GO:0016757|GO:0008152	NM_001136152	Hs.722197	644974	77.4674	253.689	6.82492	7.88203
2.16634	down	NR_038853	chr9:102648745-102648686	STX17-AS1	Homo sapiens STX17 antisense RNA 1 (STX17-AS1), long non-coding RNA [NR_038853]		NR_038853	Hs.163155	441461	51.5757	169.191	6.19434	7.3096
1.11189	down	NM_003850	chr13:48517447-48517388	SUCLA2	Homo sapiens succinate-CoA ligase, ADP-forming, beta subunit (SUCLA2), mRNA [NM_003850]	GO:0005515|GO:0006099|GO:0044281|GO:0005524|GO:0006781|GO:0046872|GO:0005739|GO:0006105|GO:0005759|GO:0006104|GO:0004775|GO:0044237|GO:0070062	NM_003850	Hs.743361	8803	318.938	616.013	8.99412	9.14713
1.58712	down	NM_001199	chr8:22054314-22054772	BMP1	Homo sapiens bone morphogenetic protein 1 (BMP1), transcript variant 1, mRNA [NM_001199]	GO:0005794|GO:0031988|GO:0005509|GO:0005578|GO:0005576|GO:0007275|GO:0044281|GO:0005125|GO:0005615|GO:0030154|GO:0001501|GO:0022617|GO:0001503|GO:0030198|GO:0001502|GO:0061036|GO:0042157|GO:0006508|GO:0008270|GO:0008233|GO:0004222|GO:0008083|GO:0008237	NM_001199	Hs.1274	649	16.4836	34.5855	4.40304	5.06945
1.1436	down	NM_015313	chr11:120359849-120359908	ARHGEF12	Homo sapiens Rho guanine nucleotide exchange factor (GEF) 12 (ARHGEF12), transcript variant 1, mRNA [NM_015313]	GO:0005515|GO:0051056|GO:0048011|GO:0001664|GO:0043065|GO:0007264|GO:0038032|GO:0097190|GO:0005829|GO:0005737|GO:0007186|GO:0016020|GO:0007411|GO:0032321|GO:0005089|GO:0070062|GO:0005096	NM_015313	Hs.24598	23365	33.201	53.3699	5.50327	5.69685
1.05017	down	NM_199287	chr17:79640236-79640295	CCDC137	Homo sapiens coiled-coil domain containing 137 (CCDC137), mRNA [NM_199287]	GO:0005730	NM_199287	Hs.744125	339230	575.897	1018.26	9.81457	9.88519
1.14623	down	NM_001002914	chr17:7257934-7257993	KCTD11	Homo sapiens potassium channel tetramerization domain containing 11 (KCTD11), mRNA [NM_001002914]	GO:0007049|GO:0005737|GO:0016567|GO:0045666|GO:0051260|GO:0045879|GO:0040008|GO:0007406	NM_001002914	Hs.592112	147040	55.5842	95.719	6.31493	6.51182
1.88899	down	NM_181719	chr1:20009254-20009195	TMCO4	Homo sapiens transmembrane and coiled-coil domains 4 (TMCO4), mRNA [NM_181719]	GO:0016021	NM_181719	Hs.656313	255104	42.5454	118.368	5.89407	6.81169
2.61579	down	AF072164	chr9:91769268-91769209		Homo sapiens HSFE-1 mRNA, partial cds. [AF072164]			Hs.667154		9.67044	32.6381	3.60202	4.98927
1.87661	down	NM_013339	chr1:63902525-63902584	ALG6	Homo sapiens ALG6, alpha-1,3-glucosyltransferase (ALG6), mRNA [NM_013339]	GO:0006490|GO:0016020|GO:0005789|GO:0042281|GO:0046527|GO:0016021|GO:0006487|GO:0006488|GO:0044267|GO:0043687|GO:0018279	NM_013339	Hs.258501	29929	61.5708	178.36	6.47062	7.37875
1.21168	down	NM_212479	chr10:294888-294947	ZMYND11	Homo sapiens zinc finger, MYND-type containing 11 (ZMYND11), transcript variant 2, mRNA [NM_212479]	GO:0005515|GO:2001237|GO:0005694|GO:0008283|GO:0003714|GO:0005634|GO:0035064|GO:0000122|GO:0003677|GO:0006351|GO:0007049|GO:0046329|GO:0016032|GO:0005654|GO:0008270|GO:0034243|GO:0043124|GO:0016568	NM_212479	Hs.292265	10771	52.7126	95.2283	6.22686	6.50387
1.07281	down	NM_001101357	chrX:133379745-133379804	CCDC160	Homo sapiens coiled-coil domain containing 160 (CCDC160), mRNA [NM_001101357]		NM_001101357	Hs.679431	347475	34.4278	52.0037	5.56001	5.6614
2.99781	down	NM_153704	chr8:94822080-94827556	TMEM67	Homo sapiens transmembrane protein 67 (TMEM67), transcript variant 1, mRNA [NM_153704]	GO:0005515|GO:0005813|GO:0060170|GO:0006996|GO:0010826|GO:0036038|GO:0030433|GO:0042384|GO:0031005|GO:0060271|GO:0005789|GO:0016021|GO:0051082|GO:0030659	NM_153704	Hs.116240	91147	28.5937	121.608	5.26492	6.84883
1.69273	down	NM_016220	chr7:64171177-64171236	ZNF107	Homo sapiens zinc finger protein 107 (ZNF107), transcript variant 1, mRNA [NM_016220]	GO:0008150|GO:0003674|GO:0006355|GO:0005634|GO:0005575|GO:0003677|GO:0046872|GO:0006351	NM_016220	Hs.732661	51427	43.2533	107.149	5.9166	6.67595
1.32484	down	NM_014297	chr19:44010989-44010930	ETHE1	Homo sapiens ethylmalonic encephalopathy 1 (ETHE1), mRNA [NM_014297]	GO:0005506|GO:0050313|GO:0006749|GO:0044281|GO:0005739|GO:0034641|GO:0005737|GO:0000096|GO:0000098|GO:0005759|GO:0005654|GO:0070813|GO:0070221	NM_014297	Hs.7486	23474	1257.4	2643.53	10.8849	11.2907
1.07826	down	XM_005255764	chr16:64982572-64982513	CDH11	cadherin 11, type 2, OB-cadherin (osteoblast) [Source:HGNC Symbol;Acc:HGNC:1750] [ENST00000394156]	GO:0005886|GO:0021957|GO:0034329|GO:0005509|GO:0045216|GO:0001501|GO:0005737|GO:0001503|GO:0016021|GO:0007155|GO:0007156|GO:0034332|GO:0070062	XM_005255764	Hs.116471	1009	19.7925	28.4293	4.69193	4.80064
1.18017	down	NM_005406	chr18:18535191-18535132	ROCK1	Homo sapiens Rho-associated, coiled-coil containing protein kinase 1 (ROCK1), mRNA [NM_005406]	GO:0005515|GO:0030036|GO:0005886|GO:2000145|GO:0051492|GO:0007266|GO:0051894|GO:0050900|GO:0051893|GO:0050901|GO:0030155|GO:0046872|GO:0006921|GO:0005829|GO:0006939|GO:0045616|GO:0043524|GO:0007411|GO:0032956|GO:0007159|GO:0022614|GO:0005856|GO:0048010|GO:0003383|GO:0048013|GO:0005814|GO:2000114|GO:0032060|GO:0006915|GO:0005524|GO:0001726|GO:0030027|GO:0007165|GO:0032059|GO:0004672|GO:0000139|GO:…	NM_005406	Hs.306307	6093	139.687	273.781	7.75236	7.99136
1.28171	down	NM_017911	chr22:45728525-45728584	FAM118A	Homo sapiens family with sequence similarity 118, member A (FAM118A), transcript variant 2, mRNA [NM_017911]	GO:0016021	NM_017911	Hs.265018	55007	22.378	39.01	4.88558	5.24366
2.31265	down	NM_001171796	chr8:93895961-93895902	TRIQK	Homo sapiens triple QxxK/R motif containing (TRIQK), transcript variant 1, mRNA [NM_001171796]	GO:0005789|GO:0016021	NM_001171796	Hs.440643	286144	117.737	450.845	7.49433	8.70388
1.35299	down	NM_015908	chr7:100486219-100486278	SRRT	Homo sapiens serrate, RNA effector molecule (SRRT), transcript variant 1, mRNA [NM_015908]	GO:0097150|GO:0005515|GO:0046685|GO:0006355|GO:0005737|GO:0008283|GO:0031053|GO:0005654|GO:0005634|GO:0003677|GO:0006351	NM_015908	Hs.111801	51593	969.158	2155.85	10.5345	10.9707
1.25736	down	NM_080597	chr18:21742185-21742126	OSBPL1A	Homo sapiens oxysterol binding protein-like 1A (OSBPL1A), transcript variant 2, mRNA [NM_080597]	GO:0005515|GO:0005770|GO:0005634|GO:0005765|GO:0005622|GO:0019886|GO:0005737|GO:0005543|GO:0015485|GO:0006869|GO:0005654|GO:0016192|GO:0070062|GO:0008203	NM_080597	Hs.370725	114876	124.975	259.306	7.58529	7.91569
2.54653	down	NM_022065	chr2:43459873-43458445	THADA	Homo sapiens thyroid adenoma associated (THADA), transcript variant 1, mRNA [NM_022065]		NM_022065	Hs.369592	63892	37.3197	138.617	5.69243	7.04096
1.03705	down	NM_001504	chrX:70835866-70835807	CXCR3	Homo sapiens chemokine (C-X-C motif) receptor 3 (CXCR3), transcript variant 1, mRNA [NM_001504]	GO:0008284|GO:0019722|GO:0005886|GO:0006928|GO:0002685|GO:0007204|GO:0019958|GO:0010818|GO:0019956|GO:0005737|GO:0006954|GO:0050921|GO:0006935|GO:0045944|GO:0004950|GO:0043950|GO:0030816|GO:0004872|GO:0007155|GO:0051281|GO:0070098|GO:0006915|GO:0001525|GO:0071954|GO:0045766|GO:0007186|GO:0005887|GO:0001937|GO:0016494|GO:1900119|GO:1900118|GO:0016525|GO:0007166|GO:0009897	NM_001504	Hs.198252	2833	29.7875	43.0012	5.3281	5.38057
1.60543	down	NM_001031716	chr2:192551555-192551614	NABP1	Homo sapiens nucleic acid binding protein 1 (NABP1), transcript variant 1, mRNA [NM_001031716]	GO:0007093|GO:0005737|GO:0006281|GO:0003697|GO:0000724|GO:0010212|GO:0003723|GO:0070876|GO:0005654|GO:0005634|GO:0006974	NM_001031716	Hs.591610	64859	132.02	354.561	7.66745	8.35041
2.51529	down	NM_020248	chr1:9908447-9908388	CTNNBIP1	Homo sapiens catenin, beta interacting protein 1 (CTNNBIP1), transcript variant 1, mRNA [NM_020248]	GO:0002528|GO:0005515|GO:0032091|GO:0072201|GO:0001658|GO:0008013|GO:0030178|GO:0030877|GO:0048662|GO:0005634|GO:0009952|GO:0043433|GO:0043392|GO:0005829|GO:0045669|GO:0060633|GO:0005737|GO:0045657|GO:0005654|GO:0016055|GO:0070016	NM_020248	Hs.463759	56998	311.662	1352.59	8.96051	10.2912
1.30302	down	NM_005956	chr14:64926496-64926555	MTHFD1	Homo sapiens methylenetetrahydrofolate dehydrogenase (NADP+ dependent) 1, methenyltetrahydrofolate cyclohydrolase, formyltetrahydrofolate synthetase (MTHFD1), mRNA [NM_005956]	GO:0006767|GO:0009086|GO:0044281|GO:0004329|GO:0004477|GO:0005524|GO:0035999|GO:0005829|GO:0005739|GO:0004488|GO:0004486|GO:0016020|GO:0006766|GO:0046655|GO:0009396|GO:0006730|GO:0000105|GO:0070062|GO:0055114|GO:0006164	NM_005956	Hs.652308	4522	699.413	1536.31	10.0907	10.4725
2.97083	down	NR_024014	chr2:241388935-241388876	PP14571	Homo sapiens uncharacterized LOC100130449 (PP14571), long non-coding RNA [NR_024014]		NR_024014	Hs.655753	100130449	13.6428	53.021	4.11448	5.68534
1.81101	down	NM_017990	chr16:70194784-70194843	PDPR	Homo sapiens pyruvate dehydrogenase phosphatase regulatory subunit (PDPR), mRNA [NM_017990]	GO:0010510|GO:0005737|GO:0006090|GO:0005759|GO:0016491|GO:0044281|GO:0044237|GO:0055114	NM_017990	Hs.744043	55066	102.917	306.881	7.28704	8.14383
1.26535	down	DA096222	chr6:28616158-28616217	LINC00533	DA096222 BRACE3 Homo sapiens cDNA clone BRACE3006332 5', mRNA sequence [DA096222]			Hs.369401	387055	12.9742	21.1382	4.03266	4.3722
1.86997	down	NR_121572	chr9:42494551-42494610	GXYLT1P3	Homo sapiens glucoside xylosyltransferase 1 pseudogene 3 (GXYLT1P3), non-coding RNA [NR_121572]		NR_121572	Hs.648146	100132541	20.3166	51.09	4.73398	5.63699
3.56319	down	NM_020242	chr3:44894386-44894445	KIF15	Homo sapiens kinesin family member 15 (KIF15), mRNA [NM_020242]	GO:0008017|GO:0005813|GO:0005871|GO:0005873|GO:0008283|GO:0005874|GO:0005819|GO:0003777|GO:0003677|GO:0005524|GO:0005829|GO:0019886|GO:0003774|GO:0007067|GO:0016020|GO:0007596|GO:0008152|GO:0016887|GO:0007018	NM_020242	Hs.658939	56992	53.8542	297.051	6.26568	8.09885
1.02632	down	NM_020981	chr2:168726358-168726417	B3GALT1	Homo sapiens UDP-Gal:betaGlcNAc beta 1,3-galactosyltransferase, polypeptide 1 (B3GALT1), mRNA [NM_020981]	GO:0009312|GO:0000139|GO:0008499|GO:0006486|GO:0016021	NM_020981	Hs.735833	8708	18.5392	25.1602	4.58459	4.62207
3.39841	down	NM_012310	chrX:69640147-69640206	KIF4A	Homo sapiens kinesin family member 4A (KIF4A), mRNA [NM_012310]	GO:0005515|GO:0008017|GO:0051256|GO:0016363|GO:0005829|GO:0019886|GO:0005737|GO:0007411|GO:0008574|GO:0005876|GO:0016887|GO:0007018|GO:0005871|GO:0006996|GO:0005694|GO:0000281|GO:0030496|GO:0003777|GO:0005524|GO:0003677|GO:0016020|GO:0007596|GO:0008152|GO:0005654|GO:0008089	NM_012310	Hs.648326	24137	43.6565	221.503	5.93213	7.69699
1.96387	down	NM_001145073	chrX:49646597-49646656	USP27X	Homo sapiens ubiquitin specific peptidase 27, X-linked (USP27X), mRNA [NM_001145073]	GO:0006511|GO:0008234	NM_001145073	Hs.143587	389856	13.9362	35.6905	4.1426	5.11631
1.05859	down	NM_016309	chr16:25182080-25186270	LCMT1	Homo sapiens leucine carboxyl methyltransferase 1 (LCMT1), transcript variant 1, mRNA [NM_016309]	GO:0005515|GO:0031333|GO:0006481|GO:0090266|GO:0006479|GO:0003880|GO:0042981|GO:0008757|GO:0010906|GO:0006464|GO:0005829	NM_016309	Hs.337730	51451	644.311	1145.09	9.9767	10.0588
1.14996	down	NM_032323	chr1:156261873-156261932	TMEM79	Homo sapiens transmembrane protein 79 (TMEM79), transcript variant 1, mRNA [NM_032323]	GO:0045055|GO:0042335|GO:0061436|GO:0045684|GO:0002070|GO:0016021|GO:0005765|GO:0070268|GO:0032588|GO:0031069	NM_032323	Hs.347408	84283	44.1098	74.1381	5.94798	6.14956
1.44409	down	NM_017882	chr15:68500008-68499949	CLN6	Homo sapiens ceroid-lipofuscinosis, neuronal 6, late infantile, variant (CLN6), mRNA [NM_017882]	GO:0044265|GO:0005515|GO:0031965|GO:0005783|GO:0031987|GO:0045862|GO:0042803|GO:0043231|GO:0030163|GO:0016020|GO:0001573|GO:0005789|GO:0005788|GO:0005654|GO:0007042|GO:0016021|GO:0007601|GO:0030203|GO:0008203	NM_017882	Hs.584921	54982	84.8246	194.23	6.97603	7.50619
1.33804	down	NM_003206	chr6:134210941-134212865	TCF21	Homo sapiens transcription factor 21 (TCF21), transcript variant 2, mRNA [NM_003206]	GO:0060426|GO:0001657|GO:0001658|GO:0042826|GO:0060425|GO:0005634|GO:0050681|GO:0048536|GO:0032835|GO:0007530|GO:0048608|GO:0072277|GO:0060008|GO:0060541|GO:0045944|GO:0030855|GO:0046983|GO:0060021|GO:0014707|GO:0060435|GO:0001944|GO:0048286|GO:0001822|GO:0060766|GO:0043425|GO:0070888|GO:0000122|GO:0006351|GO:0001078|GO:0001077|GO:0048557|GO:0048732|GO:0060539|GO:0072162|GO:0001763	NM_003206	Hs.78061	6943	8.13526	13.9056	3.33744	3.75756
1.16639	down	NM_015366	chr22:45133267-45133326	PRR5	Homo sapiens proline rich 5 (renal) (PRR5), transcript variant 2, mRNA [NM_015366]	GO:0007049|GO:0001934|GO:0014068|GO:0031932	NM_015366	Hs.102336	55615	162.099	320.348	7.98447	8.20651
1.54206	down	NM_003628	chr2:159537064-159537124	PKP4	Homo sapiens plakophilin 4 (PKP4), transcript variant 1, mRNA [NM_003628]	GO:0005515|GO:0030057|GO:0072686|GO:0048471|GO:0005886|GO:0032467|GO:0044291|GO:0007267|GO:0030496|GO:0014069|GO:0051233|GO:0030155|GO:0000922|GO:0005737|GO:0016337|GO:0032321|GO:0005911|GO:0007043|GO:0009898|GO:0005856	NM_003628	Hs.407580	8502	63.2426	148.612	6.51089	7.13575
1.78114	down	NR_026943	chr21:46716334-46716393	LOC642852	Homo sapiens uncharacterized LOC642852 (LOC642852), long non-coding RNA [NR_026943]		NR_026943	Hs.11637	642852	71.9327	198.446	6.70526	7.53805
1.03277	down	NM_020184	chr2:97477481-97477540	CNNM4	Homo sapiens cyclin and CBS domain divalent metal cation transport mediator 4 (CNNM4), mRNA [NM_020184]	GO:0005886|GO:0016021|GO:0031214|GO:0007601|GO:0050896|GO:0006811	NM_020184	Hs.175043	26504	381.835	680.681	9.24908	9.2956
1.00012	down	AK130920	chr1:210799982-210800041		Homo sapiens cDNA FLJ27410 fis, clone WMC04875. [AK130920]					130.423	214.542	7.64838	7.64856
1.07613	down	XR_108826	chr7:66368623-66368682	LOC644794	PREDICTED: Homo sapiens uncharacterized LOC644794 (LOC644794), misc_RNA [XR_108826]			Hs.552124	644794	49.6641	79.2574	6.13262	6.23847
1.39498	down	NM_018559	chr13:45589665-45589724	GPALPP1	Homo sapiens GPALPP motifs containing 1 (GPALPP1), mRNA [NM_018559]		NM_018559	Hs.744143	55425	48.1063	99.1037	6.0845	6.56475
1.0506	down	NR_027420	chr21:9917195-9917136	LOC389834	Homo sapiens ankyrin repeat domain 57 pseudogene (LOC389834), non-coding RNA [NR_027420]		NR_027420	Hs.720653	389834	1791.03	2951.44	11.3743	11.4455
2.78495	down	NM_018407	chr8:98864581-98864640	LAPTM4B	Homo sapiens lysosomal protein transmembrane 4 beta (LAPTM4B), mRNA [NM_018407]	GO:0005515|GO:0006810|GO:0016021|GO:0012505	NM_018407	Hs.492314	55353	2415.11	9823.96	11.7595	13.2372
4.32787	down	NM_001265	chr13:28536361-28536302	CDX2	Homo sapiens caudal type homeobox 2 (CDX2), mRNA [NM_001265]	GO:0060711|GO:0000794|GO:0008284|GO:0001568|GO:0003700|GO:0006366|GO:0003714|GO:0045597|GO:0008333|GO:0000122|GO:0009952|GO:0001829|GO:0001227|GO:0045197|GO:0003690|GO:0017053|GO:0009887|GO:0000980|GO:0005654|GO:0045893|GO:0035019	NM_001265	Hs.174249	1045	13.4404	76.9739	4.08435	6.198
1.42154	down	NR_003260	chr15:100331156-100331097	DNM1P46	Homo sapiens DNM1 pseudogene 46 (DNM1P46), non-coding RNA [NR_003260]	GO:0072583|GO:0008152|GO:0003924	NR_003260	Hs.567763	196968	12.4886	22.8531	3.97785	4.4853
1.09941	down	NM_004388	chr1:85019462-85019403	CTBS	Homo sapiens chitobiase, di-N-acetyl- (CTBS), mRNA [NM_004388]	GO:0008061|GO:0009313|GO:0006032|GO:0005764|GO:0005615|GO:0004568|GO:0070062	NM_004388	Hs.513557	1486	168.21	315.023	8.04407	8.18081
1.64476	down	NM_019112	chr19:1065272-1065331	ABCA7	Homo sapiens ATP-binding cassette, sub-family A (ABC1), member 7 (ABCA7), mRNA [NM_019112]	GO:0006909|GO:0005215|GO:0017121|GO:0034504|GO:0005886|GO:1900223|GO:0010875|GO:0050766|GO:0005737|GO:0016324|GO:0034380|GO:0007613|GO:0070374|GO:0043190|GO:0016887|GO:0033344|GO:0005794|GO:0009986|GO:0001891|GO:0032587|GO:0032780|GO:0005548|GO:0032781|GO:0055085|GO:0038027|GO:0005524|GO:0042985|GO:0033700|GO:0018149|GO:0000139|GO:0016021|GO:0010008|GO:0034188	NM_019112	Hs.134514	10347	30.7414	71.4007	5.38146	6.09934
1.37445	down	NM_004132	chr10:115348335-115348394	HABP2	Homo sapiens hyaluronan binding protein 2 (HABP2), transcript variant 1, mRNA [NM_004132]	GO:0004252|GO:0006508|GO:0005576|GO:0005539|GO:0007155|GO:0005615	NM_004132	Hs.422542	3026	13.5085	23.9022	4.09536	4.55421
1.36808	down	NM_001337	chr3:39305093-39305034	CX3CR1	Homo sapiens chemokine (C-X3-C motif) receptor 1 (CX3CR1), transcript variant 4, mRNA [NM_001337]	GO:0005515|GO:0043005|GO:0048471|GO:0030336|GO:0070098|GO:0005886|GO:0009611|GO:0071560|GO:0045766|GO:0032809|GO:0006968|GO:0071222|GO:0021795|GO:0006935|GO:0007186|GO:0016495|GO:0005887|GO:0016525|GO:2001240|GO:0004950|GO:0016032|GO:0002282|GO:0048246|GO:0007155	NM_001337	Hs.78913	1524	25.3256	47.2759	5.07185	5.524
2.86816	down	XR_247237	chr11:64947580-64947521	LOC728975	PREDICTED: Homo sapiens uncharacterized LOC728975 (LOC728975), misc_RNA [XR_247237]		XR_247237	Hs.647238	728975	26.3217	105.448	5.1311	6.65123
1.37533	down	NM_022154	chr4:103183010-103182951	SLC39A8	Homo sapiens solute carrier family 39 (zinc transporter), member 8 (SLC39A8), transcript variant 1, mRNA [NM_022154]	GO:0005886|GO:0046873|GO:0070574|GO:0031090|GO:0006829|GO:0016021|GO:0055085	NM_022154	Hs.288034	64116	598.267	1390.87	9.87045	10.3302
1.63852	down	NM_018429	chr5:70862873-70862932	BDP1	Homo sapiens B double prime 1, subunit of RNA polymerase III transcription initiation factor IIIB (BDP1), mRNA [NM_018429]	GO:0010467|GO:0006355|GO:0005737|GO:0003682|GO:0005654|GO:0005634|GO:0006383|GO:0003677	NM_018429	Hs.258272	55814	104.454	280.76	7.31405	8.02645
1.07213	down	NM_004626	chr11:75897645-75897586	WNT11	Homo sapiens wingless-type MMTV integration site family, member 11 (WNT11), mRNA [NM_004626]	GO:0030308|GO:0030325|GO:0044212|GO:0071300|GO:0048706|GO:0032915|GO:0061101|GO:0048844|GO:0030282|GO:0060675|GO:0005615|GO:0005109|GO:0005737|GO:0090037|GO:0070830|GO:0072177|GO:0030182|GO:0045860|GO:0060548|GO:0060021|GO:0031667|GO:0090090|GO:0060070|GO:0072201|GO:0030336|GO:0043066|GO:0030335|GO:0043065|GO:0060412|GO:0005578|GO:0090272|GO:0005576|GO:0030295|GO:0003151|GO:0001649|GO:0010628|GO:…	NM_004626	Hs.108219	7481	30.7854	46.0842	5.38411	5.48458
1.0576	down	NM_001135865	chr16:22545395-22545455	NPIPB5	Homo sapiens nuclear pore complex interacting protein family, member B5 (NPIPB5), mRNA [NM_001135865]		NM_001135865	Hs.720286	100132247	3095.59	4908.4	12.1062	12.187
1.13126	down	NM_001243197	chrX:53295566-53295507	IQSEC2	Homo sapiens IQ motif and Sec7 domain 2 (IQSEC2), transcript variant 3, mRNA [NM_001243197]	GO:0043547|GO:0005802|GO:0005086|GO:0030054|GO:0030036|GO:0032012|GO:0005634|GO:0016192	NM_001243197	Hs.496138	23096	1623.09	2881.38	11.2348	11.4128
1.37002	down	NR_024485	chr1:227921673-227921732	LOC100130093	Homo sapiens uncharacterized LOC100130093 (LOC100130093), transcript variant 1, long non-coding RNA [NR_024485]		NR_024485	Hs.745334	100130093	49.9177	101.419	6.14174	6.59594
1.643	down	NM_053045	chr9:140098995-140098936	TMEM203	Homo sapiens transmembrane protein 203 (TMEM203), mRNA [NM_053045]	GO:0016021	NM_053045	Hs.231029	94107	271.937	765.264	8.75689	9.47323
1.11159	down		chr1:201869056-201869115							144.584	268.368	7.81088	7.9635
1.03068	down	NM_022750	chr7:139724005-139723946	PARP12	Homo sapiens poly (ADP-ribose) polymerase family, member 12 (PARP12), transcript variant 1, mRNA [NM_022750]	GO:0008152|GO:0005634|GO:0046872|GO:0003950	NM_022750	Hs.12646	64761	33.2746	48.1774	5.50686	5.55046
1.51683	down	NM_015061	chr9:7175334-7175393	KDM4C	Homo sapiens lysine (K)-specific demethylase 4C (KDM4C), transcript variant 1, mRNA [NM_015061]	GO:0032454|GO:0000790|GO:0008284|GO:0006357|GO:0006325|GO:0051213|GO:0050681|GO:0006351|GO:0005654|GO:0008270|GO:0019899|GO:0033169|GO:0055114	NM_015061	Hs.709425	23081	86.4876	208.05	7.00645	7.6075
1.32399	down	NM_020895	chr19:35512470-35512614	GRAMD1A	Homo sapiens GRAM domain containing 1A (GRAMD1A), transcript variant 1, mRNA [NM_020895]	GO:0016021	NM_020895	Hs.515351	57655	87.2797	184.664	7.02261	7.42749
1.13174	down	AF289615	chr13:99189066-99189007		Homo sapiens clone pp9953 unknown mRNA. [AF289615]			Hs.684473		28.0484	43.9611	5.23257	5.41112
1.66775	down	NM_007069	chr11:63342381-63342322	PLA2G16	Homo sapiens phospholipase A2, group XVI (PLA2G16), transcript variant 1, mRNA [NM_007069]	GO:0005515|GO:0052739|GO:0048471|GO:0005783|GO:0036149|GO:0052740|GO:0044281|GO:0005575|GO:0045786|GO:0005829|GO:0016042|GO:0036150|GO:0004623|GO:0008970|GO:0016021|GO:0006644|GO:0036151|GO:0046474|GO:0036152	NM_007069	Hs.502775	11145	701.093	1956.25	10.0943	10.8322
1.10017	down	NM_003918	chrX:2800115-2800174	GYG2	Homo sapiens glycogenin 2 (GYG2), transcript variant 2, mRNA [NM_003918]	GO:0005975|GO:0005978|GO:0009405|GO:0006006|GO:0008466|GO:0044281|GO:0005980|GO:0005829	NM_003918	Hs.567381	8908	53.274	87.7383	6.24611	6.38385
1.40998	down	NM_017645	chr9:19053295-19053236	HAUS6	Homo sapiens HAUS augmin-like complex, subunit 6 (HAUS6), transcript variant 1, mRNA [NM_017645]	GO:0051297|GO:0003674|GO:0007067|GO:0005813|GO:0005737|GO:0005815|GO:0005874|GO:0005819|GO:0070652|GO:0005654|GO:0051225|GO:0051301	NM_017645	Hs.533468	54801	392.873	950.219	9.28792	9.7836
1.10444	down	NM_030895	chr8:144379467-144379526	ZNF696	Homo sapiens zinc finger protein 696 (ZNF696), mRNA [NM_030895]	GO:0006355|GO:0003700|GO:0005634|GO:0003677|GO:0046872|GO:0006351	NM_030895	Hs.512740	79943	46.323	74.9352	6.02406	6.16738
2.48022	down	NR_102755	chr5:55299329-55299388	FLJ31104	Homo sapiens uncharacterized LOC441072 (FLJ31104), long non-coding RNA [NR_102755]		NR_102755	Hs.482141	441072	31.3115	110.963	5.40941	6.71988
1.00291	down	NM_001290214	chr10:126822173-126822114	CTBP2	Homo sapiens C-terminal binding protein 2 (CTBP2), transcript variant 4, mRNA [NM_001290214]	GO:0005515|GO:0008285|GO:0030054|GO:0003714|GO:0003713|GO:0045202|GO:0005634|GO:0042974|GO:0019079|GO:0035563|GO:0006351|GO:0016616|GO:0048386|GO:0051287|GO:0050872|GO:0045944|GO:0003682|GO:0017053|GO:0045892|GO:0055114	NM_001290214	Hs.501345	1488	34.5581	48.8937	5.56589	5.57008
1.14172	down	NM_138473	chr12:53810152-53810211	SP1	Homo sapiens Sp1 transcription factor (SP1), transcript variant 1, mRNA [NM_138473]	GO:0005515|GO:0010467|GO:0003700|GO:0006367|GO:0044212|GO:0042826|GO:0030324|GO:0000981|GO:0048706|GO:0005634|GO:0044281|GO:0043353|GO:0048596|GO:0046872|GO:0042803|GO:0005737|GO:0003690|GO:0032993|GO:0045944|GO:0016032|GO:0007179|GO:0001046|GO:0044255|GO:0035035|GO:0001103|GO:0006355|GO:0060136|GO:0043425|GO:0001892|GO:0060216|GO:0001829|GO:0000978|GO:0008022|GO:0003677|GO:0000979|GO:0043923|GO:…	NM_138473	Hs.649191	6667	522.995	1007.73	9.68049	9.8717
2.16818	down	NM_001042414	chr13:20315765-20315706	PSPC1	Homo sapiens paraspeckle component 1 (PSPC1), transcript variant 1, mRNA [NM_001042414]	GO:0005515|GO:0005730|GO:0001047|GO:0006351|GO:0016363|GO:0005737|GO:0042382|GO:0000166|GO:0016607|GO:0042752|GO:0005654|GO:0048511|GO:0045892	NM_001042414	Hs.213198	55269	89.3903	314.359	7.06129	8.17778
1.37507	down	NM_005153	chr16:84812831-84812890	USP10	Homo sapiens ubiquitin specific peptidase 10 (USP10), transcript variant 2, mRNA [NM_005153]	GO:0005515|GO:0016579|GO:0004843|GO:0030330|GO:0006914|GO:0005634|GO:0044325|GO:0004197|GO:0002039|GO:0005737|GO:0006281|GO:0061136|GO:0010506|GO:0043161|GO:0005769	NM_005153	Hs.136778	9100	257.294	608.904	8.66993	9.12944
1.00298	down	NM_020415	chr19:7735274-7735333	RETN	Homo sapiens resistin (RETN), transcript variant 1, mRNA [NM_020415]	GO:0032868|GO:0007568|GO:2000252|GO:0005634|GO:0010714|GO:0005615|GO:0048661|GO:0009612|GO:0014911|GO:2000872|GO:0008150|GO:0005179|GO:0050806|GO:0045444|GO:0070062	NM_020415	Hs.283091	56729	22.6337	30.7563	4.90149	4.90578
1.65175	down	NM_020461	chr22:50656772-50656713	TUBGCP6	Homo sapiens tubulin, gamma complex associated protein 6 (TUBGCP6), mRNA [NM_020461]	GO:0008017|GO:0005813|GO:0000922|GO:0016020|GO:0007020|GO:0000086|GO:0005874|GO:0000278|GO:0008274|GO:0070062|GO:0005829	NM_020461	Hs.336431	85378	25.3083	57.2311	5.07075	5.79474
2.91393	down	NM_144703	chr20:60699744-60699803	LSM14B	Homo sapiens LSM14B, SCD6 homolog B (S. cerevisiae) (LSM14B), mRNA [NM_144703]	GO:0030529|GO:0007275|GO:0006417	NM_144703	Hs.105379	149986	5.36572	19.2822	2.69805	4.24102
1.25634	down	NM_145725	chr14:103372362-103372421	TRAF3	Homo sapiens TNF receptor-associated factor 3 (TRAF3), transcript variant 1, mRNA [NM_145725]	GO:0050688|GO:0005515|GO:0035631|GO:0004842|GO:0034142|GO:0016567|GO:0016874|GO:0031996|GO:0001817|GO:0005829|GO:0005739|GO:0030162|GO:0002756|GO:0032648|GO:0004871|GO:0034138|GO:0032480|GO:0031625|GO:0005164|GO:0019901|GO:0006915|GO:0042981|GO:0032088|GO:0002224|GO:0033209|GO:0007165|GO:0008063|GO:0045087|GO:0009898|GO:0035666|GO:0008270|GO:0005768	NM_145725	Hs.510528	7187	29.1734	50.7879	5.29764	5.62687
1.75802	down	NM_003247	chr6:169620353-169620294	THBS2	Homo sapiens thrombospondin 2 (THBS2), mRNA [NM_003247]	GO:0051965|GO:0005515|GO:0016525|GO:0005509|GO:0031091|GO:0005576|GO:0007155|GO:0008201|GO:0005604	NM_003247	Hs.371147	7058	5.16004	11.3207	2.6448	3.45875
1.35738	down	NM_022149	chr3:184428985-184428926	MAGEF1	Homo sapiens melanoma antigen family F, 1 (MAGEF1), mRNA [NM_022149]	GO:0070062	NM_022149	Hs.306123	64110	173.605	402.596	8.09411	8.53493
1.2353	down	BC017346	chr5:114516475-114516534	TRIM36	Homo sapiens tripartite motif-containing 36, mRNA (cDNA clone IMAGE:5015503). [BC017346]	GO:0004842|GO:0016567|GO:0001669|GO:0016874|GO:0051726|GO:0008270|GO:0007340|GO:0005856|GO:0070062		Hs.638953	55521	21.2856	35.4735	4.80533	5.1102
1.35223	down		chr11:2004498-2004439	MRPL23-AS1	Homo sapiens MRPL23 antisense RNA 1 (MRPL23-AS1), long non-coding RNA [NR_024471]		NR_024471	Hs.677620	100133545	9.10282	15.8	3.50249	3.93782
1.68405	down	NM_001037335	chr20:62189535-62189476	HELZ2	Homo sapiens helicase with zinc finger 2, transcriptional coactivator (HELZ2), transcript variant 1, mRNA [NM_001037335]	GO:0005515|GO:0030374|GO:0016020|GO:0045944|GO:0004386|GO:0005654|GO:0044281|GO:0005524|GO:0003677|GO:0046872|GO:0044255|GO:0006351	NM_001037335	Hs.517180	85441	228.936	664.069	8.50321	9.25515
1.07071	down	NM_001659	chr12:49330310-49330251	ARF3	Homo sapiens ADP-ribosylation factor 3 (ARF3), mRNA [NM_001659]	GO:0048471|GO:0006661|GO:0000139|GO:0007264|GO:0003924|GO:0044281|GO:0016192|GO:0015031|GO:0006644|GO:0005525|GO:0070062	NM_001659	Hs.119177	377	358.663	668.178	9.16602	9.26458
1.14388	down	NM_006322	chr13:113158954-113158433	TUBGCP3	Homo sapiens tubulin, gamma complex associated protein 3 (TUBGCP3), transcript variant 1, mRNA [NM_006322]	GO:0005515|GO:0005827|GO:0005813|GO:0043015|GO:0005814|GO:0005819|GO:0005829|GO:0007338|GO:0005737|GO:0016020|GO:0005198|GO:0000086|GO:0007020|GO:0005200|GO:0000278	NM_006322	Hs.224152	10426	48.0596	81.3766	6.08281	6.27675
1.33255	down	NM_138797	chr22:38227345-38227286	ANKRD54	Homo sapiens ankyrin repeat domain 54 (ANKRD54), transcript variant 1, mRNA [NM_138797]	GO:0045859|GO:0019887|GO:0005737|GO:0045648|GO:0030496|GO:0005634|GO:0032403|GO:0006913	NM_138797	Hs.135259	129138	58.6025	118.467	6.39826	6.81245
3.70132	down	NM_001007271	chr10:76854275-76854216	DUSP13	Homo sapiens dual specificity phosphatase 13 (DUSP13), transcript variant 1, mRNA [NM_001007271]	GO:0005737|GO:0007126|GO:0006470|GO:0008138|GO:0007283|GO:0035335|GO:0004725	NM_001007271	Hs.178170	51207	170.649	1071.3	8.06834	9.95637
1.26402	down	NM_000546	chr17:7572691-7572632	TP53	Homo sapiens tumor protein p53 (TP53), transcript variant 1, mRNA [NM_000546]	GO:0005515|GO:0000790|GO:0009651|GO:0003700|GO:0006983|GO:0006366|GO:0009303|GO:0000981|GO:0001756|GO:0005657|GO:0002020|GO:0007406|GO:0007219|GO:0005759|GO:0010666|GO:0007179|GO:0002360|GO:0002326|GO:0006978|GO:0010332|GO:0000785|GO:0000060|GO:0006977|GO:0005507|GO:0007569|GO:0007275|GO:0000122|GO:0000979|GO:0001701|GO:0000733|GO:0002931|GO:0006284|GO:0008270|GO:0005654|GO:0006289|GO:0008134|GO:…	NM_000546	Hs.437460	7157	19.2794	32.5498	4.64634	4.98436
1.76935	down	NM_006311	chr17:16068436-16068377	NCOR1	Homo sapiens nuclear receptor corepressor 1 (NCOR1), transcript variant 1, mRNA [NM_006311]	GO:0005515|GO:0010467|GO:0000790|GO:0003700|GO:0006367|GO:0044212|GO:0042826|GO:0006366|GO:0006325|GO:0035257|GO:0005634|GO:0044281|GO:0046966|GO:0021794|GO:0046965|GO:0060318|GO:0005737|GO:0046329|GO:0007219|GO:0072362|GO:0016580|GO:0017053|GO:0040014|GO:0002361|GO:0005876|GO:0007179|GO:2000191|GO:0044255|GO:0072368|GO:0042632|GO:0005667|GO:0001102|GO:0035033|GO:0003714|GO:0000122|GO:0014067|GO:…	NM_006311	Hs.462323	9611	262.493	794.613	8.70427	9.52749
4.34925	down	NM_031966	chr5:68471363-68473123	CCNB1	Homo sapiens cyclin B1 (CCNB1), mRNA [NM_031966]	GO:0007077|GO:0005515|GO:0060045|GO:0046680|GO:0090266|GO:0007283|GO:0001556|GO:0005113|GO:0071398|GO:0005813|GO:0071283|GO:0019901|GO:0001701|GO:0000922|GO:0035173|GO:0045931|GO:0055015|GO:0005654|GO:0007080|GO:0000278|GO:0031442|GO:0051301|GO:0043148|GO:0005634|GO:0000079|GO:0048146|GO:0042246|GO:0031145|GO:0005829|GO:0005737|GO:0000082|GO:0000086|GO:0051726|GO:2000775|GO:0060623|GO:0051987|GO:…	NM_031966	Hs.23960	891	757.051	5376.67	10.1984	12.3192
2.00803	down	NM_014754	chr8:97346598-97346657	PTDSS1	Homo sapiens phosphatidylserine synthase 1 (PTDSS1), transcript variant 1, mRNA [NM_014754]	GO:0016020|GO:0005789|GO:0044281|GO:0016021|GO:0006644|GO:0016740|GO:0006659|GO:0046474	NM_014754	Hs.292579	9791	735.708	2442.32	10.1598	11.1656
1.49481	down	NM_017865	chr1:249144393-249144334	ZNF692	Homo sapiens zinc finger protein 692 (ZNF692), transcript variant 2, mRNA [NM_017865]	GO:0006355|GO:0005634|GO:0003677|GO:0046872|GO:0006351	NM_017865	Hs.377705	55657	129.684	323.699	7.64157	8.22153
1.40627	down	NM_002985	chr17:34199391-34199332	CCL5	Homo sapiens chemokine (C-C motif) ligand 5 (CCL5), transcript variant 1, mRNA [NM_002985]	GO:0005515|GO:0006887|GO:0043621|GO:0005615|GO:0042803|GO:0043623|GO:0031726|GO:0030298|GO:0006935|GO:0000165|GO:0031729|GO:0031663|GO:0045070|GO:0045071|GO:0050679|GO:0031584|GO:0008009|GO:0045744|GO:0030335|GO:0042531|GO:0009636|GO:0014068|GO:0042056|GO:0045785|GO:0043922|GO:0016004|GO:0045089|GO:0007186|GO:0048245|GO:0010759|GO:0043491|GO:0048246|GO:0042119|GO:0031730|GO:0007267|GO:0014911|GO:…	NM_002985	Hs.514821	6352	12.2185	22.2249	3.94878	4.44066
1.64241	down	NM_022740	chr7:139246970-139246911	HIPK2	Homo sapiens homeodomain interacting protein kinase 2 (HIPK2), transcript variant 1, mRNA [NM_022740]	GO:0005515|GO:0001654|GO:0046330|GO:0046332|GO:0048596|GO:0007224|GO:0043524|GO:0030578|GO:0018105|GO:0050882|GO:0018107|GO:0007179|GO:0006978|GO:0001102|GO:0001105|GO:0060235|GO:0003714|GO:0046790|GO:0010842|GO:0000122|GO:0042771|GO:0043388|GO:0045893|GO:0008284|GO:0005634|GO:0061072|GO:0009952|GO:0060395|GO:0032092|GO:0030514|GO:0005737|GO:0051091|GO:0030182|GO:0045944|GO:0007628|GO:0051726|GO:…	NM_022740	Hs.731417	28996	38.2795	91.7883	5.73101	6.44682
1.14852	down	NM_007135	chr9:130207248-130207307	ZNF79	Homo sapiens zinc finger protein 79 (ZNF79), transcript variant 1, mRNA [NM_007135]	GO:0008150|GO:0003674|GO:0006355|GO:0005634|GO:0003677|GO:0046872|GO:0006351	NM_007135	Hs.522399	7633	52.1455	89.5012	6.21266	6.41244
1.37015	down	NM_014810	chr1:180053181-180053240	CEP350	Homo sapiens centrosomal protein 350kDa (CEP350), mRNA [NM_014810]	GO:0008017|GO:0005515|GO:0005813|GO:0005737|GO:0034453|GO:0016020|GO:0005819|GO:0005654	NM_014810	Hs.413045	9857	222.156	525.466	8.4622	8.91653
1.10062	down	NM_001003714	chr7:99057746-99055957	ATP5J2	Homo sapiens ATP synthase, H+ transporting, mitochondrial Fo complex, subunit F2 (ATP5J2), transcript variant 3, mRNA [NM_001003714]	GO:0022857|GO:0005743|GO:0005634|GO:0044281|GO:0005753|GO:0022904|GO:0042776|GO:0016021|GO:0016887|GO:0044237|GO:0045263|GO:0015992|GO:0070062	NM_001003714	Hs.521056	9551	1992.93	3433.43	11.5289	11.6672
1.15231	down	NM_017872	chr5:157166422-157166481	THG1L	Homo sapiens tRNA-histidine guanylyltransferase 1-like (S. cerevisiae) (THG1L), mRNA [NM_017872]	GO:0005739|GO:0005737|GO:0000287|GO:0000049|GO:0051289|GO:0008193|GO:0005525|GO:0005524|GO:0008033|GO:0006400|GO:0042802	NM_017872	Hs.353090	54974	184.835	365.289	8.18759	8.39213
1.36489	down	NM_145806	chr10:135125327-135126332	ZNF511	Homo sapiens zinc finger protein 511 (ZNF511), transcript variant 1, mRNA [NM_145806]	GO:0006355|GO:0005634|GO:0003677|GO:0046872|GO:0006351	NM_145806	Hs.422113	118472	437.391	1018.53	9.437	9.88579
1.60644	down	NM_153603	chr16:23400358-23400299	COG7	Homo sapiens component of oligomeric golgi complex 7 (COG7), mRNA [NM_153603]	GO:0005515|GO:0005794|GO:0033365|GO:0000139|GO:0034067|GO:0006890|GO:0050821|GO:0005730|GO:0017119|GO:0006486|GO:0006886|GO:0043231	NM_153603	Hs.185807	91949	77.8473	195.599	6.83256	7.51642
1.00331	down	NM_207426	chr10:129539033-129539092	FOXI2	Homo sapiens forkhead box I2 (FOXI2), mRNA [NM_207426]	GO:0043565|GO:0006366|GO:0006357|GO:0000981|GO:0005634	NM_207426	Hs.449674	399823	11424.3	15216	13.8137	13.8184
1.89159	down	NR_036500	chr14:89885621-89885680	FOXN3-AS1	Homo sapiens FOXN3 antisense RNA 1 (FOXN3-AS1), long non-coding RNA [NR_036500]		NR_036500	Hs.585207	400236	59.6869	173.791	6.42235	7.34195
1.06423	down	NM_001995	chr4:185676745-185676732	ACSL1	Homo sapiens acyl-CoA synthetase long-chain family member 1 (ACSL1), transcript variant 1, mRNA [NM_001995]	GO:0014070|GO:0001676|GO:0071902|GO:0005886|GO:0033211|GO:0005741|GO:0035338|GO:0044281|GO:0005739|GO:0019432|GO:0044539|GO:0005778|GO:0044255|GO:0008610|GO:0007584|GO:0042178|GO:0042493|GO:0034201|GO:0036109|GO:0005524|GO:0004467|GO:0033559|GO:0043651|GO:0016020|GO:0005789|GO:0016021	NM_001995	Hs.406678	2180	143.308	254.322	7.79608	7.8859
1.10623	down	NM_001135865	chr16:22547334-22547393	NPIPB5	Homo sapiens nuclear pore complex interacting protein family, member B5 (NPIPB5), mRNA [NM_001135865]		NM_001135865	Hs.720286	100132247	66055.2	90597.5	16.1538	16.2994
1.1877	down		chrX:152160822-152160763							62.5597	112.874	6.49474	6.74291
1.85371	down	NM_021150	chr12:66742192-66742133	GRIP1	Homo sapiens glutamate receptor interacting protein 1 (GRIP1), transcript variant 1, mRNA [NM_021150]	GO:0005515|GO:0043005|GO:0030054|GO:0005886|GO:0008013|GO:0005783|GO:0003713|GO:0007268|GO:0030159|GO:0050681|GO:0035259|GO:0008022|GO:0030425|GO:0016358|GO:0005829|GO:0035556|GO:0008104|GO:0045211|GO:0016023|GO:0045121|GO:0055037|GO:0045893|GO:0030521	NM_021150	Hs.505946	23426	12.2672	29.4381	3.95342	4.84383
1.12893	down	NM_018314	chr11:18586542-18586483	UEVLD	Homo sapiens UEV and lactate/malate dehyrogenase domains (UEVLD), transcript variant 2, mRNA [NM_018314]	GO:0008150|GO:0003674|GO:0044262|GO:0015031|GO:0006464|GO:0070062|GO:0055114|GO:0016616	NM_018314	Hs.407991	55293	40.7988	66.762	5.83028	6.00524
3.00721	down	NM_001008530	chr14:93178016-93176171	LGMN	Homo sapiens legumain (LGMN), transcript variant 2, mRNA [NM_001008530]	GO:0005770|GO:0042359|GO:0010447|GO:0045177|GO:0044281|GO:0002224|GO:0005764|GO:0003014|GO:0004197|GO:0019886|GO:0043524|GO:0040015|GO:0051603|GO:0045087|GO:0032801|GO:0006508|GO:0008233|GO:0008202|GO:0070062|GO:0043202	NM_001008530	Hs.18069	5641	52.5644	241.421	6.22347	7.81189
1.03092	down	NM_014761	chr16:71961764-71961823	IST1	Homo sapiens increased sodium tolerance 1 homolog (yeast) (IST1), transcript variant 2, mRNA [NM_014761]	GO:0005515|GO:0019076|GO:0005793|GO:0005813|GO:0019904|GO:0030496|GO:0046745|GO:0032403|GO:0045862|GO:0048672|GO:0005829|GO:0009838|GO:0045184|GO:0000910|GO:0008104|GO:0016023|GO:0070062|GO:0051301	NM_014761	Hs.232194	9798	82.9173	132.599	6.93413	6.97806
1.01425	down	NM_017895	chr20:47860532-47860591	DDX27	Homo sapiens DEAD (Asp-Glu-Ala-Asp) box polypeptide 27 (DDX27), mRNA [NM_017895]	GO:0008152|GO:0004386|GO:0005634|GO:0005524	NM_017895	Hs.65234	55661	889.913	1511.07	10.4268	10.4472
1.26657	down	NM_018298	chr1:85488028-85487863	MCOLN3	Homo sapiens mucolipin 3 (MCOLN3), transcript variant 1, mRNA [NM_018298]	GO:0005737|GO:0034220|GO:0042491|GO:0005886|GO:0070588|GO:0007626|GO:0016021|GO:0055085	NM_018298	Hs.535239	55283	15.697	25.9989	4.3291	4.67003
1.1732	down	NM_002952	chr16:2012137-2012081	RPS2	Homo sapiens ribosomal protein S2 (RPS2), mRNA [NM_002952]	GO:0005515|GO:0010467|GO:0019058|GO:0005634|GO:0003729|GO:0006412|GO:0006413|GO:0006414|GO:0005829|GO:0005737|GO:0000184|GO:0016032|GO:0070062|GO:0003735|GO:0017134|GO:0006614|GO:0019083|GO:0005730|GO:0051347|GO:0006415|GO:0016020|GO:0022627|GO:0005654|GO:0019899|GO:0005925|GO:0044267	NM_002952	Hs.356366	6187	154127	209412	17.385	17.6155
1.39554	down		chr15:76039248-76039308							3151.63	6518.47	12.1256	12.6064
2.05508	down	NM_018369	chr5:59893300-59893241	DEPDC1B	Homo sapiens DEP domain containing 1B (DEPDC1B), transcript variant 1, mRNA [NM_018369]	GO:0043547|GO:0051056|GO:0016477|GO:0007264|GO:0030177|GO:0005829|GO:0005096	NM_018369	Hs.482233	55789	108.223	370.978	7.3704	8.4096
1.32009	down	NM_182529	chr7:108204772-108204713	THAP5	Homo sapiens THAP domain containing 5 (THAP5), transcript variant 2, mRNA [NM_182529]	GO:0007049|GO:0005654|GO:0005634|GO:0045786|GO:0002020|GO:0003677|GO:0046872	NM_182529	Hs.707689	168451	31.1327	57.4235	5.39937	5.80001
1.924	down									59.8181	177.321	6.42511	7.36922
1.12379	down	NM_033060	chr17:39340580-39340521	KRTAP4-1	Homo sapiens keratin associated protein 4-1 (KRTAP4-1), mRNA [NM_033060]	GO:0045095	NM_033060	Hs.437079	85285	11.4349	16.6426	3.84885	4.01723
3.9742	down	NM_001548	chr10:91163438-91163497	IFIT1	Homo sapiens interferon-induced protein with tetratricopeptide repeats 1 (IFIT1), transcript variant 1, mRNA [NM_001548]	GO:0005515|GO:0032091|GO:0019060|GO:0050689|GO:0003723|GO:0019221|GO:0051097|GO:0009615|GO:0005829|GO:0071360|GO:0005737|GO:0051607|GO:0060337|GO:0071357|GO:0045070|GO:0045071	NM_001548	Hs.20315	3434	62.6095	389.634	6.49646	8.48713
1.58099	down	NM_001302109	chr16:3368494-3368553	ZNF75A	Homo sapiens zinc finger protein 75a (ZNF75A), transcript variant 1, mRNA [NM_001302109]	GO:0008150|GO:0003674|GO:0006355|GO:0005634|GO:0003677|GO:0046872|GO:0006351	NM_001302109	Hs.513292	7627	195.448	530.509	8.26953	8.93036
1.02574	down	NM_173165	chr16:68225293-68225352	NFATC3	Homo sapiens nuclear factor of activated T-cells, cytoplasmic, calcineurin-dependent 3 (NFATC3), transcript variant 1, mRNA [NM_173165]	GO:0071285|GO:0005515|GO:0001569|GO:0006357|GO:0006366|GO:0005730|GO:0005634|GO:0000978|GO:0005829|GO:0007507|GO:0045333|GO:0001077|GO:0005737|GO:0006954|GO:0045944|GO:0045087|GO:0003682|GO:0071277|GO:0005654|GO:0055001|GO:0038095|GO:0051145	NM_173165	Hs.436585	4775	53.1924	81.5722	6.24327	6.27994
1.11333	down	NM_144703	chr20:60709375-60709434	LSM14B	Homo sapiens LSM14B, SCD6 homolog B (S. cerevisiae) (LSM14B), mRNA [NM_144703]	GO:0030529|GO:0007275|GO:0006417	NM_144703	Hs.105379	149986	28.7459	44.4249	5.27417	5.42905
1.25125	down	NR_002771	chr1:64014962-64015021	DLEU2L	Homo sapiens deleted in lymphocytic leukemia 2-like (DLEU2L), non-coding RNA [NR_002771]		NR_002771	Hs.659291	79469	62.7123	119.343	6.49887	6.82224
1.06143	down	NM_031409	chr6:167552098-167552157	CCR6	Homo sapiens chemokine (C-C motif) receptor 6 (CCR6), transcript variant 2, mRNA [NM_031409]	GO:0070098|GO:0005886|GO:0002407|GO:0006928|GO:0007204|GO:0007165|GO:0006955|GO:0006968|GO:0006935|GO:0007186|GO:0005887|GO:0045087|GO:0006959|GO:0004950|GO:0016493|GO:0004872	NM_031409	Hs.46468	1235	1490.73	2502.6	11.1155	11.2015
1.056	down		chr9:127662558-127662499	GOLGA1	golgin A1 [Source:HGNC Symbol;Acc:HGNC:4424] [ENST00000373551]	GO:0005802|GO:0048471|GO:0005794|GO:0032580|GO:0043231|GO:0000042			2800	26.9286	39.1363	5.16803	5.24663
1.51514	down	NM_014915	chr10:27302014-27301955	ANKRD26	Homo sapiens ankyrin repeat domain 26 (ANKRD26), transcript variant 1, mRNA [NM_014915]	GO:0046621|GO:0060259|GO:0005813|GO:0040015|GO:0045599|GO:0046627|GO:0005884|GO:0070373|GO:0042593|GO:0019217	NM_014915	Hs.361041	22852	44.3632	98.7439	5.95864	6.55809
2.13129	down	NR_038842	chr1:37920866-37920807	LINC01137	Homo sapiens long intergenic non-protein coding RNA 1137 (LINC01137), long non-coding RNA [NR_038842]		NR_038842	Hs.380738	728431	57.3611	189.038	6.36864	7.46037
5.57079	down	NM_016095	chr16:85711713-85711654	GINS2	Homo sapiens GINS complex subunit 2 (Psf2 homolog) (GINS2), mRNA [NM_016095]	GO:0005515|GO:0006271|GO:0005654|GO:0000278	NM_016095	Hs.433180	51659	40.8257	344.46	5.83145	8.30934
1.12113	down		chr13:025912864-025912923							28.3618	44.1428	5.25287	5.41783
1.00017	down	NM_006762	chr1:31205902-31205843	LAPTM5	Homo sapiens lysosomal protein transmembrane 5 (LAPTM5), mRNA [NM_006762]	GO:0005887|GO:0006810|GO:0005765|GO:0005764	NM_006762	Hs.371021	7805	7.7264	9.90252	3.25957	3.25982
1.37007	down	AK022058	chr18:8015115-8015174		Homo sapiens cDNA FLJ11996 fis, clone HEMBB1001449. [AK022058]					43.2986	86.9853	5.91919	6.37344
2.09542	down	NM_001003395	chr6:125584445-125584504	TPD52L1	Homo sapiens tumor protein D52-like 1 (TPD52L1), transcript variant 2, mRNA [NM_001003395]	GO:0005515|GO:0048471|GO:0005737|GO:0043281|GO:0046982|GO:0043406|GO:0000086|GO:2001235|GO:0046330|GO:0042803|GO:0042802	NM_001003395	Hs.591347	7164	2300.44	7254.96	11.6984	12.7657
1.34548	down	NM_018109	chr10:30602535-30602476	MTPAP	Homo sapiens mitochondrial poly(A) polymerase (MTPAP), mRNA [NM_018109]	GO:0005515|GO:0006378|GO:0000287|GO:0030145|GO:0005524|GO:0006351|GO:0042803|GO:0002134|GO:0042802|GO:0043231|GO:0005739|GO:0004652|GO:0071044	NM_018109	Hs.173946	55149	305.19	711.476	8.92893	9.35705
1.16573	down		chr14:039839168-039839109							29.013	46.8288	5.28846	5.50968
1.00059	down	NM_001145513	chr7:29963349-29963290	SCRN1	Homo sapiens secernin 1 (SCRN1), transcript variant 1, mRNA [NM_001145513]	GO:0003674|GO:0031965|GO:0005737|GO:0006508|GO:0005634|GO:0006887|GO:0016805	NM_001145513	Hs.520740	9805	15.4983	20.2199	4.30743	4.30828
1.10797	down	NM_153371	chr13:28120442-28120383	LNX2	Homo sapiens ligand of numb-protein X 2 (LNX2), mRNA [NM_153371]	GO:0005515|GO:0051260|GO:0008270|GO:0030165	NM_153371	Hs.132359	222484	174.441	329.828	8.10126	8.24917
1.52018	down	NM_152419	chr8:43056897-43056956	HGSNAT	Homo sapiens heparan-alpha-glucosaminide N-acetyltransferase (HGSNAT), mRNA [NM_152419]	GO:0015019|GO:0016746|GO:0005975|GO:0009405|GO:0006027|GO:0007041|GO:0044281|GO:0016021|GO:0005765|GO:0051259|GO:0030203	NM_152419	Hs.600384	138050	369.752	966.296	9.20491	9.80915
2.43316	down	NM_001747	chr2:85622075-85622016	CAPG	Homo sapiens capping protein (actin filament), gelsolin-like (CAPG), transcript variant 1, mRNA [NM_001747]	GO:0042470|GO:0051016|GO:0006461|GO:0030031|GO:0008290|GO:0005634|GO:0003779|GO:0070062	NM_001747	Hs.516155	822	194.338	801.812	8.26136	9.54419
2.45824	down	NM_000633	chr18:60790782-60790723	BCL2	Homo sapiens B-cell CLL/lymphoma 2 (BCL2), transcript variant alpha, mRNA [NM_000633]	GO:0016248|GO:0005515|GO:0001656|GO:0030308|GO:0001658|GO:0033689|GO:0030307|GO:0010523|GO:0007409|GO:0002020|GO:0009791|GO:0006808|GO:0031069|GO:0018105|GO:0018107|GO:0010039|GO:0014031|GO:0001662|GO:0002326|GO:0033033|GO:0010332|GO:0031625|GO:0000209|GO:0002320|GO:0033077|GO:0031965|GO:0030336|GO:0007565|GO:0010559|GO:0007569|GO:0032469|GO:0009636|GO:0001503|GO:0002931|GO:0005789|GO:0001952|GO:…	NM_000633	Hs.150749	596	6.10082	18.6829	2.89507	4.19269
1.79139	down	NM_005348	chr14:102549512-102549453	HSP90AA1	Homo sapiens heat shock protein 90kDa alpha (cytosolic), class A member 1 (HSP90AA1), transcript variant 2, mRNA [NM_005348]	GO:0005515|GO:0006986|GO:0005886|GO:0050999|GO:0005634|GO:0044281|GO:0045040|GO:0042803|GO:0045429|GO:0042802|GO:0005829|GO:0005739|GO:0034605|GO:0042026|GO:0005737|GO:0000166|GO:0007411|GO:0071682|GO:0000086|GO:0046209|GO:0030235|GO:0051131|GO:0006839|GO:0016887|GO:0070062|GO:0048010|GO:0042470|GO:0030911|GO:0006996|GO:0005576|GO:0005524|GO:0006898|GO:0007165|GO:0016020|GO:0045087|GO:0023026|GO:…	NM_005348	Hs.525600	3320	3909.61	9912.97	12.4075	13.2486
1.73043	down	NM_001282192	chr14:21167969-21168028	RNASE4	Homo sapiens ribonuclease, RNase A family, 4 (RNASE4), transcript variant 4, mRNA [NM_001282192]	GO:0006379|GO:0005576|GO:0004522|GO:0003676|GO:0070062|GO:0009267	NM_001282192	Hs.283749	6038	1026.55	2851.62	10.6105	11.4016
1.16275	down	NM_002552	chr2:148691827-148691768	ORC4	Homo sapiens origin recognition complex, subunit 4 (ORC4), transcript variant 2, mRNA [NM_002552]	GO:0005515|GO:0000808|GO:0005730|GO:0005634|GO:0003688|GO:0015629|GO:0005524|GO:0006260|GO:0000082|GO:0005737|GO:0000166|GO:0006270|GO:0005654|GO:0005664|GO:0000278	NM_002552	Hs.558364	5000	26.19	41.7982	5.12473	5.34228
1.39285	down	NM_002009	chr15:49776810-49776869	FGF7	Homo sapiens fibroblast growth factor 7 (FGF7), mRNA [NM_002009]	GO:0008286|GO:0005515|GO:0010838|GO:0008284|GO:0051549|GO:0010463|GO:0050731|GO:0031069|GO:0060665|GO:0007173|GO:0060501|GO:0051781|GO:0008201|GO:0050679|GO:0048011|GO:0005794|GO:0031532|GO:0048015|GO:0009611|GO:0005576|GO:0005104|GO:0042056|GO:0050918|GO:0007165|GO:0008544|GO:0008543|GO:0034394|GO:0045087|GO:0061033|GO:0008083|GO:0038095|GO:0060445	NM_002009	Hs.567268	2252	18.6586	34.6876	4.59557	5.07361
1.27546	down	NM_144973	chr12:31535725-31535666	DENND5B	Homo sapiens DENN/MADD domain containing 5B (DENND5B), mRNA [NM_144973]	GO:0017112|GO:0005262|GO:0050982|GO:0016020|GO:0032851|GO:0016021	NM_144973	Hs.118166	160518	322.709	713.091	9.00946	9.36047
3.65963	down		chr13:113564794-113564853							5	19.04	2.347	4.2187
1.19668	down	NM_024899	chr18:12674543-12673452	CEP76	Homo sapiens centrosomal protein 76kDa (CEP76), transcript variant 1, mRNA [NM_024899]	GO:0005515|GO:0043234|GO:0005813|GO:0006996|GO:0005814|GO:0000086|GO:0046599|GO:0000278|GO:0005829	NM_024899	Hs.236940	79959	79.4423	147.036	6.86311	7.12215
1.00991	down	NM_018558	chrX:151821469-151821528	GABRQ	Homo sapiens gamma-aminobutyric acid (GABA) A receptor, theta (GABRQ), mRNA [NM_018558]	GO:0005230|GO:0030054|GO:0005886|GO:0004890|GO:0005326|GO:0034707|GO:0007268|GO:0055085|GO:0005254|GO:0043235|GO:0007165|GO:0034220|GO:0005887|GO:0045211|GO:0006836|GO:0004888	NM_018558	Hs.283081	55879	15.185	19.9834	4.27468	4.28891
1.38402	down	NM_000170	chr9:6532808-6532749	GLDC	Homo sapiens glycine dehydrogenase (decarboxylating) (GLDC), mRNA [NM_000170]	GO:0005739|GO:0030170|GO:0009055|GO:0006546|GO:0016829|GO:0004375|GO:0055114	NM_000170	Hs.584238	2731	95.43	212.438	7.16586	7.63472
1.92116	down	NM_001244959	chr9:85863178-85863119	FRMD3	Homo sapiens FERM domain containing 3 (FRMD3), transcript variant 2, mRNA [NM_001244959]	GO:0008092|GO:0005737|GO:0016021|GO:0005856|GO:0019898	NM_001244959	Hs.127535	257019	61.3057	181.939	6.46214	7.40411
1.04945	down	NM_032587	chr5:40843751-40843810	CARD6	Homo sapiens caspase recruitment domain family, member 6 (CARD6), mRNA [NM_032587]	GO:0006915|GO:0042981	NM_032587	Hs.200242	84674	17.2642	23.8046	4.47735	4.54699
1.03478	down	XR_132607	chr16:25080025-25080084	LOC283887	PREDICTED: Homo sapiens uncharacterized LOC283887 (LOC283887), misc_RNA [XR_132607]		XR_132607	Hs.652665	283887	48.5744	74.0129	6.09819	6.14752
1.17607	down	NM_020175	chr19:5785214-5785155	DUS3L	Homo sapiens dihydrouridine synthase 3-like (S. cerevisiae) (DUS3L), transcript variant 1, mRNA [NM_020175]	GO:0050660|GO:0017150|GO:0046872|GO:0055114	NM_020175	Hs.284297	56931	272.701	555.597	8.76014	8.99412
1.06555	down	NM_153698	chr9:99404109-99404050	AAED1	Homo sapiens AhpC/TSA antioxidant enzyme domain containing 1 (AAED1), mRNA [NM_153698]		NM_153698	Hs.44640	195827	106.629	186.209	7.34546	7.43706
1.23725	down	NM_020863	chr8:135490097-135490038	ZFAT	Homo sapiens zinc finger and AT hook domain containing (ZFAT), transcript variant 1, mRNA [NM_020863]	GO:0001077|GO:0060712|GO:0002244|GO:0045944|GO:0005634|GO:0003677|GO:0046872|GO:0006351|GO:0005829	NM_020863	Hs.446172	57623	196.367	415.421	8.27525	8.58238
1.00255	down	NM_015163	chr14:51448600-51448541	TRIM9	Homo sapiens tripartite motif containing 9 (TRIM9), transcript variant 1, mRNA [NM_015163]	GO:0004842|GO:0016567|GO:0030054|GO:0016874|GO:0016079|GO:0030425|GO:0042803|GO:0008021|GO:0035544|GO:0005737|GO:0045955|GO:0000149|GO:0043161|GO:0008270|GO:0005856	NM_015163	Hs.654750	114088	24.3425	33.0466	5.00677	5.01045
1.45706	down	NM_001282659	chr11:11901729-11901788	USP47	Homo sapiens ubiquitin specific peptidase 47 (USP47), transcript variant 1, mRNA [NM_001282659]	GO:0005515|GO:0043066|GO:0004843|GO:0030307|GO:0042493|GO:0005634|GO:0006974|GO:0004197|GO:0005737|GO:0034644|GO:0010972|GO:0071987|GO:0061136|GO:0006284|GO:0035520|GO:0043161|GO:0043154|GO:0045892|GO:0019005	NM_001282659	Hs.577256	55031	24.2142	47.8519	4.99892	5.54198
4.91688	down	NM_138290	chr7:87459421-87459480	RUNDC3B	Homo sapiens RUN domain containing 3B (RUNDC3B), transcript variant 1, mRNA [NM_138290]		NM_138290	Hs.411488	154661	14.5314	95.3996	4.20923	6.50697
2.43169	down	NM_018254	chr1:211489128-211489187	RCOR3	Homo sapiens REST corepressor 3 (RCOR3), transcript variant 4, mRNA [NM_018254]	GO:0005515|GO:0006355|GO:0003682|GO:0005634|GO:0003677|GO:0006351	NM_018254	Hs.356399	55758	36.0938	127.475	5.63633	6.91829
1.2322	down	NM_002031	chr6:116263245-116263186	FRK	Homo sapiens fyn-related Src family tyrosine kinase (FRK), mRNA [NM_002031]	GO:0005515|GO:0008285|GO:0030036|GO:0005102|GO:0005634|GO:0005524|GO:0030154|GO:0031234|GO:0005622|GO:0005737|GO:0016477|GO:0045087|GO:0042127|GO:0006468|GO:0038083|GO:0004715|GO:0007169|GO:0070062	NM_002031	Hs.89426	2444	38.664	68.7837	5.74467	6.04591
1.72623	down	NM_001316	chr20:47712950-47713009	CSE1L	Homo sapiens CSE1 chromosome segregation 1-like (yeast) (CSE1L), transcript variant 1, mRNA [NM_001316]	GO:0005515|GO:0005737|GO:0016020|GO:0008283|GO:0008536|GO:0006611|GO:0006915|GO:0005654|GO:0005634|GO:0008262|GO:0070062	NM_001316	Hs.90073	1434	862.616	2460.02	10.3842	11.1718
1.22987	down	NM_007018	chr9:123858822-123860703	CNTRL	Homo sapiens centriolin (CNTRL), mRNA [NM_007018]	GO:0005515|GO:0005813|GO:0005737|GO:0006996|GO:0016020|GO:0000086|GO:0000278|GO:0051301|GO:0005829	NM_007018	Hs.653263	11064	28.668	48.8196	5.27009	5.56859
1.31984	down	NM_001012264	chr14:21501049-21500990	RNASE13	Homo sapiens ribonuclease, RNase A family, 13 (non-active) (RNASE13), mRNA [NM_001012264]	GO:0005576|GO:0003676	NM_001012264	Hs.666729	440163	492.627	1098.22	9.59267	9.99303
1.10199	down	NM_001184889	chr15:23005425-23005366	NIPA2	Homo sapiens non imprinted in Prader-Willi/Angelman syndrome 2 (NIPA2), transcript variant 5, mRNA [NM_001184889]	GO:0015693|GO:0005886|GO:0015095|GO:0016021|GO:0005769	NM_001184889	Hs.591003	81614	1353.46	2367.37	10.987	11.1271
1.31294	down	NM_052860	chr5:150274493-150274434	ZNF300	Homo sapiens zinc finger protein 300 (ZNF300), transcript variant 2, mRNA [NM_052860]	GO:0005515|GO:0006355|GO:0003700|GO:0005634|GO:0003677|GO:0046872|GO:0006351	NM_052860	Hs.134885	91975	40.2619	77.2159	5.80935	6.20215
1.94558	down	NM_018179	chr12:14650947-14651006	ATF7IP	Homo sapiens activating transcription factor 7 interacting protein (ATF7IP), transcript variant 2, mRNA [NM_018179]	GO:0005515|GO:0005667|GO:0045898|GO:0006200|GO:0003714|GO:0006325|GO:0005634|GO:0000122|GO:0006351|GO:0006306|GO:0005737|GO:0016032|GO:0005654|GO:0045893|GO:0045892|GO:0016887	NM_018179	Hs.591151	55729	52.0496	152.153	6.20992	7.17012
1.35223	down	NM_017570	chr8:145106261-145106202	OPLAH	Homo sapiens 5-oxoprolinase (ATP-hydrolysing) (OPLAH), mRNA [NM_017570]	GO:0006805|GO:0017168|GO:0006750|GO:0044281|GO:0005524|GO:0005829	NM_017570	Hs.305882	26873	169.309	390.311	8.05479	8.49014
1.24198	down	NM_032852	chr1:63329990-63330049	ATG4C	Homo sapiens autophagy related 4C, cysteine peptidase (ATG4C), transcript variant 1, mRNA [NM_032852]	GO:0006501|GO:0006995|GO:0000422|GO:0006914|GO:0005576|GO:0051697|GO:0005829|GO:0004197|GO:0005737|GO:0016485|GO:0006612|GO:0006508|GO:0008233|GO:0000045	NM_032852	Hs.7353	84938	85.16	167.324	6.98262	7.29525
1.19389	down	NM_000927	chr7:87138603-87135313	ABCB1	Homo sapiens ATP-binding cassette, sub-family B (MDR/TAP), member 1 (ABCB1), mRNA [NM_000927]	GO:0005515|GO:0005215|GO:0005886|GO:0009986|GO:0042493|GO:0072089|GO:0042626|GO:0042908|GO:0044281|GO:0055085|GO:0005524|GO:0008559|GO:0016020|GO:0000086|GO:0006855|GO:0006810|GO:0016021|GO:0070062	NM_000927	Hs.489033	5243	104.186	202.341	7.31056	7.56623
1.1217	down	NM_000314	chr10:89726025-89726084	PTEN	Homo sapiens phosphatase and tensin homolog (PTEN), mRNA [NM_000314]	GO:0005515|GO:0010997|GO:0042995|GO:0010043|GO:0035335|GO:0035749|GO:0007507|GO:0007173|GO:0007611|GO:0033198|GO:0002902|GO:0007613|GO:0032355|GO:0033032|GO:0021542|GO:0030336|GO:0000287|GO:0019901|GO:0007568|GO:0033555|GO:0014067|GO:0030165|GO:0005161|GO:0007417|GO:0007416|GO:0007270|GO:0008543|GO:0016314|GO:0010975|GO:0035176|GO:0043491|GO:0009898|GO:0005654|GO:0008138|GO:0006644|GO:0019899|GO:…	NM_000314	Hs.500466	5728	464.734	884.406	9.51458	9.68027
4.88868	down	NM_001003954	chr8:124693447-124693388	ANXA13	Homo sapiens annexin A13 (ANXA13), transcript variant 2, mRNA [NM_001003954]	GO:0005886|GO:0042998|GO:0005509|GO:0031210|GO:0042997|GO:0005615|GO:0030154|GO:0005544|GO:0016323|GO:0016324|GO:0001786|GO:0005654|GO:0045121|GO:0070382|GO:0070062	NM_001003954	Hs.181107	312	427.073	3487.24	9.40005	11.6895
1.80136	down	NM_000358	chr5:135399343-135399402	TGFBI	Homo sapiens transforming growth factor, beta-induced, 68kDa (TGFBI), mRNA [NM_000358]	GO:0005515|GO:0005802|GO:0005886|GO:0008283|GO:0005518|GO:0050840|GO:0005578|GO:0005576|GO:0001525|GO:0005615|GO:0005604|GO:0031012|GO:0007162|GO:0005178|GO:0030198|GO:0002062|GO:0007155|GO:0007601|GO:0050896|GO:0070062	NM_000358	Hs.369397	7045	10228.5	25255.8	13.6656	14.5147
1.29957	down	NM_031206	chrX:64732577-64732518	LAS1L	Homo sapiens LAS1-like (S. cerevisiae) (LAS1L), transcript variant 1, mRNA [NM_031206]	GO:0005737|GO:0016020|GO:0005815|GO:0071339|GO:0006364|GO:0005730|GO:0005654	NM_031206	Hs.522675	81887	1417.06	2911.38	11.0478	11.4259
2.75965	down	NM_022126	chr10:126302618-126302677	LHPP	Homo sapiens phospholysine phosphohistidine inorganic pyrophosphate phosphatase (LHPP), transcript variant 1, mRNA [NM_022126]	GO:0008969|GO:0005737|GO:0006470|GO:0000287|GO:0004427|GO:0005654|GO:0005634|GO:0006796|GO:0042803|GO:0005829	NM_022126	Hs.527748	64077	664.001	3038.72	10.0223	11.4868
1.50557	down	NM_006712	chr7:150773779-150773720	FASTK	Homo sapiens Fas-activated serine/threonine kinase (FASTK), transcript variant 1, mRNA [NM_006712]	GO:0005739|GO:0005515|GO:0004674|GO:0043484|GO:0006468|GO:0033867|GO:0097190|GO:0005524	NM_006712	Hs.647094	10922	1720.06	4019.01	11.3141	11.9044
4.33606	down	NM_001039348	chr2:56093847-56093788	EFEMP1	Homo sapiens EGF containing fibulin-like extracellular matrix protein 1 (EFEMP1), transcript variant 2, mRNA [NM_001039348]	GO:0005515|GO:0005154|GO:0006355|GO:0005509|GO:0005578|GO:0005576|GO:0018108|GO:0005615|GO:0031012|GO:0005006|GO:0007173|GO:0030198|GO:0032331|GO:0007601|GO:0008083|GO:0070062	NM_001039348	Hs.76224	2202	76.0582	521.291	6.78967	8.90606
1.01835	down	NR_015401	chr7:44079925-44079984	LINC00957	Homo sapiens long intergenic non-protein coding RNA 957 (LINC00957), transcript variant 2, long non-coding RNA [NR_015401]		NR_015401	Hs.661253	255031	41.4454	60.9265	5.85531	5.88154
1.12438	down	NM_199421	chr14:55516046-55516105	SOCS4	Homo sapiens suppressor of cytokine signaling 4 (SOCS4), transcript variant 1, mRNA [NM_199421]	GO:0035556|GO:0005737|GO:0016567|GO:0007175|GO:0019221|GO:0032436|GO:0004860|GO:0046426|GO:0040008	NM_199421	Hs.744302	122809	403.79	778.285	9.32968	9.49881
1.26947	down	NM_001301061	chr7:72950825-72950766	BCL7B	Homo sapiens B-cell CLL/lymphoma 7B (BCL7B), transcript variant 4, mRNA [NM_001301061]	GO:0008150|GO:0003779|GO:0005575	NM_001301061	Hs.647051	9275	348.867	765.612	9.12969	9.47392
2.15335	down	NM_017878	chr11:63320383-63320324	HRASLS2	Homo sapiens HRAS-like suppressor 2 (HRASLS2), mRNA [NM_017878]	GO:0016042|GO:0005737|GO:0016746|GO:0016787|GO:0016021	NM_017878	Hs.272805	54979	30.6816	94.1711	5.37942	6.48601
1.9774	down	AK001173	chr15:35147853-35147794	AQR	aquarius intron-binding spliceosomal factor [Source:HGNC Symbol;Acc:HGNC:29513] [ENST00000156471]	GO:0005515|GO:0016020|GO:0000398|GO:0005654|GO:0005634|GO:0071013		Hs.510958	9716	267.26	904.241	8.73178	9.71539
2.2	down	NR_026947	chr12:7271213-7271272	C1RL-AS1	Homo sapiens C1RL antisense RNA 1 (C1RL-AS1), long non-coding RNA [NR_026947]		NR_026947	Hs.744212	283314	18.6133	54.5709	4.59089	5.72839
7.66766	down	NM_024893	chr20:24647022-24647081	SYNDIG1	Homo sapiens synapse differentiation inducing 1 (SYNDIG1), mRNA [NM_024893]	GO:0051965|GO:0030054|GO:0014069|GO:0060076|GO:0006886|GO:0042803|GO:0044297|GO:0009607|GO:0043197|GO:0005887|GO:0043198|GO:0031901|GO:0045211|GO:0035254|GO:0097091	NM_024893	Hs.124638	79953	20.6301	221.714	4.75908	7.69786
1.18088	down	NM_003248	chr5:79378905-79378964	THBS4	Homo sapiens thrombospondin 4 (THBS4), mRNA [NM_003248]	GO:0005515|GO:0006986|GO:0034976|GO:0048771|GO:0005783|GO:0005509|GO:0071603|GO:0050731|GO:0005576|GO:0005615|GO:0005604|GO:0031012|GO:0005178|GO:0016529|GO:0034103|GO:0001938|GO:0016525|GO:0090023|GO:0051781|GO:0048266|GO:0008083|GO:0008201|GO:0070062|GO:0051451	NM_003248	Hs.211426	7060	30.0152	49.2422	5.34228	5.58214
1.47786	down	NM_019618	chr2:113743007-113743066	IL36G	Homo sapiens interleukin 36, gamma (IL36G), transcript variant 1, mRNA [NM_019618]	GO:0032755|GO:0005149|GO:0006954|GO:0045087|GO:0019221|GO:0007267|GO:0005615|GO:0005125|GO:0045662	NM_019618	Hs.211238	56300	25.7822	52.0485	5.09981	5.66332
1.41761	down	NM_001863	chr19:36149509-36149568	COX6B1	Homo sapiens cytochrome c oxidase subunit VIb polypeptide 1 (ubiquitous) (COX6B1), mRNA [NM_001863]	GO:0022904|GO:0005739|GO:0005758|GO:0021762|GO:0004129|GO:0005743|GO:0044281|GO:0055085|GO:0044237	NM_001863	Hs.431668	1340	6637.35	12694.5	13.1005	13.6039
1.14484	down	NM_024865	chr12:7948487-7948546	NANOG	Homo sapiens Nanog homeobox (NANOG), transcript variant 1, mRNA [NM_024865]	GO:0008406|GO:0010468|GO:0008284|GO:0003700|GO:0008283|GO:0017145|GO:0001710|GO:0005634|GO:0001714|GO:0030154|GO:0009880|GO:0030514|GO:0045944|GO:0032526|GO:0035019|GO:0006355|GO:0010454|GO:0003714|GO:0005730|GO:0000122|GO:0003677|GO:0006351|GO:0045931|GO:0003682|GO:0019827|GO:0045595|GO:0005654|GO:0001158	NM_024865	Hs.635882	79923	15.6047	23.3097	4.31818	4.51333
1.29638	down	BX537921	chr16:8743278-8743337	METTL22	methyltransferase like 22 [Source:HGNC Symbol;Acc:HGNC:28368] [ENST00000381920]	GO:0008168|GO:0005634|GO:0032259		Hs.593666	79091	46.7108	89.4328	6.03643	6.41092
1.70569	down	NM_007001	chr9:99084331-99083616	SLC35D2	Homo sapiens solute carrier family 35 (UDP-GlcNAc/UDP-glucose transporter), member D2 (SLC35D2), transcript variant 1, mRNA [NM_007001]	GO:0005338|GO:0005975|GO:0008643|GO:0005575|GO:0044281|GO:0055085|GO:0006024|GO:0042339|GO:0008150|GO:0000139|GO:0018146|GO:0009405|GO:0016021|GO:0030203	NM_007001	Hs.494556	11046	74.0027	196.283	6.75142	7.52177
1.61206	down	NM_016263	chr19:3536696-3536755	FZR1	Homo sapiens fizzy/cell division cycle 20 related 1 (Drosophila) (FZR1), transcript variant 2, mRNA [NM_016263]	GO:0005515|GO:0008284|GO:0031965|GO:0045732|GO:0070306|GO:0031572|GO:0090344|GO:0051437|GO:0051436|GO:0031145|GO:0051439|GO:0005829|GO:0051488|GO:0040020|GO:0007067|GO:0006281|GO:0070979|GO:0005680|GO:0005654|GO:0000278|GO:0051301	NM_016263	Hs.413133	51343	157.324	427.69	7.94046	8.62937
1.30357	down	NM_173632	chr19:58268715-58268774	ZNF776	Homo sapiens zinc finger protein 776 (ZNF776), mRNA [NM_173632]	GO:0006355|GO:0005634|GO:0003677|GO:0046872|GO:0006351	NM_173632	Hs.720254	284309	25.4531	45.4005	5.08048	5.46294
1.33901	down	NM_032152	chr19:8555000-8554941	PRAM1	Homo sapiens PML-RARA regulated adaptor molecule 1 (PRAM1), mRNA [NM_032152]	GO:0005515|GO:0008289	NM_032152	Hs.465812	84106	35.2359	67.3858	5.59558	6.01675
1.13073	down	NR_026943	chr21:46711249-46711308	LOC642852	Homo sapiens uncharacterized LOC642852 (LOC642852), long non-coding RNA [NR_026943]		NR_026943	Hs.11637	642852	11.5167	16.827	3.86062	4.03787
1.55597	down	NM_015698	chrX:48970514-48970455	GPKOW	Homo sapiens G patch domain and KOW motifs (GPKOW), mRNA [NM_015698]	GO:0005515|GO:0008150|GO:0003674|GO:0005654|GO:0003676	NM_015698	Hs.503666	27238	575.944	1516.39	9.81483	10.4526
1.08386	down	NM_018931	chr5:140581576-140581635	PCDHB11	Homo sapiens protocadherin beta 11 (PCDHB11), mRNA [NM_018931]	GO:0016339|GO:0005887|GO:0005509|GO:0007268|GO:0016021|GO:0007155|GO:0007416|GO:0007156|GO:0007399	NM_018931	Hs.283084	56125	60.0069	97.8831	6.42897	6.54515
1.87001	down	NM_000518	chr11:5246777-5246718	HBB	Homo sapiens hemoglobin, beta (HBB), mRNA [NM_000518]	GO:0005515|GO:0042542|GO:0072562|GO:0044281|GO:0051291|GO:0070293|GO:0005829|GO:0045429|GO:0030492|GO:0031838|GO:0004601|GO:0050880|GO:0030185|GO:0071682|GO:0042744|GO:0010942|GO:0031720|GO:0070062|GO:0005833|GO:0005506|GO:0005576|GO:0006898|GO:0015671|GO:0070527|GO:0019825|GO:0007596|GO:0008217|GO:0005344|GO:0015701|GO:0055114|GO:0020037	NM_000518	Hs.523443	3043	51.049	143.14	6.17875	7.0818
1.16309	down	NM_001951	chr8:86126199-86126258	E2F5	Homo sapiens E2F transcription factor 5, p130-binding (E2F5), transcript variant 1, mRNA [NM_001951]	GO:0005515|GO:0010467|GO:0005667|GO:0003700|GO:0006367|GO:0005730|GO:0005634|GO:0003677|GO:0006351|GO:0005737|GO:0045944|GO:0030030|GO:0051726|GO:0009887|GO:0005654|GO:0007179|GO:0000278|GO:0008134	NM_001951	Hs.445758	1875	368.721	739.319	9.20069	9.41865
2.50909	down	NM_001243750	chr11:67395469-67395410	NUDT8	Homo sapiens nudix (nucleoside diphosphate linked moiety X)-type motif 8 (NUDT8), transcript variant 1, mRNA [NM_001243750]	GO:0005739|GO:0016787|GO:0008152|GO:0046872	NM_001243750	Hs.433329	254552	463.517	1964.83	9.51188	10.839
1.25834	down	NM_014062	chr16:69776266-69776207	NOB1	Homo sapiens NIN1/RPN12 binding protein 1 homolog (S. cerevisiae) (NOB1), transcript variant 1, mRNA [NM_014062]	GO:0005634|GO:0007601|GO:0046872	NM_014062	Hs.271695	28987	406.501	881.621	9.34101	9.67254
1.30305	down	NM_000320	chr4:17488089-17488030	QDPR	Homo sapiens quinoid dihydropteridine reductase (QDPR), mRNA [NM_000320]	GO:0043005|GO:0006520|GO:0006559|GO:0010288|GO:0051066|GO:0006729|GO:0009055|GO:0070404|GO:0044281|GO:0010044|GO:0070402|GO:0035690|GO:0042803|GO:0005829|GO:0001889|GO:0005739|GO:0034641|GO:0005737|GO:0033762|GO:0004155|GO:0070062|GO:0055114	NM_000320	Hs.75438	5860	215.78	482.348	8.41542	8.79731
1.14766	down	NM_206836	chr6:4116182-4116123	ECI2	Homo sapiens enoyl-CoA delta isomerase 2 (ECI2), transcript variant 2, mRNA [NM_206836]	GO:0005739|GO:0016020|GO:0005782|GO:0004165|GO:0008152|GO:0005102|GO:0005654|GO:0000062|GO:0043231|GO:0009062	NM_206836	Hs.15250	10455	2506.12	4375.97	11.8139	12.0126
1.05866	down	NM_001031	chr19:8387220-8387279	RPS28	Homo sapiens ribosomal protein S28 (RPS28), mRNA [NM_001031]	GO:0010467|GO:0003735|GO:0019083|GO:0006364|GO:0006614|GO:0019058|GO:0015935|GO:0006415|GO:0006412|GO:0006413|GO:0005829|GO:0006414|GO:0005737|GO:0000184|GO:0022627|GO:0016032|GO:0042274|GO:0044267|GO:0070062	NM_001031	Hs.322473	6234	42588.7	61357	15.6246	15.7068
1.75835	down	NM_020894	chr4:1379688-1379747	UVSSA	Homo sapiens UV-stimulated scaffold protein A (UVSSA), mRNA [NM_020894]	GO:0005515|GO:0016567|GO:0006283|GO:0005694|GO:0000993|GO:0009411	NM_020894	Hs.380475	57654	8.45584	18.9883	3.40063	4.21485
1.14525	down	NM_006325	chr12:131360738-131360797	RAN	Homo sapiens RAN, member RAS oncogene family (RAN), transcript variant 1, mRNA [NM_006325]	GO:0005515|GO:0010467|GO:0030036|GO:0007264|GO:0019058|GO:0003924|GO:0007286|GO:0005634|GO:0050681|GO:0044281|GO:0006606|GO:0032092|GO:0005829|GO:0005737|GO:0005643|GO:0034629|GO:0006611|GO:0016032|GO:0007052|GO:0000785|GO:0070062|GO:0042470|GO:0019904|GO:0003713|GO:0006259|GO:0005525|GO:0006184|GO:0007165|GO:0007067|GO:0016020|GO:0003682|GO:0005654|GO:0055037|GO:0045893|GO:0019003|GO:0030521|GO:…	NM_006325	Hs.10842	5901	13942.3	21252.1	14.0679	14.2635
1.12208	down	BC005107	chr21:44337055-44336996		endogenous retrovirus group 48, member 1 [Source:HGNC Symbol;Acc:HGNC:17216] [ENST00000447535]					17.7314	26.264	4.51781	4.68399
1.76201	down	NM_000131	chr13:113773878-113773937	F7	Homo sapiens coagulation factor VII (serum prothrombin conversion accelerator) (F7), transcript variant 1, mRNA [NM_000131]	GO:0005515|GO:0051897|GO:0043627|GO:0005886|GO:0004252|GO:0031100|GO:0005615|GO:0050927|GO:0001948|GO:0006508|GO:0010641|GO:0060416|GO:0030335|GO:0005796|GO:0005509|GO:0005102|GO:0005576|GO:0031982|GO:0002690|GO:0017187|GO:0007596|GO:0030194|GO:0007598|GO:0005788|GO:0007623|GO:0008236|GO:0032571|GO:0044267|GO:0043687	NM_000131	Hs.36989	2155	138.152	407.517	7.73572	8.55294
1.94137	down	NM_198531	chr18:77137941-77138000	ATP9B	Homo sapiens ATPase, class II, type 9B (ATP9B), mRNA [NM_198531]	GO:0005802|GO:0048471|GO:0000287|GO:0005886|GO:0006890|GO:0005524|GO:0045332|GO:0006897|GO:0004012|GO:0008152|GO:0072600|GO:0016021|GO:0005768	NM_198531	Hs.465475	374868	160.839	530.735	7.97361	8.93068
1.20791	down	NM_018699	chr4:121616308-121616249	PRDM5	Homo sapiens PR domain containing 5 (PRDM5), transcript variant 1, mRNA [NM_018699]	GO:0005515|GO:0016575|GO:0044212|GO:0008168|GO:0005634|GO:0000122|GO:0000978|GO:0006351|GO:0046872|GO:0043565|GO:0001078|GO:0070491|GO:0000278|GO:0045892|GO:0051567	NM_018699	Hs.666782	11107	11.4711	17.801	3.85345	4.12596
2.05561	down	NM_015866	chr1:14113806-14113865	PRDM2	Homo sapiens PR domain containing 2, with ZNF domain (PRDM2), transcript variant 2, mRNA [NM_015866]	GO:0006355|GO:0005794|GO:0003700|GO:0034968|GO:0008270|GO:0005634|GO:0003677|GO:0006351|GO:0018024	NM_015866	Hs.371823	7799	47.3664	144.451	6.0575	7.09707
1.03684	down	NM_001040057	chr7:92191489-92191430	FAM133B	Homo sapiens family with sequence similarity 133, member B (FAM133B), transcript variant 2, mRNA [NM_001040057]		NM_001040057	Hs.489105	257415	90.2128	147.956	7.07876	7.13095
1.618	down	NM_000038	chr5:112180822-112180881	APC	Homo sapiens adenomatous polyposis coli (APC), transcript variant 3, mRNA [NM_000038]	GO:0005515|GO:0008017|GO:0009798|GO:0060041|GO:0051171|GO:0008013|GO:0030877|GO:0048538|GO:0031122|GO:0035371|GO:0007409|GO:0070830|GO:0051010|GO:0031274|GO:0051781|GO:0001942|GO:0005813|GO:0033077|GO:0045296|GO:0030335|GO:0045295|GO:0019901|GO:0000281|GO:0030027|GO:0045785|GO:0000776|GO:0005654|GO:0005923|GO:0060770|GO:0007094|GO:0005881|GO:0051276|GO:0045732|GO:0008285|GO:0005886|GO:0042483|GO:…	NM_000038	Hs.158932	324	28.9715	65.4993	5.28612	5.98034
1.11253	down	NM_024941	chr5:64961513-64961572	TRAPPC13	Homo sapiens trafficking protein particle complex 13 (TRAPPC13), transcript variant 2, mRNA [NM_024941]	GO:0005515	NM_024941	Hs.591760	80006	167.554	317.291	8.03822	8.19206
1.40974	down	NM_152600	chr19:56088952-56088893	ZNF579	Homo sapiens zinc finger protein 579 (ZNF579), mRNA [NM_152600]	GO:0006355|GO:0005634|GO:0003677|GO:0046872|GO:0006351	NM_152600	Hs.112529	163033	1541.36	3401.99	11.1598	11.6552
1.97776	down		chr12:4208461-4208520		heat shock 70kDa protein 8 pseudogene 5 [Source:HGNC Symbol;Acc:HGNC:44920] [ENST00000456928]					259.547	878.02	8.68422	9.66809
1.10344	down	NM_022170	chr7:73611194-73611253	EIF4H	Homo sapiens eukaryotic translation initiation factor 4H (EIF4H), transcript variant 1, mRNA [NM_022170]	GO:0005515|GO:0010467|GO:0048471|GO:0016281|GO:0003723|GO:0003743|GO:0006412|GO:0006413|GO:0005829|GO:0019953|GO:0048589|GO:0000166|GO:0016020|GO:0006446|GO:0016032|GO:0044267|GO:0008135	NM_022170	Hs.520943	7458	12967.6	19186.7	13.9778	14.1198
1.28549	down	NR_024872	chr9:37877631-37877572	SLC25A51	Homo sapiens solute carrier family 25, member 51 (SLC25A51), transcript variant 2, non-coding RNA [NR_024872]	GO:0006810|GO:0005743|GO:0016021	NR_024872	Hs.634120	92014	2702.81	5228.11	11.9126	12.2749
1.17537	down	NM_014508	chr22:39414287-39414346	APOBEC3C	Homo sapiens apolipoprotein B mRNA editing enzyme, catalytic polypeptide-like 3C (APOBEC3C), mRNA [NM_014508]	GO:0016814|GO:0005515|GO:0051607|GO:0005737|GO:0009972|GO:0045087|GO:0080111|GO:0016032|GO:0008270|GO:0005634|GO:0010529|GO:0045071	NM_014508	Hs.441124	27350	49.0378	85.3932	6.11289	6.346
3.26679	down	NM_003686	chr1:242048717-242048776	EXO1	Homo sapiens exonuclease 1 (EXO1), transcript variant 3, mRNA [NM_003686]	GO:0005515|GO:0051321|GO:0035312|GO:0008409|GO:0090305|GO:0045190|GO:0051908|GO:0005634|GO:0006310|GO:0016446|GO:0003677|GO:0046872|GO:0004527|GO:0006281|GO:0045145|GO:0004523|GO:0043566|GO:0048256|GO:0005654|GO:0006298|GO:0000737|GO:0000738|GO:0002455	NM_003686	Hs.498248	9156	68.5478	352.487	6.63336	8.34123
3.23874	down	NM_054024	chr14:39716981-39717040	MIA2	Homo sapiens melanoma inhibitory activity 2 (MIA2), mRNA [NM_054024]	GO:0042632|GO:0070328|GO:0005576|GO:0070971	NM_054024	Hs.287694	117153	150.959	816.255	7.8757	9.57113
1.45492	down	NM_031500	chr5:140189110-140189169	PCDHA4	Homo sapiens protocadherin alpha 4 (PCDHA4), transcript variant 2, mRNA [NM_031500]	GO:0005887|GO:0005509|GO:0007155|GO:0007156|GO:0007399	NM_031500	Hs.199343	56144	19.4365	37.8587	4.6606	5.20154
1.01799	down		chr9:136104147-136104088	XLOC_l2_015399	BROAD Institute lincRNA (XLOC_l2_015399), lincRNA [TCONS_l2_00029619]					16.447	21.9684	4.40035	4.42607
1.28888	down	NR_036575	chr19:18360830-18360771	LOC729966	Homo sapiens uncharacterized LOC729966 (LOC729966), non-coding RNA [NR_036575]		NR_036575	Hs.710873	729966	7.72369	12.6503	3.25913	3.62525
1.3003	down	NM_022826	chr2:160623821-160623880	MARCH7	Homo sapiens membrane-associated ring finger (C3HC4) 7, E3 ubiquitin protein ligase (MARCH7), transcript variant 2, mRNA [NM_022826]	GO:0016567|GO:0016874|GO:0008270	NM_022826	Hs.529272	64844	242.214	543.74	8.58497	8.96381
2.13234	down	NM_153819	chr11:64508476-64508420	RASGRP2	Homo sapiens RAS guanyl releasing protein 2 (calcium and DAG-regulated) (RASGRP2), transcript variant 2, mRNA [NM_153819]	GO:0043005|GO:0030054|GO:0005886|GO:0005509|GO:0045202|GO:0030168|GO:0007265|GO:0032587|GO:0032854|GO:0001558|GO:0005829|GO:0008289|GO:0019992|GO:0005085|GO:0007165|GO:0007596|GO:0071277	NM_153819	Hs.99491	10235	47.8107	151.977	6.07525	7.16769
1.39576	down	AK054872	chr7:99752106-99752047	C7orf43	chromosome 7 open reading frame 43 [Source:HGNC Symbol;Acc:HGNC:25604] [ENST00000448720]			Hs.533139	55262	103.326	235.045	7.29557	7.77663
1.34156	down	NM_006432	chr14:74946813-74946754	NPC2	Homo sapiens Niemann-Pick disease, type C2 (NPC2), mRNA [NM_006432]	GO:0042632|GO:0005515|GO:0033344|GO:0005783|GO:0019747|GO:0030301|GO:0009615|GO:0005764|GO:0015914|GO:0015485|GO:0046836|GO:0019899|GO:0032367|GO:0070062|GO:0008203|GO:0032366	NM_006432	Hs.433222	10577	589.49	1332.32	9.848	10.2719
1.1444	down	NM_020654	chr3:101043356-101043297	SENP7	Homo sapiens SUMO1/sentrin specific peptidase 7 (SENP7), transcript variant 1, mRNA [NM_020654]	GO:0005622|GO:0005515|GO:0006508|GO:0005634|GO:0008234	NM_020654	Hs.529551	57337	251.09	493.436	8.63326	8.82785
1.39872	down	NM_001195215	chr1:197479387-197479328	DENND1B	Homo sapiens DENN/MADD domain containing 1B (DENND1B), transcript variant 3, mRNA [NM_001195215]	GO:0017112|GO:0030136|GO:0032851|GO:0015031|GO:0005829	NM_001195215	Hs.745032	163486	108.994	251.275	7.381	7.8651
1.30313	down	NM_025000	chr2:172341501-172341560	DCAF17	Homo sapiens DDB1 and CUL4 associated factor 17 (DCAF17), transcript variant 1, mRNA [NM_025000]	GO:0016567|GO:0005730|GO:0080008|GO:0016021	NM_025000	Hs.659439	80067	128.547	277.47	7.62834	8.01033
1.11859	down	NM_203437	chr2:64819947-64820006	AFTPH	Homo sapiens aftiphilin (AFTPH), transcript variant 1, mRNA [NM_203437]	GO:0005737|GO:0005794|GO:0030276|GO:0030121|GO:0005654|GO:0005634|GO:0015031|GO:0043231|GO:0005829	NM_203437	Hs.655167	54812	176.059	336.79	8.11375	8.27544
2.23153	down	NM_001040058	chr4:88903920-88903979	SPP1	Homo sapiens secreted phosphoprotein 1 (SPP1), transcript variant 1, mRNA [NM_001040058]	GO:0005515|GO:0048471|GO:0007566|GO:0010811|GO:0030593|GO:0050840|GO:0045177|GO:0033280|GO:0005576|GO:0042995|GO:0048545|GO:0005125|GO:0005615|GO:0031214|GO:0001649|GO:0048685|GO:0046697|GO:0006954|GO:0022617|GO:0045780|GO:0030198|GO:0007155|GO:0070062	NM_001040058	Hs.313	6696	3612.97	11626	12.3047	13.4627
1.02319	down	NM_207401	chr1:247275358-247275299	C1orf229	Homo sapiens chromosome 1 open reading frame 229 (C1orf229), mRNA [NM_207401]		NM_207401	Hs.456511	388759	441.571	770.486	9.4492	9.48227
1.46619	down	NM_138284	chr13:21296978-21297037	IL17D	Homo sapiens interleukin 17D (IL17D), mRNA [NM_138284]	GO:0006954|GO:0005615|GO:0005125	NM_138284	Hs.655142	53342	11.4096	21.4966	3.84409	4.39616
1.01558	down	NM_176818	chr12:120894917-120894976	GATC	Homo sapiens glutamyl-tRNA(Gln) amidotransferase, subunit C (GATC), transcript variant 1, mRNA [NM_176818]	GO:0005739|GO:0032543|GO:0050567|GO:0070681|GO:0030956|GO:0006450|GO:0005524	NM_176818	Hs.706889	283459	86.8268	138.039	7.01292	7.03522
2.99301	down	NM_015288	chr5:133918544-133918603	JADE2	Homo sapiens jade family PHD finger 2 (JADE2), transcript variant 3, mRNA [NM_015288]	GO:0043981|GO:0043983|GO:0043982|GO:0043966|GO:0043984|GO:0000123|GO:0008270|GO:0005654|GO:0060395|GO:0070062	NM_015288	Hs.732155	23338	43.4654	194.467	5.9261	7.5077
1.07165	down	NM_000304	chr17:15133267-15133208	PMP22	Homo sapiens peripheral myelin protein 22 (PMP22), transcript variant 1, mRNA [NM_000304]	GO:0005515|GO:0008219|GO:0008285|GO:0005886|GO:0043218|GO:0007422|GO:0032060|GO:0010977|GO:0007268|GO:0016021|GO:0005923|GO:0032288	NM_000304	Hs.372031	5376	2342.55	3802.67	11.7186	11.8184
3.97358	down	NM_138813	chr19:1782142-1782083	ATP8B3	Homo sapiens ATPase, aminophospholipid transporter, class I, type 8B, member 3 (ATP8B3), transcript variant 1, mRNA [NM_138813]	GO:0005794|GO:0000287|GO:0005886|GO:0005783|GO:0008152|GO:0004012|GO:0007030|GO:0016021|GO:0007339|GO:0005524|GO:0002080|GO:0045332	NM_138813	Hs.306212	148229	46.3063	278.315	6.02348	8.01391
1.01713	down	NM_006244	chr11:64701663-64701722	PPP2R5B	Homo sapiens protein phosphatase 2, regulatory subunit B', beta (PPP2R5B), mRNA [NM_006244]	GO:0005515|GO:0005737|GO:0008601|GO:0000159|GO:0006987|GO:0044267|GO:0030968|GO:0005829	NM_006244	Hs.75199	5526	79.4808	124.889	6.86427	6.88877
7.75016	down	NM_207310	chr2:130897033-130896974	CCDC74B	Homo sapiens coiled-coil domain containing 74B (CCDC74B), transcript variant 1, mRNA [NM_207310]		NM_207310	Hs.29383	91409	60.2679	725.438	6.43574	9.38996
1.03204	down	NM_130794	chr20:23431212-23431153	CST11	Homo sapiens cystatin 11 (CST11), transcript variant 1, mRNA [NM_130794]	GO:0010951|GO:0005737|GO:0004869|GO:0005634|GO:0042742	NM_130794	Hs.128100	140880	22.8595	32.0339	4.91616	4.96166
2.35559	down	NR_003683	chr2:73899939-73899998	ALMS1P	Homo sapiens Alstrom syndrome 1 pseudogene (ALMS1P), non-coding RNA [NR_003683]	GO:0016197|GO:0051492	NR_003683	Hs.745426	200420	11.114	33.8149	3.80478	5.04086
1.11441	down	NM_017656	chr19:9759781-9759722	ZNF562	Homo sapiens zinc finger protein 562 (ZNF562), transcript variant 3, mRNA [NM_017656]	GO:0006355|GO:0005634|GO:0003677|GO:0046872|GO:0006351	NM_017656	Hs.371107	54811	353.636	684.434	9.14713	9.30341
2.12861	down	NM_182947	chr12:58010715-58010774	ARHGEF25	Homo sapiens Rho guanine nucleotide exchange factor (GEF) 25 (ARHGEF25), transcript variant 1, mRNA [NM_182947]	GO:0005886|GO:0032321|GO:0030016|GO:0005089|GO:0030017|GO:0005829	NM_182947	Hs.61581	115557	27.9194	83.5813	5.22377	6.31368
1.51217	down	NM_014721	chr6:144146229-144146288	PHACTR2	Homo sapiens phosphatase and actin regulator 2 (PHACTR2), transcript variant 3, mRNA [NM_014721]	GO:0005515|GO:0004864|GO:0003779|GO:0043086	NM_014721	Hs.102471	9749	145.998	373.824	7.82553	8.42215
1.32515	down	NM_000992	chr3:52028003-52027944	RPL29	Homo sapiens ribosomal protein L29 (RPL29), mRNA [NM_000992]	GO:0010467|GO:0003735|GO:0007566|GO:0019083|GO:0003723|GO:0006614|GO:0019058|GO:0006415|GO:0006412|GO:0006413|GO:0005829|GO:0006414|GO:0000184|GO:0016020|GO:0016032|GO:0022625|GO:0044267|GO:0008201	NM_000992	Hs.425125	6159	5436.6	9862.98	12.8383	13.2444
3.00962	down	NM_014650	chr19:52536848-52536789	ZNF432	Homo sapiens zinc finger protein 432 (ZNF432), mRNA [NM_014650]	GO:0006355|GO:0003700|GO:0005634|GO:0003677|GO:0046872|GO:0006351	NM_014650	Hs.655934	9668	8.60514	33.0763	3.42232	5.0119
1.71665	down	NM_012432	chr1:150937122-150937181	SETDB1	Homo sapiens SET domain, bifurcated 1 (SETDB1), transcript variant 2, mRNA [NM_012432]	GO:0005515|GO:0000790|GO:0005886|GO:0001833|GO:0006325|GO:0005634|GO:0000122|GO:0003677|GO:0006351|GO:0043231|GO:0018024|GO:0060348|GO:0005737|GO:0036124|GO:0005654|GO:0008270	NM_012432	Hs.643565	9869	748.69	2143.31	10.1825	10.9621
1.00039	down	NM_017460	chr7:99354663-99354604	CYP3A4	Homo sapiens cytochrome P450, family 3, subfamily A, polypeptide 4 (CYP3A4), transcript variant 1, mRNA [NM_017460]	GO:0006629|GO:0006706|GO:0034875|GO:0006805|GO:0017144|GO:0030343|GO:0070989|GO:0044281|GO:0050649|GO:0047638|GO:0043231|GO:0004497|GO:0005737|GO:0009822|GO:0070576|GO:0016712|GO:0005496|GO:0008202|GO:0046483|GO:0005506|GO:0042359|GO:0008395|GO:0008209|GO:0033780|GO:0016098|GO:0042737|GO:0019825|GO:0042738|GO:0050591|GO:0005789|GO:0016491|GO:0016021|GO:0019899|GO:0055114|GO:0020037	NM_017460	Hs.728751	1576	552.533	931.065	9.75486	9.75542
1.26802	down	NM_004925	chr9:33442956-33442897	AQP3	Homo sapiens aquaporin 3 (Gill blood group) (AQP3), mRNA [NM_004925]	GO:0005215|GO:0005886|GO:0034219|GO:0009992|GO:0033280|GO:0002684|GO:0070295|GO:0016323|GO:0045616|GO:0005737|GO:0034220|GO:0005911|GO:0015250|GO:0015793|GO:0006810|GO:0042476|GO:0015204|GO:0006833|GO:0015254|GO:0032526|GO:0007588|GO:0055085|GO:0003091|GO:0051592|GO:0005887|GO:0016021|GO:0071918	NM_004925	Hs.234642	360	38.3487	70.2866	5.7338	6.07638
1.26266	down	NM_002668	chrX:49029760-49029819	PLP2	Homo sapiens proteolipid protein 2 (colonic epithelium-enriched) (PLP2), mRNA [NM_002668]	GO:0005515|GO:0005886|GO:0005783|GO:0015075|GO:0019221|GO:0019956|GO:0034220|GO:0006935|GO:0016020|GO:0005789|GO:0016021|GO:0006811|GO:0070062	NM_002668	Hs.77422	5355	314.004	687.472	8.97332	9.30979
1.46676	down	NM_018439	chr18:22033169-22033228	IMPACT	Homo sapiens impact RWD domain protein (IMPACT), mRNA [NM_018439]	GO:0008150|GO:0003674|GO:0005737|GO:0006446|GO:0001933|GO:0005575	NM_018439	Hs.515317	55364	97.5646	230.982	7.20019	7.75282
1.24979	down	NM_015646	chr12:69054183-69054242	RAP1B	Homo sapiens RAP1B, member of RAS oncogene family (RAP1B), transcript variant 1, mRNA [NM_015646]	GO:0005515|GO:0005886|GO:0008283|GO:0030033|GO:0003924|GO:0032403|GO:0005829|GO:0005622|GO:0005911|GO:0061028|GO:0070374|GO:0070062|GO:0005811|GO:2000301|GO:0032486|GO:2000114|GO:0030168|GO:0005525|GO:0006184|GO:0016020|GO:0045955|GO:0007596|GO:0045121|GO:0019003|GO:0071320	NM_015646	Hs.369920	5908	3017.32	5612.37	12.0712	12.3928
2.05902	down	NM_000899	chr12:88886712-88886653	KITLG	Homo sapiens KIT ligand (KITLG), transcript variant b, mRNA [NM_000899]	GO:0005515|GO:0033026|GO:0005886|GO:0008283|GO:0001755|GO:0050731|GO:0046579|GO:0005615|GO:0035234|GO:0005737|GO:0007173|GO:0043406|GO:0045636|GO:0007155|GO:0005856|GO:0035162|GO:0048011|GO:0048015|GO:0045740|GO:0005576|GO:0005125|GO:0097192|GO:0007165|GO:0008543|GO:0045087|GO:0002763|GO:0016021|GO:0008083|GO:0070668|GO:0005173|GO:0008584|GO:0038095	NM_000899	Hs.1048	4254	193.597	682.021	8.2554	9.29736
2.53491	down	NM_172250	chr4:146579784-146579843	MMAA	Homo sapiens methylmalonic aciduria (cobalamin deficiency) cblA type (MMAA), mRNA [NM_172250]	GO:0009236|GO:0009235|GO:0006635|GO:0016787|GO:0006766|GO:0005759|GO:0019626|GO:0006767|GO:0044281|GO:0005525|GO:0044255	NM_172250	Hs.452864	166785	20.7943	72.1122	4.77137	6.1133
1.07083	down	AK055411	chr18:75900753-75900812		Homo sapiens cDNA FLJ30849 fis, clone FEBRA2002882. [AK055411]			Hs.531297		238.921	438.072	8.56643	8.66515
1.06871	down	NM_001040118	chr11:72397168-72397109	ARAP1	Homo sapiens ArfGAP with RhoGAP domain, ankyrin repeat and PH domain 1 (ARAP1), transcript variant 3, mRNA [NM_001040118]	GO:0005515|GO:0005802|GO:0051056|GO:0030037|GO:0005794|GO:0005886|GO:0007264|GO:0008360|GO:0005547|GO:0051491|GO:0031410|GO:0031702|GO:0005100|GO:0005829|GO:0051497|GO:0008060|GO:0032312|GO:0032580|GO:0043089|GO:0001921|GO:0008270|GO:0051270	NM_001040118	Hs.503165	116985	91.7051	155.273	7.10274	7.1986
1.23986	down	XM_005263166	chr4:119631543-119631602	METTL14	methyltransferase like 14 [Source:HGNC Symbol;Acc:HGNC:29330] [ENST00000388822]	GO:0061157|GO:0019827|GO:0003723|GO:0080009|GO:0005654|GO:0005634|GO:0016422	XM_005263166	Hs.657806	57721	166.671	351.379	8.02613	8.3363
1.07436	down	NM_001207008	chr6:168291553-168291612	MLLT4	Homo sapiens myeloid/lymphoid or mixed-lineage leukemia (trithorax homolog, Drosophila); translocated to, 4 (MLLT4), transcript variant 1, mRNA [NM_001207008]	GO:0005515|GO:0030054|GO:0005886|GO:0034329|GO:0007267|GO:0045177|GO:0032854|GO:0008022|GO:0045216|GO:0005829|GO:0007165|GO:0005737|GO:0005913|GO:0005911|GO:0005654|GO:0007155|GO:0050839|GO:0017016|GO:0034332	NM_001207008	Hs.614974	4301	29.9858	44.8276	5.34048	5.44395
1.73982	down	XR_429106	chr12:94671645-94671586	CEP83	PREDICTED: Homo sapiens coiled-coil domain containing 41 (CCDC41), transcript variant X4, misc_RNA [XR_429106]	GO:0005515|GO:0042384|GO:0003674|GO:0006996|GO:0005794|GO:0005814|GO:0071539|GO:0048278|GO:0005829	XR_429106		51134	7.44515	16.395	3.19679	3.99572
1.09577	down	NM_001011663	chr10:105063057-105062998	PCGF6	Homo sapiens polycomb group ring finger 6 (PCGF6), transcript variant 1, mRNA [NM_001011663]	GO:0035102|GO:0031519|GO:0005515|GO:0003700|GO:0000977|GO:0008270|GO:0005634|GO:0000122|GO:0045892|GO:0003677|GO:0001227|GO:0006351	NM_001011663	Hs.335808	84108	240.321	451.959	8.5757	8.70766
1.17149	down	NM_152373	chr1:41007295-41007354	ZNF684	Homo sapiens zinc finger protein 684 (ZNF684), mRNA [NM_152373]	GO:0006355|GO:0005634|GO:0003677|GO:0046872|GO:0006351	NM_152373	Hs.524767	127396	30.7545	50.2427	5.38213	5.61047
1.09948	down	NM_018168	chr14:57937011-57936952	C14orf105	Homo sapiens chromosome 14 open reading frame 105 (C14orf105), transcript variant 2, mRNA [NM_018168]		NM_018168	Hs.659706	55195	20.4586	30.3277	4.74773	4.88455
1.335	down	NM_001253790	chr16:4845788-4845847	SMIM22	Homo sapiens small integral membrane protein 22 (SMIM22), transcript variant 1, mRNA [NM_001253790]	GO:0016021	NM_001253790	Hs.390599	440335	23.5065	42.7823	4.95723	5.37407
1.67866	down	NM_023018	chr1:1685079-1685020	NADK	Homo sapiens NAD kinase (NADK), transcript variant 1, mRNA [NM_023018]	GO:0016310|GO:0006741|GO:0046034|GO:0003951|GO:0006766|GO:0019674|GO:0006767|GO:0044281|GO:0005524|GO:0046872|GO:0005829	NM_023018	Hs.654792	65220	9.95375	21.3286	3.63833	4.38564
1.23723	down	NM_001080432	chr16:54148113-54148172	FTO	Homo sapiens fat mass and obesity associated (FTO), mRNA [NM_001080432]	GO:0001659|GO:0070989|GO:0043734|GO:0005634|GO:0010883|GO:0042245|GO:0035515|GO:0008198|GO:0035553|GO:0035516|GO:0035552|GO:0006307|GO:0016607|GO:0040014|GO:0080111|GO:0070350|GO:0044065|GO:0060612	NM_001080432	Hs.528833	79068	199.202	421.785	8.29844	8.60555
9.54557	down	NM_170589	chr15:40917525-40917584	CASC5	Homo sapiens cancer susceptibility candidate 5 (CASC5), transcript variant 1, mRNA [NM_170589]	GO:0005515|GO:0001675|GO:0001669|GO:0034501|GO:0006334|GO:0005634|GO:0005829|GO:0034080|GO:0005737|GO:0007067|GO:0010923|GO:0071173|GO:0000777|GO:0005654|GO:0000278|GO:0008608|GO:0070062|GO:0051301	NM_170589	Hs.181855	57082	10.6643	134.205	3.7412	6.99604
1.76801	down	NM_003468	chr2:208627844-208627785	FZD5	Homo sapiens frizzled class receptor 5 (FZD5), mRNA [NM_003468]	GO:0005515|GO:0017147|GO:0048471|GO:2000810|GO:0008285|GO:0005886|GO:0060715|GO:0090263|GO:0060670|GO:0044332|GO:0031076|GO:0000578|GO:0045944|GO:0030182|GO:0060716|GO:0060718|GO:0048469|GO:0043507|GO:0008595|GO:0071219|GO:0060070|GO:0031625|GO:0032729|GO:0042813|GO:0033077|GO:0009986|GO:0019901|GO:0004930|GO:0060561|GO:0001525|GO:0031077|GO:0007186|GO:0000139|GO:0031901|GO:0016021|GO:0005923|GO:…	NM_003468	Hs.17631	7855	302.512	917.906	8.91776	9.73989
3.17063	down	NM_033500	chr10:71161158-71161217	HK1	Homo sapiens hexokinase 1 (HK1), transcript variant 5, mRNA [NM_033500]	GO:0005515|GO:0001678|GO:0005975|GO:0097228|GO:0019318|GO:0005741|GO:0044281|GO:0004396|GO:0055085|GO:0005524|GO:0006096|GO:0005829|GO:0008645|GO:0005739|GO:0004340|GO:0008865|GO:0015758|GO:0009405|GO:0046835|GO:0045121|GO:0019158|GO:0051156	NM_033500	Hs.370365	3098	88.2057	450.191	7.03703	8.7018
3.156	down	NM_032581	chr7:22983499-22983440	FAM126A	Homo sapiens family with sequence similarity 126, member A (FAM126A), mRNA [NM_032581]	GO:0008150|GO:0007165|GO:0005737|GO:0005886|GO:0004871	NM_032581	Hs.85603	84668	6.66246	26.37	3.0306	4.68869
1.23456	down	NM_001080441	chr11:118398249-118398308	TTC36	Homo sapiens tetratricopeptide repeat domain 36 (TTC36), mRNA [NM_001080441]		NM_001080441	Hs.653449	143941	291.448	623.79	8.86129	9.16529
1.31097	down	NM_001039887	chr19:36253157-36253216	PROSER3	Homo sapiens proline and serine rich 3 (PROSER3), mRNA [NM_001039887]		NM_001039887	Hs.527982	148137	58.2721	115.531	6.38951	6.78014
1.21317	down	NM_025222	chr3:52289613-52289554	WDR82	Homo sapiens WD repeat domain 82 (WDR82), mRNA [NM_025222]	GO:0005515|GO:0035097|GO:0048188|GO:0003682|GO:0072357|GO:0042800|GO:0000785|GO:0051568	NM_025222	Hs.194110	80335	192.579	399.839	8.24591	8.52469
1.80614	down	NM_007030	chr5:660037-659978	TPPP	Homo sapiens tubulin polymerization promoting protein (TPPP), mRNA [NM_007030]	GO:0008017|GO:0005515|GO:0048471|GO:0046785|GO:0005737|GO:0031334|GO:0015631|GO:0032273|GO:0001578|GO:0005874|GO:0005634	NM_007030	Hs.481466	11076	97.4539	286.163	7.19845	8.05136
1.02447	down	NM_023080	chr8:146280237-146280296	C8orf33	Homo sapiens chromosome 8 open reading frame 33 (C8orf33), mRNA [NM_023080]		NM_023080	Hs.169615	65265	86.972	139.989	7.0171	7.05198
2.61097	down	NM_017880	chr2:70377259-70377200	C2orf42	Homo sapiens chromosome 2 open reading frame 42 (C2orf42), mRNA [NM_017880]	GO:0031965|GO:0005654|GO:0005634	NM_017880	Hs.720049	54980	60.3995	244.075	6.43956	7.82414
2.11292	down	NM_018279	chr12:72097781-72097840	TMEM19	Homo sapiens transmembrane protein 19 (TMEM19), mRNA [NM_018279]	GO:0016021	NM_018279	Hs.644802	55266	126.16	442.244	7.59804	8.67729
2.09508	down	NM_020690	chr5:139928822-139928881	ANKHD1-EIF4EBP3	Homo sapiens ANKHD1-EIF4EBP3 readthrough (ANKHD1-EIF4EBP3), mRNA [NM_020690]		NM_020690	Hs.594084	404734	126.898	440.703	7.60717	8.67417
1.41802	down	NR_023383	chr7:76635087-76641250	DTX2P1-UPK3BP1-PMS2P11	Homo sapiens DTX2P1-UPK3BP1-PMS2P11 readthrough transcribed pseudogene (DTX2P1-UPK3BP1-PMS2P11), non-coding RNA [NR_023383]		NR_023383	Hs.675888	441263	123.968	292.46	7.57534	8.07922
1.19188	down	NM_207325	chr19:32974173-32974232	DPY19L3	Homo sapiens dpy-19-like 3 (C. elegans) (DPY19L3), transcript variant 1, mRNA [NM_207325]	GO:0000030|GO:0018406|GO:0005637|GO:0016021	NM_207325	Hs.194392	147991	26.5173	43.5366	5.14318	5.39641
1.15482	down	XR_429208	chr11:31477853-31455105	IMMP1L	IMP1 inner mitochondrial membrane peptidase-like (S. cerevisiae) [Source:HGNC Symbol;Acc:HGNC:26317] [ENST00000278200]	GO:0005739|GO:0008150|GO:0003674|GO:0006627|GO:0006508|GO:0005743|GO:0008236	XR_429208	Hs.502223	196294	82.5837	148.48	6.92742	7.13508
1.39233	down	NM_003932	chr22:41220550-41220523	ST13	Homo sapiens suppression of tumorigenicity 13 (colon carcinoma) (Hsp70 interacting protein) (ST13), transcript variant 1, mRNA [NM_003932]	GO:0005515|GO:0032564|GO:0019904|GO:0051087|GO:0061084|GO:0032403|GO:0005829|GO:0042802|GO:0043234|GO:0005737|GO:0070389|GO:0006457|GO:0030544|GO:0051260|GO:0051082|GO:0030674|GO:0070062	NM_003932	Hs.712713	6767	1397.09	3093.71	11.0308	11.5083
1.86987	down	NM_021095	chr2:27423111-27423052	SLC5A6	Homo sapiens solute carrier family 5 (sodium/multivitamin and iodide cotransporter), member 6 (SLC5A6), transcript variant 1, mRNA [NM_021095]	GO:0012506|GO:0015887|GO:0005886|GO:0015939|GO:0006768|GO:0006767|GO:0044281|GO:0031526|GO:0055085|GO:0016020|GO:0005887|GO:0006766|GO:0008523|GO:0006810|GO:0015878|GO:0006814	NM_021095	Hs.435735	8884	31.4589	83.9495	5.41797	6.32091
1.01613	down	NM_004849	chr6:106633925-106633866	ATG5	Homo sapiens autophagy related 5 (ATG5), transcript variant 1, mRNA [NM_004849]	GO:0005515|GO:0060047|GO:0051279|GO:0009620|GO:0070257|GO:0005737|GO:2000619|GO:0042311|GO:0002739|GO:0044233|GO:0031397|GO:0000045|GO:0032480|GO:0006995|GO:0006501|GO:0043066|GO:0005776|GO:0000422|GO:0005930|GO:0042493|GO:0006914|GO:0006915|GO:0034045|GO:0016020|GO:0048840|GO:0001974|GO:0019776|GO:0045087|GO:0055015|GO:0034274|GO:2000377|GO:0043687	NM_004849	Hs.486063	9474	543.698	930.182	9.72996	9.75305
1.00832	down	NM_016589	chr3:119242693-119242752	TIMMDC1	Homo sapiens translocase of inner mitochondrial membrane domain containing 1 (TIMMDC1), mRNA [NM_016589]	GO:0005739|GO:0031966|GO:0005654|GO:0016021	NM_016589	Hs.477287	51300	773.215	1302.36	10.2256	10.2376
1.78872	down	NM_005357	chr19:42905725-42905666	LIPE	Homo sapiens lipase, hormone-sensitive (LIPE), mRNA [NM_005357]	GO:0046340|GO:0005515|GO:0005811|GO:0004806|GO:0019901|GO:0044281|GO:0005829|GO:0016042|GO:0005901|GO:0042758|GO:0006468|GO:0019433|GO:0033878|GO:0008203	NM_005357	Hs.656980	3991	131.6	392.827	7.66199	8.50092
1.21539	down	NM_005153	chr16:84778252-84778310	USP10	Homo sapiens ubiquitin specific peptidase 10 (USP10), transcript variant 2, mRNA [NM_005153]	GO:0005515|GO:0016579|GO:0004843|GO:0030330|GO:0006914|GO:0005634|GO:0044325|GO:0004197|GO:0002039|GO:0005737|GO:0006281|GO:0061136|GO:0010506|GO:0043161|GO:0005769	NM_005153	Hs.136778	9100	64.332	119.288	6.54039	6.82182
1.71128	down	NM_017573	chr19:1481487-1481428	PCSK4	Homo sapiens proprotein convertase subtilisin/kexin type 4 (PCSK4), mRNA [NM_017573]	GO:0004252|GO:0006508|GO:0016021|GO:0007340|GO:0007339|GO:0048240|GO:0002080	NM_017573	Hs.46884	54760	103.793	292.432	7.30378	8.07886
1.31094	down	XR_241982	chr6:16763019-16763078	LOC101928433	PREDICTED: Homo sapiens uncharacterized LOC101928433 (LOC101928433), ncRNA [XR_241982]		XR_241982	Hs.408455	101928433	12.4427	20.9922	3.97191	4.36252
1.70955	down	NM_000597	chr2:217529086-217529145	IGFBP2	Homo sapiens insulin-like growth factor binding protein 2, 36kDa (IGFBP2), mRNA [NM_000597]	GO:0005515|GO:0007565|GO:0007584|GO:0042493|GO:0007568|GO:0031994|GO:0031995|GO:0051384|GO:0005576|GO:0031410|GO:0001558|GO:0005615|GO:0032870|GO:0009612|GO:0042104|GO:0007165|GO:0016324|GO:0010226|GO:0043567|GO:0032526|GO:0044267|GO:0032355|GO:0070062	NM_000597	Hs.438102	3485	6128.23	14367.5	12.989	13.7626
1.51097	down	NM_012425	chr10:16633585-16633526	RSU1	Homo sapiens Ras suppressor protein 1 (RSU1), transcript variant 1, mRNA [NM_012425]	GO:0043547|GO:0005515|GO:0007165|GO:2000179|GO:0034329|GO:0010810|GO:0010811|GO:0007265|GO:0005925|GO:0070062|GO:0005829	NM_012425	Hs.524161	6251	13.5077	26.3999	4.09466	4.69013
1.24831	down	NM_024907	chr19:39432700-39432641	FBXO17	Homo sapiens F-box protein 17 (FBXO17), transcript variant 2, mRNA [NM_024907]	GO:0005515|GO:0001948|GO:0019005	NM_024907	Hs.531770	115290	235.142	506.898	8.54131	8.86129
1.31485	down	NM_001291774	chr19:55644255-55644196	TNNT1	Homo sapiens troponin T type 1 (skeletal, slow) (TNNT1), transcript variant 4, mRNA [NM_001291774]	GO:0031014|GO:0045932|GO:0030049|GO:0005861|GO:0003009|GO:0031444|GO:0005523|GO:0005829	NM_001291774	Hs.631558	7138	2777.39	5456.6	11.9543	12.3492
1.29891	down	NM_033378	chr19:49535289-49535348	CGB2	Homo sapiens chorionic gonadotropin, beta polypeptide 2 (CGB2), mRNA [NM_033378]	GO:0005179|GO:0005576	NM_033378	Hs.567650	114336	103.611	218.859	7.30073	7.67803
1.10413	down	NM_001040057	chr7:92190661-92190602	FAM133B	Homo sapiens family with sequence similarity 133, member B (FAM133B), transcript variant 2, mRNA [NM_001040057]		NM_001040057	Hs.489105	257415	336.752	649.202	9.07871	9.22163
1.00997	down	NM_001134434	chr10:73846187-73846128	SPOCK2	Homo sapiens sparc/osteonectin, cwcv and kazal-like domains proteoglycan (testican) 2 (SPOCK2), transcript variant 1, mRNA [NM_001134434]	GO:0019800|GO:0007165|GO:0030198|GO:0010811|GO:0005509|GO:0050840|GO:0005578|GO:0045595|GO:0005539|GO:0007416	NM_001134434	Hs.523009	9806	995.764	1649.8	10.5697	10.584
1.11259	down	NM_003012	chr8:41120220-41120161	SFRP1	Homo sapiens secreted frizzled-related protein 1 (SFRP1), mRNA [NM_003012]	GO:0005515|GO:0001657|GO:0014070|GO:0017147|GO:0030308|GO:0033689|GO:0030307|GO:0050732|GO:0050680|GO:0010564|GO:0005615|GO:0032855|GO:0042802|GO:0005109|GO:0005622|GO:0014034|GO:0006508|GO:0046676|GO:0050679|GO:0030336|GO:0009986|GO:0004930|GO:0001843|GO:0048546|GO:0001649|GO:0045600|GO:0045893|GO:0045892|GO:0001954|GO:0045578|GO:0008284|GO:0008285|GO:0005886|GO:0048147|GO:0030178|GO:0030177|GO:…	NM_003012	Hs.213424	6422	69.1731	117.532	6.6475	6.80142
1.71116	down	NM_133629	chr17:33427686-33427627	RAD51D	Homo sapiens RAD51 paralog D (RAD51D), transcript variant 4, mRNA [NM_133629]	GO:0000400|GO:0005515|GO:0000781|GO:0005813|GO:0043015|GO:0005657|GO:0005634|GO:0003677|GO:0005524|GO:0005737|GO:0006281|GO:0000723|GO:0003697|GO:0000724|GO:0042148|GO:0033063|GO:0008094|GO:0007131	NM_133629	Hs.631757	5892	25.4495	59.6657	5.08004	5.85502
1.11758	down	NM_022071	chr8:19252242-19252301	SH2D4A	Homo sapiens SH2 domain containing 4A (SH2D4A), transcript variant 1, mRNA [NM_022071]	GO:0005515|GO:0005737|GO:0019902|GO:0010923	NM_022071	Hs.303208	63898	117.945	215.751	7.49638	7.65675
2.30219	down	NM_003262	chr3:169715114-169715173	SEC62	Homo sapiens SEC62 homolog (S. cerevisiae) (SEC62), mRNA [NM_003262]	GO:0005791|GO:0016235|GO:0016020|GO:0005783|GO:0008565|GO:0006613|GO:0005789|GO:0006620|GO:0004872|GO:0045111|GO:0016021	NM_003262	Hs.744859	7095	15.4962	46.8334	4.30686	5.50987
1.0875	down	NM_152902	chr1:168169147-168169206	TIPRL	Homo sapiens TOR signaling pathway regulator (TIPRL), transcript variant 1, mRNA [NM_152902]	GO:0005515|GO:0005737|GO:0000077|GO:0034048|GO:0043231	NM_152902	Hs.209431	261726	1395.13	2408.47	11.0289	11.1499
1.03329	down		chr9:045352861-045352802							30.6125	44.2436	5.37533	5.42258
2.59847	down		chr17:16520181-16520162							13.3074	44.993	4.07199	5.44965
1.24522	down	NM_006552	chr11:61960950-61961009	SCGB1D1	Homo sapiens secretoglobin, family 1D, member 1 (SCGB1D1), mRNA [NM_006552]	GO:0046982|GO:0005615	NM_006552	Hs.202686	10648	12.2692	19.6537	3.95395	4.27035
1.82144	down	NM_031925	chr7:75616562-75616503	TMEM120A	Homo sapiens transmembrane protein 120A (TMEM120A), mRNA [NM_031925]	GO:0008150|GO:0003674|GO:0016021|GO:0005575	NM_031925	Hs.488835	83862	157.632	487.041	7.9438	8.80888
1.60281	down	NM_182705	chr17:289939-289880	FAM101B	Homo sapiens family with sequence similarity 101, member B (FAM101B), mRNA [NM_182705]	GO:0005737|GO:0030036|GO:0031005|GO:0001837|GO:0015629	NM_182705	Hs.741149	359845	1094.47	2813.63	10.6976	11.3782
1.36926	down		chr9:93837092-93837033	LOC100129316	Homo sapiens uncharacterized LOC100129316 (LOC100129316), long non-coding RNA [NR_033912]		NR_033912	Hs.458154	100129316	12.6433	22.3499	3.99558	4.44898
1.06188	down	NM_145041	chr17:41370687-41370746	TMEM106A	Homo sapiens transmembrane protein 106A (TMEM106A), transcript variant 2, mRNA [NM_145041]	GO:0008150|GO:0003674|GO:0016021|GO:0070062	NM_145041	Hs.536474	113277	15.438	21.3587	4.30078	4.3874
2.04014	down	NM_015295	chr18:2673319-2674029	SMCHD1	Homo sapiens structural maintenance of chromosomes flexible hinge domain containing 1 (SMCHD1), mRNA [NM_015295]	GO:0001740|GO:0051276|GO:0060821|GO:0005524	NM_015295	Hs.8118	23347	40.4194	121.243	5.81475	6.84342
1.0216	down	NM_032476	chr21:35515227-35515286	MRPS6	Homo sapiens mitochondrial ribosomal protein S6 (MRPS6), mRNA [NM_032476]	GO:0070124|GO:0005515|GO:0070125|GO:0070126|GO:0032543|GO:0006996|GO:0003735|GO:0015935|GO:0005743|GO:0070181|GO:0006412|GO:0005763	NM_032476	Hs.302742	64968	893.826	1522.83	10.4302	10.461
1.30117	down	NM_003914	chr13:37014154-37014213	CCNA1	Homo sapiens cyclin A1 (CCNA1), transcript variant 1, mRNA [NM_003914]	GO:0005515|GO:0019901|GO:0010389|GO:0000079|GO:0007283|GO:0005829|GO:0000082|GO:0007067|GO:0000083|GO:0000086|GO:0015630|GO:0005654|GO:0000278|GO:0007141|GO:0051301	NM_003914	Hs.417050	8900	73.3693	146.878	6.74036	7.12017
1.71454	down	NM_001178000	chr2:209170109-209170168	PIKFYVE	Homo sapiens phosphoinositide kinase, FYVE finger containing (PIKFYVE), transcript variant 4, mRNA [NM_001178000]	GO:0005515|GO:0048471|GO:0034504|GO:0043813|GO:0044281|GO:0046872|GO:0005829|GO:0035556|GO:0005911|GO:0042147|GO:0000285|GO:0006661|GO:0036092|GO:0031410|GO:0005524|GO:0006898|GO:0016308|GO:0032288|GO:0046854|GO:0000139|GO:0031901|GO:0031902|GO:0045121|GO:0006644|GO:0044267|GO:0010008	NM_001178000	Hs.744997	200576	19.7587	45.4745	4.68776	5.46559
4.05852	down	NM_001527	chr6:114257403-114257344	HDAC2	Homo sapiens histone deacetylase 2 (HDAC2), transcript variant 1, mRNA [NM_001527]	GO:0000792|GO:0005515|GO:0010467|GO:0000790|GO:0003700|GO:0005657|GO:0006325|GO:0042220|GO:0034605|GO:0016581|GO:0016580|GO:0031072|GO:0045347|GO:0001103|GO:0043044|GO:0019213|GO:0031492|GO:0001047|GO:0000122|GO:0045786|GO:0000978|GO:0016358|GO:0032922|GO:0033558|GO:0043234|GO:0032967|GO:0035851|GO:0010977|GO:0000980|GO:0005654|GO:0045893|GO:0019899|GO:0045892|GO:0042733|GO:0008134|GO:0006344|GO:…	NM_001527	Hs.3352	3066	6.39007	32.5829	2.96496	4.98591
3.74922	down	NM_031271	chr8:30689830-30689771	TEX15	Homo sapiens testis expressed 15 (TEX15), mRNA [NM_031271]	GO:0034502|GO:0032880|GO:0009566|GO:0030539|GO:0048873|GO:0007283|GO:0007130|GO:0010569|GO:0007140	NM_031271	Hs.458316	56154	5	19.4358	2.347	4.25359
1.66683	down	NM_025054	chr8:67542631-67542572	VCPIP1	Homo sapiens valosin containing protein (p97)/p47 complex interacting protein 1 (VCPIP1), mRNA [NM_025054]	GO:0071108|GO:0007067|GO:0005737|GO:0016567|GO:0004843|GO:0005795|GO:0005783|GO:0016320|GO:0006508|GO:0090168|GO:0035871	NM_025054	Hs.632066	80124	79.3377	206.692	6.86046	7.59756
1.02667	down	XR_430504	chrX:3810701-3810642	LOC729162			XR_430504	Hs.657302	729162	219644	236854	17.8161	17.8541
1.33139	down	NM_031448	chr19:30192602-30192543	C19orf12	Homo sapiens chromosome 19 open reading frame 12 (C19orf12), transcript variant 2, mRNA [NM_031448]	GO:0005739|GO:0031966|GO:0005783|GO:0005789|GO:0016021	NM_031448	Hs.529094	83636	185.024	420.934	8.18893	8.60186
1.07791	down	NM_173595	chr12:56631650-56631591	ANKRD52	Homo sapiens ankyrin repeat domain 52 (ANKRD52), mRNA [NM_173595]	GO:0005515	NM_173595	Hs.524506	283373	782.751	1411.34	10.2405	10.3488
2.06888	down	NM_000410	chr6:26094484-26094543	HFE	Homo sapiens hemochromatosis (HFE), transcript variant 1, mRNA [NM_000410]	GO:0005515|GO:0002474|GO:0048471|GO:0007565|GO:0005886|GO:0042612|GO:0045178|GO:0005102|GO:0010106|GO:0045177|GO:0031410|GO:0060586|GO:0003823|GO:0006879|GO:0006955|GO:0006461|GO:0019882|GO:0005887|GO:0001916|GO:0042605|GO:0042446|GO:0055037|GO:0005769	NM_000410	Hs.233325	3077	17.2772	47.3806	4.4785	5.52735
1.01988	down	AK094938	chr9:43028375-43028316		family with sequence similarity 95, member B1 [Source:HGNC Symbol;Acc:HGNC:32318] [ENST00000592873]			Hs.584289		20.8211	28.4409	4.77371	4.8021
1.16256	down	NM_032424	chr11:105879100-105879041	MSANTD4	Homo sapiens Myb/SANT-like DNA-binding domain containing 4 with coiled-coils (MSANTD4), mRNA [NM_032424]	GO:0005634	NM_032424	Hs.266782	84437	134.808	259.014	7.69671	7.91402
1.92895	down	NM_024958	chr20:335267-335326	NRSN2	Homo sapiens neurensin 2 (NRSN2), mRNA [NM_024958]	GO:0030133|GO:0008150|GO:0003674|GO:0005886|GO:0043025|GO:0016021	NM_024958	Hs.416024	80023	46.925	133.729	6.04319	6.99101
2.97993	down	NM_014802	chr12:22601833-22601774	C2CD5	Homo sapiens C2 calcium-dependent domain containing 5 (C2CD5), transcript variant 6, mRNA [NM_014802]	GO:0032869|GO:0005815|GO:0005886|GO:0005509|GO:0090314|GO:0031340|GO:0032587|GO:0038028|GO:0072659|GO:0006906|GO:0065002|GO:0010828|GO:0005544|GO:2001275|GO:0005737|GO:0005938|GO:0030659	NM_014802	Hs.271014	9847	392.054	1995.55	9.28335	10.8586
1.13719	down	NM_001297565	chr1:46782387-46782446	UQCRH	Homo sapiens ubiquinol-cytochrome c reductase hinge protein (UQCRH), transcript variant 2, mRNA [NM_001297565]	GO:0022904|GO:0009060|GO:0005739|GO:0005746|GO:0008121|GO:0006122|GO:0005743|GO:0044281|GO:0044237|GO:0055114|GO:0006119	NM_001297565	Hs.481571	7388	20877.1	32633.3	14.6587	14.8441
2.4689	down	NR_023389	chr9:98637536-98637477	LINC00476	Homo sapiens long intergenic non-protein coding RNA 476 (LINC00476), transcript variant 2, long non-coding RNA [NR_023389]		NR_023389	Hs.494549	100128782	39.7382	143.807	5.78509	7.08895
3.59717	down	AK307831	chr11:65062111-65063057	POLA2	polymerase (DNA directed), alpha 2, accessory subunit [Source:HGNC Symbol;Acc:HGNC:30073] [ENST00000534785]	GO:0046982|GO:0005658|GO:0003887|GO:0003677|GO:0006260|GO:0003674|GO:0006271|GO:0000082|GO:0005737|GO:0071897|GO:0000723|GO:0006270|GO:0000722|GO:0005654|GO:0000278|GO:0032201|GO:0000060		Hs.201897	23649	7.40017	33.731	3.18921	5.03607
1.69892	down	NM_003838	chr1:74671138-74671197	FPGT	Homo sapiens fucose-1-phosphate guanylyltransferase (FPGT), transcript variant 1, mRNA [NM_003838]	GO:0005737|GO:0047341|GO:0006004|GO:0005525|GO:0003824	NM_003838	Hs.480085	8790	57.0482	147.021	6.35736	7.12197
1.0729	down	NM_212550	chr19:45683104-45683163	BLOC1S3	Homo sapiens biogenesis of lysosomal organelles complex-1, subunit 3 (BLOC1S3), mRNA [NM_212550]	GO:0005515|GO:0030133|GO:0048490|GO:0042493|GO:0001654|GO:0032438|GO:0006892|GO:0030168|GO:0031175|GO:0032402|GO:0005829|GO:0032816|GO:0003674|GO:0031083|GO:0033299|GO:0043473|GO:0035646|GO:0061024|GO:0060155|GO:0008089	NM_212550	Hs.103902	388552	12.4156	17.1773	3.97005	4.07157
1.15622	down		chr3:147227891-147227950	lnc-ZIC1-1	LNCipedia lincRNA (lnc-ZIC1-1), lincRNA [lnc-ZIC1-1:1]					14.8361	22.3236	4.23858	4.448
5.33796	down	NR_026979	chr15:69863175-69863234	LOC145837	Homo sapiens uncharacterized LOC145837 (LOC145837), long non-coding RNA [NR_026979]		NR_026979	Hs.410126	145837	24.3413	184.112	5.00644	7.42273
1.34166	down	NM_014472	chr10:100004055-100004114	R3HCC1L	Homo sapiens R3H domain and coiled-coil containing 1-like (R3HCC1L), transcript variant 4, mRNA [NM_014472]	GO:0000166|GO:0035145	NM_014472	Hs.419800	27291	26.5557	48.8474	5.14491	5.56893
1.10103	down	NM_004622	chr2:122522998-122523057	TSN	Homo sapiens translin (TSN), transcript variant 1, mRNA [NM_004622]	GO:0043565|GO:0005515|GO:0010467|GO:0005737|GO:0003697|GO:0006310|GO:0005634|GO:0004521|GO:0003729|GO:0032403|GO:0003677|GO:0005829	NM_004622	Hs.75066	7247	256.911	486.146	8.6677	8.80655
2.38869	down	NM_006645	chr11:72468822-72466750	STARD10	Homo sapiens StAR-related lipid transfer (START) domain containing 10 (STARD10), mRNA [NM_006645]	GO:0005515|GO:0005902|GO:0046581|GO:0035360|GO:0016020|GO:0032782|GO:0008289|GO:0005829	NM_006645	Hs.188606	10809	78.4125	296.961	6.84221	8.09843
16.4042	down	NM_014736	chr15:64657906-64657847	KIAA0101	Homo sapiens KIAA0101 (KIAA0101), transcript variant 1, mRNA [NM_014736]	GO:0051297|GO:0006260|GO:0005515|GO:0048471|GO:0005737|GO:0003682|GO:0051726|GO:0005634|GO:0019985|GO:0009411|GO:0006974	NM_014736	Hs.81892	9768	190.843	5218.23	8.235	12.271
1.11943	down	NM_033318	chr22:42479708-42479767	SMDT1	Homo sapiens single-pass membrane protein with aspartate-rich tail 1 (SMDT1), mRNA [NM_033318]	GO:0006851|GO:0051560|GO:0031305	NM_033318	Hs.306083	91689	31.9399	50.0664	5.44329	5.60606
3.91478	down	NM_014258	chr20:58440689-58440630	SYCP2	Homo sapiens synaptonemal complex protein 2 (SYCP2), mRNA [NM_014258]	GO:0009566|GO:0043066|GO:0000795|GO:0046982|GO:0048808|GO:0005634|GO:0000800|GO:0007143|GO:0007130|GO:0003677|GO:0051301|GO:0007140	NM_014258	Hs.202676	10388	6.09289	29.8887	2.89324	4.86217
2.95169	down	NM_020039	chr12:50477278-50477337	ASIC1	Homo sapiens acid sensing (proton gated) ion channel 1 (ASIC1), transcript variant 1, mRNA [NM_020039]	GO:0005515|GO:0005886|GO:0050915|GO:0055085|GO:0071467|GO:0070207|GO:0007165|GO:0015280|GO:0034220|GO:0005887|GO:0006810|GO:0006816|GO:0035725|GO:0006814|GO:0009268	NM_020039	Hs.274361	41	99.1085	480.295	7.23009	8.79163
2.6921	down	NM_001145207	chr6:135357521-135357462	HBS1L	Homo sapiens HBS1-like translational GTPase (HBS1L), transcript variant 3, mRNA [NM_001145207]	GO:0007165|GO:0016020|GO:0003924|GO:0005525|GO:0003746|GO:0006412|GO:0070062|GO:0006414	NM_001145207	Hs.378532	10767	5	14.0423	2.347	3.77573
1.93371	down	NM_002592	chr20:5096102-5095957	PCNA	Homo sapiens proliferating cell nuclear antigen (PCNA), transcript variant 1, mRNA [NM_002592]	GO:0005515|GO:0043626|GO:0032405|GO:0008283|GO:0033993|GO:0005634|GO:0032077|GO:0019985|GO:0042802|GO:0007507|GO:0006271|GO:0005737|GO:0000082|GO:0000083|GO:0006272|GO:0000723|GO:0030855|GO:0000722|GO:0070557|GO:0005663|GO:0006297|GO:0006298|GO:0043596|GO:0006275|GO:0070062|GO:0030971|GO:0005813|GO:0070182|GO:0000701|GO:0030337|GO:0006281|GO:0006283|GO:0006284|GO:0032139|GO:0005654|GO:0006289|GO:…	NM_002592	Hs.147433	5111	2704.98	7772.18	11.9134	12.8647
2.94745	down	NM_001185095	chr9:133998333-133998392	AIF1L	Homo sapiens allograft inflammatory factor 1-like (AIF1L), transcript variant 3, mRNA [NM_001185095]	GO:0005737|GO:0051015|GO:0005884|GO:0005509|GO:0032587|GO:0015629|GO:0005925|GO:0070062	NM_001185095	Hs.4944	83543	30.3309	127.444	5.35815	6.91762
1.44667	down	NM_024770	chr2:172180571-172180512	METTL8	Homo sapiens methyltransferase like 8 (METTL8), mRNA [NM_024770]	GO:0005737|GO:0008168|GO:0005634|GO:0032259	NM_024770	Hs.135146	79828	82.8647	189.446	6.93214	7.46487
1.0536	down	NM_024786	chr5:795933-795874	ZDHHC11	Homo sapiens zinc finger, DHHC-type containing 11 (ZDHHC11), mRNA [NM_024786]	GO:0005783|GO:0008152|GO:0008270|GO:0016021|GO:0019706	NM_024786	Hs.732788	79844	490.297	875.397	9.58823	9.66357
1.39946	down	NM_007267	chr17:76113361-76109658	TMC6	Homo sapiens transmembrane channel-like 6 (TMC6), transcript variant 2, mRNA [NM_007267]	GO:0005515|GO:0008150|GO:0031965|GO:0005737|GO:0005794|GO:0005783|GO:0005789|GO:0016021|GO:0070062|GO:0006811	NM_007267	Hs.632227	11322	93.2307	209.346	7.12839	7.61326
1.31956	down	NM_201434	chr17:40278796-40277881	RAB5C	Homo sapiens RAB5C, member RAS oncogene family (RAB5C), transcript variant 1, mRNA [NM_201434]	GO:0005515|GO:0005811|GO:0042470|GO:0005886|GO:0003924|GO:0048227|GO:0030139|GO:0005525|GO:0005765|GO:0006886|GO:0043231|GO:0006184|GO:0030100|GO:0031901|GO:0032482|GO:0019003|GO:0005769|GO:0070062	NM_201434	Hs.650382	5878	91.5569	193.517	7.09961	7.49967
1.14813	down	NM_020777	chr4:7744241-7744300	SORCS2	Homo sapiens sortilin-related VPS10 domain containing receptor 2 (SORCS2), mRNA [NM_020777]	GO:0016020|GO:0007218|GO:0016021|GO:0008188	NM_020777	Hs.479099	57537	17.0689	25.7724	4.45734	4.65663
1.22469	down	NM_018584	chr1:20809460-20809401	CAMK2N1	Homo sapiens calcium/calmodulin-dependent protein kinase II inhibitor 1 (CAMK2N1), mRNA [NM_018584]	GO:0030054|GO:0019901|GO:0045211|GO:0043025|GO:0008427|GO:0014069|GO:0006469|GO:0030425	NM_018584	Hs.731383	55450	695.293	1434.83	10.0816	10.374
1.98168	down	NM_004270	chr5:156565858-156565799	MED7	Homo sapiens mediator complex subunit 7 (MED7), transcript variant 2, mRNA [NM_004270]	GO:0005515|GO:0005667|GO:0010467|GO:0031965|GO:0001104|GO:0006367|GO:0006357|GO:0003713|GO:0005634|GO:0005739|GO:0016592|GO:0019827|GO:0005654	NM_004270	Hs.744244	9443	179.995	612.155	8.14935	9.13607
1.2872	down	NM_003917	chr14:24029590-24029531	AP1G2	Homo sapiens adaptor-related protein complex 1, gamma 2 subunit (AP1G2), transcript variant 1, mRNA [NM_003917]	GO:0030133|GO:0005515|GO:0005794|GO:0016020|GO:0030121|GO:0008565|GO:0005798|GO:0016032|GO:0016192|GO:0006886|GO:0010008	NM_003917	Hs.343244	8906	92.4655	191.432	7.11446	7.4787
2.89772	down	NR_036476	chr12:56229970-56230029	TMEM198B	Homo sapiens transmembrane protein 198B, pseudogene (TMEM198B), transcript variant 1, non-coding RNA [NR_036476]		NR_036476	Hs.731828	440104	286.395	1428.59	8.83257	10.3675
1.17462	down	BC066989	chr2:190649903-190649962		Homo sapiens cDNA clone IMAGE:5267335. [BC066989]			Hs.111749		36.5365	61.2889	5.65762	5.88982
1.10507	down	NM_020246	chr7:100460331-100460390	SLC12A9	Homo sapiens solute carrier family 12, member 9 (SLC12A9), transcript variant 1, mRNA [NM_020246]	GO:0006821|GO:0005886|GO:0015377|GO:0016021|GO:0070062	NM_020246	Hs.521087	56996	13.8909	19.9105	4.13879	4.28293
1.21647	down	NM_003766	chr17:40962879-40962820	BECN1	Homo sapiens beclin 1, autophagy related (BECN1), mRNA [NM_003766]	GO:0005802|GO:0005515|GO:0008285|GO:0005634|GO:0032258|GO:0030425|GO:0000910|GO:0051607|GO:0045324|GO:0048666|GO:0016032|GO:0071275|GO:0033197|GO:0000045|GO:0016239|GO:0006995|GO:0001666|GO:0043066|GO:0042493|GO:0000407|GO:0050435|GO:0045335|GO:0050790|GO:0006968|GO:0071364|GO:0016023|GO:0034271|GO:0007040|GO:0010508|GO:0019898|GO:0034272	NM_003766	Hs.716464	8678	748.783	1526.9	10.1829	10.4656
1.32305	down	NM_194247	chr2:178080329-178080388	HNRNPA3	Homo sapiens heterogeneous nuclear ribonucleoprotein A3 (HNRNPA3), mRNA [NM_194247]	GO:0008380|GO:0005515|GO:0010467|GO:0000166|GO:0000398|GO:0030529|GO:0003723|GO:0005654|GO:0005634|GO:0071013	NM_194247	Hs.516539	220988	116.804	254.601	7.48302	7.88689
5.84995	down	AK024653	chr3:128219146-128219205	GATA2-AS1	Homo sapiens cDNA: FLJ21000 fis, clone CAE03359. [AK024653]			Hs.586109	101927167	9.12915	69.2322	3.50698	6.0554
1.09193	down	BC014228	chr12:51517952-51517893	LOC494150	Homo sapiens prohibitin pseudogene, mRNA (cDNA clone IMAGE:4547239). [BC014228]			Hs.662179	494150	111381	138298	16.8854	17.0123
1.37777	down	NM_020855	chr19:22849435-22849494	ZNF492	Homo sapiens zinc finger protein 492 (ZNF492), mRNA [NM_020855]	GO:0006355|GO:0005634|GO:0003677|GO:0046872|GO:0006351	NM_020855	Hs.232108	57615	45.899	93.2495	6.00876	6.4711
1.15736	down	NM_003638	chr10:15561364-15561305	ITGA8	Homo sapiens integrin, alpha 8 (ITGA8), transcript variant 1, mRNA [NM_003638]	GO:0001656|GO:0005886|GO:0005783|GO:0046872|GO:0045184|GO:0016337|GO:0030198|GO:0048745|GO:0034446|GO:0043204|GO:0007613|GO:0048333|GO:0030511|GO:0008305|GO:0042472|GO:0009986|GO:2000721|GO:0001822|GO:0014069|GO:0045177|GO:0034678|GO:0007160|GO:0032591|GO:0007420|GO:0007229|GO:0030030|GO:0005925	NM_003638	Hs.171311	8516	13.9018	20.821	4.14075	4.35159
1.12061	down	KC839989	chr6:170107576-170107517	PHF10	PHD finger protein 10 [Source:HGNC Symbol;Acc:HGNC:18250] [ENST00000612128]	GO:0006355|GO:0008270|GO:0071564|GO:0006351|GO:0007399		Hs.435933	55274	82.9982	144.768	6.93562	7.0999
1.03209	down		chr2:74534419-74534360		keratin 18 pseudogene 26 [Source:HGNC Symbol;Acc:HGNC:33395] [ENST00000454475]					9420.82	12737.3	13.5664	13.6119
1.08116	down	NM_017434	chr15:45457629-45457688	DUOX1	Homo sapiens dual oxidase 1 (DUOX1), transcript variant 1, mRNA [NM_017434]	GO:0050661|GO:0042554|GO:0042335|GO:0005509|GO:0019221|GO:0050665|GO:0051591|GO:0016324|GO:0004601|GO:0042446|GO:0006590|GO:0016174|GO:0016021|GO:0042744|GO:0006979|GO:0055114|GO:0020037	NM_017434	Hs.272813	53905	18.1473	25.9163	4.55381	4.66639
3.48598	down	NM_001040694	chr11:61919742-61919801	INCENP	Homo sapiens inner centromere protein antigens 135/155kDa (INCENP), transcript variant 1, mRNA [NM_001040694]	GO:0005515|GO:0010369|GO:0005874|GO:0005819|GO:0030496|GO:0000801|GO:0000800|GO:0005829|GO:0043234|GO:0000910|GO:0007067|GO:0005721|GO:0007059|GO:0000777|GO:0000776|GO:0000278|GO:0000775	NM_001040694	Hs.142179	3619	63.5947	347.76	6.51959	8.32115
1.22048	down	NM_001146702	chrX:53253984-53253925	KDM5C	Homo sapiens lysine (K)-specific demethylase 5C (KDM5C), transcript variant 2, mRNA [NM_001146702]	GO:0034720|GO:0032453|GO:0016706|GO:0006325|GO:0008270|GO:0005654|GO:0005634|GO:0048511|GO:0045892|GO:0003677|GO:0006351|GO:0055114	NM_001146702	Hs.631768	8242	15.9536	25.4683	4.35305	4.6405
1.09844	down	NM_020466	chr6:90342022-90341963	LYRM2	Homo sapiens LYR motif containing 2 (LYRM2), transcript variant 1, mRNA [NM_020466]	GO:0005739	NM_020466	Hs.177275	57226	58.8049	97.3337	6.40288	6.53834
1.29753	down	NM_004604	chr16:31051321-31051380	STX4	Homo sapiens syntaxin 4 (STX4), transcript variant 3, mRNA [NM_004604]	GO:0005802|GO:0005515|GO:0035493|GO:0048471|GO:0008284|GO:0005886|GO:0043311|GO:0042581|GO:0045202|GO:0031201|GO:0060291|GO:0006886|GO:0005615|GO:0005829|GO:0035749|GO:0005622|GO:0016323|GO:0050921|GO:0043197|GO:0000149|GO:0017157|GO:2000010|GO:0061024|GO:0031629|GO:0033194|GO:0048278|GO:0070062|GO:0005773|GO:0016230|GO:0030335|GO:0009986|GO:0035774|GO:0048284|GO:0006892|GO:0030168|GO:0043085|GO:…	NM_004604	Hs.83734	6810	373.312	829.115	9.21777	9.59353
1.74649	down	NM_001004339	chr1:53352665-53352724	ZYG11A	Homo sapiens zyg-11 family member A, cell cycle regulator (ZYG11A), mRNA [NM_001004339]		NM_001004339	Hs.658458	440590	10.5287	23.479	3.72021	4.52467
1.32047	down	NM_002363	chrX:30269128-30269187	MAGEB1	Homo sapiens melanoma antigen family B, 1 (MAGEB1), transcript variant 1, mRNA [NM_002363]		NM_002363	Hs.73021	4112	38.7051	73.977	5.74584	6.14689
1.91302	down	NR_026932	chr10:112629567-112629508	PDCD4-AS1	Homo sapiens PDCD4 antisense RNA 1 (PDCD4-AS1), long non-coding RNA [NR_026932]		NR_026932	Hs.599931	282997	92.2988	285.611	7.11191	8.04776
2.94308	down	NM_013444	chrX:56593053-56593112	UBQLN2	Homo sapiens ubiquilin 2 (UBQLN2), mRNA [NM_013444]	GO:0005515|GO:0005737|GO:0005886|GO:0005634	NM_013444	Hs.179309	29978	93.8515	448.756	7.14025	8.69758
1.10119	down	NM_031905	chr7:102739132-102739191	ARMC10	Homo sapiens armadillo repeat containing 10 (ARMC10), transcript variant A, mRNA [NM_031905]	GO:0005739|GO:0005789|GO:0016021|GO:0040008	NM_031905	Hs.287412	83787	227.133	427.755	8.49062	8.62968
1.34153	down	NM_001243533	chr1:26450313-26450372	PDIK1L	Homo sapiens PDLIM1 interacting kinase 1 like (PDIK1L), transcript variant 3, mRNA [NM_001243533]	GO:0004674|GO:0006468|GO:0005654|GO:0005524	NM_001243533	Hs.468801	149420	29.762	55.4521	5.32677	5.75065
2.77013	down	NM_015120	chr2:73836752-73836811	ALMS1	Homo sapiens Alstrom syndrome 1 (ALMS1), mRNA [NM_015120]	GO:0005515|GO:0005813|GO:0006996|GO:0005814|GO:0051492|GO:0005634|GO:0005829|GO:0003674|GO:0005929|GO:0000922|GO:0005737|GO:0000086|GO:0016197|GO:0005654|GO:0000278	NM_015120	Hs.184720	7840	72.7066	318.283	6.72554	8.1955
1.04869	down	NM_001134693	chr2:27293465-27293406	OST4	Homo sapiens oligosaccharyltransferase 4 homolog (S. cerevisiae) (OST4), mRNA [NM_001134693]	GO:0005789|GO:0016021	NM_001134693	Hs.502948	100128731	5131.14	7584.33	12.7657	12.8342
1.00101	down	NM_001291982	chr6:128561243-128561184	PTPRK	Homo sapiens protein tyrosine phosphatase, receptor type, K (PTPRK), transcript variant 4, mRNA [NM_001291982]	GO:0005515|GO:0010839|GO:0030424|GO:0008285|GO:0008013|GO:0035335|GO:0030425|GO:0034644|GO:0006470|GO:0005912|GO:0005911|GO:0005001|GO:0048041|GO:0043025|GO:0007179|GO:0007155|GO:0004725|GO:0030336|GO:0031256|GO:0045295|GO:0009986|GO:0019901|GO:0045786|GO:0007165|GO:0016477|GO:0005887|GO:0034394|GO:0034614|GO:0016021|GO:0045892|GO:0001750	NM_001291982	Hs.155919	5796	31.3643	44.0308	5.41188	5.41333
1.10681	down	NM_001105539	chr8:81431950-81432009	ZBTB10	Homo sapiens zinc finger and BTB domain containing 10 (ZBTB10), transcript variant 1, mRNA [NM_001105539]	GO:0006355|GO:0005654|GO:0003677|GO:0046872|GO:0006351	NM_001105539	Hs.591868	65986	44.2924	71.513	5.95531	6.10172
1.3875	down	NM_138394	chr2:38809115-38809056	HNRNPLL	Homo sapiens heterogeneous nuclear ribonucleoprotein L-like (HNRNPLL), transcript variant 1, mRNA [NM_138394]	GO:0006397|GO:0005515|GO:0016020|GO:0000166|GO:0030529|GO:0005634|GO:0003729|GO:0033120	NM_138394	Hs.445497	92906	215.867	515.783	8.41613	8.88862
1.60106	down	AK294208	chr2:85770672-85770731		Homo sapiens cDNA FLJ52225 complete cds, moderately similar to S-adenosylmethionine synthetase isoform type-2 (EC 2.5.1.6). [AK294208]			Hs.516157		49.1914	116.883	6.11626	6.79529
1.23049	down	NM_022915	chr2:224831754-224831813	MRPL44	Homo sapiens mitochondrial ribosomal protein L44 (MRPL44), mRNA [NM_022915]	GO:0070124|GO:0070125|GO:0006396|GO:0070126|GO:0032543|GO:0006996|GO:0004525|GO:0005743|GO:0005840|GO:0005575	NM_022915	Hs.203559	65080	443.403	933.83	9.45988	9.75911
1.4278	down	BQ932264	chr11:61593923-61593982		AGENCOURT_8882055 Lupski_sciatic_nerve Homo sapiens cDNA clone IMAGE:6197768 5', mRNA sequence [BQ932264]			Hs.734202		172.43	420.514	8.08665	8.60045
1.54246	down	NM_018055	chr10:72192130-72192071	NODAL	Homo sapiens nodal growth differentiation factor (NODAL), mRNA [NM_018055]	GO:0033505|GO:0035987|GO:1900224|GO:0005615|GO:0048701|GO:0009880|GO:0001947|GO:0016015|GO:0042074|GO:0090010|GO:1900164|GO:0010470|GO:0070374|GO:0048018|GO:0001944|GO:0050679|GO:0022409|GO:0001893|GO:0060136|GO:0001892|GO:0060137|GO:0060766|GO:0032927|GO:0000122|GO:0001890|GO:0005125|GO:0005160|GO:0060391|GO:2000036|GO:0001842|GO:0010085|GO:0001889|GO:0043280|GO:0007420|GO:0008083|GO:0040007|GO:…	NM_018055	Hs.370414	4838	6.3441	12.2709	2.95395	3.57919
1.7478	down	NM_012254	chr19:59009780-59009721	SLC27A5	Homo sapiens solute carrier family 27 (fatty acid transporter), member 5 (SLC27A5), mRNA [NM_012254]	GO:0015245|GO:0000038|GO:0001676|GO:0005783|GO:0006699|GO:0030176|GO:0044281|GO:0032403|GO:0005524|GO:0004467|GO:0043234|GO:0015911|GO:0009925|GO:0047747|GO:0046951|GO:0015721|GO:0005789|GO:0008206|GO:0031957|GO:0006642	NM_012254	Hs.292177	10998	553.594	1623.32	9.75911	10.5647
1.64257	down	NM_024997	chr16:10577266-10577325	ATF7IP2	Homo sapiens activating transcription factor 7 interacting protein 2 (ATF7IP2), transcript variant 1, mRNA [NM_024997]	GO:0006355|GO:0005737|GO:0005730|GO:0005654|GO:0005634|GO:0006351	NM_024997	Hs.513343	80063	72.2994	185.396	6.71594	7.4319
1.19652	down	NM_024691	chr19:58005503-58005562	ZNF419	Homo sapiens zinc finger protein 419 (ZNF419), transcript variant 2, mRNA [NM_024691]	GO:0006355|GO:0005634|GO:0003677|GO:0046872|GO:0006351	NM_024691	Hs.744339	79744	20.8928	33.78	4.77855	5.0374
1.71261	down	NM_001039661	chr11:126163586-126163645	TIRAP	Homo sapiens toll-interleukin 1 receptor (TIR) domain containing adaptor protein (TIRAP), transcript variant 3, mRNA [NM_001039661]	GO:0005515|GO:0050830|GO:0007249|GO:0046330|GO:0032757|GO:0042803|GO:0032648|GO:0002755|GO:0005080|GO:0032496|GO:0030099|GO:0070374|GO:0030674|GO:0043123|GO:0044130|GO:0045410|GO:0038124|GO:0032760|GO:0038123|GO:0046982|GO:0034134|GO:0005546|GO:0002224|GO:0045087|GO:0045088|GO:0090023|GO:0035665|GO:0005654|GO:0034145|GO:0035663|GO:0035662|GO:0034142|GO:0005886|GO:0034141|GO:0030890|GO:0032738|GO:…	NM_001039661	Hs.537126	114609	5.79786	12.4233	2.82142	3.59762
3.34707	down	NM_004232	chr18:67993891-67993950	SOCS6	Homo sapiens suppressor of cytokine signaling 6 (SOCS6), mRNA [NM_004232]	GO:0001772|GO:0005515|GO:0016567|GO:0050868|GO:0019221|GO:0006952|GO:0007259|GO:0046426|GO:0005737|GO:0004860|GO:0006469|GO:0010498|GO:0040008	NM_004232	Hs.44439	9306	43.3464	217.062	5.92137	7.66426
1.04623	down	NM_006985	chr16:15039523-15039745	NPIPA1	Homo sapiens nuclear pore complex interacting protein family, member A1 (NPIPA1), mRNA [NM_006985]	GO:0031965|GO:0005643|GO:0051028|GO:0015031	NM_006985	Hs.676266	9284	52.6018	82.0894	6.22407	6.28927
1.07899	down	NM_000978	chr17:37006703-37006644	RPL23	Homo sapiens ribosomal protein L23 (RPL23), mRNA [NM_000978]	GO:0005515|GO:0010467|GO:0003735|GO:0019083|GO:0006614|GO:0019058|GO:0005730|GO:0006415|GO:0006412|GO:0006413|GO:0005829|GO:0006414|GO:0005737|GO:0016020|GO:0000184|GO:0006610|GO:0016032|GO:0005840|GO:0022625|GO:0044267|GO:0005925|GO:0070062	NM_000978	Hs.406300	9349	45722.8	66706.1	15.7068	15.8165
1.94099	down	NM_004170	chr9:4587002-4587061	SLC1A1	Homo sapiens solute carrier family 1 (neuronal/epithelial high affinity glutamate transporter, system Xag), member 1 (SLC1A1), mRNA [NM_004170]	GO:0015501|GO:0005886|GO:0051938|GO:0070779|GO:0005313|GO:0007268|GO:0055085|GO:0016324|GO:0016020|GO:0042883|GO:0005887|GO:0051260|GO:0016595|GO:0017153|GO:0070062|GO:0006811|GO:0033229	NM_004170	Hs.444915	6505	73.9429	222.863	6.75034	7.70713
1.35804	down	AF119858	chr7:46822781-46822840		epidermal growth factor receptor pathway substrate 15 pseudogene 1 [Source:HGNC Symbol;Acc:HGNC:18166] [ENST00000459691]					138.689	315.525	7.74199	8.18351
2.53561	down	XM_006717483	chr10:12871082-12871141	CAMK1D	calcium/calmodulin-dependent protein kinase ID [Source:HGNC Symbol;Acc:HGNC:19341] [ENST00000615792]	GO:0005516|GO:0043066|GO:0043065|GO:0071622|GO:0005634|GO:0060267|GO:0005524|GO:0032793|GO:0005737|GO:0050766|GO:0006954|GO:0010976|GO:0090023|GO:0050773|GO:0006468|GO:0004683	XM_006717483	Hs.659517	57118	176.984	759.844	8.12039	9.46272
1.13577	down	AK090887	chr10:7326212-7326153	SFMBT2	Scm-like with four mbt domains 2 [Source:HGNC Symbol;Acc:HGNC:20256] [ENST00000379713]	GO:0005515|GO:0042393|GO:0006355|GO:0016235|GO:0010629|GO:0005654|GO:0005634|GO:0043231		Hs.407983	57713	24.6134	38.0176	5.02482	5.20849
1.79004	down	XM_006710081	chr1:144921882-144921823	LOC100996724	PREDICTED: Homo sapiens myomegalin-like (LOC100996724), transcript variant X8, mRNA [XM_006710081]		XM_006710081		100996724	14.961	34.9694	4.25101	5.09101
2.03897	down	NM_000678	chr20:4201337-4201278	ADRA1D	Homo sapiens adrenoceptor alpha 1D (ADRA1D), mRNA [NM_000678]	GO:0004937|GO:0008284|GO:0005886|GO:0008283|GO:0007267|GO:0007275|GO:0006259|GO:0001994|GO:0001986|GO:0007186|GO:0005887|GO:0071875|GO:0007188	NM_000678	Hs.557	146	38.9209	115.601	5.7529	6.78075
1.50972	down	AK131215	chr1:38179620-38179561	EPHA10	EPH receptor A10 [Source:HGNC Symbol;Acc:HGNC:19987] [ENST00000437645]	GO:0005515|GO:0008150|GO:0005005|GO:0005003|GO:0048013|GO:0005886|GO:0007411|GO:0005887|GO:0018108|GO:0016021|GO:0005524|GO:0070062		Hs.129435	284656	9.30405	17.8975	3.54003	4.13431
1.35015	down	NM_001130042	chr1:75171765-75171706	CRYZ	Homo sapiens crystallin, zeta (quinone reductase) (CRYZ), transcript variant 1, mRNA [NM_001130042]	GO:0005794|GO:0042178|GO:0070404|GO:0003960|GO:0070402|GO:0005829|GO:0043231|GO:0005737|GO:0051289|GO:0008270|GO:0003730|GO:0007601|GO:0055114|GO:0070062	NM_001130042	Hs.83114	1429	1270.72	2726.51	10.8972	11.3304
1.24585	down	NR_001536	chrY:9595896-9595955	TTTY2	Homo sapiens testis-specific transcript, Y-linked 2 (non-protein coding) (TTTY2), long non-coding RNA [NR_001536]		NR_001536	Hs.158345	60439	18.7962	31.1544	4.60606	4.92319
1.67119	down	NM_006833	chr7:99689299-99689358	COPS6	Homo sapiens COP9 signalosome subunit 6 (COPS6), mRNA [NM_006833]	GO:0005515|GO:0005737|GO:0008180|GO:0010388|GO:0016032|GO:0005654|GO:0070062	NM_006833	Hs.15591	10980	1386.8	3649.02	11.0214	11.7622
1.00467	down	NM_203351	chr17:61773608-61773667	MAP3K3	Homo sapiens mitogen-activated protein kinase kinase kinase 3 (MAP3K3), transcript variant 1, mRNA [NM_203351]	GO:0005515|GO:0001568|GO:0005524|GO:0046872|GO:0005829|GO:0005622|GO:0035556|GO:0000187|GO:0000186|GO:0046777|GO:0004672|GO:1900745|GO:0000165|GO:0043123|GO:0004709|GO:0004708	NM_203351	Hs.29282	4215	425.142	729.69	9.39334	9.40005
1.14099	down	NM_000021	chr14:73686629-73686688	PSEN1	Homo sapiens presenilin 1 (PSEN1), transcript variant 1, mRNA [NM_000021]	GO:0005515|GO:0030018|GO:0031594|GO:0007220|GO:0008013|GO:0001756|GO:0005765|GO:0009791|GO:0015031|GO:0001947|GO:0015813|GO:0043524|GO:0016337|GO:0021795|GO:0007219|GO:0030198|GO:0016485|GO:0007175|GO:0043025|GO:0007613|GO:0006509|GO:0005938|GO:0006839|GO:0006979|GO:0005791|GO:0031965|GO:0005262|GO:0005813|GO:0045296|GO:0005794|GO:0001708|GO:0009986|GO:0032469|GO:0043393|GO:0000122|GO:0043085|GO:…	NM_000021	Hs.3260	5663	182.361	356.297	8.16626	8.35655
2.59397	down	NM_001005862	chr17:37884829-37884888	ERBB2	Homo sapiens erb-b2 receptor tyrosine kinase 2 (ERBB2), transcript variant 2, mRNA [NM_001005862]	GO:0005515|GO:0033088|GO:0048709|GO:0030307|GO:0042802|GO:0007507|GO:0046777|GO:0007173|GO:0007411|GO:0046983|GO:0070372|GO:0043125|GO:0050679|GO:0023014|GO:0046982|GO:0019903|GO:0018108|GO:0014065|GO:0045785|GO:0043235|GO:0008045|GO:0008543|GO:0032321|GO:0045087|GO:0007422|GO:0042060|GO:0010008|GO:0038095|GO:0004888|GO:0048471|GO:0005886|GO:0008283|GO:0005634|GO:0016323|GO:0005737|GO:0016324|GO:…	NM_001005862	Hs.446352	2064	450.377	1990.18	9.47846	10.8536
1.16012	down	NM_001080414	chr14:91875104-91875045	CCDC88C	Homo sapiens coiled-coil domain containing 88C (CCDC88C), mRNA [NM_001080414]	GO:0031648|GO:0005737|GO:0051260|GO:0001932|GO:0043621|GO:0030165|GO:0016055|GO:0031098	NM_001080414	Hs.525536	440193	15.6435	23.6649	4.32325	4.53752
1.53616	down	AK001650	chr2:74382244-74382185		MOB kinase activator 1A [Source:HGNC Symbol;Acc:HGNC:16015] [ENST00000396049]			Hs.602092		156.968	408.379	7.93624	8.55556
1.33437	down	NM_152455	chr15:43651055-43650996	ZSCAN29	Homo sapiens zinc finger and SCAN domain containing 29 (ZSCAN29), mRNA [NM_152455]	GO:0006366|GO:0006357|GO:0000981|GO:0005634|GO:0003677|GO:0046872	NM_152455	Hs.418287	146050	58.3007	117.963	6.39065	6.80681
1.07822	down	NM_001896	chr16:58192239-58192180	CSNK2A2	Homo sapiens casein kinase 2, alpha prime polypeptide (CSNK2A2), mRNA [NM_001896]	GO:0005515|GO:0031519|GO:0006355|GO:0006915|GO:0005634|GO:0005524|GO:0006351|GO:0005829|GO:0047485|GO:0004674|GO:0007411|GO:0006468|GO:0071174|GO:0000278|GO:0016055	NM_001896	Hs.82201	1459	326.94	614.397	9.03444	9.14309
1.40427	down	NM_148416	chr16:28847384-28847443	ATXN2L	Homo sapiens ataxin 2-like (ATXN2L), transcript variant E, mRNA [NM_148416]	GO:0005515|GO:0034063|GO:0005737|GO:0016607|GO:0016020|GO:0010494|GO:0010603	NM_148416	Hs.460499	11273	1127.84	2535.29	10.7331	11.2229
1.20857	down	NM_001040057	chr7:92208653-92207671	FAM133B	Homo sapiens family with sequence similarity 133, member B (FAM133B), transcript variant 2, mRNA [NM_001040057]		NM_001040057	Hs.489105	257415	580.142	1178.99	9.82568	10.099
2.46556	down	NM_001182	chr5:125877621-125877562	ALDH7A1	Homo sapiens aldehyde dehydrogenase 7 family, member A1 (ALDH7A1), transcript variant 1, mRNA [NM_001182]	GO:0005515|GO:0007605|GO:0004029|GO:0006081|GO:0019285|GO:0005634|GO:0044281|GO:0005829|GO:0005739|GO:0034641|GO:0005737|GO:0008802|GO:0005759|GO:0006554|GO:0004043|GO:0070062|GO:0055114	NM_001182	Hs.483239	501	8.83061	27.6308	3.45776	4.75967
1.3339	down	NM_001042474	chr19:36673518-36673459	ZNF565	Homo sapiens zinc finger protein 565 (ZNF565), mRNA [NM_001042474]	GO:0006355|GO:0003700|GO:0005634|GO:0003677|GO:0046872|GO:0006351	NM_001042474	Hs.596338	147929	86.5984	184.375	7.00805	7.42369
1.15673	down	AK098235	chrX:154589233-154589292		Homo sapiens cDNA FLJ40916 fis, clone UTERU2005533. [AK098235]					4721.77	7793.97	12.6589	12.869
1.50794	down	NM_004643	chr14:23792691-23793231	PABPN1	Homo sapiens poly(A) binding protein, nuclear 1 (PABPN1), mRNA [NM_004643]	GO:0005515|GO:0008380|GO:0006369|GO:0006396|GO:0010467|GO:0019054|GO:0006366|GO:0003723|GO:0031124|GO:0019058|GO:0005634|GO:0005737|GO:0006936|GO:0046778|GO:0000166|GO:0016973|GO:0000398|GO:0030529|GO:0019048|GO:0005654	NM_004643	Hs.707712	8106	1622.02	3818.85	11.234	11.8266
1.88146	down	NM_001288615	chr15:99676528-99676505	TTC23	Homo sapiens tetratricopeptide repeat domain 23 (TTC23), transcript variant 8, mRNA [NM_001288615]		NM_001288615	Hs.513195	64927	67.6155	196.722	6.61319	7.52504
1.06604	down	NM_015275	chr12:105562796-105562855	KIAA1033	Homo sapiens KIAA1033 (KIAA1033), transcript variant 2, mRNA [NM_015275]	GO:0031083|GO:0016197|GO:0071203|GO:0007032|GO:0005654|GO:0005768	NM_015275	Hs.12144	23325	712.753	1280.56	10.1177	10.2099
1.31773	down	NM_080740	chr22:22868775-22868716	ZNF280A	Homo sapiens zinc finger protein 280A (ZNF280A), mRNA [NM_080740]	GO:0006355|GO:0005634|GO:0003677|GO:0046872|GO:0006351	NM_080740	Hs.178665	129025	33.2528	61.7129	5.50499	5.90304
2.52878	down	NM_153605	chr3:97663710-97663769	CRYBG3	Homo sapiens beta-gamma crystallin domain containing 3 (CRYBG3), mRNA [NM_153605]	GO:0030246	NM_153605	Hs.733378	131544	173.113	746.15	8.09094	9.42938
1.73061	down	NM_004415	chr6:7586582-7586641	DSP	Homo sapiens desmoplakin (DSP), transcript variant 1, mRNA [NM_004415]	GO:0005882|GO:0005515|GO:0030057|GO:0045109|GO:0005886|GO:0005634|GO:0086091|GO:0001533|GO:0006921|GO:0005916|GO:0005739|GO:0016323|GO:0086069|GO:0016337|GO:0003223|GO:0014704|GO:0097110|GO:0005080|GO:0030674|GO:0050839|GO:0086005|GO:0070062|GO:0006915|GO:0002934|GO:0018149|GO:0008544|GO:0005198|GO:0030216|GO:0071896|GO:0042060|GO:0005200|GO:0034332	NM_004415	Hs.519873	1832	3047.32	7868	12.088	12.8792
1.22841	down	NM_002533	chr1:224415182-224415123	NVL	Homo sapiens nuclear VCP-like (NVL), transcript variant 1, mRNA [NM_002533]	GO:0005739|GO:0005737|GO:0016020|GO:0005886|GO:0005730|GO:0005634|GO:0005524	NM_002533	Hs.497867	4931	284.311	604.023	8.82013	9.11693
1.38548	down	NM_144991	chr21:45918575-45918516	TSPEAR	Homo sapiens thrombospondin-type laminin G domain and EAR repeats (TSPEAR), transcript variant 1, mRNA [NM_144991]	GO:0003674|GO:0060170|GO:0009986|GO:0007605|GO:0032420|GO:0005576	NM_144991	Hs.660703	54084	9.23181	16.399	3.52564	3.99603
1.30543	down	NM_020901	chr11:611931-611990	PHRF1	Homo sapiens PHD and ring finger domains 1 (PHRF1), transcript variant 2, mRNA [NM_020901]	GO:0006397|GO:0016020|GO:0006366|GO:0019904|GO:0008270|GO:0070063	NM_020901	Hs.325838	57661	550.301	1206.59	9.74929	10.1338
1.97241	down	NM_146421	chr1:110231672-110231731	GSTM1	Homo sapiens glutathione S-transferase mu 1 (GSTM1), transcript variant 2, mRNA [NM_146421]	GO:0043295|GO:0005737|GO:0006805|GO:0018916|GO:0070458|GO:0042178|GO:0006749|GO:0044281|GO:0019899|GO:0004364|GO:0042803|GO:0005829	NM_146421	Hs.301961	2944	43.1734	125.194	5.91282	6.89278
1.17641	down	NM_018659	chr4:5016781-5016722	CYTL1	Homo sapiens cytokine-like 1 (CYTL1), mRNA [NM_018659]	GO:0007165|GO:0051091|GO:0050650|GO:0048839|GO:0002062|GO:0045944|GO:0005102|GO:0005615	NM_018659	Hs.13872	54360	18.9415	29.6824	4.61783	4.85222
3.49413	down	NM_013982	chr5:139227327-139227268	NRG2	Homo sapiens neuregulin 2 (NRG2), transcript variant 3, mRNA [NM_013982]	GO:0048011|GO:0005886|GO:0048015|GO:0005102|GO:0005576|GO:0048513|GO:0009790|GO:0005615|GO:0035556|GO:0007165|GO:0007173|GO:0008543|GO:0045087|GO:0016021|GO:0008083|GO:0038095	NM_013982	Hs.408515	9542	14.5545	67.4455	4.21373	6.01866
1.0036	down	NM_152573	chr9:85597575-85597516	RASEF	Homo sapiens RAS and EF-hand domain containing (RASEF), mRNA [NM_152573]	GO:0006184|GO:0048471|GO:0009306|GO:0017157|GO:0005509|GO:0003924|GO:0032482|GO:0019003|GO:0005525|GO:0006886|GO:0012505|GO:0006904	NM_152573	Hs.129136	158158	65.2714	99.2014	6.56184	6.56702
1.62631	down	NM_033624	chr12:117581868-117581809	FBXO21	Homo sapiens F-box protein 21 (FBXO21), transcript variant 1, mRNA [NM_033624]	GO:0006511|GO:0004842|GO:0016567|GO:0000151|GO:0003677	NM_033624	Hs.740376	23014	700.73	1910.63	10.0931	10.7947
2.21743	down	NM_001012271	chr17:76220720-76220779	BIRC5	Homo sapiens baculoviral IAP repeat containing 5 (BIRC5), transcript variant 3, mRNA [NM_001012271]	GO:0008017|GO:0005515|GO:0004842|GO:0042803|GO:0042802|GO:0000910|GO:0043027|GO:0048037|GO:0046982|GO:0005814|GO:0005819|GO:0031536|GO:0030496|GO:0051303|GO:0045931|GO:0000777|GO:0008270|GO:0000278|GO:0019899|GO:0045892|GO:0000775|GO:0051301|GO:0005881|GO:0008284|GO:0031577|GO:0004869|GO:0016567|GO:0031503|GO:0051087|GO:0005634|GO:0046872|GO:0005829|GO:0005737|GO:0007059|GO:0015631|GO:0000086|GO:…	NM_001012271	Hs.744872	332	1288.56	4531.23	10.916	12.0649
1.12518	down	NM_006253	chr12:120118705-120118764	PRKAB1	Homo sapiens protein kinase, AMP-activated, beta 1 non-catalytic subunit (PRKAB1), mRNA [NM_006253]	GO:0045859|GO:0005515|GO:0008286|GO:0006996|GO:0031588|GO:0019901|GO:0004679|GO:0005634|GO:0051291|GO:0005829|GO:0010628|GO:0007165|GO:0004672|GO:0061024|GO:0006468|GO:0006633|GO:0007050|GO:0007005	NM_006253	Hs.741184	5564	56.6796	95.9732	6.34656	6.51671
1.00042	down	NM_001003684	chr22:30165937-30165996	UQCR10	Homo sapiens ubiquinol-cytochrome c reductase, complex III subunit X (UQCR10), transcript variant 2, mRNA [NM_001003684]	GO:0022904|GO:0008121|GO:0006122|GO:0005743|GO:0005750|GO:0044281|GO:0044237|GO:0070062	NM_001003684	Hs.284292	29796	72.6409	111.366	6.72471	6.72531
2.5328	down	NM_032501	chr20:24987088-24987029	ACSS1	Homo sapiens acyl-CoA synthetase short-chain family member 1 (ACSS1), transcript variant 1, mRNA [NM_032501]	GO:0005515|GO:0006805|GO:0016208|GO:0019542|GO:0006069|GO:0005759|GO:0019427|GO:0019413|GO:0044281|GO:0003987|GO:0006085|GO:0005524	NM_032501	Hs.529353	84532	90.2357	373.099	7.07947	8.42021
1.31412	down	NM_006649	chrX:129059066-129059125	UTP14A	Homo sapiens UTP14, U3 small nucleolar ribonucleoprotein, homolog A (yeast) (UTP14A), transcript variant 1, mRNA [NM_006649]	GO:0030490|GO:0005515|GO:0032040|GO:0005730	NM_006649	Hs.458598	10813	73.9108	149.327	6.74954	7.14364
1.12053	down	NM_183419	chr8:101269850-101269791	RNF19A	Homo sapiens ring finger protein 19A, RBR E3 ubiquitin protein ligase (RNF19A), transcript variant 1, mRNA [NM_183419]	GO:0005813|GO:0005737|GO:0016567|GO:0016874|GO:0000226|GO:0008270|GO:0016021|GO:0008134	NM_183419	Hs.292882	25897	946.38	1760.5	10.5043	10.6685
1.21643	down	NM_213566	chr1:10521342-10521283	DFFA	Homo sapiens DNA fragmentation factor, 45kDa, alpha polypeptide (DFFA), transcript variant 2, mRNA [NM_213566]	GO:0005515|GO:0005811|GO:0000790|GO:0043065|GO:0070242|GO:0006915|GO:0005634|GO:0006921|GO:0005829|GO:0005737|GO:0006309|GO:1900118|GO:0005654	NM_213566	Hs.484782	1676	301.244	635.342	8.91189	9.19455
1.01871	down		chr12:130641669-130641610	FZD10-AS1	FZD10 antisense RNA 1 (head to head) [Source:HGNC Symbol;Acc:HGNC:48632] [ENST00000537095]				440119	10.4783	13.7478	3.71319	3.73992
1.16082	down	NR_102701	chr14:46970948-46971007	LINC00871	Homo sapiens long intergenic non-protein coding RNA 871 (LINC00871), transcript variant 1, long non-coding RNA [NR_102701]		NR_102701		100506412	34.2702	56.149	5.553	5.76815
1.2	down	NM_015271	chr4:154259817-154259876	TRIM2	Homo sapiens tripartite motif containing 2 (TRIM2), transcript variant 1, mRNA [NM_015271]	GO:0005515|GO:0043523|GO:0005737|GO:0004842|GO:0016567|GO:0016874|GO:0008270	NM_015271	Hs.435711	23321	85.9789	163.07	6.99694	7.25997
1.12285	down	NM_024684	chr11:77580798-77580857	AAMDC	Homo sapiens adipogenesis associated, Mth938 domain containing (AAMDC), mRNA [NM_024684]	GO:0043066|GO:0005737|GO:0045944|GO:0045600	NM_024684	Hs.745040	28971	230.971	444.554	8.51779	8.68496
1.57235	down	NM_002687	chr14:39652268-39652327	PNN	Homo sapiens pinin, desmosome associated protein (PNN), mRNA [NM_002687]	GO:0030057|GO:0005882|GO:0006355|GO:0005886|GO:0071013|GO:0003677|GO:0006351|GO:0005737|GO:0016020|GO:0016607|GO:0000398|GO:0005198|GO:0005911|GO:0005654|GO:0007155|GO:0035145	NM_002687	Hs.409965	5411	42.582	98.1022	5.89569	6.54862
1.1556	down	NM_033416	chr2:131103666-131103813	IMP4	Homo sapiens IMP4, U3 small nucleolar ribonucleoprotein (IMP4), mRNA [NM_033416]	GO:0005515|GO:0030515|GO:0006364|GO:0032040|GO:0005730|GO:0042134|GO:0034457	NM_033416	Hs.91579	92856	710.488	1380.03	10.1135	10.3221
1.00083	down	NM_145064	chr12:57637301-57637242	STAC3	Homo sapiens SH3 and cysteine rich domain 3 (STAC3), transcript variant 1, mRNA [NM_145064]	GO:0035556|GO:0003009|GO:0048741|GO:0007274|GO:0046872|GO:0042802	NM_145064	Hs.417595	246329	79.7736	123.581	6.87095	6.87215
1.70959	down	NM_003791	chr16:84087586-84087527	MBTPS1	Homo sapiens membrane-bound transcription factor peptidase, site 1 (MBTPS1), mRNA [NM_003791]	GO:0006629|GO:0034976|GO:0005794|GO:0004252|GO:0005795|GO:0031293|GO:0044281|GO:0042990|GO:0030968|GO:0000139|GO:0005789|GO:0006508|GO:0005788|GO:0016021|GO:0006987|GO:0044267|GO:0007040|GO:0008203	NM_003791	Hs.75890	8720	810.434	2286.51	10.2944	11.068
1.12711	down	NM_006397	chr19:12924276-12924335	RNASEH2A	Homo sapiens ribonuclease H2, subunit A (RNASEH2A), mRNA [NM_006397]	GO:0032299|GO:0006260|GO:0004523|GO:0003723|GO:0005634|GO:0004540|GO:0006298|GO:0046872|GO:0006401	NM_006397	Hs.532851	10535	1645.44	2910.22	11.2518	11.4244
1.70652	down	NR_027420	chr21:9921497-9921438	LOC389834	Homo sapiens ankyrin repeat domain 57 pseudogene (LOC389834), non-coding RNA [NR_027420]		NR_027420	Hs.720653	389834	34.0402	83.5192	5.54162	6.31267
1.2722	down	NM_012218	chr19:10802660-10802719	ILF3	Homo sapiens interleukin enhancer binding factor 3, 90kDa (ILF3), transcript variant 1, mRNA [NM_012218]	GO:0003725|GO:0005515|GO:0017148|GO:0003723|GO:0005730|GO:0005634|GO:0003677|GO:0006351|GO:0005739|GO:0051607|GO:0005737|GO:0016020|GO:0030529|GO:0005654|GO:0006468|GO:0045893|GO:0045892|GO:0045071	NM_012218	Hs.465885	3609	102.79	212.191	7.28538	7.6327
1.39441	down	NM_001037494	chr12:120935925-120935984	DYNLL1	Homo sapiens dynein, light chain, LC8-type 1 (DYNLL1), transcript variant 1, mRNA [NM_001037494]	GO:0005515|GO:0072686|GO:0030036|GO:0005886|GO:0005634|GO:0009653|GO:0042803|GO:0005829|GO:0005739|GO:0019886|GO:0005737|GO:0003774|GO:1900740|GO:0008180|GO:0000086|GO:0006810|GO:0016032|GO:0030235|GO:0007017|GO:0070062|GO:0005813|GO:0006355|GO:0006996|GO:0019904|GO:0005874|GO:0006915|GO:0072372|GO:0007292|GO:0008022|GO:0097193|GO:0006351|GO:0042326|GO:0050790|GO:0016020|GO:0021762|GO:0000776|GO:…	NM_001037494	Hs.5120	8655	6580.22	12336.8	13.0867	13.5664
1.14624	down	NM_020750	chr6:43491457-43491398	XPO5	Homo sapiens exportin 5 (XPO5), mRNA [NM_020750]	GO:0005515|GO:0010467|GO:0005737|GO:0000049|GO:0003723|GO:0008565|GO:0008536|GO:0006611|GO:0005654|GO:0031047|GO:0005829	NM_020750	Hs.203206	57510	35.5357	57.6995	5.6093	5.8062
1.07051	down	NM_032488	chr19:42891318-42891259	CNFN	Homo sapiens cornifelin (CNFN), mRNA [NM_032488]	GO:0005737|GO:0031424|GO:0001533|GO:0070062	NM_032488	Hs.148590	84518	874.167	1562.23	10.401	10.4993
1.66043	down	NM_004615	chrX:38546881-38547204	TSPAN7	Homo sapiens tetraspanin 7 (TSPAN7), mRNA [NM_004615]	GO:0005887|GO:0016032	NM_004615	Hs.441664	7102	49.7027	122.937	6.13396	6.86552
1.44319	down	NM_001080501	chr11:62558150-62558091	TMEM223	Homo sapiens transmembrane protein 223 (TMEM223), mRNA [NM_001080501]	GO:0016021	NM_001080501	Hs.530463	79064	547.995	1331.84	9.74117	10.2704
1.02545	down	NR_104663	chr16:79755283-79755224	LOC102467146	Homo sapiens uncharacterized LOC102467146 (LOC102467146), long non-coding RNA [NR_104663]		NR_104663		102467146	626.742	1084.22	9.93836	9.97461
1.9384	down	NM_203458	chr1:145285853-145285912	NOTCH2NL	Homo sapiens notch 2 N-terminal like (NOTCH2NL), mRNA [NM_203458]	GO:0005737|GO:0007219|GO:0005509|GO:0007275|GO:0005576|GO:0030154	NM_203458	Hs.728902	388677	12.0975	30.4488	3.93477	4.88963
1.60339	down	NM_004163	chr18:52556632-52556691	RAB27B	Homo sapiens RAB27B, member RAS oncogene family (RAB27B), mRNA [NM_004163]	GO:0005515|GO:0042470|GO:0009306|GO:0005795|GO:0019904|GO:0032585|GO:0003924|GO:0005525|GO:0006886|GO:0032402|GO:0006904|GO:0006184|GO:0045921|GO:0031489|GO:0016324|GO:0071985|GO:0042589|GO:0032482|GO:0019003|GO:0030141|GO:0030140|GO:0070062	NM_004163	Hs.25318	5874	55.7327	134.607	6.31898	7.0001
1.03271	down	NM_001282761	chr2:55761036-55761095	CFAP36	Homo sapiens cilia and flagella associated protein 36 (CFAP36), transcript variant 1, mRNA [NM_001282761]	GO:0005737|GO:0005634|GO:0042995	NM_001282761	Hs.264208	112942	597.249	1041.04	9.86722	9.91365
3.98362	down	NM_080659	chr11:111797319-111797378	C11orf52	Homo sapiens chromosome 11 open reading frame 52 (C11orf52), mRNA [NM_080659]	GO:0070062	NM_080659	Hs.97013	91894	13.888	73.0331	4.13725	6.13133
1.66283	down	NM_032287	chr22:44888791-44888732	LDOC1L	Homo sapiens leucine zipper, down-regulated in cancer 1-like (LDOC1L), mRNA [NM_032287]		NM_032287	Hs.744991	84247	65.3903	167.814	6.56475	7.29839
1.00021	down	NM_030918	chr1:151670954-151671013	SNX27	Homo sapiens sorting nexin family member 27 (SNX27), mRNA [NM_030918]	GO:0001772|GO:0005515|GO:0001770|GO:0008333|GO:0032266|GO:0006886|GO:0005829|GO:0007165|GO:0005737|GO:0031901|GO:0016197|GO:0071203|GO:0005654|GO:0005769|GO:0030904	NM_030918	Hs.192326	81609	103.19	167.112	7.29253	7.29283
2.38915	down	NM_021083	chrX:37591291-37591350	XK	Homo sapiens X-linked Kx blood group (XK), mRNA [NM_021083]	GO:0005515|GO:0008361|GO:0005215|GO:0010961|GO:0042552|GO:0031133|GO:0006874|GO:0006865|GO:0006810|GO:0048741|GO:0016021	NM_021083	Hs.78919	7504	41.2216	145.031	5.84558	7.10208
1.0982	down	NM_001143906	chr12:112591305-112591364	TRAFD1	Homo sapiens TRAF-type zinc finger domain containing 1 (TRAFD1), transcript variant 1, mRNA [NM_001143906]	GO:0005515|GO:0034097|GO:0046872|GO:0045824	NM_001143906	Hs.5148	10906	1213.57	2144.12	10.828	10.9632
1.2226	down	NM_182543	chr10:18834783-18834724	NSUN6	Homo sapiens NOP2/Sun domain family, member 6 (NSUN6), mRNA [NM_182543]	GO:0003723|GO:0008168|GO:0032259	NM_182543	Hs.396175	221078	59.3841	109.757	6.41603	6.70597
1.03123	down	NM_002537	chr15:64980123-64980064	OAZ2	Homo sapiens ornithine decarboxylase antizyme 2 (OAZ2), transcript variant 1, mRNA [NM_002537]	GO:0005515|GO:0034641|GO:0008073|GO:0045732|GO:0006596|GO:0006521|GO:0006595|GO:0005634|GO:0090316|GO:0044281|GO:0043086|GO:0005829	NM_002537	Hs.744924	4947	246.104	434.35	8.6061	8.65047
1.44989	down	NM_001955	chr6:12296218-12296277	EDN1	Homo sapiens endothelin 1 (EDN1), transcript variant 1, mRNA [NM_001955]	GO:0005515|GO:0019722|GO:0005615|GO:0006885|GO:0019229|GO:0007507|GO:0001516|GO:0014032|GO:0015758|GO:0032496|GO:0003100|GO:0031583|GO:0030335|GO:0043179|GO:0010193|GO:0030593|GO:0035994|GO:0044321|GO:0000122|GO:0001701|GO:0005125|GO:0014065|GO:0032269|GO:0010595|GO:0007186|GO:0005179|GO:0035815|GO:0016049|GO:0010460|GO:0035810|GO:0030072|GO:0008284|GO:0042482|GO:0030818|GO:0007267|GO:0010259|GO:…	NM_001955	Hs.511899	1906	227.746	568.998	8.49446	9.03041
1.0927	down	NM_016525	chr9:34251982-34252041	UBAP1	Homo sapiens ubiquitin associated protein 1 (UBAP1), transcript variant 1, mRNA [NM_016525]	GO:0043130|GO:0005737|GO:0005794|GO:0000813|GO:0005886|GO:0015031|GO:0043162|GO:0005829	NM_016525	Hs.268963	51271	229.841	431.053	8.51139	8.63928
1.08902	down		chr20:020177751-020177810							10.7251	15.031	3.74903	3.87206
1.97972	down	NM_018380	chr16:68055311-68055252	DDX28	Homo sapiens DEAD (Asp-Glu-Ala-Asp) box polypeptide 28 (DDX28), mRNA [NM_018380]	GO:0042645|GO:0005739|GO:0005737|GO:0008152|GO:0005730|GO:0004386|GO:0005634|GO:0005524	NM_018380	Hs.458313	55794	137.612	454.066	7.72966	8.71496
2.24192	down	NM_006547	chr7:23350828-23350769	IGF2BP3	Homo sapiens insulin-like growth factor 2 mRNA binding protein 3 (IGF2BP3), mRNA [NM_006547]	GO:0005515|GO:0017148|GO:0048027|GO:0010467|GO:0003723|GO:0005634|GO:0006412|GO:0009653|GO:0045182|GO:0005829|GO:0042035|GO:0005737|GO:0000166|GO:0051028|GO:0003730	NM_006547	Hs.700696	10643	1076.27	3848.08	10.6762	11.8409
1.50694	down	NM_004843	chr19:14163217-14163276	IL27RA	Homo sapiens interleukin 27 receptor, alpha (IL27RA), mRNA [NM_004843]	GO:0048302|GO:0032729|GO:0006955|GO:0002829|GO:0050830|GO:0005887|GO:0002827|GO:0045509|GO:0007166|GO:0070106|GO:0004888	NM_004843	Hs.132781	9466	17.0467	33.9649	4.45504	5.04667
1.92759	down	NM_022484	chr7:112406317-112406258	TMEM168	Homo sapiens transmembrane protein 168 (TMEM168), transcript variant 2, mRNA [NM_022484]	GO:0030133|GO:0016021	NM_022484	Hs.709689	64418	77.4837	234.417	6.82562	7.77242
1.31492	down	NM_015176	chr1:224346716-224346775	FBXO28	Homo sapiens F-box protein 28 (FBXO28), transcript variant 1, mRNA [NM_015176]		NM_015176	Hs.64691	23219	168.208	378.056	8.04393	8.43891
1.00358	down	NM_005721	chr2:114715503-114715562	ACTR3	Homo sapiens ARP3 actin-related protein 3 homolog (yeast) (ACTR3), transcript variant 1, mRNA [NM_005721]	GO:0005515|GO:0034314|GO:0030056|GO:0005885|GO:0005884|GO:0002102|GO:0051491|GO:0006928|GO:0015629|GO:0005829|GO:0016344|GO:0010592|GO:0009743|GO:0051015|GO:0007411|GO:0005911|GO:0046677|GO:0070062|GO:0008356|GO:0033206|GO:0048013|GO:0060076|GO:0005524|GO:0030027|GO:0051653|GO:0007163|GO:0000139|GO:0016020|GO:0050775|GO:0045087|GO:0060271|GO:0005200|GO:0005925|GO:0038096|GO:0043519	NM_005721	Hs.433512	10096	3278.32	4891.61	12.1764	12.1816
1.39194	down	NM_001168398	chr6:88210965-88211024	SLC35A1	Homo sapiens solute carrier family 35 (CMP-sialic acid transporter), member A1 (SLC35A1), transcript variant 2, mRNA [NM_001168398]	GO:0005794|GO:0005975|GO:0008643|GO:0055085|GO:0005456|GO:0015782|GO:0000139|GO:0005887|GO:0005351|GO:0006488|GO:0044267|GO:0006464|GO:0015992|GO:0018279|GO:0043687	NM_001168398	Hs.423163	10559	27.1108	51.6922	5.1767	5.6538
2.01805	down	NM_020438	chr9:131852483-131852542	DOLPP1	Homo sapiens dolichyldiphosphatase 1 (DOLPP1), transcript variant 1, mRNA [NM_020438]	GO:0008610|GO:0005789|GO:0030176|GO:0047874|GO:0006487|GO:0006488|GO:0044267|GO:0006489|GO:0043687|GO:0018279	NM_020438	Hs.21701	57171	178.357	616.768	8.13639	9.14935
2.37814	down	NM_016332	chr16:1988536-1988477	MSRB1	Homo sapiens methionine sulfoxide reductase B1 (MSRB1), mRNA [NM_016332]	GO:0030091|GO:0003779|GO:0005634|GO:0005575|GO:0015629|GO:0005737|GO:0045087|GO:0033743|GO:0030041|GO:0008270|GO:0070191|GO:0006979|GO:0055114	NM_016332	Hs.655346	51734	309.308	1269.63	8.95069	10.2005
1.44496	down	NM_005434	chr2:110841931-110841872	MALL	Homo sapiens mal, T-cell differentiation protein-like (MALL), mRNA [NM_005434]	GO:0042632|GO:0005515|GO:0005886|GO:0000139|GO:0030136|GO:0016023|GO:0045121|GO:0016021	NM_005434	Hs.185055	7851	3185.58	6874.38	12.1432	12.6743
1.24	down	AK001274	chr21:34947842-34947783	DONSON	Homo sapiens cDNA FLJ10412 fis, clone NT2RP1000040. [AK001274]	GO:0008150|GO:0003674|GO:0007275|GO:0005634|GO:0005575			29980	13.9733	22.4391	4.14582	4.45617
1.04802	down	NR_003503	chr2:91969703-91969762	GGT8P	Homo sapiens gamma-glutamyltransferase 8 pseudogene (GGT8P), non-coding RNA [NR_003503]		NR_003503	Hs.650223	645367	182.089	325.802	8.1639	8.23157
2.26264	down	NM_001128853	chr7:100485375-100485434	SRRT	Homo sapiens serrate, RNA effector molecule (SRRT), transcript variant 4, mRNA [NM_001128853]	GO:0097150|GO:0005515|GO:0046685|GO:0006355|GO:0005737|GO:0008283|GO:0031053|GO:0005654|GO:0005634|GO:0003677|GO:0006351	NM_001128853	Hs.111801	51593	14.6667	43.6647	4.22224	5.40024
1.06045	down	NM_018420	chr1:116611811-116611870	SLC22A15	Homo sapiens solute carrier family 22, member 15 (SLC22A15), mRNA [NM_018420]	GO:0022857|GO:0016021|GO:0055085|GO:0006811	NM_018420	Hs.125482	55356	57.6377	92.5191	6.37392	6.45859
1.36737	down	NM_020921	chr14:51187234-51187175	NIN	Homo sapiens ninein (GSK3B interacting protein) (NIN), transcript variant 2, mRNA [NM_020921]	GO:0005515|GO:0051642|GO:0005813|GO:0000922|GO:0090222|GO:0005814|GO:0005874|GO:0005509|GO:0005730|GO:0034454|GO:0005525	NM_020921	Hs.310429	51199	112.935	255.521	7.44042	7.89182
1.67766	down	NM_003528	chr1:149858160-149858101	HIST2H2BE	Homo sapiens histone cluster 2, H2be (HIST2H2BE), mRNA [NM_003528]	GO:0046982|GO:0050830|GO:0019731|GO:0006334|GO:0006325|GO:0005654|GO:0005634|GO:0000786|GO:0005615|GO:0003677|GO:0070062|GO:0002227	NM_003528	Hs.2178	8349	16.9927	37.6988	4.44994	5.19639
2.63318	down	NM_015173	chr4:38140705-38140764	TBC1D1	Homo sapiens TBC1 (tre-2/USP6, BUB2, cdc16) domain family, member 1 (TBC1D1), transcript variant 1, mRNA [NM_015173]	GO:0032880|GO:0005515|GO:0061024|GO:0032851|GO:0005634|GO:0005097|GO:0005829	NM_015173	Hs.176503	23216	79.9621	336.216	6.87654	8.27334
1.14483	down	NM_001135190	chr11:72410552-72410493	ARAP1	Homo sapiens ArfGAP with RhoGAP domain, ankyrin repeat and PH domain 1 (ARAP1), transcript variant 4, mRNA [NM_001135190]	GO:0005515|GO:0005802|GO:0051056|GO:0030037|GO:0005794|GO:0005886|GO:0007264|GO:0008360|GO:0005547|GO:0051491|GO:0031410|GO:0031702|GO:0005100|GO:0005829|GO:0051497|GO:0008060|GO:0032312|GO:0032580|GO:0043089|GO:0001921|GO:0008270|GO:0051270	NM_001135190	Hs.503165	116985	23.2984	36.314	4.94581	5.14095
1.22093	down	NM_207318	chrX:103436010-103436069	FAM199X	Homo sapiens family with sequence similarity 199, X-linked (FAM199X), mRNA [NM_207318]		NM_207318	Hs.496535	139231	498.621	1025.08	9.60716	9.89515
2.25398	down	NM_002729	chr10:94454858-94454917	HHEX	Homo sapiens hematopoietically expressed homeobox (HHEX), mRNA [NM_002729]	GO:0005515|GO:0034504|GO:0044212|GO:0030878|GO:0030154|GO:0042803|GO:0060431|GO:0010944|GO:0006406|GO:0032993|GO:0042127|GO:0022027|GO:0016055|GO:0071103|GO:0008301|GO:0000122|GO:0000978|GO:0001701|GO:0002573|GO:0061017|GO:0016973|GO:0061010|GO:0071837|GO:0017025|GO:0061011|GO:0045892|GO:0008134|GO:0030948|GO:0008283|GO:0045736|GO:0030177|GO:0043434|GO:0005634|GO:0009952|GO:0005737|GO:0035264|GO:…	NM_002729	Hs.118651	3087	230.656	888.245	8.51461	9.68708
1.82669	down	NR_015377	chr2:114024248-114024307	PAX8-AS1	Homo sapiens PAX8 antisense RNA 1 (PAX8-AS1), transcript variant 1, long non-coding RNA [NR_015377]		NR_015377	Hs.656660	654433	9.93128	23.1811	3.63559	4.50482
1.71477	down	AF130104	chrX:77082173-77082232	MAGT1	Homo sapiens clone FLB3024 PRO0756 mRNA, complete cds. [AF130104]	GO:0015693|GO:0050890|GO:0016020|GO:0005886|GO:0005887|GO:0015095|GO:0006487|GO:0008250|GO:0044267|GO:0043687|GO:0018279		Hs.323562	84061	5	9.03933	2.347	3.12501
1.15704	down		chr15:101088249-101088190	PRKXP1	Homo sapiens protein kinase, X-linked, pseudogene 1 (PRKXP1), non-coding RNA [NR_073405]		NR_073405	Hs.12250	441733	352.469	709.733	9.1422	9.35263
1.06056	down	NM_001286473	chr14:91633926-91633985	C14orf159	Homo sapiens chromosome 14 open reading frame 159 (C14orf159), transcript variant 9, mRNA [NM_001286473]	GO:0005739|GO:0008150|GO:0003674|GO:0005575	NM_001286473	Hs.309849	80017	37.6073	57.0466	5.70521	5.79003
1.50821	down	NR_001590	chr6:29718692-29718633	IFITM4P	Homo sapiens interferon induced transmembrane protein 4 pseudogene (IFITM4P), non-coding RNA [NR_001590]		NR_001590	Hs.450189	340198	62.452	143.409	6.49223	7.08506
1.80454	down	NM_001286264	chr6:24425650-24425709	MRS2	Homo sapiens MRS2 magnesium transporter (MRS2), transcript variant 1, mRNA [NM_001286264]	GO:0015693|GO:0015095|GO:0005743|GO:0016021	NM_001286264	Hs.658612	57380	119.694	360.02	7.52021	8.37184
1.25523	down	NM_014718	chr12:7311467-7311526	CLSTN3	Homo sapiens calsyntenin 3 (CLSTN3), mRNA [NM_014718]	GO:0000139|GO:0045211|GO:0005509|GO:0035249|GO:0005789|GO:0016021|GO:0051932|GO:0007416|GO:0007156|GO:0070062	NM_014718	Hs.535378	9746	402.435	866.611	9.32364	9.65159
1.44442	down	NM_020944	chr9:35738622-35738563	GBA2	Homo sapiens glucosidase, beta (bile acid) 2 (GBA2), mRNA [NM_020944]	GO:0006665|GO:0005886|GO:0006687|GO:0021954|GO:0004348|GO:0016139|GO:0044281|GO:0005790|GO:0006680|GO:0000139|GO:0005789|GO:0008206|GO:0016021|GO:0008422	NM_020944	Hs.443134	57704	33.4751	68.86	5.5162	6.04669
1.11588	down	NM_006378	chr9:91992983-91992924	SEMA4D	Homo sapiens sema domain, immunoglobulin domain (Ig), transmembrane domain (TM) and short cytoplasmic domain, (semaphorin) 4D (SEMA4D), transcript variant 1, mRNA [NM_006378]	GO:0005515|GO:1900220|GO:0043931|GO:0005886|GO:0008360|GO:0050732|GO:0050731|GO:0005615|GO:0010693|GO:0048672|GO:0006955|GO:0007411|GO:0004872|GO:0007155|GO:0043066|GO:0030335|GO:0005102|GO:0014068|GO:0000122|GO:0048814|GO:0007162|GO:0031344|GO:0045668|GO:0005887|GO:0032321|GO:0070486|GO:0071526|GO:0001934|GO:0030215|GO:0004888	NM_006378	Hs.494406	10507	13.5372	19.5049	4.10069	4.25888
1.98907	down	NM_001143937	chr11:14535571-14535512	PSMA1	Homo sapiens proteasome (prosome, macropain) subunit, alpha type, 1 (PSMA1), transcript variant 3, mRNA [NM_001143937]	GO:0005515|GO:0002474|GO:0010467|GO:0003723|GO:0090263|GO:0005634|GO:0044281|GO:0031145|GO:0005829|GO:0004298|GO:0034641|GO:0000082|GO:0016032|GO:0090090|GO:0070062|GO:0006977|GO:0000209|GO:0043066|GO:0005813|GO:0000502|GO:0005839|GO:0006521|GO:0051437|GO:0042590|GO:0006915|GO:0042981|GO:0051436|GO:0051439|GO:0019773|GO:0002479|GO:0005654|GO:0000278|GO:0005844	NM_001143937	Hs.102798	5682	14.3718	37.4099	4.19235	5.18445
1.04736	down	NM_031216	chr18:12987277-12987336	SEH1L	Homo sapiens SEH1-like (S. cerevisiae) (SEH1L), transcript variant 2, mRNA [NM_031216]	GO:0007077|GO:0010467|GO:0050830|GO:0019221|GO:0019058|GO:0002534|GO:0005635|GO:0044281|GO:0015031|GO:0008645|GO:0005829|GO:0051315|GO:0015758|GO:0016032|GO:0006999|GO:0005975|GO:0019083|GO:0055085|GO:0010827|GO:0031080|GO:0009405|GO:0000777|GO:0000776|GO:0007080|GO:0051028|GO:0000278|GO:0051301	NM_031216	Hs.301048	81929	706.631	1239.36	10.1047	10.1714
1.27936	down	NR_026887	chr19:33795263-33795322	CEBPA-AS1	Homo sapiens CEBPA antisense RNA 1 (head to head) (CEBPA-AS1), long non-coding RNA [NR_026887]		NR_026887	Hs.287521	80054	14.2369	23.5589	4.17464	4.53006
1.3584	down	NM_000660	chr19:41847802-41838142	TGFB1	Homo sapiens transforming growth factor, beta 1 (TGFB1), mRNA [NM_000660]	GO:0005515|GO:0001657|GO:0002513|GO:0006796|GO:0005615|GO:0007406|GO:0005114|GO:0006754|GO:0010763|GO:0001948|GO:0007173|GO:0000165|GO:0002062|GO:0006611|GO:0007179|GO:0000060|GO:0010800|GO:0007565|GO:0009986|GO:0002460|GO:0005796|GO:0010742|GO:0007568|GO:0000122|GO:0005125|GO:0007182|GO:0007183|GO:0010936|GO:0007184|GO:0002028|GO:0016049|GO:0008083|GO:0008284|GO:0007093|GO:0008285|GO:0005886|GO:…	NM_000660	Hs.645227	7040	45.2683	90.8014	5.98916	6.43107
1.60202	down	NM_020672	chr1:153587065-153587006	S100A14	Homo sapiens S100 calcium binding protein A14 (S100A14), mRNA [NM_020672]	GO:0048471|GO:0030054|GO:0034142|GO:0005886|GO:0005509|GO:0006915|GO:0042379|GO:0071624|GO:0055074|GO:0005737|GO:0015630|GO:0032496|GO:0005654|GO:0090026|GO:0042742|GO:0070062	NM_020672	Hs.288998	57402	130.565	349.953	7.65056	8.33045
2.20044	down	AK123255	chr11:113690256-113690197		Homo sapiens cDNA FLJ41261 fis, clone BRAMY2034920. [AK123255]			Hs.503891		5	11.5239	2.347	3.48479
1.07637	down	U78169	chr12:48138315-48138256	RAPGEF3	Rap guanine nucleotide exchange factor (GEF) 3 [Source:HGNC Symbol;Acc:HGNC:16629] [ENST00000395358]	GO:0005515|GO:0045859|GO:0008603|GO:0005886|GO:0008283|GO:0044281|GO:0032854|GO:0005085|GO:2000249|GO:0030552|GO:0061028|GO:0017034|GO:0070062|GO:0005952|GO:0032486|GO:0030168|GO:0001525|GO:0045766|GO:0012505|GO:0007165|GO:0006112|GO:0016020|GO:0050796|GO:0007596|GO:0019933|GO:0051496|GO:0071320|GO:0030822		Hs.8578	10411	555.788	1007.33	9.76383	9.87
1.26005	down	NM_003263	chr4:38798072-38798013	TLR1	Homo sapiens toll-like receptor 1 (TLR1), mRNA [NM_003263]	GO:0045410|GO:0034130|GO:0046982|GO:0005886|GO:0042535|GO:0007165|GO:0006955|GO:0006954|GO:0016020|GO:0042116|GO:0005887|GO:0045087|GO:0042495|GO:0002755|GO:0035354|GO:0030670|GO:0050707|GO:0004872|GO:0071727|GO:0004888	NM_003263	Hs.654532	7096	42.334	78.3015	5.88744	6.22092
1.2521	down	NM_014017	chr1:156028235-156028294	LAMTOR2	Homo sapiens late endosomal/lysosomal adaptor, MAPK and MTOR activator 2 (LAMTOR2), transcript variant 1, mRNA [NM_014017]	GO:0005515|GO:0032008|GO:0005770|GO:0005765|GO:0005085|GO:0043547|GO:0000186|GO:0032947|GO:0071986|GO:0071230|GO:0016049|GO:0034613|GO:0070062	NM_014017	Hs.632483	28956	1980.53	3842.72	11.5135	11.8378
1.36652	down	NM_005381	chr2:232319780-232319721	NCL	Homo sapiens nucleolin (NCL), mRNA [NM_005381]	GO:0005515|GO:0003723|GO:0042162|GO:0005730|GO:0005634|GO:0001525|GO:0008022|GO:0042802|GO:0000166|GO:0016020|GO:0030529|GO:0005654|GO:0005938|GO:0070062	NM_005381	Hs.79110	4691	8935.88	16622.5	13.4802	13.9307
1.20903	down	NM_019009	chr11:1297951-1297892	TOLLIP	Homo sapiens toll interacting protein (TOLLIP), mRNA [NM_019009]	GO:0005515|GO:0048471|GO:0007267|GO:0005150|GO:0005829|GO:0035556|GO:0045323|GO:0005737|GO:0006954|GO:0045092|GO:0030855|GO:0033235|GO:0004871|GO:0019900|GO:0031625|GO:0070062|GO:0031624|GO:0032183|GO:0006914|GO:0035325|GO:0016604|GO:0016310|GO:0007165|GO:0045321|GO:0045087|GO:0036010	NM_019009	Hs.368527	54472	930.042	1868.63	10.4816	10.7555
1.14768	down	NR_003662	chr1:160236609-160236550	RPSAP58	Homo sapiens ribosomal protein SA pseudogene 58 (RPSAP58), non-coding RNA [NR_003662]		NR_003662	Hs.560655	388524	15239.6	23708.1	14.2036	14.4023
2.33283	down	AK027222	chr19:58866199-58866258	A1BG-AS1	Homo sapiens cDNA: FLJ23569 fis, clone LNG11861. [AK027222]			Hs.709582	503538	10.1639	30.3912	3.66493	4.88701
1.95767	down	NM_014648	chr3:108412711-108412770	DZIP3	Homo sapiens DAZ interacting zinc finger protein 3 (DZIP3), mRNA [NM_014648]	GO:0005515|GO:0000209|GO:0005737|GO:0004842|GO:0019902|GO:0016874|GO:0003723|GO:0008270|GO:0031593	NM_014648	Hs.409210	9666	189.601	635.174	8.22516	9.1943
2.02258	down	NM_001698	chr9:93976528-93976469	AUH	Homo sapiens AU RNA binding protein/enoyl-CoA hydratase (AUH), mRNA [NM_001698]	GO:0005739|GO:0034641|GO:0005759|GO:0004490|GO:0009083|GO:0044281|GO:0003730|GO:0004300|GO:0006552	NM_001698	Hs.175905	549	402.388	1400.62	9.32324	10.3394
1.77191	down	NM_004552	chr1:39500182-39500241	NDUFS5	Homo sapiens NADH dehydrogenase (ubiquinone) Fe-S protein 5, 15kDa (NADH-coenzyme Q reductase) (NDUFS5), transcript variant 1, mRNA [NM_004552]	GO:0022904|GO:0005739|GO:0032981|GO:0005758|GO:0005747|GO:0006120|GO:0005743|GO:0044281|GO:0008137|GO:0044237	NM_004552	Hs.632385	4725	2555.52	6801.65	11.8336	12.6589
1.34841	down	NM_023915	chr3:151012341-151012282	GPR87	Homo sapiens G protein-coupled receptor 87 (GPR87), mRNA [NM_023915]	GO:0008150|GO:0007186|GO:0045028|GO:0005887|GO:0035589|GO:0007194	NM_023915	Hs.591292	53836	8.21233	14.0802	3.35113	3.78239
2.2037	down	NM_005509	chr5:118584473-118584532	DMXL1	Homo sapiens Dmx-like 1 (DMXL1), transcript variant 2, mRNA [NM_005509]		NM_005509	Hs.181042	1657	258.461	971.614	8.67805	9.81798
3.85423	down		chr10:7487581-7487522							13.3348	67.5363	4.07484	6.02128
1.78012	down	NM_022787	chr1:10045342-10045401	NMNAT1	Homo sapiens nicotinamide nucleotide adenylyltransferase 1 (NMNAT1), transcript variant 1, mRNA [NM_022787]	GO:0005515|GO:0000309|GO:0006766|GO:0004515|GO:0019674|GO:0006767|GO:0005654|GO:0005634|GO:0044281|GO:0009435|GO:0005524	NM_022787	Hs.633762	64802	25.7794	63.1366	5.09949	5.93146
1.08716	down	NM_053275	chr12:120636676-120636503	RPLP0	Homo sapiens ribosomal protein, large, P0 (RPLP0), transcript variant 2, mRNA [NM_053275]	GO:0005515|GO:0010467|GO:0003735|GO:0042254|GO:0019083|GO:0003723|GO:0006614|GO:0019058|GO:0005634|GO:0006415|GO:0006412|GO:0006413|GO:0005829|GO:0006414|GO:0005737|GO:0016020|GO:0000184|GO:0030529|GO:0016032|GO:0022625|GO:0044267|GO:0005925|GO:0070062	NM_053275	Hs.546285	6175	23176.8	33662.7	14.78	14.9006
2.43594	down	NM_001031739	chrX:15262247-15262188	ASB9	Homo sapiens ankyrin repeat and SOCS box containing 9 (ASB9), transcript variant 1, mRNA [NM_001031739]	GO:0035556|GO:0005739|GO:0005515|GO:0045732|GO:0016567	NM_001031739	Hs.19404	140462	323.94	1362.89	9.01664	10.3011
1.44125	down	NM_015694	chr7:149128625-149128566	ZNF777	Homo sapiens zinc finger protein 777 (ZNF777), mRNA [NM_015694]	GO:0008150|GO:0003674|GO:0006355|GO:0005634|GO:0005575|GO:0003677|GO:0046872|GO:0006351	NM_015694	Hs.38512	27153	218.015	542.68	8.43324	8.96057
5.13475	down	NM_080473	chr20:61038631-61038572	GATA5	Homo sapiens GATA binding protein 5 (GATA5), mRNA [NM_080473]	GO:0071773|GO:0003700|GO:0044212|GO:0006366|GO:0007596|GO:0045944|GO:0003705|GO:0008270|GO:0005654|GO:0005634|GO:0001158|GO:0060575	NM_080473	Hs.352250	140628	5	26.6797	2.347	4.70729
2.3394	down	NM_018159	chrX:51233695-51233636	NUDT11	Homo sapiens nudix (nucleoside diphosphate linked moiety X)-type motif 11 (NUDT11), mRNA [NM_018159]	GO:0052846|GO:0052845|GO:0052844|GO:0052843|GO:0043647|GO:0008486|GO:0052848|GO:0052847|GO:0044281|GO:0046872|GO:0052840|GO:0005829|GO:0005622	NM_018159	Hs.200016	55190	19.3119	60.5813	4.64788	5.87402
1.37255	down	NM_133259	chr2:44190787-44190728	LRPPRC	Homo sapiens leucine-rich pentatricopeptide repeat containing (LRPPRC), mRNA [NM_133259]	GO:0042645|GO:0008017|GO:0000961|GO:0005515|GO:0048471|GO:0006355|GO:0000794|GO:0070129|GO:0003723|GO:0005874|GO:0048487|GO:0005637|GO:0005634|GO:0006351|GO:0005640|GO:0005739|GO:0051015|GO:0047497|GO:0016020|GO:0003697|GO:0030529|GO:0005654|GO:0051028|GO:0005856	NM_133259	Hs.368084	10128	349.028	825.971	9.13042	9.58728
1.32184	down	NM_000195	chr10:100179822-100177976	HPS1	Homo sapiens Hermansky-Pudlak syndrome 1 (HPS1), transcript variant 1, mRNA [NM_000195]	GO:0005515|GO:0060041|GO:0030318|GO:0005764|GO:0032816|GO:0005737|GO:0031085|GO:0005887|GO:0007596|GO:0033299|GO:0048069|GO:0046983|GO:0016023|GO:0007040|GO:0007601	NM_000195	Hs.404568	3257	37.5167	71.6246	5.70147	6.10402
1.39025	down	NM_032744	chr6:11714061-11714002	ADTRP	Homo sapiens androgen-dependent TFPI-regulating protein (ADTRP), transcript variant 2, mRNA [NM_032744]	GO:0005886|GO:0016021	NM_032744	Hs.126409	84830	9.64092	17.2005	3.59854	4.07389
1.43464	down	AK091261	chr11:28147072-28147131	METTL15	methyltransferase like 15 [Source:HGNC Symbol;Acc:HGNC:26606] [ENST00000437814]	GO:0071424|GO:0070475		Hs.243326	196074	19.0504	36.4914	4.62575	5.14644
1.78479	down	NM_001316	chr20:47711430-47711489	CSE1L	Homo sapiens CSE1 chromosome segregation 1-like (yeast) (CSE1L), transcript variant 1, mRNA [NM_001316]	GO:0005515|GO:0005737|GO:0016020|GO:0008283|GO:0008536|GO:0006611|GO:0006915|GO:0005654|GO:0005634|GO:0008262|GO:0070062	NM_001316	Hs.90073	1434	692.537	2077.23	10.0763	10.912
1.02258	down	NM_006429	chr2:73479769-73479828	CCT7	Homo sapiens chaperonin containing TCP1, subunit 7 (eta) (CCT7), transcript variant 1, mRNA [NM_006429]	GO:0005515|GO:0005832|GO:0005874|GO:0007339|GO:0005524|GO:0044297|GO:0005829|GO:0042802|GO:0005739|GO:0005737|GO:0006457|GO:0051084|GO:0002199|GO:0051082|GO:0044267|GO:0070062	NM_006429	Hs.368149	10574	10211	13783.1	13.6632	13.6954
2.17737	down	NM_033260	chr6:1314629-1314688	FOXQ1	Homo sapiens forkhead box Q1 (FOXQ1), mRNA [NM_033260]	GO:0043565|GO:0006366|GO:0006357|GO:0000981|GO:0005634|GO:0031069	NM_033260	Hs.591352	94234	186.923	696.938	8.20396	9.32655
1.70282	down	NM_005359	chr18:48605060-48605119	SMAD4	Homo sapiens SMAD family member 4 (SMAD4), mRNA [NM_005359]	GO:0005515|GO:0000987|GO:0000988|GO:0010467|GO:0000790|GO:0001658|GO:0030308|GO:0003700|GO:0006367|GO:0044212|GO:0005518|GO:0042803|GO:0042802|GO:0007411|GO:0014033|GO:0007179|GO:0017015|GO:0003279|GO:0005813|GO:0003360|GO:0000122|GO:0030509|GO:0000978|GO:0001701|GO:0001702|GO:0007183|GO:0042118|GO:0005654|GO:0045893|GO:0045892|GO:0030616|GO:0008285|GO:0008283|GO:0010718|GO:0005634|GO:0005829|GO:…	NM_005359	Hs.75862	4089	92.3048	253.522	7.11217	7.8801
1.11403	down		chr11:111779547-111779606							33.3732	52.1775	5.51084	5.66663
1.51618	down	NM_001010983	chr3:52728844-52728785	GLT8D1	Homo sapiens glycosyltransferase 8 domain containing 1 (GLT8D1), transcript variant 3, mRNA [NM_001010983]	GO:0016020|GO:0016757|GO:0008152|GO:0016021	NM_001010983	Hs.297304	55830	318.002	826.666	8.98976	9.5902
1.24265	down	NM_152699	chr3:196661451-196661510	SENP5	Homo sapiens SUMO1/sentrin specific peptidase 5 (SENP5), mRNA [NM_152699]	GO:0005515|GO:0007049|GO:0016925|GO:0006508|GO:0005730|GO:0005654|GO:0005634|GO:0008234|GO:0044267|GO:0051301|GO:0043687|GO:0043231	NM_152699	Hs.240770	205564	278.341	597.734	8.78835	9.10177
2.03033	down	NR_103738	chr17:70067254-70067195	SOX9-AS1	Homo sapiens SOX9 antisense RNA 1 (SOX9-AS1), transcript variant 1, long non-coding RNA [NR_103738]		NR_103738	Hs.657374	400618	10.6327	27.5774	3.73554	4.75726
1.07055	down	NM_004218	chr19:8467435-8468429	RAB11B	Homo sapiens RAB11B, member RAS oncogene family (RAB11B), mRNA [NM_004218]	GO:0005515|GO:2001135|GO:0030054|GO:0003924|GO:0071468|GO:0006886|GO:2000008|GO:0032402|GO:0005739|GO:0045054|GO:0033572|GO:0045055|GO:0044070|GO:0001881|GO:0030670|GO:0035773|GO:0030672|GO:0032482|GO:0070062|GO:0090150|GO:0005525|GO:0008021|GO:0006184|GO:0045335|GO:0031489|GO:0019003|GO:0055037|GO:0055038	NM_004218	Hs.626404	9230	30.1256	44.8777	5.34748	5.44583
1.17574	down	NM_015187	chr4:25749158-25749099	SEL1L3	Homo sapiens sel-1 suppressor of lin-12-like 3 (C. elegans) (SEL1L3), transcript variant 1, mRNA [NM_015187]	GO:0005654|GO:0005634|GO:0016021	NM_015187	Hs.479384	23231	574.181	1133.95	9.81054	10.0441
1.39874	down	NM_173083	chr1:226419007-226418948	LIN9	Homo sapiens lin-9 DREAM MuvB core complex component (LIN9), transcript variant 1, mRNA [NM_173083]	GO:0005515|GO:0071897|GO:0017053|GO:0000086|GO:0051726|GO:0005654|GO:0000278|GO:0006351	NM_173083	Hs.120817	286826	178.316	425.61	8.13547	8.6196
1.62886	down	NM_152443	chr14:68200939-68200998	RDH12	Homo sapiens retinol dehydrogenase 12 (all-trans/9-cis/11-cis) (RDH12), mRNA [NM_152443]	GO:0005622|GO:0005515|GO:0007603|GO:0042572|GO:0045494|GO:0004745|GO:0007601|GO:0001523|GO:0060342|GO:0055114	NM_152443	Hs.415322	145226	20.719	45.5709	4.76581	5.46968
2.15862	down	NM_016014	chr9:74481744-74477494	ABHD17B	Homo sapiens abhydrolase domain containing 17B (ABHD17B), transcript variant 1, mRNA [NM_016014]	GO:0016787|GO:0016020|GO:0008152|GO:0005576	NM_016014	Hs.380389	51104	26.5323	80.1543	5.14414	6.25425
1.45894	down	NM_199077	chr10:104687119-104687178	CNNM2	Homo sapiens cyclin and CBS domain divalent metal cation transport mediator 2 (CNNM2), transcript variant 3, mRNA [NM_199077]	GO:0016323|GO:0015693|GO:0010960|GO:0016021	NM_199077	Hs.643509	54805	20.1636	39.6089	4.72	5.26492
1.17553	down	NM_001904	chr3:41281749-41281808	CTNNB1	Homo sapiens catenin (cadherin-associated protein), beta 1, 88kDa (CTNNB1), transcript variant 1, mRNA [NM_001904]	GO:0005515|GO:0030018|GO:0001658|GO:0030054|GO:0003700|GO:0030877|GO:0016342|GO:0001711|GO:0010909|GO:0030539|GO:0016337|GO:0003690|GO:0000578|GO:0016055|GO:0005938|GO:0001102|GO:0005813|GO:0001708|GO:0005719|GO:0019903|GO:0030331|GO:0003713|GO:0000122|GO:0001840|GO:0001701|GO:0030027|GO:0001702|GO:0001889|GO:0000922|GO:0005654|GO:0005923|GO:0019899|GO:0005925|GO:0008134|GO:0008285|GO:0005886|GO:…	NM_001904	Hs.476018	1499	1011.38	1943.5	10.5881	10.8214
1.11417	down	NM_006705	chr9:92221400-92221459	GADD45G	Homo sapiens growth arrest and DNA-damage-inducible, gamma (GADD45G), mRNA [NM_006705]	GO:0005515|GO:0043065|GO:0006950|GO:0046330|GO:0006915|GO:0005634|GO:0007275|GO:0030154|GO:0000186|GO:0005737|GO:0000185|GO:1900745|GO:0051726|GO:0006469	NM_006705	Hs.9701	10912	10.8832	15.6929	3.77253	3.9285
1.07162	down	AK096928	chr1:855660-855601	LOC100130417	Homo sapiens cDNA FLJ39609 fis, clone SKNSH2008043. [AK096928]			Hs.200644	100130417	46.3563	72.6494	6.0247	6.1245
1.6823	down	NM_020773	chr4:7034494-7034553	TBC1D14	Homo sapiens TBC1 domain family, member 14 (TBC1D14), transcript variant 1, mRNA [NM_020773]	GO:0005515|GO:0005794|GO:0005776|GO:0019901|GO:2000785|GO:0010507|GO:0032851|GO:0055037|GO:0071955|GO:0005097	NM_020773	Hs.518611	57533	352.447	1022.4	9.14207	9.89251
1.41946	down	NM_000181	chr7:65425765-65425706	GUSB	Homo sapiens glucuronidase, beta (GUSB), transcript variant 1, mRNA [NM_000181]	GO:0004566|GO:0005975|GO:0019904|GO:0005102|GO:0006027|GO:0044281|GO:0043231|GO:0016020|GO:0009405|GO:0030212|GO:0030214|GO:0030203|GO:0070062|GO:0043202	NM_000181	Hs.255230	2990	1031.08	2358	10.617	11.1223
1.00438	down	NM_012256	chr7:148952401-148952460	ZNF212	Homo sapiens zinc finger protein 212 (ZNF212), mRNA [NM_012256]	GO:0005515|GO:0003712|GO:0006355|GO:0006357|GO:0008270|GO:0005634|GO:0003677|GO:0006351|GO:0042802	NM_012256	Hs.490510	7988	120.85	198.792	7.53443	7.54074
2.0354	down	NM_001080506	chr4:83405845-83405786	TMEM150C	Homo sapiens transmembrane protein 150C (TMEM150C), mRNA [NM_001080506]	GO:0030262|GO:0016021|GO:0005764	NM_001080506	Hs.507676	441027	6.69351	17.0562	3.03706	4.06237
1.50824	down		chr9:043179315-043179256							7.97179	15.3532	3.30566	3.89853
2.42963	down	NR_024172	chr15:98285957-98285898	LINC00923	Homo sapiens long intergenic non-protein coding RNA 923 (LINC00923), transcript variant 1, long non-coding RNA [NR_024172]		NR_024172	Hs.130423	91948	804.635	3203.42	10.2792	11.5599
1.35649	down	NM_030649	chr1:1227895-1227836	ACAP3	Homo sapiens ArfGAP with coiled-coil, ankyrin repeat and PH domains 3 (ACAP3), mRNA [NM_030649]	GO:0043547|GO:0008060|GO:0032312|GO:0008270	NM_030649	Hs.535257	116983	8625.11	15893.1	13.44	13.8799
1.06448	down	NM_001114600	chr1:16722798-16722857	SZRD1	Homo sapiens SUZ RNA binding domain containing 1 (SZRD1), transcript variant 1, mRNA [NM_001114600]		NM_001114600	Hs.252967	26099	522.876	940.821	9.67998	9.77014
3.70687	down	NM_000056	chr6:80912859-80912918	BCKDHB	Homo sapiens branched chain keto acid dehydrogenase E1, beta polypeptide (BCKDHB), transcript variant 2, mRNA [NM_000056]	GO:0003863|GO:0005515|GO:0007584|GO:0009083|GO:0051384|GO:0044281|GO:0051591|GO:0032403|GO:0003826|GO:0005739|GO:0034641|GO:0005759|GO:0016831|GO:0005947|GO:0055114	NM_000056	Hs.654441	594	60.4498	350.175	6.44138	8.33158
1.61597	down	BC009725	chr19:40023120-40023061	EID2B	EP300 interacting inhibitor of differentiation 2B [Source:HGNC Symbol;Acc:HGNC:26796] [ENST00000326282]	GO:0006355|GO:0007517|GO:0005634|GO:0030154|GO:0006351		Hs.135181	126272	31.0863	70.9018	5.39713	6.08953
6.26614	down	NM_001007156	chr15:88520669-88520610	NTRK3	Homo sapiens neurotrophic tyrosine kinase, receptor, type 3 (NTRK3), transcript variant 3, mRNA [NM_001007156]	GO:0005515|GO:0008284|GO:0032856|GO:0070306|GO:0071300|GO:0019056|GO:0045471|GO:2000251|GO:0048678|GO:0050927|GO:0002039|GO:0000187|GO:0005737|GO:0033138|GO:0046777|GO:0032148|GO:0090102|GO:0060548|GO:0051412|GO:0030335|GO:0042490|GO:0043121|GO:0048665|GO:0018108|GO:0005524|GO:0048712|GO:0010628|GO:0043235|GO:0005030|GO:0046875|GO:0005887|GO:0048691|GO:0007623|GO:0001933|GO:0004714|GO:0001764|GO:…	NM_001007156	Hs.410969	4916	103.973	1068.9	7.30631	9.95389
1.26276	down	NM_031903	chr7:42977163-42977222	MRPL32	Homo sapiens mitochondrial ribosomal protein L32 (MRPL32), mRNA [NM_031903]	GO:0070124|GO:0070125|GO:0070126|GO:0032543|GO:0006996|GO:0003735|GO:0005761|GO:0005743|GO:0015934|GO:0006412	NM_031903	Hs.50252	64983	1227.06	2477.19	10.8443	11.1809
2.73983	down	NM_001134492	chr1:87564043-87564102	HS2ST1	Homo sapiens heparan sulfate 2-O-sulfotransferase 1 (HS2ST1), transcript variant 2, mRNA [NM_001134492]	GO:0016020|GO:0000139|GO:0005975|GO:0009405|GO:0008146|GO:0044281|GO:0016021|GO:0030203|GO:0006024	NM_001134492	Hs.743280	9653	13.5049	48.1096	4.09432	5.54841
1.79995	down	NM_016292	chr16:3721731-3716069	TRAP1	Homo sapiens TNF receptor-associated protein 1 (TRAP1), transcript variant 1, mRNA [NM_016292]	GO:0005515|GO:0005811|GO:0005164|GO:0019901|GO:0005743|GO:0006950|GO:0005524|GO:0005739|GO:0005758|GO:0061077|GO:0016020|GO:0005759|GO:0005654|GO:0051082|GO:0070062	NM_016292	Hs.30345	10131	107.564	320.702	7.36097	8.20893
2.43256	down	NM_001167986	chr17:4891704-4891645	INCA1	Homo sapiens inhibitor of CDK, cyclin A1 interacting protein 1 (INCA1), transcript variant 1, mRNA [NM_001167986]	GO:0005515|GO:0005737|GO:0008285|GO:0045736|GO:0030332|GO:2001235|GO:0004861|GO:0005634	NM_001167986	Hs.658926	388324	9.35074	29.1627	3.5489	4.83137
1.07396	down	NM_000139	chr11:59865756-59865815	MS4A2	Homo sapiens membrane-spanning 4-domains, subfamily A, member 2 (MS4A2), transcript variant 1, mRNA [NM_000139]	GO:0051219|GO:0050663|GO:0005886|GO:0019901|GO:0051279|GO:0007202|GO:0007205|GO:0043306|GO:0032998|GO:0006955|GO:0019863|GO:0006954|GO:0005887|GO:0045087|GO:0045121|GO:0019767|GO:0042169|GO:0009897|GO:0038095|GO:0005768	NM_000139	Hs.386748	2206	23.8178	34.743	4.97489	5.07783
1.44334	down	NM_001206	chr9:72999896-72999837	KLF9	Homo sapiens Kruppel-like factor 9 (KLF9), mRNA [NM_001206]	GO:0010839|GO:0050847|GO:0097067|GO:0003700|GO:0005886|GO:0006357|GO:0007566|GO:0005634|GO:0003677|GO:0006351|GO:0046872|GO:0071387|GO:0005737|GO:0007623|GO:0005654	NM_001206	Hs.150557	687	245.469	610.436	8.60247	9.13189
3.60613	down	NM_178507	chr11:120100173-120100232	OAF	Homo sapiens OAF homolog (Drosophila) (OAF), mRNA [NM_178507]	GO:0070062	NM_178507	Hs.445081	220323	5.16746	23.0596	2.64837	4.49882
1.12725	down	XR_424503	chr14:55152515-55152456	LOC729451	PREDICTED: Homo sapiens uncharacterized LOC729451 (LOC729451), misc_RNA [XR_424503]		XR_424503	Hs.647554	729451	21.9777	33.5476	4.8557	5.02851
1.75329	down	NM_005917	chr2:63834237-63834296	MDH1	Homo sapiens malate dehydrogenase 1, NAD (soluble) (MDH1), transcript variant 2, mRNA [NM_005917]	GO:0005813|GO:0044262|GO:0006099|GO:0004470|GO:0005975|GO:0006094|GO:0006107|GO:0006108|GO:0044281|GO:0005615|GO:0005829|GO:0006734|GO:0005739|GO:0005737|GO:0051287|GO:0047860|GO:0009405|GO:0030060|GO:0006006|GO:0070062	NM_005917	Hs.526521	4190	4815.8	11820.9	12.6816	13.4917
1.06033	down	NM_177986	chr18:28993046-28993105	DSG4	Homo sapiens desmoglein 4 (DSG4), transcript variant 2, mRNA [NM_177986]	GO:0030057|GO:0016337|GO:0005886|GO:0030216|GO:0005509|GO:0030509|GO:0016021|GO:0007156|GO:0001942	NM_177986	Hs.407618	147409	22.9219	32.9517	4.91983	5.00435
1.09707	down	AK056716	chr20:61272980-61272921	FLJ32154	Homo sapiens cDNA FLJ32154 fis, clone PLACE6000070. [AK056716]			Hs.173280	149650	14.2949	20.3426	4.18281	4.31646
1.39297	down	NM_032217	chr4:73940618-73940559	ANKRD17	Homo sapiens ankyrin repeat domain 17 (ANKRD17), transcript variant 1, mRNA [NM_032217]	GO:0005515|GO:1900087|GO:0051151|GO:1900246|GO:1900245|GO:0005634|GO:0045787|GO:0005737|GO:0016020|GO:0003682|GO:0045087|GO:0016032|GO:0043123|GO:0000785|GO:0001955|GO:0006275|GO:0042742	NM_032217	Hs.601206	26057	595.625	1401.1	9.86217	10.3403
1.09475	down	NM_001145122	chr2:31396260-31396201	CAPN14	Homo sapiens calpain 14 (CAPN14), mRNA [NM_001145122]	GO:0005737|GO:0004198|GO:0005509|GO:0006508|GO:0005654	NM_001145122	Hs.468059	440854	14.1473	20.0618	4.16512	4.29572
1.96602	down	NM_016521	chrX:132351715-132351656	TFDP3	Homo sapiens transcription factor Dp family, member 3 (TFDP3), mRNA [NM_016521]	GO:0005667|GO:0006355|GO:0005737|GO:0000082|GO:0003700|GO:0046982|GO:0005634|GO:0003677|GO:0006974|GO:0006351	NM_016521	Hs.142908	51270	12.0503	30.7452	3.92952	4.9048
1.46491	down	NM_012415	chr8:95384415-95384356	RAD54B	Homo sapiens RAD54 homolog B (S. cerevisiae) (RAD54B), transcript variant 1, mRNA [NM_012415]	GO:0003724|GO:0000724|GO:0015616|GO:0005634|GO:0032508|GO:0006312|GO:0005524|GO:0003677|GO:0003678|GO:0007131	NM_012415	Hs.744229	25788	225.083	568.905	8.47871	9.02952
2.27694	down	NM_024121	chr2:120979636-120979577	TMEM185B	Homo sapiens transmembrane protein 185B (TMEM185B), mRNA [NM_024121]	GO:0016021	NM_024121	Hs.376722	79134	109.513	413.334	7.38844	8.57554
1.00354	down	NM_001039845	chr2:207602556-207602497	MDH1B	Homo sapiens malate dehydrogenase 1B, NAD (soluble) (MDH1B), transcript variant 1, mRNA [NM_001039845]	GO:0006099|GO:0005975|GO:0016615|GO:0006108|GO:0016616	NM_001039845	Hs.147816	130752	21.8544	29.6767	4.84687	4.85197
1.13466	down	NM_002067	chr19:3121011-3121070	GNA11	Homo sapiens guanine nucleotide binding protein (G protein), alpha 11 (Gq class) (GNA11), mRNA [NM_002067]	GO:0005886|GO:0005834|GO:0003924|GO:0030168|GO:0031683|GO:0005525|GO:0005765|GO:0046872|GO:0071467|GO:0006184|GO:0007507|GO:0031826|GO:0007165|GO:0001501|GO:0005737|GO:0007596|GO:0060158|GO:0045634|GO:0007188|GO:0001508|GO:0004871|GO:0070062|GO:0048066	NM_002067	Hs.650575	2767	97.1598	177.933	7.19329	7.37555
1.4205	down	NM_000020	chr12:52317034-52317093	ACVRL1	Homo sapiens activin A receptor type II-like 1 (ACVRL1), transcript variant 1, mRNA [NM_000020]	GO:0071773|GO:0005515|GO:0030308|GO:0008015|GO:0071560|GO:0046332|GO:0001946|GO:0004702|GO:0043025|GO:0007179|GO:0023014|GO:0030336|GO:0009986|GO:0019901|GO:0030509|GO:0032924|GO:0001701|GO:0043535|GO:0010596|GO:0061154|GO:0005887|GO:2000279|GO:0045893|GO:0001955|GO:0045603|GO:0043537|GO:0045602|GO:0016361|GO:0008285|GO:0035313|GO:0061298|GO:0002043|GO:0051291|GO:0060836|GO:0046872|GO:0030425|GO:…	NM_000020	Hs.591026	94	7.72175	13.9455	3.25842	3.76482
1.1232	down	NM_000852	chr11:67354050-67354109	GSTP1	Homo sapiens glutathione S-transferase pi 1 (GSTP1), mRNA [NM_000852]	GO:0005515|GO:2001237|GO:0006805|GO:0005886|GO:0032691|GO:0048147|GO:0006749|GO:0005634|GO:0044281|GO:0032872|GO:0071638|GO:0005615|GO:0019207|GO:0032873|GO:0005829|GO:0043409|GO:0005739|GO:0005622|GO:0005737|GO:0043407|GO:0070373|GO:0035726|GO:0043508|GO:0008432|GO:0070372|GO:0070026|GO:0032930|GO:0070062|GO:0043124|GO:0043066|GO:0032720|GO:0004364|GO:0002674|GO:0007417|GO:0010804|GO:0031982|GO:…	NM_000852	Hs.523836	2950	32978.8	50404.4	15.2832	15.4508
1.19375	down	NM_000175	chr19:34891174-34891233	GPI	Homo sapiens glucose-6-phosphate isomerase (GPI), transcript variant 2, mRNA [NM_000175]	GO:0043005|GO:0019242|GO:0005886|GO:0046185|GO:0006094|GO:0004347|GO:0044281|GO:0005615|GO:0006096|GO:0005829|GO:0005737|GO:0043524|GO:0006959|GO:0007611|GO:0016866|GO:0006006|GO:0043154|GO:0051156|GO:0070062|GO:0005975|GO:0001525|GO:0005125|GO:0007599|GO:0016020|GO:0009405|GO:0005654|GO:0048029|GO:0008083	NM_000175	Hs.466471	2821	28569.1	47911.6	15.1086	15.3642
1.5255	down	NM_024031	chr16:30666890-30667223	PRR14	Homo sapiens proline rich 14 (PRR14), mRNA [NM_024031]		NM_024031	Hs.293629	78994	102.786	255.837	7.28519	7.89447
1.52223	down	NM_015383	chr1:145369062-145369121	NBPF14	Homo sapiens neuroblastoma breakpoint family, member 14 (NBPF14), mRNA [NM_015383]	GO:0005737	NM_015383	Hs.714127	25832	158.671	409.616	7.95437	8.56055
1.40946	down	NM_003234	chr3:195776652-195776593	TFRC	Homo sapiens transferrin receptor (TFRC), transcript variant 1, mRNA [NM_003234]	GO:0005515|GO:0003725|GO:0048471|GO:0005886|GO:0072562|GO:0005615|GO:0001558|GO:0042802|GO:0043231|GO:0006879|GO:0033572|GO:0045780|GO:0004998|GO:0042127|GO:0016032|GO:0070062|GO:0042470|GO:0009986|GO:0030316|GO:0005576|GO:0055085|GO:0031982|GO:0035690|GO:0006898|GO:0097286|GO:0005905|GO:0016020|GO:0005887|GO:0016023|GO:0055037|GO:0009897|GO:0005768	NM_003234	Hs.529618	7037	458.294	1098.89	9.49881	9.99396
4.65146	down	NM_032367	chr5:76372621-76372562	ZBED3	Homo sapiens zinc finger, BED-type containing 3 (ZBED3), mRNA [NM_032367]	GO:0016020|GO:0045944|GO:0090263|GO:0050821|GO:0001933|GO:0016055|GO:0003677|GO:0046872|GO:0005829	NM_032367	Hs.584988	84327	326.564	2584.29	9.03169	11.2494
1.04235	down	NM_014230	chr17:74041401-74040009	SRP68	Homo sapiens signal recognition particle 68kDa (SRP68), transcript variant 1, mRNA [NM_014230]	GO:0005786|GO:0010467|GO:0005783|GO:0042493|GO:0030942|GO:0006614|GO:0008312|GO:0005730|GO:0045047|GO:0006412|GO:0005829|GO:0005737|GO:0005840|GO:0005047|GO:0005048|GO:0044267|GO:0005925	NM_014230	Hs.514495	6730	176.64	314.581	8.11909	8.17893
1.20896	down	NM_002267	chr13:50273552-50273493	KPNA3	Homo sapiens karyopherin alpha 3 (importin alpha 4) (KPNA3), mRNA [NM_002267]	GO:0005515|GO:0006461|GO:0005643|GO:0019221|GO:0008565|GO:0008139|GO:0005654|GO:0046718|GO:0008022|GO:0006607|GO:0005829	NM_002267	Hs.527919	3839	433.468	893.891	9.42415	9.69792
1.53344	down	NM_002143	chr1:33360179-33360238	HPCA	Homo sapiens hippocalcin (HPCA), mRNA [NM_002143]	GO:0048839|GO:0005509|GO:0003779	NM_002143	Hs.632391	3208	10.9944	21.6039	3.78757	4.40434
2.37333	down	NM_001131028	chr5:81550614-81550673	ATG10	Homo sapiens autophagy related 10 (ATG10), transcript variant 3, mRNA [NM_001131028]	GO:0005622|GO:0005737|GO:0016874|GO:0019777|GO:0006914|GO:0006497|GO:0032446|GO:0034263|GO:0015031|GO:0031401	NM_001131028	Hs.713698	83734	16.3354	51.0777	4.38985	5.63676
2.00214	down	NM_018847	chr9:21331160-21331101	KLHL9	Homo sapiens kelch-like family member 9 (KLHL9), mRNA [NM_018847]	GO:0000910|GO:0007067|GO:0004842|GO:0016567|GO:0031463|GO:0030496	NM_018847	Hs.701778	55958	89.054	287.37	7.05434	8.05588
2.32373	down	NM_134427	chr9:116359708-116359767	RGS3	Homo sapiens regulator of G-protein signaling 3 (RGS3), transcript variant 4, mRNA [NM_134427]	GO:0043547|GO:0000188|GO:0005737|GO:0008277|GO:0005886|GO:0038032|GO:0005654|GO:0005829|GO:0005096	NM_134427	Hs.494875	5998	66.5116	240.15	6.58776	7.8042
2.63266	down	NM_203500	chr19:10597321-10597262	KEAP1	Homo sapiens kelch-like ECH-associated protein 1 (KEAP1), transcript variant 1, mRNA [NM_203500]	GO:0005515|GO:0016567|GO:0005815|GO:0005783|GO:0032436|GO:0030496|GO:0001701|GO:0043433|GO:0006351|GO:0005829|GO:0005737|GO:0031463|GO:0071353|GO:0005654|GO:0045604|GO:0008134|GO:0010499	NM_203500	Hs.465870	9817	101.436	437.22	7.26584	8.66236
1.44348	down	NM_005702	chr17:27187807-27187866	ERAL1	Homo sapiens Era-like 12S mitochondrial rRNA chaperone 1 (ERAL1), mRNA [NM_005702]	GO:0005739|GO:0005737|GO:0005759|GO:0005743|GO:0045111|GO:0043024|GO:0019843|GO:0015629|GO:0005525|GO:0000028	NM_005702	Hs.3426	26284	108.589	257.615	7.37538	7.90493
1.22995	down	NM_025207	chr1:154961130-154961189	FLAD1	Homo sapiens flavin adenine dinucleotide synthetase 1 (FLAD1), transcript variant 1, mRNA [NM_025207]	GO:0006771|GO:0005737|GO:0005886|GO:0003919|GO:0006766|GO:0005759|GO:0006777|GO:0006767|GO:0044281|GO:0005524|GO:0006747|GO:0005829	NM_025207	Hs.118666	80308	76.6638	145.415	6.80716	7.10576
1.06102	down	NM_025075	chr3:63821001-63820842	THOC7	Homo sapiens THO complex 7 homolog (Drosophila) (THOC7), transcript variant 1, mRNA [NM_025075]	GO:0005515|GO:0006397|GO:0008380|GO:0000347|GO:0000346|GO:0003723|GO:0005634|GO:0046784|GO:0005737|GO:0006406|GO:0016607|GO:0000445|GO:0005654	NM_025075	Hs.288151	80145	1172.22	2009.13	10.7834	10.8688
2.15353	down	NM_001303429	chr1:46511650-46511591	PIK3R3	Homo sapiens phosphoinositide-3-kinase, regulatory subunit 3 (gamma) (PIK3R3), transcript variant 5, mRNA [NM_001303429]	GO:0008286|GO:0005515|GO:0006661|GO:0043551|GO:0036092|GO:0035014|GO:0016303|GO:0044281|GO:0006644|GO:0005942|GO:0005829	NM_001303429	Hs.655387	8503	5.75473	15.4921	2.80517	3.91188
2.73435	down	NM_001282213	chr14:21485301-21485242	NDRG2	Homo sapiens NDRG family member 2 (NDRG2), transcript variant 11, mRNA [NM_001282213]	GO:0005515|GO:0048471|GO:0005813|GO:0005794|GO:0005815|GO:0048662|GO:0001818|GO:0010574|GO:0030154|GO:0030426|GO:0005829|GO:0003674|GO:0005737|GO:0021762|GO:0090361|GO:0070373|GO:0005654|GO:0016055|GO:0070062	NM_001282213	Hs.525205	57447	85.7518	379.428	6.99307	8.44426
1.10328	down	NM_017425	chr11:124561634-124564213	SPA17	Homo sapiens sperm autoantigenic protein 17 (SPA17), mRNA [NM_017425]	GO:0007338|GO:0005516|GO:0005737|GO:0016020|GO:0003351|GO:0031514|GO:0072372|GO:0007283|GO:0007339	NM_017425	Hs.286233	53340	225.276	426.096	8.48003	8.62183
1.80234	down	NM_001031847	chr11:68527122-68527063	CPT1A	Homo sapiens carnitine palmitoyltransferase 1A (liver) (CPT1A), transcript variant 2, mRNA [NM_001031847]	GO:0014070|GO:0001676|GO:0006635|GO:0004095|GO:0042493|GO:0006853|GO:0005743|GO:0005741|GO:0044281|GO:0042802|GO:0071398|GO:0005739|GO:0050796|GO:0016020|GO:0030855|GO:0032000|GO:0006006|GO:0006641|GO:0007623|GO:0051260|GO:0042755|GO:0031307|GO:0009437|GO:0044255	NM_001031847	Hs.503043	1374	32.5743	83.9948	5.47176	6.32163
1.07488	down	NR_103761	chr2:131198475-131198416	CYP4F62P	Homo sapiens cytochrome P450, family 4, subfamily F, polypeptide 62, pseudogene (CYP4F62P), non-coding RNA [NR_103761]		NR_103761	Hs.734862	646802	1042.53	1844.27	10.6289	10.7331
1.14688	down	NM_006400	chr12:57924362-57924303	DCTN2	Homo sapiens dynactin 2 (p50) (DCTN2), transcript variant 1, mRNA [NM_006400]	GO:0005515|GO:0005813|GO:0006996|GO:0008283|GO:0005874|GO:0030507|GO:0031982|GO:0032402|GO:0030426|GO:0005829|GO:0019886|GO:0003774|GO:0005737|GO:0007067|GO:0030286|GO:0016020|GO:0000086|GO:0008152|GO:0000776|GO:0000278|GO:0005869|GO:0007052|GO:0070062	NM_006400	Hs.289123	10540	708.625	1367.42	10.1094	10.3071
1.03807	down	NM_015079	chr15:78287623-78287564	TBC1D2B	Homo sapiens TBC1 domain family, member 2B (TBC1D2B), transcript variant 2, mRNA [NM_015079]	GO:0005515|GO:0032851|GO:0005097	NM_015079	Hs.567426	23102	314.284	568.599	8.97494	9.02883
1.12965	down	NM_015231	chr11:47800345-47800286	NUP160	Homo sapiens nucleoporin 160kDa (NUP160), mRNA [NM_015231]	GO:0005515|GO:0007077|GO:0010467|GO:0005975|GO:0019083|GO:0019221|GO:0019058|GO:0044281|GO:0005635|GO:0015031|GO:0055085|GO:0010827|GO:0005829|GO:0008645|GO:0006406|GO:0015758|GO:0005487|GO:0005643|GO:0031080|GO:0009405|GO:0016032|GO:0000776|GO:0000278	NM_015231	Hs.744107	23279	466.449	894.163	9.52261	9.69849
1.85344	down	AF461897	chr12:123436226-123436167		Homo sapiens FP15331 mRNA, complete cds. [AF461897]					12.4475	29.9085	3.97289	4.8631
1.10003	down	NM_001270641	chr19:51013603-51013544	JOSD2	Homo sapiens Josephin domain containing 2 (JOSD2), transcript variant 3, mRNA [NM_001270641]	GO:0016579|GO:0004843|GO:0006508|GO:0008242|GO:0005829	NM_001270641	Hs.737597	126119	11.8612	16.9045	3.90771	4.04525
1.12556	down	NM_153045	chr9:117408425-117408484	C9orf91	Homo sapiens chromosome 9 open reading frame 91 (C9orf91), mRNA [NM_153045]	GO:0008150|GO:0003674|GO:0016021|GO:0005575	NM_153045	Hs.522357	203197	40.3427	65.6263	5.81255	5.98319
1.84701	down	NM_004649	chr21:45565392-45565451	C21orf33	Homo sapiens chromosome 21 open reading frame 33 (C21orf33), transcript variant 1, mRNA [NM_004649]	GO:0005739	NM_004649	Hs.413482	8209	418.166	1326.42	9.37749	10.2627
1.1408	down	NM_001170738	chr12:176547-208312	IQSEC3	Homo sapiens IQ motif and Sec7 domain 3 (IQSEC3), transcript variant 1, mRNA [NM_001170738]	GO:0043547|GO:0005802|GO:0005086|GO:0030054|GO:0030036|GO:0045211|GO:0032012|GO:0060077|GO:0016192	NM_001170738	Hs.536319	440073	190.792	374.284	8.23371	8.42375
1.85819	down	NM_002661	chr16:81991575-81991634	PLCG2	Homo sapiens phospholipase C, gamma 2 (phosphatidylinositol-specific) (PLCG2), mRNA [NM_002661]	GO:0050853|GO:0010468|GO:0005515|GO:0050852|GO:0019722|GO:0005886|GO:0043647|GO:0044281|GO:0005829|GO:0004629|GO:0043069|GO:0032237|GO:0032959|GO:0030183|GO:0032496|GO:0004871|GO:0016055|GO:0070062|GO:0051209|GO:0006661|GO:0030168|GO:0007596|GO:0004435|GO:0045087|GO:0002316|GO:0009395|GO:0038096|GO:0038095	NM_002661	Hs.413111	5336	48.544	133.808	6.09775	6.99165
1.28996	down	NM_016423	chr14:21558392-21558333	ZNF219	Homo sapiens zinc finger protein 219 (ZNF219), transcript variant 1, mRNA [NM_016423]	GO:0005515|GO:0006355|GO:0003700|GO:0005634|GO:0000122|GO:0000978|GO:0004969|GO:0003677|GO:0046872|GO:0006351|GO:0001078|GO:0007186|GO:0001505|GO:0016021|GO:0045892	NM_016423	Hs.250493	51222	679.064	1475.81	10.0516	10.419
1.57027	down	BC011243	chr19:58379773-58379832		Homo sapiens zinc finger protein 587, mRNA (cDNA clone IMAGE:4153939), with apparent retained intron. [BC011243]			Hs.654820		380.527	1025.41	9.24519	9.8962
2.12441	down	NM_024844	chr17:73230872-73231242	NUP85	Homo sapiens nucleoporin 85kDa (NUP85), transcript variant 1, mRNA [NM_024844]	GO:0007077|GO:0005515|GO:0010467|GO:0019221|GO:0030032|GO:0019058|GO:0005635|GO:0044281|GO:0015031|GO:0008645|GO:0005829|GO:0015758|GO:0016032|GO:0031965|GO:0005975|GO:0019083|GO:0005819|GO:0055085|GO:0010827|GO:0016020|GO:0031080|GO:0009405|GO:0000777|GO:0000776|GO:0051028|GO:0048246|GO:0000278	NM_024844	Hs.362817	79902	329.883	1206.37	9.04586	10.1329
1.00621	down	BM674043	chr16:30832743-30832684		UI-E-EJ0-ahi-b-22-0-UI.s1 UI-E-EJ0 Homo sapiens cDNA clone UI-E-EJ0-ahi-b-22-0-UI 3', mRNA sequence [BM674043]			Hs.681104		269.642	468.144	8.7448	8.75374
1.2177	down	NM_018348	chr16:71316895-71316836	CMTR2	Homo sapiens cap methyltransferase 2 (CMTR2), transcript variant 1, mRNA [NM_018348]	GO:0005737|GO:0097310|GO:0004483|GO:0006370|GO:0005634|GO:0016021	NM_018348	Hs.72782	55783	247.196	517.586	8.61134	8.8955
1.1905	down	NM_001009881	chr1:52889223-52889164	ZCCHC11	Homo sapiens zinc finger, CCHC domain containing 11 (ZCCHC11), transcript variant 1, mRNA [NM_001009881]	GO:0032755|GO:0005515|GO:0005730|GO:0031123|GO:0032088|GO:0001816|GO:0005615|GO:0050265|GO:0010587|GO:0010586|GO:0005737|GO:0019827|GO:0031054|GO:0071044|GO:0008270|GO:0031664|GO:0070102|GO:0070062	NM_001009881	Hs.655407	23318	382.806	781.336	9.25298	9.50455
1.36686	down	NM_001001551	chr9:86258959-86259018	IDNK	Homo sapiens idnK, gluconokinase homolog (E. coli) (IDNK), transcript variant 1, mRNA [NM_001001551]	GO:0016310|GO:0008150|GO:0003674|GO:0046316|GO:0005524|GO:0046177	NM_001001551	Hs.530261	414328	220.011	518.241	8.44745	8.89832
1.21547	down	NM_178471	chrX:129518731-129518672	GPR119	Homo sapiens G protein-coupled receptor 119 (GPR119), mRNA [NM_178471]	GO:0043235|GO:0007186|GO:0005886|GO:0004930|GO:0031210|GO:0016021|GO:0030073	NM_178471	Hs.496762	139760	510.823	1052.8	9.6477	9.92921
2.16884	down	NM_173791	chr10:119042996-119042937	PDZD8	Homo sapiens PDZ domain containing 8 (PDZD8), mRNA [NM_173791]	GO:0035556|GO:0016020|GO:0022604|GO:0007010|GO:0016032|GO:0046872	NM_173791	Hs.501149	118987	236.384	876.423	8.5489	9.66582
3.04881	down	BC042002	chr15:65250029-65250088	ANKDD1A	ankyrin repeat and death domain containing 1A [Source:HGNC Symbol;Acc:HGNC:28002] [ENST00000620154]	GO:0007165		Hs.207157	348094	12.7492	50.3653	4.00519	5.61343
1.26257	down	NM_001242417	chr14:102675959-102676018	WDR20	Homo sapiens WD repeat domain 20 (WDR20), transcript variant 7, mRNA [NM_001242417]		NM_001242417	Hs.36859	91833	40.5311	74.4082	5.8192	6.15556
1.65062	down	NR_023916	chr1:70385301-70385360	PIN1P1	Homo sapiens peptidylprolyl cis/trans isomerase, NIMA-interacting 1 pseudogene 1 (PIN1P1), non-coding RNA [NR_023916]		NR_023916	Hs.654711	5301	40.5836	97.8117	5.82116	6.54417
1.30019	down	NM_001684	chr1:203690464-203690523	ATP2B4	Homo sapiens ATPase, Ca++ transporting, plasma membrane 4 (ATP2B4), transcript variant 2, mRNA [NM_001684]	GO:0005515|GO:0050998|GO:1900082|GO:0005516|GO:0030346|GO:0030018|GO:0005886|GO:0046872|GO:0055074|GO:0033138|GO:0034220|GO:0045019|GO:0097110|GO:2000481|GO:0006357|GO:0006874|GO:0030315|GO:0070885|GO:0055085|GO:0005524|GO:0010751|GO:0005388|GO:0043234|GO:0071872|GO:0016020|GO:0051001|GO:0007596|GO:0005887|GO:0005901|GO:0051599|GO:0008152|GO:0070588|GO:0017080	NM_001684	Hs.343522	493	16.1722	27.532	4.37455	4.75327
9.67193	down	AK000246	chr13:28528445-28528504		long intergenic non-protein coding RNA 543 [Source:HGNC Symbol;Acc:HGNC:43678] [ENST00000567234]			Hs.197435		9.20869	116.843	3.52045	6.79425
1.00227	down	NM_001294328	chr16:88932844-88932785	PABPN1L	Homo sapiens poly(A) binding protein, nuclear 1-like (cytoplasmic) (PABPN1L), transcript variant 2, mRNA [NM_001294328]	GO:0005737|GO:0000166|GO:0003723	NM_001294328	Hs.730522	390748	30.0637	41.9048	5.34456	5.34783
1.10622	down	NM_001144	chr16:56396402-56396343	AMFR	Homo sapiens autocrine motility factor receptor, E3 ubiquitin protein ligase (AMFR), mRNA [NM_001144]	GO:0005515|GO:0006511|GO:0004842|GO:0048471|GO:0016874|GO:0006928|GO:0005634|GO:0030176|GO:0051259|GO:0030425|GO:0030426|GO:0030968|GO:0007611|GO:0043025|GO:0004872|GO:0000209|GO:0000836|GO:0007568|GO:0030433|GO:0007165|GO:0043234|GO:0016020|GO:0005789|GO:0008270|GO:0016021	NM_001144	Hs.295137	267	355.026	682.098	9.15223	9.29787
1.068	down	NM_014634	chr22:22285539-22279996	PPM1F	Homo sapiens protein phosphatase, Mg2+/Mn2+ dependent, 1F (PPM1F), mRNA [NM_014634]	GO:0005515|GO:0048471|GO:0016576|GO:0010811|GO:0051894|GO:0035690|GO:0097193|GO:0046872|GO:0005829|GO:0043280|GO:0010628|GO:0043234|GO:0016791|GO:0035970|GO:0050921|GO:0044387|GO:0033137|GO:0051496|GO:0004722|GO:0006469|GO:0010634|GO:0045892|GO:0045927|GO:0033192	NM_014634	Hs.112728	9647	13.8347	19.1381	4.13356	4.22847
1.29147	down	NM_003731	chr9:140083706-140084306	SSNA1	Homo sapiens Sjogren syndrome nuclear autoantigen 1 (SSNA1), mRNA [NM_003731]	GO:0005813|GO:0042073|GO:0006996|GO:0000086|GO:0060830|GO:0005634|GO:0000278|GO:0036064|GO:0042802|GO:0005829	NM_003731	Hs.530314	8636	190.794	421.095	8.234	8.60301
1.09935	down	NM_178499	chr12:119978792-119978851	CCDC60	Homo sapiens coiled-coil domain containing 60 (CCDC60), mRNA [NM_178499]		NM_178499	Hs.98188	160777	31.725	48.8958	5.43356	5.57022
1.52479	down	NM_024876	chr19:41201941-41198931	ADCK4	Homo sapiens aarF domain containing kinase 4 (ADCK4), transcript variant 1, mRNA [NM_024876]	GO:0031966|GO:0005886|GO:0004674|GO:0006468|GO:0016021|GO:0005829	NM_024876	Hs.130712	79934	28.6187	60.659	5.26688	5.87549
1.61269	down	NM_030899	chr6:28293096-28293037	ZSCAN31	Homo sapiens zinc finger and SCAN domain containing 31 (ZSCAN31), transcript variant 1, mRNA [NM_030899]	GO:0006355|GO:0003700|GO:0005634|GO:0003677|GO:0046872|GO:0006351	NM_030899	Hs.656413	64288	23.1094	50.614	4.93128	5.62074
1.11842	down	NM_174893	chr17:6920231-6920290	C17orf49	Homo sapiens chromosome 17 open reading frame 49 (C17orf49), transcript variant 2, mRNA [NM_174893]	GO:0071339|GO:0003682|GO:0016589|GO:0003677|GO:0016568	NM_174893	Hs.511801	124944	406.298	778.837	9.33889	9.50035
1.23084	down	NM_015114	chr12:133302989-133302930	ANKLE2	Homo sapiens ankyrin repeat and LEM domain containing 2 (ANKLE2), mRNA [NM_015114]	GO:0005515|GO:0007084|GO:0008601|GO:0035307|GO:0030176|GO:0042326|GO:0007067|GO:0050790|GO:0016020|GO:0005789|GO:0000278|GO:0051721|GO:0051301	NM_015114	Hs.654628	23141	89.4072	176.061	7.06166	7.3613
1.21671	down	NM_015188	chr10:96295315-96295374	TBC1D12	Homo sapiens TBC1 domain family, member 12 (TBC1D12), mRNA [NM_015188]	GO:0032851|GO:0005097	NM_015188	Hs.500598	23232	128.359	258.107	7.62674	7.90973
1.54208	down	NM_001268	chr13:49063410-49063351	RCBTB2	Homo sapiens regulator of chromosome condensation (RCC1) and BTB (POZ) domain containing protein 2 (RCBTB2), transcript variant 2, mRNA [NM_001268]	GO:0005087|GO:0032853	NM_001268	Hs.652712	1102	17.6757	36.2676	4.51417	5.13905
13.4221	down	AK093202	chr1:16864566-16864625	LOC100133616	Homo sapiens cDNA FLJ35883 fis, clone TESTI2008929. [AK093202]			Hs.722379	100133616	15.8482	295.021	4.3427	8.08923
1.69283	down	NM_001031709	chr10:90074354-90074295	RNLS	Homo sapiens renalase, FAD-dependent amine oxidase (RNLS), transcript variant 1, mRNA [NM_001031709]	GO:0060047|GO:0055062|GO:0003214|GO:0005615|GO:0003073|GO:0042415|GO:0042417|GO:0071871|GO:0002931|GO:0016491|GO:0071873|GO:0042414|GO:0055114	NM_001031709	Hs.149849	55328	17.2843	38.8137	4.47876	5.2382
1.16796	down	NM_017676	chr5:102421763-102421704	GIN1	Homo sapiens gypsy retrotransposon integrase 1 (GIN1), mRNA [NM_017676]	GO:0015074|GO:0003676	NM_017676	Hs.24088	54826	298.444	605.585	8.89699	9.12098
2.35563	down	NM_017599	chr12:95694737-95694796	VEZT	Homo sapiens vezatin, adherens junctions transmembrane protein (VEZT), transcript variant 1, mRNA [NM_017599]	GO:0016337|GO:0005737|GO:0005912|GO:0005886|GO:0001669|GO:0002142|GO:0017022|GO:0005654|GO:0016021|GO:0043009	NM_017599	Hs.24135	55591	604.255	2362.74	9.8884	11.1245
3.88141	down	NM_001288589	chr15:56991785-56991726	ZNF280D	Homo sapiens zinc finger protein 280D (ZNF280D), transcript variant 5, mRNA [NM_001288589]	GO:0006355|GO:0005634|GO:0003677|GO:0046872|GO:0006351	NM_001288589	Hs.511477	54816	18.568	97.7139	4.5867	6.54328
1.0618	down	NR_126046	chr9:41954897-41954838	GLIDR	Homo sapiens glioblastoma down-regulated RNA (GLIDR), transcript variant 4, long non-coding RNA [NR_126046]		NR_126046	Hs.380240	389741	49.6522	78.1868	6.13161	6.21812
1.37631	down	NR_026920	chr22:31322460-31322519	MORC2-AS1	Homo sapiens MORC2 antisense RNA 1 (MORC2-AS1), long non-coding RNA [NR_026920]		NR_026920	Hs.592202	150291	126.11	288.206	7.59731	8.05812
1.16178	down	NM_004589	chr17:10584322-10584263	SCO1	Homo sapiens SCO1 cytochrome c oxidase assembly protein (SCO1), mRNA [NM_004589]	GO:0005739|GO:0006878|GO:0008535|GO:0005507|GO:0005743|GO:0006091|GO:0030016|GO:0006825	NM_004589	Hs.14511	6341	608.14	1192.93	9.89794	10.1143
1.0159	down	NM_021109	chrX:12994394-12994453	TMSB4X	Homo sapiens thymosin beta 4, X-linked (TMSB4X), mRNA [NM_021109]	GO:0005515|GO:0003785|GO:0042989|GO:0007596|GO:0002576|GO:0030168|GO:0031093|GO:0007015|GO:0005576|GO:0005856	NM_021109	Hs.437277	7114	5449.93	7806.9	12.8483	12.8711
1.58579	down		chr15:023259349-023259290		AF204231 88-kDa Golgi protein {Homo sapiens} (exp=-1; wgp=0; cg=0), partial (4%) [THC2600547]					12.1082	24.7794	3.93639	4.60159
1.14915	down	NM_015186	chr9:79985462-79985832	VPS13A	Homo sapiens vacuolar protein sorting 13 homolog A (S. cerevisiae) (VPS13A), transcript variant B, mRNA [NM_015186]	GO:0005622|GO:0005515|GO:0008104|GO:0045053|GO:0035176|GO:0031045|GO:0006623|GO:0007626|GO:0006895|GO:0019898|GO:0007399	NM_015186	Hs.459790	23230	135.634	257.85	7.70691	7.90747
1.9452	down	NM_004153	chr1:52840560-52840501	ORC1	Homo sapiens origin recognition complex, subunit 1 (ORC1), transcript variant 1, mRNA [NM_004153]	GO:0005515|GO:0000808|GO:0005886|GO:0005730|GO:0005634|GO:0003677|GO:0005524|GO:0005829|GO:0006260|GO:0000082|GO:0005737|GO:0000083|GO:0006270|GO:0003682|GO:0005654|GO:0005664|GO:0000278	NM_004153	Hs.17908	4998	22.2133	58.5715	4.87089	5.83081
1.55669	down	AK093358	chr9:67793478-67793537		Homo sapiens cDNA FLJ36039 fis, clone TESTI2017311. [AK093358]			Hs.744835		21.5938	45.4698	4.82691	5.46539
2.55017	down	NM_017901	chr12:113730870-113731124	TPCN1	Homo sapiens two pore segment channel 1 (TPCN1), transcript variant 2, mRNA [NM_017901]	GO:0005515|GO:0086010|GO:0005245|GO:0005886|GO:0005765|GO:0055085|GO:0042802|GO:0034220|GO:0072345|GO:0070588|GO:0006816|GO:0034765|GO:0016021|GO:0010008	NM_017901	Hs.524763	53373	24.3449	85.9881	5.00689	6.35748
1.05048	down	NM_020383	chr10:111624955-111624896	XPNPEP1	Homo sapiens X-prolyl aminopeptidase (aminopeptidase P) 1, soluble (XPNPEP1), transcript variant 1, mRNA [NM_020383]	GO:0005737|GO:0030145|GO:0004177|GO:0070006|GO:0006508|GO:0010815|GO:0042803|GO:0070062|GO:0005829	NM_020383	Hs.390623	7511	156.291	275.724	7.93059	8.00163
2.30513	down	NM_004082	chr2:74588737-74588678	DCTN1	Homo sapiens dynactin 1 (DCTN1), transcript variant 1, mRNA [NM_004082]	GO:0005515|GO:0032402|GO:0005829|GO:0030968|GO:0019886|GO:0005737|GO:0003774|GO:0000086|GO:0042147|GO:0031252|GO:0005813|GO:0006996|GO:0005874|GO:0007399|GO:0010970|GO:0000922|GO:0007067|GO:0045502|GO:0016020|GO:0030286|GO:0000776|GO:0006987|GO:0005869|GO:0000278|GO:0044267|GO:0030904	NM_004082	Hs.516111	1639	34.9291	116.04	5.58116	6.78601
1.24225	down	BU535024	chr10:97949085-97949026		AGENCOURT_10185273 NIH_MGC_126 Homo sapiens cDNA clone IMAGE:6562423 5', mRNA sequence [BU535024]			Hs.621182		5523.89	9426.57	12.8632	13.1761
1.44179	down	NM_198150	chr5:94903693-94903752	ARSK	Homo sapiens arylsulfatase family, member K (ARSK), mRNA [NM_198150]	GO:0006665|GO:0006687|GO:0005788|GO:0005576|GO:0004065|GO:0044281|GO:0044267|GO:0046872|GO:0043687	NM_198150	Hs.585051	153642	68.1013	150.013	6.62311	7.15096
1.02556	down	NM_000483	chr19:45452640-45452699	APOC2	Homo sapiens apolipoprotein C-II (APOC2), mRNA [NM_000483]	GO:0032375|GO:0007603|GO:0060697|GO:0042627|GO:0070328|GO:0010898|GO:0010902|GO:0044281|GO:0005615|GO:0042803|GO:0008289|GO:0034361|GO:0034384|GO:0043274|GO:0034382|GO:0034363|GO:0034362|GO:0055102|GO:0070062|GO:0042632|GO:0033344|GO:0045723|GO:0043691|GO:0034366|GO:0010518|GO:0005576|GO:0043086|GO:0001523|GO:0060230|GO:0016042|GO:0010916|GO:0034370|GO:0033700|GO:0034372|GO:0016004|GO:0034371|GO:…	NM_000483	Hs.75615	344	20.8967	28.8069	4.77897	4.81538
1.58508	down	NM_000147	chr1:24171909-24171850	FUCA1	Homo sapiens fucosidase, alpha-L- 1, tissue (FUCA1), mRNA [NM_000147]	GO:0005737|GO:0004560|GO:0006027|GO:0016139|GO:0042806|GO:0006004|GO:0005764|GO:0070062	NM_000147	Hs.370858	2517	162.946	435.381	7.99126	8.65581
1.92834	down	NM_014859	chr17:12894799-12894858	ARHGAP44	Homo sapiens Rho GTPase activating protein 44 (ARHGAP44), mRNA [NM_014859]	GO:0005515|GO:0051056|GO:0031256|GO:0030054|GO:0007264|GO:0045202|GO:0006887|GO:0005829|GO:0043547|GO:0005543|GO:0043197|GO:0055037|GO:0005096	NM_014859	Hs.499758	9912	103.228	327.66	7.29316	8.24052
1.51899	down	NM_170685	chr17:47915730-47915671	TAC4	Homo sapiens tachykinin 4 (hemokinin) (TAC4), transcript variant alpha, mRNA [NM_170685]	GO:0046878|GO:0008217|GO:0005102|GO:0007217|GO:0005576	NM_170685	Hs.652130	255061	42.1541	94.1166	5.88154	6.48465
3.33398	down	NM_022336	chr2:109511689-109511630	EDAR	Homo sapiens ectodysplasin A receptor (EDAR), mRNA [NM_022336]	GO:0005515|GO:0042346|GO:0005886|GO:0045177|GO:0006915|GO:0030154|GO:0007165|GO:0008544|GO:0043473|GO:0042475|GO:0004872|GO:0060662|GO:0016021|GO:0001942|GO:0004888	NM_022336	Hs.171971	10913	5.42405	22.4218	2.71684	4.45408
1.59755	down	NM_003685	chr19:6413914-6413855	KHSRP	Homo sapiens KH-type splicing regulatory protein (KHSRP), mRNA [NM_003685]	GO:0006397|GO:0008380|GO:0010467|GO:0006355|GO:0010494|GO:0003729|GO:0006402|GO:0003677|GO:0006351|GO:0005829|GO:2000628|GO:0016020|GO:0000375|GO:0005654|GO:0051028	NM_003685	Hs.727344	8570	2997.72	7101.51	12.057	12.7329
1.54677	down	NM_003906	chr21:47656825-47656766	MCM3AP	Homo sapiens minichromosome maintenance complex component 3 associated protein (MCM3AP), mRNA [NM_003906]	GO:0006260|GO:0031965|GO:0005737|GO:0016746|GO:0005643|GO:0005654|GO:0005634|GO:0051028|GO:0006606|GO:0003677|GO:0005829|GO:0002376	NM_003906	Hs.389037	8888	131.919	340.887	7.66444	8.2937
1.22971	down		chr1:013379124-013379065							10.6131	16.7466	3.73123	4.02955
1.02531	down	NM_004535	chr20:62873219-62873278	MYT1	Homo sapiens myelin transcription factor 1 (MYT1), mRNA [NM_004535]	GO:0006355|GO:0005737|GO:0003700|GO:0008270|GO:0005654|GO:0005634|GO:0001158|GO:0030154|GO:0006351|GO:0007399	NM_004535	Hs.279562	4661	20.2679	27.7467	4.72975	4.76581
2.36662	down	NM_014660	chr7:11091294-11091353	PHF14	Homo sapiens PHD finger protein 14 (PHF14), transcript variant 2, mRNA [NM_014660]	GO:2000791|GO:2000584|GO:0048286|GO:0008270|GO:0005634|GO:0000122	NM_014660	Hs.655688	9678	190.021	764.893	8.22911	9.47194
2.24622	down	NM_001198726	chr22:45204211-45204270	ARHGAP8	Homo sapiens Rho GTPase activating protein 8 (ARHGAP8), transcript variant 3, mRNA [NM_001198726]	GO:0005515|GO:0051056|GO:0032321|GO:0007264|GO:0070374|GO:0005100|GO:0005829	NM_001198726	Hs.102336	23779	5.89598	16.6203	2.84706	4.01456
1.27756	down	NM_020244	chr12:102110521-102110580	CHPT1	Homo sapiens choline phosphotransferase 1 (CHPT1), mRNA [NM_020244]	GO:0006629|GO:0006663|GO:0044281|GO:0001558|GO:0046872|GO:0019992|GO:0043231|GO:0000139|GO:0016020|GO:0004142|GO:0016021|GO:0006644|GO:0006657|GO:0046474|GO:0006656	NM_020244	Hs.293077	56994	304.316	673.801	8.92561	9.279
1.8829	down	NM_001130159	chr10:70644155-70644214	STOX1	Homo sapiens storkhead box 1 (STOX1), transcript variant 3, mRNA [NM_001130159]	GO:0005737|GO:0005730|GO:0005654|GO:0005634|GO:0003677	NM_001130159	Hs.37636	219736	9.15094	21.9443	3.51181	4.42476
1.69372	down	NM_032737	chr19:2428242-2428183	LMNB2	Homo sapiens lamin B2 (LMNB2), mRNA [NM_032737]	GO:0008150|GO:0003674|GO:0005198|GO:0005637|GO:0005638	NM_032737	Hs.538286	84823	805.213	2255.42	10.281	11.0412
1.31185	down	NM_003943	chr4:77231410-77231469	STBD1	Homo sapiens starch binding domain 1 (STBD1), mRNA [NM_003943]	GO:0005515|GO:0006936|GO:0016020|GO:0005887|GO:2001070	NM_003943	Hs.109590	8987	40.9785	78.7689	5.83754	6.22913
1.10991	down	NM_018467	chr19:17330512-17330571	USE1	Homo sapiens unconventional SNARE in the ER 1 homolog (S. cerevisiae) (USE1), mRNA [NM_018467]	GO:0006888|GO:0005515|GO:0030163|GO:0060628|GO:0005783|GO:0071786|GO:0005789|GO:0007041|GO:0016021|GO:0015031|GO:0032940|GO:0005764	NM_018467	Hs.16187	55850	225.578	428.481	8.48141	8.63185
1.23849	down	NM_213662	chr17:40474463-40474404	STAT3	Homo sapiens signal transducer and activator of transcription 3 (acute-phase response factor) (STAT3), transcript variant 3, mRNA [NM_213662]	GO:0001754|GO:0005515|GO:0001659|GO:0003700|GO:0006366|GO:0044212|GO:0048708|GO:0019221|GO:0006606|GO:0060548|GO:0046983|GO:0070102|GO:0004879|GO:0045820|GO:0032355|GO:0001103|GO:0045747|GO:0019901|GO:0019903|GO:0006953|GO:0000122|GO:0016310|GO:0019953|GO:0005654|GO:0045893|GO:0031730|GO:0008134|GO:0008285|GO:0005886|GO:0008283|GO:0045471|GO:0005743|GO:0006928|GO:0060396|GO:0005634|GO:0060397|GO:…	NM_213662	Hs.463059	6774	104.043	209.598	7.30766	7.61623
1.61969	down	BC025419	chr20:57571712-57571653	CTSZ	cathepsin Z [Source:HGNC Symbol;Acc:HGNC:2547] [ENST00000503833]	GO:0060441|GO:0005886|GO:0002003|GO:0005783|GO:0006508|GO:0008234|GO:0044267|GO:0005764|GO:0005615|GO:0070062|GO:0043231		Hs.252549	1522	18.2864	39.4328	4.56379	5.25951
1.32927	down	NM_000222	chr4:55606511-55606570	KIT	Homo sapiens v-kit Hardy-Zuckerman 4 feline sarcoma viral oncogene homolog (KIT), transcript variant 1, mRNA [NM_000222]	GO:0005515|GO:0008360|GO:0019221|GO:0007286|GO:0007283|GO:0002020|GO:0005615|GO:0042803|GO:0035234|GO:0043069|GO:0043552|GO:0007173|GO:0042127|GO:0031274|GO:0002327|GO:0038162|GO:0023014|GO:0002320|GO:0043303|GO:0030335|GO:0006687|GO:0031532|GO:0032762|GO:0014068|GO:0018108|GO:0035855|GO:0019955|GO:0008543|GO:0045087|GO:0008542|GO:0038093|GO:0002371|GO:0009898|GO:0002318|GO:0038095|GO:0009897|GO:…	NM_000222	Hs.479754	3815	11.2517	19.2258	3.82494	4.23558
1.05054	down	AK097853	chr6:43808441-43808382	LOC285857	Homo sapiens cDNA FLJ40534 fis, clone TESTI2047824. [AK097853]			Hs.582798	285857	23.1773	32.9995	4.93662	5.00775
1.31479	down	NM_004528	chr1:165623528-165623587	MGST3	Homo sapiens microsomal glutathione S-transferase 3 (MGST3), mRNA [NM_004528]	GO:0006629|GO:0006805|GO:0005635|GO:0044281|GO:0004364|GO:0043231|GO:0004602|GO:0007165|GO:0004601|GO:0016020|GO:0005789|GO:0016021|GO:0070062|GO:0055114	NM_004528	Hs.191734	4259	1548.08	3208.09	11.167	11.5619
4.71382	down	NM_000312	chr2:128186633-128186692	PROC	Homo sapiens protein C (inactivator of coagulation factors Va and VIIIa) (PROC), mRNA [NM_000312]	GO:0005515|GO:0043066|GO:0004252|GO:0005796|GO:0005509|GO:0005576|GO:0050900|GO:0017187|GO:0007596|GO:0030195|GO:0006508|GO:0005788|GO:0044267|GO:0043687	NM_000312	Hs.224698	5624	16.4633	104.419	4.40162	6.63852
1.22174	down	XM_005258879	chr19:58019003-58019062	ZNF773	zinc finger protein 773 [Source:HGNC Symbol;Acc:HGNC:30487] [ENST00000598770]	GO:0006355|GO:0005634|GO:0003677|GO:0046872|GO:0006351	XM_005258879	Hs.579576	374928	21.6677	35.8014	4.83214	5.12108
1.14602	down	NM_173632	chr19:58269249-58269308	ZNF776	Homo sapiens zinc finger protein 776 (ZNF776), mRNA [NM_173632]	GO:0006355|GO:0005634|GO:0003677|GO:0046872|GO:0006351	NM_173632	Hs.720254	284309	123.22	232.96	7.56716	7.76379
1.48695	down	NM_001008215	chr2:99220631-99220572	COA5	Homo sapiens cytochrome c oxidase assembly factor 5 (COA5), mRNA [NM_001008215]	GO:0005739	NM_001008215	Hs.596537	493753	389.831	991.509	9.27484	9.8472
1.08747	down	NM_033185	chr17:39150112-39150053	KRTAP3-3	Homo sapiens keratin associated protein 3-3 (KRTAP3-3), mRNA [NM_033185]	GO:0005198|GO:0045095	NM_033185	Hs.662759	85293	1755.22	2987.75	11.3432	11.4641
1.09678	down	NM_198560	chr3:9540200-9540141	LHFPL4	Homo sapiens lipoma HMGIC fusion partner-like 4 (LHFPL4), mRNA [NM_198560]	GO:0016021	NM_198560	Hs.56782	375323	200.988	379.921	8.31332	8.4466
1.05249	down	NM_001033017	chr8:11842036-11842095	DEFB135	Homo sapiens defensin, beta 135 (DEFB135), mRNA [NM_001033017]	GO:0009986|GO:0045087|GO:0005576|GO:0042742	NM_001033017	Hs.558284	613209	8.60196	11.5999	3.42178	3.49559
1.55016	down	NM_052903	chr15:22868945-22869952	TUBGCP5	Homo sapiens tubulin, gamma complex associated protein 5 (TUBGCP5), transcript variant 1, mRNA [NM_052903]	GO:0008017|GO:0005813|GO:0005737|GO:0000922|GO:0007020|GO:0000086|GO:0005874|GO:0005654|GO:0000278|GO:0008274|GO:0005829	NM_052903	Hs.533898	114791	49.4725	114.166	6.12693	6.75935
1.00628	down	NM_001271700	chr7:6075952-6076011	ANKRD61	Homo sapiens ankyrin repeat domain 61 (ANKRD61), mRNA [NM_001271700]		NM_001271700	Hs.744468	100310846	38.6617	55.6062	5.74443	5.75347
1.26706	down	NM_001100426	chr4:99364725-99364784	RAP1GDS1	Homo sapiens RAP1, GTP-GDP dissociation stimulator 1 (RAP1GDS1), transcript variant 1, mRNA [NM_001100426]	GO:0005739|GO:0031034|GO:0051561|GO:0032321|GO:0005783|GO:0032471|GO:0070062|GO:0014829|GO:0005829|GO:0005096	NM_001100426	Hs.132858	5910	85.3017	171.482	6.98503	7.32651
1.85925	down	NM_004747	chr10:79550783-79550724	DLG5	Homo sapiens discs, large homolog 5 (Drosophila) (DLG5), mRNA [NM_004747]	GO:0005515|GO:0008092|GO:0008285|GO:0005886|GO:0008013|GO:0045186|GO:0030159|GO:0045176|GO:0042981|GO:0072205|GO:0045197|GO:0035556|GO:0007165|GO:0005737|GO:0016337|GO:0060441|GO:0005913|GO:0006461|GO:0030859|GO:0071896|GO:0030901	NM_004747	Hs.652690	9231	244.807	776.664	8.59966	9.49438
1.23036	down		chr4:13339392-13339451		heat shock protein 90kDa alpha (cytosolic), class B member 2, pseudogene [Source:HGNC Symbol;Acc:HGNC:32537] [ENST00000507090]					435.068	912.496	9.42962	9.7287
1.09115	down	NM_173500	chr15:43036609-43036550	TTBK2	Homo sapiens tau tubulin kinase 2 (TTBK2), mRNA [NM_173500]	GO:0005515|GO:0006996|GO:0005814|GO:0008360|GO:0005634|GO:0005524|GO:0005615|GO:0036064|GO:0005829|GO:0007224|GO:0042384|GO:0018105|GO:0004674|GO:0035869	NM_173500	Hs.646511	146057	211.982	397.82	8.39097	8.51682
1.05452	down	NM_019073	chr1:48764543-48764484	SPATA6	Homo sapiens spermatogenesis associated 6 (SPATA6), transcript variant 1, mRNA [NM_019073]	GO:0007275|GO:0005576|GO:0007283|GO:0030154	NM_019073	Hs.538103	54558	21.6793	30.8231	4.83293	4.90951
1.27682	down	NM_001039613	chr2:9628439-9628498	IAH1	Homo sapiens isoamyl acetate-hydrolyzing esterase 1 homolog (S. cerevisiae) (IAH1), mRNA [NM_001039613]	GO:0016042|GO:0016788|GO:0070062	NM_001039613	Hs.744980	285148	2854.46	5424.18	11.986	12.3385
1.79252	down	NM_014189	chr4:2909528-2910257	ADD1	Homo sapiens adducin 1 (alpha) (ADD1), transcript variant 2, mRNA [NM_014189]	GO:0005516|GO:0048471|GO:0020027|GO:0030036|GO:0005886|GO:0071300|GO:0005634|GO:0042803|GO:0006921|GO:0006884|GO:0005829|GO:0030968|GO:0032092|GO:0045807|GO:0051016|GO:0042608|GO:0051015|GO:0048873|GO:0043197|GO:0035264|GO:0045111|GO:0051017|GO:0046982|GO:0006915|GO:0014069|GO:0030507|GO:0003779|GO:0001701|GO:0045766|GO:0000902|GO:0005198|GO:0030218|GO:0005654|GO:0008290|GO:0006987|GO:0044267|GO:…	NM_014189	Hs.183706	118	20.4714	49.4825	4.74848	5.59047
1.83381	down	NM_030625	chr10:70332072-70332131	TET1	Homo sapiens tet methylcytosine dioxygenase 1 (TET1), mRNA [NM_030625]	GO:0010467|GO:0005506|GO:0035511|GO:0001826|GO:0005634|GO:0090310|GO:0006351|GO:0006493|GO:0045944|GO:0019827|GO:0043566|GO:0044030|GO:0080111|GO:0040029|GO:0008270|GO:0070579|GO:0016568	NM_030625	Hs.567594	80312	122.957	377.689	7.5623	8.43714
2.58734	down	NM_031942	chr2:174233490-174233549	CDCA7	Homo sapiens cell division cycle associated 7 (CDCA7), transcript variant 1, mRNA [NM_031942]	GO:0006355|GO:0005737|GO:0042127|GO:0006915|GO:0005654|GO:0005634|GO:0006351	NM_031942	Hs.470654	83879	866.819	3650.3	10.3916	11.7631
1.00406	down	XM_005250562	chr7:73640637-73640696	LAT2	linker for activation of T cells family, member 2 [Source:HGNC Symbol;Acc:HGNC:12749] [ENST00000398475]	GO:0005515|GO:0050853|GO:0043303|GO:0019722|GO:0005886|GO:0042629|GO:0035556|GO:0042113|GO:0045087|GO:0045121|GO:0016021|GO:0042169|GO:0038095|GO:0070062	XM_005250562		7462	28770.2	41305	15.1171	15.123
1.04385	down		chrUn_gl000240:000037946-000038005		Q3SWV3_HUMAN (Q3SWV3) LOC389833 protein (Fragment), partial (8%) [THC2563836]					45.8057	69.7796	6.00538	6.0673
1.09075	down	NM_001205259	chr16:33262300-33262359	TP53TG3C	Homo sapiens TP53 target 3C (TP53TG3C), transcript variant 1, mRNA [NM_001205259]	GO:0005737|GO:0005634	NM_001205259	Hs.624982	653550	56.4796	92.8576	6.33928	6.4646
1.29777	down	AK124658	chr6:84675872-84675931	CYB5R4	cytochrome b5 reductase 4 [Source:HGNC Symbol;Acc:HGNC:20147] [ENST00000369681]	GO:0048471|GO:0004128|GO:0005783|GO:0050660|GO:0006801|GO:0006739|GO:0006091|GO:0042593|GO:0046872|GO:0016653|GO:0003032|GO:0003958|GO:0016174|GO:0048468|GO:0030073|GO:0046677|GO:0055114|GO:0020037			51167	30.1765	54.5245	5.351	5.72704
1.71952	down	NM_000047	chrX:2854805-2853195	ARSE	Homo sapiens arylsulfatase E (chondrodysplasia punctata 1) (ARSE), transcript variant 2, mRNA [NM_000047]	GO:0006665|GO:0001501|GO:0006687|GO:0005795|GO:0005788|GO:0004065|GO:0044281|GO:0044267|GO:0046872|GO:0070062|GO:0043687	NM_000047	Hs.386975	415	156.26	453.494	7.93044	8.71244
1.5572	down	XR_109259	chr16:14420232-14420291	LOC100129781	PREDICTED: Homo sapiens uncharacterized LOC100129781 (LOC100129781), transcript variant X2, ncRNA [XR_109259]		XR_109259	Hs.190748	100129781	17.7007	36.6924	4.5158	5.15475
1.62351	down	XR_252344	chr7:153755819-153755760	LOC101929998	PREDICTED: Homo sapiens uncharacterized LOC101929998 (LOC101929998), transcript variant X1, ncRNA [XR_252344]		XR_252344	Hs.552781	101929998	10.2144	21.1347	3.6729	4.37201
1.13566	down	AK001442	chr1:182806677-182806618	lnc-SHCBP1L-1	Homo sapiens cDNA FLJ10580 fis, clone NT2RP2003533. [AK001442]			Hs.191518		14283.7	21558.2	14.1056	14.2891
1.03554	down	NM_001798	chr12:56365789-56365848	CDK2	Homo sapiens cyclin-dependent kinase 2 (CDK2), transcript variant 1, mRNA [NM_001798]	GO:0005515|GO:0032298|GO:0000793|GO:0008284|GO:0015030|GO:0071732|GO:0005634|GO:0007265|GO:0031145|GO:0046872|GO:0005829|GO:0000082|GO:0005737|GO:0000086|GO:0006813|GO:0006977|GO:0000806|GO:0005667|GO:0000781|GO:0005813|GO:0030332|GO:0000805|GO:0016572|GO:0005524|GO:0051439|GO:0006260|GO:0051298|GO:0035173|GO:0007067|GO:0006281|GO:0007126|GO:0060968|GO:0007596|GO:0000307|GO:0005654|GO:0031571|GO:…	NM_001798	Hs.19192	1017	25.3489	35.8558	5.07361	5.12399
1.23196	down	NM_019100	chr1:44684321-44684380	DMAP1	Homo sapiens DNA methyltransferase 1 associated protein 1 (DMAP1), transcript variant 1, mRNA [NM_019100]	GO:0001103|GO:0005515|GO:0003714|GO:0005657|GO:0006325|GO:0005634|GO:0000122|GO:0042993|GO:0006351|GO:0006306|GO:0005737|GO:0006281|GO:0043967|GO:0043968|GO:0003682|GO:0035267|GO:0005654|GO:0006338|GO:0045892|GO:0040008	NM_019100	Hs.8008	55929	14.4134	23.0475	4.19736	4.49831
1.199	down	NM_001297548	chr5:43175762-43175821	ZNF131	Homo sapiens zinc finger protein 131 (ZNF131), transcript variant 1, mRNA [NM_001297548]	GO:0006355|GO:0003700|GO:0006366|GO:0006357|GO:0000981|GO:0005634|GO:0003677|GO:0046872	NM_001297548	Hs.535804	7690	728.1	1465.36	10.1455	10.4073
2.39044	down	NM_001105521	chr10:133998130-133998189	JAKMIP3	Homo sapiens Janus kinase and microtubule interacting protein 3 (JAKMIP3), mRNA [NM_001105521]	GO:0008017|GO:0005794|GO:0019900	NM_001105521	Hs.106254	282973	69.218	257.782	6.64955	7.90683
1.26432	down	NM_024587	chr1:45119563-45119504	TMEM53	Homo sapiens transmembrane protein 53 (TMEM53), transcript variant 1, mRNA [NM_024587]	GO:0005634|GO:0016021	NM_024587	Hs.22157	79639	16.5635	27.4701	4.41084	4.7492
2.74571	down	NM_001790	chr5:137621299-137621240	CDC25C	Homo sapiens cell division cycle 25C (CDC25C), transcript variant 1, mRNA [NM_001790]	GO:0005515|GO:0048471|GO:0007088|GO:0019901|GO:0008283|GO:0050699|GO:0005634|GO:0000079|GO:0007283|GO:0035335|GO:0005829|GO:0006260|GO:0007067|GO:0000086|GO:0051726|GO:0016032|GO:0005654|GO:0000278|GO:0004725|GO:0051301	NM_001790	Hs.656	995	174.209	807.176	8.09736	9.55454
1.64446	down	NM_152283	chr5:180275886-180275827	ZFP62	Homo sapiens ZFP62 zinc finger protein (ZFP62), transcript variant 1, mRNA [NM_152283]	GO:0006355|GO:0005634|GO:0003676|GO:0046872|GO:0006351	NM_152283	Hs.509227	643836	15.358	33.0433	4.29265	5.01026
1.00023	down	NM_024321	chr19:36128152-36128211	RBM42	Homo sapiens RNA binding motif protein 42 (RBM42), mRNA [NM_024321]	GO:0005737|GO:0048025|GO:0000166|GO:0005634	NM_024321	Hs.5086	79171	804.862	1340.24	10.2796	10.2799
1.40652	down	NM_016134	chr8:98155350-98155409	CPQ	Homo sapiens carboxypeptidase Q (CPQ), mRNA [NM_016134]	GO:0005794|GO:0005783|GO:0042246|GO:0005615|GO:0005764|GO:0042803|GO:0046872|GO:0005737|GO:0070573|GO:0004180|GO:0006508|GO:0006590|GO:0043171|GO:0070062	NM_016134	Hs.156178	10404	19.6969	37.183	4.68234	5.17448
1.79691	down	NM_177528	chr16:28603326-28603267	SULT1A2	Homo sapiens sulfotransferase family, cytosolic, 1A, phenol-preferring, member 2 (SULT1A2), transcript variant 2, mRNA [NM_177528]	GO:0047894|GO:0006805|GO:0050427|GO:0006584|GO:0004062|GO:0008146|GO:0051923|GO:0044281|GO:0018958|GO:0009309|GO:0008202|GO:0005829	NM_177528	Hs.546304	6799	1581.19	4471.24	11.1995	12.045
1.06074	down	NM_021806	chrX:153735560-153735205	FAM3A	Homo sapiens family with sequence similarity 3, member A (FAM3A), transcript variant 1, mRNA [NM_021806]	GO:0008150|GO:0003674|GO:0005576|GO:0005575	NM_021806	Hs.289108	60343	53.9968	85.9068	6.27047	6.35554
2.68569	down	NM_000215	chr19:17935656-17935597	JAK3	Homo sapiens Janus kinase 3 (JAK3), mRNA [NM_000215]	GO:0005515|GO:0007260|GO:0070232|GO:0032693|GO:0007262|GO:0060397|GO:0051427|GO:0005829|GO:0002731|GO:0035556|GO:0006954|GO:0045944|GO:0042102|GO:0030183|GO:0070670|GO:0070672|GO:2001241|GO:0035771|GO:0043029|GO:0005856|GO:0038083|GO:0071104|GO:0050868|GO:0019903|GO:0070244|GO:0042981|GO:0018108|GO:0005524|GO:0012505|GO:0031234|GO:0016477|GO:0045221|GO:0032695|GO:0045087|GO:0030218|GO:0045626|GO:…	NM_000215	Hs.515247	3718	95.379	417.435	7.1652	8.59049
1.08615	down	NR_120435	chr16:78134036-78134095	WWOX	Homo sapiens WW domain containing oxidoreductase (WWOX), transcript variant 3, non-coding RNA [NR_120435]	GO:0005515|GO:0050662|GO:2001238|GO:0005886|GO:0030178|GO:0048705|GO:0071560|GO:0005634|GO:0005829|GO:0005739|GO:0005737|GO:0045944|GO:0046983|GO:2001241|GO:0016055|GO:0008202|GO:0001105|GO:0048037|GO:0005794|GO:0097191|GO:0001649|GO:0005902|GO:0072332|GO:0016491|GO:0019899|GO:0055114	NR_120435	Hs.461453	51741	50.8695	82.3465	6.17484	6.29406
1.35395	down	NM_024811	chr11:61170262-61170203	CPSF7	Homo sapiens cleavage and polyadenylation specific factor 7, 59kDa (CPSF7), transcript variant 1, mRNA [NM_024811]	GO:0005515|GO:0008380|GO:0006369|GO:0010467|GO:0051262|GO:0006366|GO:0031124|GO:0005634|GO:0000166|GO:0016020|GO:0000398|GO:0005654|GO:0005849	NM_024811	Hs.718984	79869	586.319	1336.5	9.83999	10.2772
3.14126	down	NM_018063	chr10:96354481-96354540	HELLS	Homo sapiens helicase, lymphoid-specific (HELLS), transcript variant 1, mRNA [NM_018063]	GO:0005515|GO:0031508|GO:0006346|GO:0004386|GO:0005634|GO:0007275|GO:0003677|GO:0005524|GO:0006351|GO:0007067|GO:0010216|GO:0005721|GO:0046651|GO:0000775|GO:0051301	NM_018063	Hs.655830	3070	44.8988	211.666	5.977	7.62834
1.26168	down	NM_006930	chr5:133493214-133493155	SKP1	Homo sapiens S-phase kinase-associated protein 1 (SKP1), transcript variant 1, mRNA [NM_006930]	GO:0031519|GO:0005515|GO:0035518|GO:0004842|GO:0016567|GO:0051437|GO:0031146|GO:0031145|GO:0051439|GO:0005829|GO:0000082|GO:0007219|GO:0000086|GO:0007623|GO:0016032|GO:0005654|GO:0031467|GO:0000278|GO:0019005|GO:0070062	NM_006930	Hs.171626	6500	4880.92	8643.47	12.7022	13.0376
1.01598	down	NR_026963	chr22:28398539-28398598	TTC28-AS1	Homo sapiens TTC28 antisense RNA 1 (TTC28-AS1), transcript variant 1, long non-coding RNA [NR_026963]		NR_026963	Hs.602319	284900	25.664	35.6542	5.09208	5.11495
1.66626	down	NM_004586	chrX:20173538-20173480	RPS6KA3	Homo sapiens ribosomal protein S6 kinase, 90kDa, polypeptide 3 (RPS6KA3), mRNA [NM_004586]	GO:0005515|GO:0034142|GO:0030307|GO:0045597|GO:0007268|GO:0043620|GO:0051403|GO:0005829|GO:0043555|GO:0002756|GO:0007411|GO:0045944|GO:0002755|GO:0032496|GO:0043154|GO:0034138|GO:0043027|GO:0048011|GO:0043066|GO:0038124|GO:0000287|GO:0038123|GO:0019901|GO:0034134|GO:0002224|GO:0007417|GO:0005524|GO:0007165|GO:0007049|GO:0001501|GO:0004672|GO:0004674|GO:0045087|GO:0035666|GO:0034166|GO:0006468|GO:…	NM_004586	Hs.445387	6197	310.096	890.118	8.95431	9.69092
1.24662	down	NM_007021	chr10:45471769-45471710	C10orf10	Homo sapiens chromosome 10 open reading frame 10 (C10orf10), mRNA [NM_007021]	GO:0005739	NM_007021	Hs.93675	11067	67.6293	128.414	6.61365	6.93167
1.02768	down	NM_001018067	chr1:67885815-67885756	SERBP1	Homo sapiens SERPINE1 mRNA binding protein 1 (SERBP1), transcript variant 1, mRNA [NM_001018067]	GO:0005515|GO:0043488|GO:0048471|GO:0005737|GO:0016020|GO:0005886|GO:0042981|GO:0005634|GO:0003730|GO:0070062	NM_001018067	Hs.530412	26135	2400.39	3724.06	11.7476	11.787
1.09826	down	NR_045128	chrY:21766231-21766290	TXLNGY	Homo sapiens taxilin gamma pseudogene, Y-linked (TXLNGY), transcript variant 1, non-coding RNA [NR_045128]	GO:0019905	NR_045128	Hs.522863	246126	158.921	295.57	7.95638	8.09159
1.75467	down	NM_015339	chr20:49507472-49507413	ADNP	Homo sapiens activity-dependent neuroprotector homeobox (ADNP), transcript variant 1, mRNA [NM_015339]	GO:0005515|GO:0043524|GO:0006355|GO:0003682|GO:0005634|GO:0005615|GO:0003677|GO:0046872|GO:0006351	NM_015339	Hs.570355	23394	390.393	1170.11	9.27755	10.0888
1.42965	down	NM_001622	chr3:186338832-186338891	AHSG	Homo sapiens alpha-2-HS-glycoprotein (AHSG), mRNA [NM_001622]	GO:0006907|GO:0030500|GO:0004869|GO:0019210|GO:0046627|GO:0050727|GO:0072562|GO:0005576|GO:0006953|GO:0030502|GO:0005615|GO:0010951|GO:0042326|GO:0050766|GO:0001501|GO:0001503|GO:0070062	NM_001622	Hs.324746	197	133.96	319.361	7.68696	8.20262
3.11079	down	NM_006092	chr7:30465046-30464987	NOD1	Homo sapiens nucleotide-binding oligomerization domain containing 1 (NOD1), mRNA [NM_006092]	GO:0032755|GO:0005515|GO:0042228|GO:0050830|GO:0046330|GO:0051259|GO:0051403|GO:0042803|GO:0042802|GO:0002756|GO:0002755|GO:0009595|GO:0070374|GO:0043123|GO:0042742|GO:0050700|GO:0038124|GO:0032760|GO:0038123|GO:0034134|GO:0042834|GO:0006952|GO:0002224|GO:0008656|GO:0043280|GO:0045087|GO:0034166|GO:0035666|GO:0016045|GO:0034162|GO:0034142|GO:0070423|GO:0035872|GO:0005829|GO:0035556|GO:0016323|GO:…	NM_006092	Hs.405153	10392	12.4426	50.1931	3.97176	5.60904
1.46986	down	NM_016648	chr4:113574268-113574327	LARP7	Homo sapiens La ribonucleoprotein domain family, member 7 (LARP7), transcript variant 1, mRNA [NM_016648]	GO:0005515|GO:0006396|GO:0005737|GO:0005794|GO:0000166|GO:0030529|GO:0005654|GO:0005634	NM_016648	Hs.713663	51574	220.133	559.124	8.44882	9.0045
1.49095	down	NM_016497	chr12:6601595-6601536	MRPL51	Homo sapiens mitochondrial ribosomal protein L51 (MRPL51), mRNA [NM_016497]	GO:0070124|GO:0005515|GO:0070125|GO:0070126|GO:0032543|GO:0006996|GO:0003735|GO:0005761|GO:0005743|GO:0006412|GO:0005762	NM_016497	Hs.55847	51258	4151.65	8876.82	12.4996	13.0758
1.40421	down	NM_139015	chr12:121205342-121205283	SPPL3	Homo sapiens signal peptide peptidase like 3 (SPPL3), mRNA [NM_139015]	GO:0005791|GO:0030660|GO:0071556|GO:0071458|GO:0006509|GO:0042803|GO:0042500	NM_139015	Hs.507087	121665	51.7198	108.257	6.19899	6.68875
9.09268	down	NM_014353	chr16:2204081-2204140	RAB26	Homo sapiens RAB26, member RAS oncogene family (RAB26), mRNA [NM_014353]	GO:0005515|GO:0009306|GO:0005886|GO:0043001|GO:0031226|GO:0003924|GO:0005525|GO:0006904|GO:0006184|GO:0045055|GO:0000139|GO:0035272|GO:0017157|GO:0032482|GO:0019003|GO:0019002|GO:0030667|GO:0005768|GO:0030658	NM_014353	Hs.3797	25837	135.962	2050.2	7.71157	10.8963
1.1043	down	NM_022468	chr16:3100486-3100545	MMP25	Homo sapiens matrix metallopeptidase 25 (MMP25), mRNA [NM_022468]	GO:0006954|GO:0016020|GO:0005886|GO:0005509|GO:0006508|GO:0005578|GO:0008270|GO:0031225|GO:0016021|GO:0004222|GO:0060022	NM_022468	Hs.654979	64386	96.1438	170.757	7.17771	7.32085
1.02712	down	NM_130469	chr14:75937082-75937141	JDP2	Homo sapiens Jun dimerization protein 2 (JDP2), transcript variant 1, mRNA [NM_130469]	GO:0043565|GO:0005515|GO:0003700|GO:0003690|GO:0046982|GO:0031065|GO:0045599|GO:0003682|GO:0005654|GO:0005634|GO:0000122|GO:0006351	NM_130469	Hs.196482	122953	687.986	1184.04	10.0668	10.1054
1.28113	down	NM_006406	chrX:23700566-23700625	PRDX4	Homo sapiens peroxiredoxin 4 (PRDX4), mRNA [NM_006406]	GO:0005515|GO:0007252|GO:0072593|GO:0005634|GO:0007283|GO:0008379|GO:0005615|GO:0042803|GO:0005790|GO:0005829|GO:0022417|GO:0005739|GO:2000255|GO:0019471|GO:0030198|GO:0045454|GO:0008584|GO:0070062|GO:0055114	NM_006406	Hs.83383	10549	6371.09	11264.1	13.047	13.4044
1.58229	down	NM_001033580	chr17:34869010-34868951	MYO19	Homo sapiens myosin XIX (MYO19), transcript variant 3, mRNA [NM_001033580]	GO:0005737|GO:0003774|GO:0008152|GO:0005741|GO:0003779|GO:0016459|GO:0005524	NM_001033580	Hs.302051	80179	185.835	506.276	8.19716	8.85917
1.01576	down	NM_032858	chr1:166991073-166991132	MAEL	Homo sapiens maelstrom spermatogenic transposon silencer (MAEL), transcript variant 1, mRNA [NM_032858]	GO:0010467|GO:0048471|GO:0005634|GO:0007283|GO:0031047|GO:0030154|GO:0005737|GO:0034587|GO:0000785|GO:0043046|GO:0001741|GO:0046620|GO:0043066|GO:0008630|GO:0007275|GO:0000122|GO:0003677|GO:0009566|GO:0007129|GO:0000902|GO:0033391|GO:0030849|GO:0043186|GO:0071547|GO:0007140	NM_032858	Hs.651245	84944	13.5783	17.8481	4.10608	4.12864
1.56629	down	NM_002519	chr11:108028826-108028767	NPAT	Homo sapiens nuclear protein, ataxia-telangiectasia locus (NPAT), mRNA [NM_002519]	GO:0005515|GO:0010468|GO:0015030|GO:0003714|GO:0003713|GO:0005634|GO:0008022|GO:0006351|GO:0005737|GO:0000083|GO:0047485|GO:0005654|GO:0045893	NM_002519	Hs.171061	4863	24.3774	51.7635	5.00849	5.65584
1.0917	down	NM_014716	chr17:7251251-7251310	ACAP1	Homo sapiens ArfGAP with coiled-coil, ankyrin repeat and PH domains 1 (ACAP1), mRNA [NM_014716]	GO:0043547|GO:0008060|GO:0016020|GO:0032312|GO:0008270|GO:0015031|GO:0055038	NM_014716	Hs.337242	9744	17.7848	25.5922	4.52221	4.64879
1.59055	down	NM_022757	chr3:123632725-123632666	CCDC14	Homo sapiens coiled-coil domain containing 14 (CCDC14), mRNA [NM_022757]	GO:0005813|GO:0021762	NM_022757	Hs.645028	64770	687.299	1845.94	10.0656	10.7352
2.59102	down	NM_001171	chr16:16243914-16243855	ABCC6	Homo sapiens ATP-binding cassette, sub-family C (CFTR/MRP), member 6 (ABCC6), transcript variant 1, mRNA [NM_001171]	GO:0005215|GO:0005886|GO:0006200|GO:0042493|GO:0042626|GO:0005634|GO:0055085|GO:0005524|GO:0016328|GO:0016323|GO:0016324|GO:0005789|GO:0006810|GO:0016021|GO:0007601	NM_001171	Hs.442182	368	38.6486	146.701	5.74378	7.1173
2.72247	down	NM_001142725	chr16:20809108-20809049	ERI2	Homo sapiens ERI1 exoribonuclease family member 2 (ERI2), transcript variant 1, mRNA [NM_001142725]	GO:0005737|GO:0000175|GO:0005730|GO:0008270|GO:0003676	NM_001142725	Hs.248437	112479	37.5499	149.682	5.70245	7.14737
1.0698	down		chr20:034858781-034858840		CT004_HUMAN (Q9Y312) Protein C20orf4, partial (86%) [THC2602905]					25.5953	37.447	5.08864	5.18597
1.32448	down	NM_001005910	chr3:48731295-48731236	IP6K2	Homo sapiens inositol hexakisphosphate kinase 2 (IP6K2), transcript variant 3, mRNA [NM_001005910]	GO:0008440|GO:0030308|GO:0043065|GO:0043647|GO:0019221|GO:0052724|GO:0052723|GO:0005634|GO:0044281|GO:0000832|GO:0005524|GO:0046854|GO:0060337|GO:0006817|GO:0005654|GO:0045111	NM_001005910	Hs.595983	51447	737.731	1630.2	10.1647	10.5701
1.63487	down	NM_032995	chr2:131804762-131804821	ARHGEF4	Homo sapiens Rho guanine nucleotide exchange factor (GEF) 4 (ARHGEF4), transcript variant 2, mRNA [NM_032995]	GO:0005515|GO:0051056|GO:0048011|GO:0043065|GO:0007264|GO:0019904|GO:0030032|GO:0032587|GO:0097190|GO:0032855|GO:0005829|GO:0005085|GO:0043547|GO:0046847|GO:0030676	NM_032995	Hs.469935	50649	62.8527	156.668	6.50257	7.21174
1.42803	down	NM_024864	chr17:34965169-34965228	MRM1	Homo sapiens mitochondrial rRNA methyltransferase 1 homolog (S. cerevisiae) (MRM1), mRNA [NM_024864]	GO:0005739|GO:0001510|GO:0006364|GO:0008173	NM_024864	Hs.194864	79922	70.655	154.545	6.67751	7.19154
2.19216	down	NM_003619	chr4:119203016-119202957	PRSS12	Homo sapiens protease, serine, 12 (neurotrypsin, motopsin) (PRSS12), mRNA [NM_003619]	GO:0030424|GO:0004252|GO:0005886|GO:0005576|GO:0043083|GO:0031410|GO:0006887|GO:0006898|GO:0030425|GO:0043195|GO:0006508|GO:0008236|GO:0031638|GO:0005044	NM_003619	Hs.445857	8492	10.2442	28.6602	3.67769	4.81005
1.78078	down	NM_016648	chr4:113567826-113568004	LARP7	Homo sapiens La ribonucleoprotein domain family, member 7 (LARP7), transcript variant 1, mRNA [NM_016648]	GO:0005515|GO:0006396|GO:0005737|GO:0005794|GO:0000166|GO:0030529|GO:0005654|GO:0005634	NM_016648	Hs.713663	51574	261.371	795.459	8.69631	9.52881
1.1828	down	NM_019032	chr1:150532922-150532981	ADAMTSL4	Homo sapiens ADAMTS-like 4 (ADAMTSL4), transcript variant 1, mRNA [NM_019032]	GO:0005515|GO:0043065|GO:0006915|GO:0005575|GO:0002020|GO:0005614|GO:0036066|GO:0006493|GO:0030198|GO:0006508|GO:0005788|GO:0004222|GO:0044267|GO:0043687	NM_019032	Hs.516243	54507	5	6.24118	2.347	2.5892
1.86646	down	NM_002069	chr7:79848271-79848330	GNAI1	Homo sapiens guanine nucleotide binding protein (G protein), alpha inhibiting activity polypeptide 1 (GNAI1), transcript variant 1, mRNA [NM_002069]	GO:0005515|GO:0005886|GO:0003924|GO:0007268|GO:0043434|GO:0005634|GO:0005765|GO:0007193|GO:0046872|GO:0005737|GO:0004871|GO:0070062|GO:0005813|GO:0005834|GO:0030168|GO:0030496|GO:0005525|GO:0031683|GO:0006184|GO:0007049|GO:0007186|GO:0007596|GO:0007188|GO:0031821|GO:0051301	NM_002069	Hs.134587	2770	142.163	444.625	7.78525	8.68556
2.37712	down	NM_001302643	chr20:61599882-61599941	SLC17A9	Homo sapiens solute carrier family 17 (vesicular nucleotide transporter), member 9 (SLC17A9), transcript variant 2, mRNA [NM_001302643]	GO:0005215|GO:0016021|GO:0006887|GO:0055085	NM_001302643	Hs.512686	63910	11.7894	36.5767	3.8997	5.14891
1.5645	down	NM_183416	chr1:10368324-10368383	KIF1B	Homo sapiens kinesin family member 1B (KIF1B), transcript variant 2, mRNA [NM_183416]	GO:0005515|GO:0008017|GO:0043005|GO:0005871|GO:0006200|GO:0005875|GO:0005874|GO:0006915|GO:0031410|GO:0007274|GO:0003777|GO:0005524|GO:0007270|GO:0030705|GO:0005739|GO:0047497|GO:0008574|GO:0019894|GO:0008089|GO:0016192|GO:0016887|GO:0030659|GO:0007018	NM_183416	Hs.97858	23095	60.1579	142.578	6.43255	7.07824
1.37166	down	XR_425830	chr4:190784690-190784631	LOC728339	PREDICTED: Homo sapiens uncharacterized LOC728339 (LOC728339), misc_RNA [XR_425830]		XR_425830	Hs.98902	728339	14.0745	25.0109	4.15785	4.61377
1.13995	down	NM_000081	chr1:235824436-235824377	LYST	Homo sapiens lysosomal trafficking regulator (LYST), transcript variant 1, mRNA [NM_000081]	GO:0005515|GO:0032438|GO:0042267|GO:0005829|GO:0032816|GO:0051607|GO:0005543|GO:0015630|GO:0033299|GO:0007017|GO:0033364|GO:0042742|GO:0002446|GO:0030595|GO:0042493|GO:0042832|GO:0012505|GO:0032510|GO:0007596|GO:0043473|GO:0055091|GO:0006644|GO:0007040|GO:0002456|GO:0019898	NM_000081	Hs.532411	1130	108.635	202.112	7.37613	7.5651
1.29444	down	NM_014719	chr7:143550522-143550463	TCAF1	Homo sapiens family with sequence similarity 115, member A (FAM115A), transcript variant 1, mRNA [NM_014719]		NM_014719	Hs.744048	9747	688.686	1500.4	10.0676	10.4399
1.06903	down	NM_000548	chr16:2136775-2136834	TSC2	Homo sapiens tuberous sclerosis 2 (TSC2), transcript variant 1, mRNA [NM_000548]	GO:0005515|GO:0050680|GO:0006606|GO:0042803|GO:0007507|GO:0007173|GO:0030100|GO:0046323|GO:0043025|GO:0051260|GO:0005856|GO:0005794|GO:0046982|GO:0019902|GO:0001843|GO:0014067|GO:0006953|GO:0014065|GO:0006897|GO:0045792|GO:0033596|GO:0032320|GO:0008543|GO:0045087|GO:0030030|GO:0043491|GO:0038095|GO:0051898|GO:0008286|GO:0048471|GO:0032007|GO:0008285|GO:0030178|GO:0005634|GO:0051291|GO:0030425|GO:…	NM_000548	Hs.90303	7249	81.4886	135.003	6.90763	7.00393
1.04904	down	NM_001282167	chrX:48379104-48379163	PORCN	Homo sapiens porcupine homolog (Drosophila) (PORCN), transcript variant F, mRNA [NM_001282167]	GO:0009100|GO:0016746|GO:0032281|GO:0005789|GO:0030176|GO:0016055	NM_001282167	Hs.386453	64840	334.076	610.715	9.06422	9.13328
1.89881	down	NM_000327	chr11:62382504-62382563	ROM1	Homo sapiens retinal outer segment membrane protein 1 (ROM1), mRNA [NM_000327]	GO:0010468|GO:0042622|GO:0005887|GO:0061298|GO:0007155|GO:0007601|GO:0060219	NM_000327	Hs.281564	6094	53.5478	153.148	6.25361	7.17871
1.14794	down	NM_003779	chr1:161141406-161141347	B4GALT3	Homo sapiens UDP-Gal:betaGlcNAc beta 1,4- galactosyltransferase, polypeptide 3 (B4GALT3), transcript variant 2, mRNA [NM_003779]	GO:0005794|GO:0005975|GO:0003831|GO:0044281|GO:0008378|GO:0046872|GO:0042339|GO:0005737|GO:0000139|GO:0003945|GO:0018146|GO:0032580|GO:0009405|GO:0016021|GO:0044267|GO:0030203|GO:0070062|GO:0043687|GO:0018279	NM_003779	Hs.321231	8703	139.419	265.497	7.74935	7.94839
2.05612	down	NM_003503	chr1:91991047-91991106	CDC7	Homo sapiens cell division cycle 7 (CDC7), transcript variant 1, mRNA [NM_003503]	GO:0005515|GO:0006909|GO:0008284|GO:0008360|GO:0005634|GO:0005524|GO:0046872|GO:0045171|GO:0006260|GO:0010971|GO:0000082|GO:0005737|GO:0004672|GO:0018105|GO:0016301|GO:0004674|GO:0006270|GO:0010571|GO:0015630|GO:0000727|GO:0005654|GO:0000278|GO:0051301	NM_003503	Hs.533573	8317	96.103	322.513	7.17688	8.21681
1.0803	down		chr8:097349415-097349474							20.0905	29.0801	4.71568	4.82711
1.41367	down	NM_014937	chr10:121588076-121588135	INPP5F	Homo sapiens inositol polyphosphate-5-phosphatase F (INPP5F), transcript variant 1, mRNA [NM_014937]	GO:0031161|GO:0042578|GO:0048015|GO:0014898|GO:0051896	NM_014937	Hs.369755	22876	54.0089	114.791	6.27068	6.77012
1.22672	down	NM_001667	chr11:64789269-64789328	ARL2	Homo sapiens ADP-ribosylation factor-like 2 (ARL2), transcript variant 1, mRNA [NM_001667]	GO:0005515|GO:0031116|GO:0005813|GO:0007264|GO:0031113|GO:0010811|GO:0003924|GO:0005634|GO:0072372|GO:0005525|GO:0016328|GO:0051297|GO:0005758|GO:0007049|GO:0070830|GO:0051457|GO:0007021|GO:0008152|GO:0019003|GO:0005095|GO:0034260|GO:0070062	NM_001667	Hs.502836	402	446.003	936.01	9.46764	9.76245
1.0208	down	NM_020957	chr5:140565335-140565394	PCDHB16	Homo sapiens protocadherin beta 16 (PCDHB16), mRNA [NM_020957]	GO:0016339|GO:0005886|GO:0005509|GO:0007268|GO:0016021|GO:0007416|GO:0007156	NM_020957	Hs.147674	57717	12.799	16.8409	4.00997	4.03967
1.36724	down	NM_080875	chr1:1565024-1565083	MIB2	Homo sapiens mindbomb E3 ubiquitin protein ligase 2 (MIB2), transcript variant 1, mRNA [NM_080875]	GO:0005515|GO:0005737|GO:0004842|GO:0016567|GO:0007219|GO:0016874|GO:0000151|GO:0008270|GO:0003779|GO:0004871|GO:0043123|GO:0005769	NM_080875	Hs.135805	142678	29.8646	56.9347	5.33508	5.78635
1.89608	down	NM_001161357	chr19:17899295-17899354	FCHO1	Homo sapiens FCH domain only 1 (FCHO1), transcript variant 1, mRNA [NM_001161357]	GO:0072583|GO:0005515|GO:0005905|GO:0005886|GO:0035612|GO:0030136|GO:0048268	NM_001161357	Hs.96485	23149	736.297	2306.34	10.1616	11.0846
2.59415	down	NM_017941	chr17:71232691-71232750	C17orf80	Homo sapiens chromosome 17 open reading frame 80 (C17orf80), transcript variant 1, mRNA [NM_017941]	GO:0008150|GO:0003674|GO:0016021|GO:0070062	NM_017941	Hs.12929	55028	9.89128	32.9769	3.63037	5.00563
1.13385	down	DQ100868	chr14:106494270-106494211		immunoglobulin heavy variable 2-5 [Source:HGNC Symbol;Acc:HGNC:5576] [ENST00000390597]			Hs.720867		18.0436	27.0633	4.54725	4.72848
1.01462	down	NM_016491	chr1:54678253-54678312	MRPL37	Homo sapiens mitochondrial ribosomal protein L37 (MRPL37), mRNA [NM_016491]	GO:0070124|GO:0005739|GO:0070125|GO:0070126|GO:0032543|GO:0006996|GO:0003735|GO:0005761|GO:0005743|GO:0006412	NM_016491	Hs.584908	51253	144.583	245.217	7.81077	7.83171
2.09808	down	NM_005943	chr6:39873884-39873825	MOCS1	Homo sapiens molybdenum cofactor synthesis 1 (MOCS1), transcript variant 1, mRNA [NM_005943]	GO:0032324|GO:0051539|GO:0006766|GO:0006777|GO:0006767|GO:0005634|GO:0044281|GO:0019008|GO:0005525|GO:0046872|GO:0005829	NM_005943	Hs.718492	4337	5.38742	14.0479	2.70708	3.77615
1.61962	down	NM_002488	chr5:140025208-140025149	NDUFA2	Homo sapiens NADH dehydrogenase (ubiquinone) 1 alpha subcomplex, 2, 8kDa (NDUFA2), transcript variant 1, mRNA [NM_002488]	GO:0022904|GO:0031966|GO:0005747|GO:0006120|GO:0005743|GO:0044281|GO:0008137|GO:0044237	NM_002488	Hs.75914	4695	1909.25	4826.76	11.4591	12.1548
2.69505	down	NR_028408	chr12:46120164-46120105	LINC00938	Homo sapiens long intergenic non-protein coding RNA 938 (LINC00938), long non-coding RNA [NR_028408]		NR_028408	Hs.597122	400027	32.4028	125.241	5.46333	6.89364
2.32671	down	NM_002413	chr4:140625256-140625315	MGST2	Homo sapiens microsomal glutathione S-transferase 2 (MGST2), transcript variant 1, mRNA [NM_002413]	GO:0019370|GO:0006805|GO:0005886|GO:0010243|GO:0044281|GO:0005635|GO:0043085|GO:0004364|GO:0004464|GO:0043231|GO:0004602|GO:0006750|GO:0005789|GO:0032496|GO:0016021|GO:0008047|GO:0055114	NM_002413	Hs.81874	4258	410.834	1631.59	9.35424	10.5725
1.51585	down	NM_001068	chr3:25639773-25639714	TOP2B	Homo sapiens topoisomerase (DNA) II beta 180kDa (TOP2B), mRNA [NM_001068]	GO:0000792|GO:0042826|GO:0000819|GO:0005634|GO:0007409|GO:0046872|GO:0005829|GO:0005737|GO:0005080|GO:0003918|GO:0009330|GO:0046982|GO:0008301|GO:0005730|GO:0006312|GO:0008022|GO:0005524|GO:0003682|GO:0000712|GO:0006268|GO:0005654|GO:0030900|GO:0001764|GO:0019899|GO:0006265|GO:0009295	NM_001068	Hs.475733	7155	1512.76	3579.24	11.1351	11.7352
1.14497	down	NM_015169	chr8:67342692-67342751	RRS1	Homo sapiens RRS1 ribosome biogenesis regulator homolog (S. cerevisiae) (RRS1), mRNA [NM_015169]	GO:0000794|GO:0005783|GO:0002244|GO:0042254|GO:0005730|GO:0005634|GO:0007080	NM_015169	Hs.71827	23212	564.952	1087.73	9.78417	9.97948
1.0753	down		chr7:124940812-124940753							9155.74	13057.9	13.5292	13.634
1.23217	down	NM_012207	chr10:70102702-70102761	HNRNPH3	Homo sapiens heterogeneous nuclear ribonucleoprotein H3 (2H9) (HNRNPH3), transcript variant 2H9, mRNA [NM_012207]	GO:0008380|GO:0005515|GO:0006396|GO:0000166|GO:0000398|GO:0003723|GO:0030855|GO:0005681|GO:0005654|GO:0005634	NM_012207	Hs.643472	3189	645.327	1338.42	9.97799	10.2792
1.08966	down	NM_020899	chr17:7363005-7362946	ZBTB4	Homo sapiens zinc finger and BTB domain containing 4 (ZBTB4), transcript variant 1, mRNA [NM_020899]	GO:0005515|GO:0008327|GO:0000977|GO:0019901|GO:0010428|GO:0005634|GO:0000122|GO:0001227|GO:0046872|GO:0006351|GO:0006974|GO:0042803|GO:0043565|GO:0045892	NM_020899	Hs.35096	57659	269.524	508.426	8.74293	8.86681
1.04307	down	NM_007044	chr6:149916283-149916224	KATNA1	Homo sapiens katanin p60 (ATPase containing) subunit A 1 (KATNA1), transcript variant 1, mRNA [NM_007044]	GO:0005515|GO:0008017|GO:0030424|GO:0005886|GO:0001578|GO:0005634|GO:0031122|GO:0030426|GO:0051013|GO:0005737|GO:0008104|GO:0043025|GO:0005811|GO:0005813|GO:0046982|GO:0005815|GO:0005874|GO:0005819|GO:0030496|GO:0005524|GO:0008568|GO:0000922|GO:0007067|GO:0045502|GO:0008152|GO:0010977|GO:0005654|GO:0001764|GO:0051301	NM_007044	Hs.450175	11104	398.376	716.215	9.30657	9.3674
1.1823	down	NM_000051	chr11:108236085-108236144	ATM	Homo sapiens ATM serine/threonine kinase (ATM), mRNA [NM_000051]	GO:0005515|GO:0002331|GO:0001756|GO:0004677|GO:0051402|GO:0032403|GO:0048599|GO:0007507|GO:0034605|GO:0043525|GO:0046777|GO:0018105|GO:0016303|GO:0046983|GO:0007131|GO:0006977|GO:0000781|GO:0033151|GO:0036092|GO:0005819|GO:0030889|GO:0035174|GO:0006281|GO:0007420|GO:0071044|GO:0005654|GO:0090399|GO:0072434|GO:0042159|GO:0007094|GO:0071480|GO:0006302|GO:0000723|GO:0000724|GO:0010212|GO:0007050|GO:…	NM_000051	Hs.367437	472	78.8028	144.065	6.85055	7.09215
1.19481	down	NM_018289	chr17:456693-456634	VPS53	Homo sapiens vacuolar protein sorting 53 homolog (S. cerevisiae) (VPS53), transcript variant 2, mRNA [NM_018289]	GO:0005515|GO:0048471|GO:0005794|GO:0042147|GO:0015031|GO:0010008|GO:0000938	NM_018289	Hs.461819	55275	9.35176	14.3524	3.54958	3.80636
1.80765	down	NM_152345	chr17:27941338-27941397	ANKRD13B	Homo sapiens ankyrin repeat domain 13B (ANKRD13B), mRNA [NM_152345]	GO:0005886|GO:0005770|GO:0005769|GO:0043231	NM_152345	Hs.662164	124930	16.1267	38.4013	4.3695	5.22361
1.14429	down	NM_006591	chr11:74353632-74353691	POLD3	Homo sapiens polymerase (DNA-directed), delta 3, accessory subunit (POLD3), transcript variant 1, mRNA [NM_006591]	GO:0043625|GO:0005515|GO:0003887|GO:0005634|GO:0005739|GO:0006271|GO:0006281|GO:0000723|GO:0006283|GO:0006284|GO:0000722|GO:0000731|GO:0006297|GO:0005654|GO:0006298|GO:0006289|GO:0000278|GO:0032201	NM_006591	Hs.82502	10714	318.215	631.156	8.99118	9.18562
1.68372	down	NM_080836	chr20:2097768-2097827	STK35	Homo sapiens serine/threonine kinase 35 (STK35), mRNA [NM_080836]	GO:0005737|GO:0004674|GO:0005730|GO:0006468|GO:0005524	NM_080836	Hs.100057	140901	12.1431	26.4497	3.94073	4.69238
1.05047	down	NR_000029	chr2:114368843-114368816	RPL23AP7	Homo sapiens ribosomal protein L23a pseudogene 7 (RPL23AP7), transcript variant 3, non-coding RNA [NR_000029]		NR_000029	Hs.595056	118433	35191.7	49672.1	15.3642	15.4352
2.57459	down	NM_003634	chr22:29951282-29951223	NIPSNAP1	Homo sapiens nipsnap homolog 1 (C. elegans) (NIPSNAP1), transcript variant 1, mRNA [NM_003634]	GO:0005739|GO:0097060|GO:0005743|GO:0042165|GO:0019233	NM_003634	Hs.173878	8508	343.526	1537.96	9.10901	10.4733
1.75082	down	NM_001267803	chr11:73638720-73638779	PAAF1	Homo sapiens proteasomal ATPase-associated factor 1 (PAAF1), transcript variant 1, mRNA [NM_001267803]	GO:0005515|GO:0000502|GO:0016032	NM_001267803	Hs.525017	80227	604.058	1796.37	9.88732	10.6953
1.34889	down		chr7:138734075-138734016							66.3574	135.815	6.58247	7.01424
2.93908	down	XM_005264268	chr2:42483688-42483747	EML4	echinoderm microtubule associated protein like 4 [Source:HGNC Symbol;Acc:HGNC:1316] [ENST00000409040]	GO:0072686|GO:0003674|GO:0007067|GO:0005737|GO:0016020|GO:0005874|GO:0007026|GO:0007017	XM_005264268	Hs.713173	27436	2960.56	12561.2	12.0371	13.5925
1.6145	down	NM_001080527	chr2:128394487-128394948	MYO7B	Homo sapiens myosin VIIB (MYO7B), mRNA [NM_001080527]	GO:0005515|GO:0016324|GO:0003774|GO:0008152|GO:0003779|GO:0016459|GO:0005524|GO:0070062	NM_001080527	Hs.154578	4648	25.4655	56.3244	5.08095	5.77204
2.45874	down	NM_000052	chrX:77305601-77305657	ATP7A	Homo sapiens ATPase, Cu++ transporting, alpha polypeptide (ATP7A), transcript variant 1, mRNA [NM_000052]	GO:0005802|GO:0005515|GO:0010468|GO:0051353|GO:0051216|GO:0018205|GO:0031526|GO:0051542|GO:0010043|GO:0021860|GO:0010041|GO:0031069|GO:0043524|GO:0006878|GO:0034220|GO:0030198|GO:0019430|GO:0030199|GO:0043025|GO:0060003|GO:0048251|GO:0046034|GO:0005794|GO:0032767|GO:0048286|GO:0005507|GO:0043085|GO:0001701|GO:0048553|GO:0048554|GO:0006584|GO:0043588|GO:0007005|GO:0000302|GO:0043005|GO:0048471|GO:…	NM_000052	Hs.496414	538	41.7483	151.724	5.86728	7.1652
1.34119	down	NM_001398	chr19:39321753-39308192	ECH1	Homo sapiens enoyl CoA hydratase 1, peroxisomal (ECH1), mRNA [NM_001398]	GO:0005739|GO:0005515|GO:0006635|GO:0016020|GO:0005102|GO:0016853|GO:0070062|GO:0005777	NM_001398	Hs.196176	1891	1134.59	2437.38	10.7407	11.1643
3.47042	down	NM_000456	chr12:56398680-56398739	SUOX	Homo sapiens sulfite oxidase (SUOX), transcript variant 1, mRNA [NM_000456]	GO:0043546|GO:0034641|GO:0005758|GO:0000096|GO:0000098|GO:0005759|GO:0009055|GO:0008482|GO:0044281|GO:0070221|GO:0030151|GO:0020037	NM_000456	Hs.558403	6821	14.7852	67.8797	4.23345	6.02856
1.06847	down	NM_004693	chr12:52822420-52822220	KRT75	Homo sapiens keratin 75, type II (KRT75), mRNA [NM_004693]	GO:0005198|GO:0002244|GO:0045095|GO:0070062	NM_004693	Hs.697046	9119	12.5899	17.3308	3.99003	4.08558
[truncated: 12,559 more rows]
