# Supplementary material for: Phosphorylation of glutaminase by PKCε is essential for its enzymatic activity and critically contributes to tumorigenesis
Source: Cell Res. 2018 Mar 7;28(6):655–69. doi: 10.1038/s41422-018-0021-y (PMC5993826; doi:10.1038/s41422-018-0021-y)
Supplement: Supplementary file 20 — Supplementary table 8 [file 41422_2018_21_MOESM20_ESM.xlsx]

## Sheet: Sheet1
Supplementary Table 8.Down-regulated genes in A549-GAC(S314A) cells cultured in glutamine free medium
Fold change and Regulation		Annotations								Raw Intensity		Normalized Intensity
Fold Change	Regulation	GenbankAccession	GenomicCoordinates	GeneSymbol	Description	Go	RefSeqAccession	UniGeneID	EntrezGeneID	[A549-GAC(S314A) Gln+](raw)	[A549-GAC(S314A) Gln-](raw)	[A549-GAC(S314A) Gln+](normalized)	[A549-GAC(S314A) Gln-](normalized)
1.02828	up	NM_004333	chr7:140434478-140434419	BRAF	Homo sapiens B-Raf proto-oncogene, serine/threonine kinase (BRAF), mRNA [NM_004333]	GO:0005515|GO:0043005|GO:0005886|GO:0031267|GO:0007264|GO:0043434|GO:0007268|GO:0060291|GO:0005634|GO:0051591|GO:0051291|GO:0042802|GO:0005829|GO:0005739|GO:0043524|GO:0000186|GO:0033138|GO:1900026|GO:0010764|GO:0000165|GO:0042127|GO:0071277|GO:0009887|GO:0070374|GO:0004709|GO:0035019|GO:2000301|GO:0048011|GO:0043066|GO:0046982|GO:0005509|GO:0043367|GO:0031434|GO:0035690|GO:0005524|GO:0044297|GO:…	NM_004333	Hs.550061	673	396.902	330.597	8.14011	8.09988
1.02248	up	NM_015987	chr12:13127906-13127847	HEBP1	Homo sapiens heme binding protein 1 (HEBP1), mRNA [NM_015987]	GO:0005739|GO:0007623|GO:0005576|GO:0070062|GO:0020037|GO:0005829	NM_015987	Hs.642618	50865	2125.92	1769.67	10.5939	10.5619
1.05583	up	NM_024604	chr12:48060809-48057361	RPAP3	Homo sapiens RNA polymerase II associated protein 3 (RPAP3), transcript variant 1, mRNA [NM_024604]	GO:0005515	NM_024604	Hs.437855	79657	1668.58	1342.01	10.2157	10.1373
2.25641	up	NM_001077706	chr6:139134033-139134092	ECT2L	Homo sapiens epithelial cell transforming 2 like (ECT2L), transcript variant 1, mRNA [NM_001077706]	GO:0032321|GO:0005089	NM_001077706	Hs.660603	345930	110.437	40.1534	6.37085	5.19683
1.49791	up	NM_178829	chr7:142637773-142637832	C7orf34	Homo sapiens chromosome 7 open reading frame 34 (C7orf34), mRNA [NM_178829]	GO:0005576	NM_178829	Hs.239676	135927	98.8884	55.7055	6.22016	5.63722
1.08618	up	NM_001040196	chr1:11808472-11808531	AGTRAP	Homo sapiens angiotensin II receptor-associated protein (AGTRAP), transcript variant 4, mRNA [NM_001040196]	GO:0005515|GO:0001666|GO:0004945|GO:0005886|GO:0038166|GO:0043231|GO:0005737|GO:0000139|GO:0005789|GO:0008217|GO:0005654|GO:0016021|GO:0005938|GO:0030659	NM_001040196	Hs.464438	57085	111.016	86.7278	6.37624	6.25698
1.04755	up	NM_030961	chr7:100733350-100733409	TRIM56	Homo sapiens tripartite motif containing 56 (TRIM56), mRNA [NM_030961]	GO:0004842|GO:0032479|GO:0016874|GO:0005829|GO:0005737|GO:0051607|GO:0070534|GO:0046597|GO:0045087|GO:0008270|GO:0032481|GO:0034340|GO:0032608	NM_030961	Hs.521092	81844	358.387	292.722	7.99381	7.92679
1.37636	up	NM_013320	chr12:104500200-104500259	HCFC2	Homo sapiens host cell factor C2 (HCFC2), mRNA [NM_013320]	GO:0005737|GO:0006357|GO:0005886|GO:0003713|GO:0016032|GO:0005654|GO:0005634|GO:0000122	NM_013320	Hs.506558	29915	60.4881	36.3805	5.52802	5.06716
1.00342	up	NM_012318	chr4:1814976-1814917	LETM1	Homo sapiens leucine zipper-EF-hand containing transmembrane protein 1 (LETM1), mRNA [NM_012318]	GO:0005739|GO:0005515|GO:0005509|GO:0005743|GO:0016021|GO:0042407	NM_012318	Hs.120165	3954	400.479	342.058	8.15458	8.14965
1.11797	up	NM_016406	chr1:161127456-161127942	UFC1	Homo sapiens ubiquitin-fold modifier conjugating enzyme 1 (UFC1), mRNA [NM_016406]	GO:0005515|GO:0071568|GO:0034976|GO:0071569|GO:0070062	NM_016406	Hs.301412	51506	775.527	591.397	9.0865	8.92561
1.20537	up	NM_182972	chr1:234740031-234740001	IRF2BP2	Homo sapiens interferon regulatory factor 2 binding protein 2 (IRF2BP2), transcript variant 1, mRNA [NM_182972]	GO:0006355|GO:0005737|GO:0005654|GO:0005634|GO:0046872|GO:0006351	NM_182972	Hs.350268	359948	272.535	192.995	7.61254	7.34306
1.06375	up	NM_080865	chr3:51991401-51991460	GPR62	Homo sapiens G protein-coupled receptor 62 (GPR62), mRNA [NM_080865]	GO:0043235|GO:0008150|GO:0007186|GO:0005886|GO:0004930|GO:0016021|GO:0005575	NM_080865	Hs.232213	118442	229.473	184.893	7.37145	7.28229
1.3204	up	NM_015446	chr1:247003155-247003096	AHCTF1	Homo sapiens AT hook containing transcription factor 1 (AHCTF1), mRNA [NM_015446]	GO:0031965|GO:0006355|GO:0003700|GO:0005634|GO:0051292|GO:0015031|GO:0003677|GO:0016363|GO:0005829|GO:0000910|GO:0005643|GO:0031080|GO:0000777|GO:0005654|GO:0051028|GO:0000278|GO:0000785|GO:0070062	NM_015446	Hs.300887	25909	1456.95	931.913	10.0054	9.60438
1.04999	up	NM_003178	chr3:12227160-12227219	SYN2	Homo sapiens synapsin II (SYN2), transcript variant IIb, mRNA [NM_003178]	GO:0030054|GO:0008152|GO:0045202|GO:0007268|GO:0030672|GO:0003824|GO:0005524|GO:0007269	NM_003178	Hs.445503	6854	255.241	208.7	7.5204	7.45003
1.02658	up	NM_182923	chr14:104142084-104143801	KLC1	Homo sapiens kinesin light chain 1 (KLC1), transcript variant 2, mRNA [NM_182923]	GO:0005515|GO:0030424|GO:0005871|GO:0005874|GO:0035418|GO:0003777|GO:0035617|GO:0006886|GO:0030426|GO:0005829|GO:0019886|GO:0003774|GO:0015631|GO:0016020|GO:0007596|GO:0035253|GO:0008152|GO:0043025|GO:0016032|GO:0016023|GO:0008088|GO:0007018	NM_182923	Hs.20107	3831	481.813	399.851	8.41739	8.37954
1.00563	up	NM_002947	chr7:7676682-7676623	RPA3	Homo sapiens replication protein A3, 14kDa (RPA3), mRNA [NM_002947]	GO:0005515|GO:0006302|GO:0034605|GO:0000082|GO:0006271|GO:0003697|GO:0000723|GO:0000724|GO:0042127|GO:0000722|GO:0006297|GO:0006298|GO:0005662|GO:0006260|GO:0003684|GO:0007346|GO:0006281|GO:0006283|GO:0000730|GO:0006284|GO:0005654|GO:0006289|GO:0000718|GO:0000278|GO:0032201|GO:1900034	NM_002947	Hs.487540	6119	8160.2	6632.48	12.6238	12.6157
1.02015	up	NR_036484	chr7:121946604-121946663	FEZF1-AS1	Homo sapiens FEZF1 antisense RNA 1 (FEZF1-AS1), long non-coding RNA [NR_036484]		NR_036484	Hs.664204	154860	191.389	161.154	7.11773	7.08895
1.00339	up	NM_001144978	chr4:75168172-75168231	MTHFD2L	Homo sapiens methylenetetrahydrofolate dehydrogenase (NADP+ dependent) 2-like (MTHFD2L), mRNA [NM_001144978]	GO:0005743|GO:0009086|GO:0004329|GO:0004477|GO:0005829|GO:0035999|GO:0005739|GO:0004488|GO:0004487|GO:0009396|GO:0006730|GO:0000105|GO:0055114|GO:0006164	NM_001144978	Hs.740700	441024	38.1128	32.0899	4.89061	4.88573
1.10328	up	NM_005891	chr6:160199814-160199873	ACAT2	Homo sapiens acetyl-CoA acetyltransferase 2 (ACAT2), transcript variant 1, mRNA [NM_005891]	GO:0006629|GO:0005737|GO:0005730|GO:0003985|GO:0005654|GO:0005634|GO:0070062	NM_005891	Hs.571037	39	4620.79	3535.76	11.761	11.6192
1.06894	up	NM_020996	chr12:4543407-4543348	FGF6	Homo sapiens fibroblast growth factor 6 (FGF6), mRNA [NM_020996]	GO:0008286|GO:0048011|GO:0008284|GO:0008283|GO:0048015|GO:0007267|GO:0005104|GO:0005576|GO:0001525|GO:0005615|GO:0042383|GO:0007165|GO:0007173|GO:0001502|GO:0008543|GO:0045087|GO:0051781|GO:0045445|GO:0008083|GO:0038095	NM_020996	Hs.166015	2251	42.9807	33.7187	5.05439	4.95821
1.20712	up	NM_181807	chr11:31312257-31312198	DCDC1	Homo sapiens doublecortin domain containing 1 (DCDC1), mRNA [NM_181807]	GO:0035556	NM_181807	Hs.592000	341019	53.1842	36.4498	5.34259	5.07102
1.05743	up	NM_015909	chr2:15319139-15307416	NBAS	Homo sapiens neuroblastoma amplified sequence (NBAS), transcript variant 1, mRNA [NM_015909]	GO:0031965|GO:0005737|GO:0005794|GO:0016020|GO:0006890|GO:2000623|GO:0005730|GO:0000956	NM_015909	Hs.467759	51594	328.18	266.225	7.86961	7.78905
1.10929	up	NM_001752	chr11:34493034-34493093	CAT	Homo sapiens catalase (CAT), mRNA [NM_001752]	GO:0050661|GO:0001657|GO:0009650|GO:0020027|GO:0005782|GO:0005886|GO:0005783|GO:0004096|GO:0044281|GO:0005764|GO:0046872|GO:0042803|GO:0043231|GO:0005829|GO:0009060|GO:0005758|GO:0006195|GO:0051092|GO:0051289|GO:0051781|GO:0033197|GO:0004046|GO:0042744|GO:0005778|GO:0070062|GO:0005777|GO:0008203|GO:0001666|GO:0043066|GO:0051262|GO:0016209|GO:0005794|GO:0007568|GO:0005102|GO:0055086|GO:0032088|GO:…	NM_001752	Hs.502302	847	672.019	516.316	8.88496	8.73532
1.18904	up	NM_014820	chr3:100083234-100083175	TOMM70A	Homo sapiens translocase of outer mitochondrial membrane 70 homolog A (S. cerevisiae) (TOMM70A), mRNA [NM_014820]	GO:0005739|GO:0005515|GO:0016020|GO:0006626|GO:0005742|GO:0016021|GO:0008320|GO:0071806|GO:0044267|GO:0070062	NM_014820	Hs.227253	9868	407.796	292.796	8.1773	7.92751
1.04719	up	NM_014321	chr16:46731519-46731578	ORC6	Homo sapiens origin recognition complex, subunit 6 (ORC6), transcript variant 1, mRNA [NM_014321]	GO:0006260|GO:0005515|GO:0006261|GO:0000082|GO:0000808|GO:0016020|GO:0005886|GO:0005654|GO:0005634|GO:0005664|GO:0000278|GO:0003677	NM_014321	Hs.49760	23594	975.329	792.135	9.42095	9.35443
1.1185	up	NM_174890	chr10:46112017-46111958	ZFAND4	Homo sapiens zinc finger, AN1-type domain 4 (ZFAND4), transcript variant 1, mRNA [NM_174890]	GO:0008270	NM_174890	Hs.89029	93550	119.76	91.0428	6.48199	6.32042
1.07606	up	BC062748	chr7:105206847-105206788	EFCAB10	Homo sapiens cDNA clone IMAGE:6616931, partial cds. [BC062748]	GO:0005509		Hs.719432	100130771	77.5453	61.0257	5.87056	5.76481
1.12784	up	NM_080860	chr21:43892680-43892621	RSPH1	Homo sapiens radial spoke head 1 homolog (Chlamydomonas) (RSPH1), transcript variant 1, mRNA [NM_080860]	GO:0051321|GO:0035082|GO:0031514|GO:0005634|GO:0005829	NM_080860	Hs.661069	89765	102.052	76.7891	6.25851	6.08495
1.16395	up	NM_001042702	chr2:179325165-179325759	DFNB59	Homo sapiens deafness, autosomal recessive 59 (DFNB59), mRNA [NM_001042702]	GO:0007605|GO:0043025	NM_001042702	Hs.87734	494513	51.8529	37.0734	5.31181	5.09278
1.32969	up	NM_001286429	chr15:71839754-71839813	THSD4	Homo sapiens thrombospondin, type I, domain containing 4 (THSD4), transcript variant 2, mRNA [NM_001286429]	GO:0006508|GO:0001527|GO:0004222|GO:0070062|GO:0048251	NM_001286429	Hs.387057	79875	16.5061	10.3363	3.72879	3.31771
1.18409	up	NM_000089	chr7:94058643-94058702	COL1A2	Homo sapiens collagen, type I, alpha 2 (COL1A2), mRNA [NM_000089]	GO:0005515|GO:0046332|GO:0007266|GO:0050900|GO:0005615|GO:0046872|GO:0005584|GO:0042802|GO:0070208|GO:0071230|GO:0022617|GO:0030198|GO:0030199|GO:0030574|GO:0042476|GO:0007179|GO:0030674|GO:0070062|GO:0001568|GO:0048407|GO:0030168|GO:0005576|GO:0006898|GO:0031012|GO:0001501|GO:0007596|GO:0008217|GO:0005788|GO:0043589|GO:0005201	NM_000089	Hs.489142	1278	351.186	253.339	7.95839	7.71461
1.53835	up	NM_032656	chr12:125431661-125431602	DHX37	Homo sapiens DEAH (Asp-Glu-Ala-His) box polypeptide 37 (DHX37), mRNA [NM_032656]	GO:0004004|GO:0006396|GO:0005737|GO:0005730|GO:0005524	NM_032656	Hs.107382	57647	4984.3	2788.22	11.8699	11.2485
1.19624	up	NM_198471	chr19:8387752-8387693	KANK3	Homo sapiens KN motif and ankyrin repeat domains 3 (KANK3), mRNA [NM_198471]		NM_198471	Hs.745036	256949	165.426	117.982	6.92259	6.66408
1.09228	up	NM_152358	chr19:50657886-50655879	IZUMO2	Homo sapiens IZUMO family member 2 (IZUMO2), mRNA [NM_152358]	GO:0016021	NM_152358	Hs.414175	126123	51.8949	39.7304	5.31249	5.18515
1.03399	up	NM_006231	chr12:133202291-133202232	POLE	Homo sapiens polymerase (DNA directed), epsilon, catalytic subunit (POLE), mRNA [NM_006231]	GO:0008622|GO:0005886|GO:0003887|GO:0005634|GO:0005737|GO:0000082|GO:0000723|GO:0000166|GO:0006270|GO:0000722|GO:0006297|GO:0051539|GO:0003677|GO:0001701|GO:0006260|GO:0006281|GO:0006283|GO:0003682|GO:0000731|GO:0006287|GO:0005654|GO:0008270|GO:0006289|GO:0000278|GO:0032201	NM_006231	Hs.524871	5426	72.595	59.8525	5.78003	5.73181
1.36136	up		chr11:000686875-000686816							120.018	74.306	6.48573	6.04068
1.15892	up	NM_017714	chr20:13370757-13370698	TASP1	Homo sapiens taspase, threonine aspartase, 1 (TASP1), mRNA [NM_017714]	GO:0006508|GO:0045893|GO:0004298	NM_017714	Hs.348297	55617	383.713	282.74	8.08923	7.87646
1.13699	up	NM_001018053	chr1:207253693-207253752	PFKFB2	Homo sapiens 6-phosphofructo-2-kinase/fructose-2,6-biphosphatase 2 (PFKFB2), transcript variant 2, mRNA [NM_001018053]	GO:0005515|GO:0006089|GO:0019901|GO:0005975|GO:0033133|GO:0044281|GO:0005524|GO:0006096|GO:0009749|GO:0005829|GO:0004331|GO:0016311|GO:0006007|GO:0009405|GO:0046835|GO:0006006|GO:0032024|GO:0006003|GO:0003873|GO:0006000	NM_001018053	Hs.282702	5208	169.362	126.373	6.95191	6.7667
1.18494	up	NM_024791	chr11:119060508-119060567	PDZD3	Homo sapiens PDZ domain containing 3 (PDZD3), transcript variant 2, mRNA [NM_024791]	GO:0005515|GO:0030251|GO:0045177|GO:0009636|GO:0019934|GO:0008022|GO:0005829|GO:0005903|GO:0031283|GO:0006833|GO:0030827|GO:0035003|GO:0007168|GO:0008200|GO:0006811	NM_024791	Hs.374726	79849	72.8179	51.7872	5.78484	5.54002
1.29135	up	NM_001160124	chr10:3827429-3827370	KLF6	Homo sapiens Kruppel-like factor 6 (KLF6), transcript variant B, mRNA [NM_001160124]	GO:0005737|GO:0030183|GO:0019221|GO:0005634|GO:0045893|GO:0003677|GO:0046872|GO:0006351	NM_001160124	Hs.4055	1316	18.4372	11.9253	3.8769	3.50802
1.04427	up	NM_002006	chr4:123819317-123819376	FGF2	Homo sapiens fibroblast growth factor 2 (basic) (FGF2), mRNA [NM_002006]	GO:0060045|GO:0005515|GO:0001658|GO:0048598|GO:0005615|GO:0010764|GO:0007173|GO:0006935|GO:0032958|GO:0043552|GO:0061045|GO:0030198|GO:0060548|GO:0009887|GO:0051781|GO:0070374|GO:0051209|GO:0005125|GO:0042056|GO:0043536|GO:0008543|GO:0045087|GO:0042060|GO:0014843|GO:0045893|GO:0008083|GO:0038095|GO:0043537|GO:0008286|GO:0008284|GO:0060591|GO:0002042|GO:0007265|GO:0005634|GO:0042660|GO:0000187|GO:…	NM_002006	Hs.284244	2247	257.058	210.99	7.52985	7.46735
1.17854	up	NM_013250	chr11:6978926-6978985	ZNF215	Homo sapiens zinc finger protein 215 (ZNF215), mRNA [NM_013250]	GO:0003700|GO:0006366|GO:0006357|GO:0000981|GO:0005634|GO:0003677|GO:0046872	NM_013250	Hs.523457	7762	118.058	84.8654	6.46107	6.22407
1.04308	up	NM_001085375	chr1:162356483-162356542	C1orf226	Homo sapiens chromosome 1 open reading frame 226 (C1orf226), transcript variant 2, mRNA [NM_001085375]		NM_001085375	Hs.447011	400793	1840.5	1496.83	10.3731	10.3122
1.00245	up	NM_018142	chr8:19709238-19709297	INTS10	Homo sapiens integrator complex subunit 10 (INTS10), mRNA [NM_018142]	GO:0005515|GO:0032039|GO:0016180	NM_018142	Hs.512627	55174	1083.96	914.083	9.57225	9.56872
1.0986	up	NM_017652	chr19:58291275-58291334	ZNF586	Homo sapiens zinc finger protein 586 (ZNF586), transcript variant 1, mRNA [NM_017652]	GO:0006355|GO:0005634|GO:0003677|GO:0046872|GO:0006351	NM_017652	Hs.625133	54807	107.706	83.4289	6.33734	6.20166
1.14303	up	NM_213590	chr13:50592487-50592546	TRIM13	Homo sapiens tripartite motif containing 13 (TRIM13), transcript variant 3, mRNA [NM_213590]	GO:0005515|GO:0004842|GO:0016874|GO:0032897|GO:0030433|GO:0097038|GO:0009653|GO:0051865|GO:0007165|GO:0005737|GO:0051092|GO:0045087|GO:0005789|GO:0043161|GO:0008270|GO:0004871|GO:0016021|GO:0043123|GO:0010332|GO:0010942|GO:0016239	NM_213590	Hs.436922	10206	291.305	218.359	7.70738	7.51452
1.00044	up	NM_020212	chr15:90281345-90281404	WDR93	Homo sapiens WD repeat domain 93 (WDR93), transcript variant 1, mRNA [NM_020212]	GO:0016651|GO:0022900	NM_020212	Hs.177557	56964	457.503	389.532	8.34315	8.34251
1.02437	up	NM_201446	chr9:139566984-139567043	EGFL7	Homo sapiens EGF-like-domain, multiple 7 (EGFL7), transcript variant 2, mRNA [NM_201446]	GO:0031012|GO:0045746|GO:0030336|GO:0001568|GO:0001938|GO:0005509|GO:0005112|GO:0005576|GO:0001525|GO:0007155|GO:0005615|GO:0001570	NM_201446	Hs.91481	51162	728.852	611.343	9.0045	8.96976
1.08268	up	NM_021014	chrX:48213519-48213460	SSX3	Homo sapiens synovial sarcoma, X breakpoint 3 (SSX3), mRNA [NM_021014]	GO:0006355|GO:0005634|GO:0003676|GO:0006351	NM_021014	Hs.558445	10214	82.1926	64.5158	5.95838	5.84377
1.05224	up	NR_029410	chr9:88454999-88455058	LOC389765	Homo sapiens kinesin family member 27 pseudogene (LOC389765), non-coding RNA [NR_029410]		NR_029410	Hs.715986	389765	258.386	210.332	7.53612	7.46266
1.28507	up	NM_145268	chr7:129856213-129856272	SSMEM1	Homo sapiens serine-rich single-pass membrane protein 1 (SSMEM1), mRNA [NM_145268]	GO:0016021	NM_145268	Hs.351816	136263	24.7871	16.1458	4.30181	3.93997
1.10781	up	NM_001042440	chr5:96110256-96110315	CAST	Homo sapiens calpastatin (CAST), transcript variant 6, mRNA [NM_001042440]	GO:0010951|GO:0005515|GO:0005737|GO:0004869|GO:0016020|GO:0004866|GO:2000675|GO:0005829	NM_001042440	Hs.436186	831	2552.05	1950.33	10.8691	10.7214
1.02388	up	NM_194313	chr9:34252568-34252509	KIF24	Homo sapiens kinesin family member 24 (KIF24), mRNA [NM_194313]	GO:0005515|GO:0008017|GO:0005871|GO:0006996|GO:0005814|GO:0005874|GO:0003777|GO:0005524|GO:0005829|GO:0043234|GO:0042384|GO:0008152|GO:0016887|GO:0007019|GO:0007018	NM_194313	Hs.710246	347240	425.644	354.531	8.23539	8.20135
1.07999	up	NM_017610	chr15:59388241-59388300	RNF111	Homo sapiens ring finger protein 111 (RNF111), transcript variant 2, mRNA [NM_017610]	GO:0000209|GO:0005515|GO:0007389|GO:0010467|GO:0006367|GO:0016567|GO:0032184|GO:0016874|GO:0005730|GO:0046332|GO:0005634|GO:0006351|GO:0043234|GO:0005737|GO:0045944|GO:0031398|GO:0005654|GO:0007179|GO:0008270|GO:0045893|GO:0030579|GO:0030511	NM_017610	Hs.404423	54778	765.539	604.688	9.06892	8.9579
1.6387	up	AK123339	chr3:129327672-129327731	LOC100132207	Homo sapiens cDNA FLJ41345 fis, clone BRAWH2002761. [AK123339]			Hs.633570	100132207	20472.9	10947	14.1379	13.4254
1.10704	up	NM_005486	chr17:53038843-53038902	TOM1L1	Homo sapiens target of myb1 (chicken)-like 1 (TOM1L1), mRNA [NM_005486]	GO:0005515|GO:0043130|GO:0017124|GO:0005795|GO:0019901|GO:0030295|GO:0005764|GO:0006886|GO:0005829|GO:0032147|GO:0045839|GO:0007165|GO:0005737|GO:0030276|GO:0043162|GO:2000278|GO:0010008|GO:0070062|GO:0031954|GO:0005768	NM_005486	Hs.153504	10040	814.809	627.488	9.15639	9.00968
1.06827	up	NM_001537	chr16:83846244-83846303	HSBP1	Homo sapiens heat shock factor binding protein 1 (HSBP1), mRNA [NM_001537]	GO:0034605|GO:0006936|GO:0003714|GO:0005654|GO:0005634|GO:0000122|GO:0035987|GO:0005856|GO:1900034	NM_001537	Hs.250899	3281	709.735	567.085	8.9655	8.87022
1.29194	up	NM_014209	chr19:36135710-36135769	ETV2	Homo sapiens ets variant 2 (ETV2), transcript variant 1, mRNA [NM_014209]	GO:2000382|GO:0006357|GO:0006366|GO:0000981|GO:0001824|GO:0048514|GO:0005634|GO:0001890|GO:0000978|GO:0030154|GO:0001077|GO:0007219|GO:0045944|GO:0060803|GO:0030218|GO:0016055|GO:0045603	NM_014209	Hs.194061	2116	222.596	146.005	7.32651	6.95698
1.04574	up	NM_014744	chr3:17200038-17199979	TBC1D5	Homo sapiens TBC1 domain family, member 5 (TBC1D5), transcript variant 2, mRNA [NM_014744]	GO:0005515|GO:0005776|GO:0030122|GO:0035612|GO:0006914|GO:0032851|GO:0015031|GO:0070969|GO:0042594|GO:0042147|GO:0002092|GO:0005097|GO:0010008|GO:0010508|GO:0030904	NM_014744	Hs.475629	9779	279.525	230.23	7.64999	7.58547
1.09033	up	NM_001302350	chr7:7918719-7918778	UMAD1	Homo sapiens UBAP1-MVB12-associated (UMA) domain containing 1 (UMAD1), transcript variant 3, mRNA [NM_001302350]		NM_001302350	Hs.652371	729852	1363.37	1052.19	9.89794	9.77317
1.21884	up	NM_001145051	chr2:46707581-46707640	TMEM247	Homo sapiens transmembrane protein 247 (TMEM247), mRNA [NM_001145051]	GO:0005783|GO:0016021	NM_001145051	Hs.733348	388946	19.4872	13.3182	3.95372	3.66822
1.25019	up	NM_033550	chr20:45314596-45314537	TP53RK	Homo sapiens TP53 regulating kinase (TP53RK), mRNA [NM_033550]	GO:0005515|GO:0002039|GO:0070525|GO:0016787|GO:0016020|GO:0004674|GO:0000408|GO:0006468|GO:0005634|GO:0005524|GO:0008033|GO:0005829	NM_033550	Hs.440263	112858	24.6874	16.502	4.29465	3.9725
1.16731	up	NM_020320	chr6:88224675-88224159	RARS2	Homo sapiens arginyl-tRNA synthetase 2, mitochondrial (RARS2), mRNA [NM_020320]	GO:0005739|GO:0010467|GO:0032543|GO:0005759|GO:0006420|GO:0004814|GO:0005524|GO:0006418	NM_020320	Hs.485910	57038	1815.19	1326.61	10.3488	10.1256
1.05368	up	NM_014793	chr15:43620314-43620255	LCMT2	Homo sapiens leucine carboxyl methyltransferase 2 (LCMT2), mRNA [NM_014793]	GO:0005515|GO:0008168|GO:0032259|GO:0008033	NM_014793	Hs.745356	9836	563.087	454.964	8.63537	8.55993
1.03733	up	NM_000602	chr7:100781555-100781614	SERPINE1	Homo sapiens serpin peptidase inhibitor, clade E (nexin, plasminogen activator inhibitor type 1), member 1 (SERPINE1), mRNA [NM_000602]	GO:0033629|GO:0005515|GO:0010467|GO:0035491|GO:0006367|GO:0010469|GO:0005886|GO:0004867|GO:2000098|GO:0002020|GO:0005615|GO:0032757|GO:0014912|GO:0061044|GO:0061045|GO:0030198|GO:0045944|GO:0042127|GO:0031093|GO:0007179|GO:0070062|GO:0030336|GO:0005102|GO:0051918|GO:0030168|GO:0005576|GO:0001525|GO:0045766|GO:0006351|GO:0031012|GO:0010951|GO:0050829|GO:0071222|GO:0007596|GO:0030194|GO:0030195|GO:…	NM_000602	Hs.414795	5054	65.3548	53.4514	5.6354	5.58252
1.23987	up	NM_130773	chr2:125672642-125672701	CNTNAP5	Homo sapiens contactin associated protein-like 5 (CNTNAP5), mRNA [NM_130773]	GO:0016021|GO:0007155	NM_130773	Hs.660653	129684	82.038	56.0093	5.95665	5.64647
1.13157	up	NM_013450	chr2:160175985-160175926	BAZ2B	Homo sapiens bromodomain adjacent to zinc finger domain, 2B (BAZ2B), transcript variant 1, mRNA [NM_013450]	GO:0005515|GO:0006355|GO:0008270|GO:0005634|GO:0003677|GO:0006351	NM_013450	Hs.470369	29994	225.393	169.875	7.34622	7.16789
1.10325	up		chr10:088818952-088818893							996.319	769.628	9.45414	9.31237
1.15888	up	NM_022458	chr7:156473705-156473646	LMBR1	Homo sapiens limb development membrane protein 1 (LMBR1), mRNA [NM_022458]	GO:0016021|GO:0042733	NM_022458	Hs.209989	64327	322.69	239.386	7.84958	7.63685
1.00433	up	NM_006100	chr3:98510738-98510797	ST3GAL6	Homo sapiens ST3 beta-galactoside alpha-2,3-sialyltransferase 6 (ST3GAL6), transcript variant 1, mRNA [NM_006100]	GO:0006664|GO:0009311|GO:0005975|GO:0044281|GO:0042339|GO:0030173|GO:0052798|GO:0000139|GO:0018146|GO:0009405|GO:0071354|GO:0016021|GO:0006488|GO:0044267|GO:0030203|GO:0006464|GO:0070062|GO:0043687|GO:0018279	NM_006100	Hs.148716	10402	25.6345	21.4899	4.34452	4.33829
1.07671	up	NM_006123	chrX:148568759-148568700	IDS	Homo sapiens iduronate 2-sulfatase (IDS), transcript variant 2, mRNA [NM_006123]	GO:0030207|GO:0005975|GO:0004423|GO:0009405|GO:0006027|GO:0044281|GO:0030204|GO:0030203|GO:0046872|GO:0043202	NM_006123	Hs.460960	3423	1364.89	1067.16	9.89963	9.793
1.08562	up	NM_012286	chrX:102930926-102930867	MORF4L2	Homo sapiens mortality factor 4 like 2 (MORF4L2), transcript variant 2, mRNA [NM_012286]	GO:0005515|GO:0006281|GO:0045944|GO:0006325|GO:0005730|GO:0051155|GO:0005654|GO:0040008|GO:0006351|GO:0016568	NM_012286	Hs.326387	9643	6679.47	5103.24	12.3092	12.1906
1.05457	up	NM_004360	chr16:68869214-68869273	CDH1	Homo sapiens cadherin 1, type 1, E-cadherin (epithelial) (CDH1), mRNA [NM_004360]	GO:0060576|GO:0005515|GO:0005802|GO:0030054|GO:0008013|GO:0007605|GO:0050680|GO:0016342|GO:0042993|GO:2000008|GO:0031175|GO:0016339|GO:0016337|GO:0001948|GO:0070830|GO:0030198|GO:0051260|GO:0050839|GO:0070062|GO:0071285|GO:0022408|GO:0045295|GO:0009986|GO:0019903|GO:0034329|GO:0005509|GO:0019904|GO:0030506|GO:0009636|GO:0007416|GO:0045216|GO:0043281|GO:0050776|GO:0033561|GO:0009898|GO:0045893|GO:…	NM_004360	Hs.461086	999	13314.6	10159.5	13.3837	13.3071
1.04179	up	NM_001008493	chr1:225683355-225683296	ENAH	Homo sapiens enabled homolog (Drosophila) (ENAH), transcript variant 1, mRNA [NM_001008493]	GO:0005515|GO:0050852|GO:0001725|GO:0017124|GO:0030054|GO:0005886|GO:0050699|GO:0045202|GO:0001843|GO:0046907|GO:0003779|GO:0030175|GO:0030027|GO:0005829|GO:0005737|GO:0007411|GO:0008154|GO:0005925	NM_001008493	Hs.497893	55740	7635.93	6030.42	12.5154	12.4563
1.09811	up	NM_004939	chr2:15770975-15771034	DDX1	Homo sapiens DEAD (Asp-Glu-Ala-Asp) box helicase 1 (DDX1), mRNA [NM_004939]	GO:0005515|GO:0003725|GO:0006388|GO:0003724|GO:0090305|GO:0010494|GO:0005634|GO:0071920|GO:0072669|GO:0006302|GO:0005737|GO:0004527|GO:0008143|GO:0032508|GO:0003712|GO:0008026|GO:0000245|GO:0006355|GO:0033677|GO:0007275|GO:0009615|GO:0005524|GO:0003677|GO:0006351|GO:0004518|GO:0016020|GO:0003682|GO:0030529|GO:0006446|GO:0005654|GO:0043330	NM_004939	Hs.440599	1653	7293.04	5443.83	12.4386	12.3036
1.00614	up	NM_001037501	chr1:148023663-148023604	NBPF8	Homo sapiens neuroblastoma breakpoint family, member 8 (NBPF8), transcript variant 1, mRNA [NM_001037501]	GO:0005737	NM_001037501	Hs.656782	728841	404.301	343.683	8.16626	8.15743
1.09188	up	NM_016657	chr22:38877404-38877463	KDELR3	Homo sapiens KDEL (Lys-Asp-Glu-Leu) endoplasmic reticulum protein retention receptor 3 (KDELR3), transcript variant 2, mRNA [NM_016657]	GO:0046923|GO:0005789|GO:0016021|GO:0006621|GO:0016192|GO:0015031|GO:0006987|GO:0044267|GO:0030968	NM_016657	Hs.745072	11015	3907.92	3024.74	11.4881	11.3612
1.11609	up	NM_015884	chrX:21900749-21900808	MBTPS2	Homo sapiens membrane-bound transcription factor peptidase, site 2 (MBTPS2), mRNA [NM_015884]	GO:0051091|GO:0005737|GO:0000139|GO:0031293|GO:0044281|GO:0016021|GO:0006987|GO:0004222|GO:0044267|GO:0046872|GO:0030968|GO:0008203	NM_015884	Hs.443490	51360	69.9172	52.9715	5.72704	5.56859
1.09003	up		chr2:203065870-203065811							207.356	162.84	7.23134	7.10697
1.07291	up	NM_005885	chr5:10435312-10435371	MARCH6	Homo sapiens membrane-associated ring finger (C3HC4) 6, E3 ubiquitin protein ligase (MARCH6), transcript variant 1, mRNA [NM_005885]	GO:0004842|GO:0016020|GO:0016874|GO:0030176|GO:0008270|GO:0070936|GO:0019899|GO:0031624	NM_005885	Hs.432862	10299	1286.11	1016.8	9.8244	9.72287
1.1343	up	NM_000506	chr11:46760913-46760973	F2	Homo sapiens coagulation factor II (thrombin) (F2), mRNA [NM_000506]	GO:0005515|GO:0010544|GO:0008284|GO:0005886|GO:0004252|GO:0030307|GO:0008360|GO:1900738|GO:0072562|GO:0050900|GO:0005615|GO:0006508|GO:0051281|GO:0070062|GO:0005796|GO:0051480|GO:0005509|GO:0005102|GO:0009611|GO:0051918|GO:0030168|GO:0005576|GO:0007275|GO:0014068|GO:0006953|GO:0045861|GO:0048712|GO:0017187|GO:0032967|GO:0030193|GO:0030194|GO:0007596|GO:0007597|GO:0001934|GO:0005788|GO:2000379|GO:…	NM_000506	Hs.655207	2147	9.45234	6.96354	2.92919	2.74738
1.26962	up	NM_001083112	chr2:157442855-157442914	GPD2	Homo sapiens glycerol-3-phosphate dehydrogenase 2 (mitochondrial) (GPD2), transcript variant 1, mRNA [NM_001083112]	GO:0009331|GO:0019563|GO:0005509|GO:0004368|GO:0005743|GO:0006094|GO:0044281|GO:0006072|GO:0052591|GO:0035264|GO:0043010|GO:0044255|GO:0055114	NM_001083112	Hs.512382	2820	911.449	614.202	9.3199	8.9755
1.08167	up	NM_020728	chr7:158523966-158523907	ESYT2	Homo sapiens extended synaptotagmin-like protein 2 (ESYT2), mRNA [NM_020728]	GO:0005515|GO:0008429|GO:0005509|GO:0031210|GO:0031227|GO:0006897|GO:0031234|GO:0042802|GO:0005544|GO:0016020|GO:0005887|GO:0006869|GO:0044232|GO:0035091	NM_020728	Hs.490795	57488	2215.78	1747.39	10.6556	10.5424
1.17123	up	NM_015184	chr3:17109488-17109547	PLCL2	Homo sapiens phospholipase C-like 2 (PLCL2), transcript variant 2, mRNA [NM_015184]	GO:0006629|GO:0002322|GO:0002337|GO:0050859|GO:0007214|GO:0050811|GO:0035556|GO:0005737|GO:0004435|GO:0032228|GO:0033135|GO:0004871|GO:1900122	NM_015184	Hs.741267	23228	128.306	93.1444	6.57827	6.35024
1.09543	up	NM_013241	chr16:67263789-67263730	FHOD1	Homo sapiens formin homology 2 domain containing 1 (FHOD1), mRNA [NM_013241]	GO:0005515|GO:0005737|GO:0001725|GO:0032059|GO:0016020|GO:0045944|GO:0051496|GO:0005634|GO:0003779|GO:0042802	NM_013241	Hs.95231	29109	241.525	189.243	7.4471	7.3156
1.02429	up	NM_002751	chr22:50702337-50702278	MAPK11	Homo sapiens mitogen-activated protein kinase 11 (MAPK11), transcript variant 1, mRNA [NM_002751]	GO:0005515|GO:0010467|GO:0034142|GO:0007265|GO:0051403|GO:0005829|GO:0042692|GO:0035556|GO:0051090|GO:0002756|GO:0000187|GO:0002755|GO:0034138|GO:0004707|GO:0048010|GO:0048011|GO:0038124|GO:0006996|GO:0038123|GO:0034134|GO:0006950|GO:0002224|GO:0005524|GO:0006351|GO:0007165|GO:0051149|GO:0004674|GO:0045087|GO:0035666|GO:0006468|GO:0005654|GO:0034166|GO:0007005|GO:0034146|GO:0034162	NM_002751	Hs.57732	5600	221.863	185.367	7.3219	7.28727
1.03591	up	NM_014056	chr3:42826804-42826745	HIGD1A	Homo sapiens HIG1 hypoxia inducible domain family, member 1A (HIGD1A), transcript variant 3, mRNA [NM_014056]	GO:0043234|GO:0043066|GO:0090201|GO:0070469|GO:0005743|GO:0071456|GO:0042149|GO:0016021|GO:0055114	NM_014056	Hs.728813	25994	9001.54	7153.7	12.7761	12.7252
3.91487	up	NM_005683	chr2:231774885-231774826	GPR55	Homo sapiens G protein-coupled receptor 55 (GPR55), mRNA [NM_005683]	GO:0007186|GO:0005886|GO:0005887|GO:0004930|GO:0045453|GO:0035025|GO:0045671|GO:0070374|GO:0007202|GO:0004949	NM_005683	Hs.114545	9290	385.243	79.4119	8.09865	6.12968
1.00127	up	NM_006227	chr20:44527701-44527642	PLTP	Homo sapiens phospholipid transfer protein (PLTP), transcript variant 1, mRNA [NM_006227]	GO:0006629|GO:0006869|GO:0005576|GO:0030317|GO:0010189|GO:0005615|GO:0008289	NM_006227	Hs.439312	5360	262.302	225.625	7.56077	7.55894
1.33159	up	NM_001189	chr4:13542835-13542776	NKX3-2	Homo sapiens NK3 homeobox 2 (NKX3-2), mRNA [NM_001189]	GO:0060576|GO:0007368|GO:0043066|GO:0006366|GO:0048706|GO:0048705|GO:0005634|GO:0000122|GO:0000978|GO:0048536|GO:0048645|GO:0001078|GO:0001501|GO:0031016|GO:0042474|GO:0032331	NM_001189	Hs.590927	579	17.5251	10.9426	3.80659	3.39344
1.34714	up	NM_138333	chr9:71396108-71396167	FAM122A	Homo sapiens family with sequence similarity 122A (FAM122A), mRNA [NM_138333]		NM_138333	Hs.655572	116224	1209.07	765.872	9.73474	9.30483
1.02059	up	DR007925	chr17:18333974-18334033		keratin 17 pseudogene 2 [Source:HGNC Symbol;Acc:HGNC:6429] [ENST00000300992]			Hs.579266		67.4981	56.042	5.67654	5.64714
1.09876	up	NM_024089	chr13:103436747-103436688	KDELC1	Homo sapiens KDEL (Lys-Asp-Glu-Leu) containing 1 (KDELC1), mRNA [NM_024089]	GO:0005788	NM_024089	Hs.408629	79070	511.906	396.86	8.50254	8.36666
1.03542	up	NM_000179	chr2:48033919-48033978	MSH6	Homo sapiens mutS homolog 6 (MSH6), transcript variant 1, mRNA [NM_000179]	GO:0005515|GO:0000790|GO:0030983|GO:0032405|GO:0005886|GO:0035064|GO:0016446|GO:0008340|GO:0042803|GO:0043231|GO:0005737|GO:0003690|GO:0051096|GO:0032357|GO:0006298|GO:0009411|GO:0016887|GO:0007131|GO:0008094|GO:0000400|GO:0005794|GO:0000287|GO:0008630|GO:0045190|GO:0000228|GO:0005524|GO:0097193|GO:0032142|GO:0043570|GO:0032143|GO:0032301|GO:0006281|GO:0043531|GO:0000710|GO:0032137|GO:0003682|GO:…	NM_000179	Hs.445052	2956	8222.6	6530.37	12.639	12.5888
1.05415	up	NM_000135	chr16:89804072-89804013	FANCA	Homo sapiens Fanconi anemia, complementation group A (FANCA), transcript variant 1, mRNA [NM_000135]	GO:0005515|GO:0008585|GO:0005737|GO:0006461|GO:0006281|GO:0042127|GO:0005730|GO:0005654|GO:0005634|GO:0008584|GO:0043240|GO:0007140	NM_000135	Hs.744083	2175	314.733	257.638	7.81567	7.73959
1.01955	up	NM_206962	chr21:48064366-48068394	PRMT2	Homo sapiens protein arginine methyltransferase 2 (PRMT2), transcript variant 1, mRNA [NM_206962]	GO:0005515|GO:0019919|GO:0005634|GO:0033142|GO:0050681|GO:0042974|GO:0008469|GO:0042975|GO:0042803|GO:0005829|GO:0042054|GO:0046966|GO:0005737|GO:0035189|GO:0006479|GO:0004871|GO:0043065|GO:0016571|GO:0003713|GO:0030331|GO:0060765|GO:0016274|GO:0005730|GO:0034969|GO:2000134|GO:0032088|GO:0048588|GO:0035242|GO:0007165|GO:0005654|GO:0045893|GO:0045892	NM_206962	Hs.154163	3275	503.274	420.725	8.48003	8.45209
1.05958	up	NM_004791	chr13:102367979-102368038	ITGBL1	Homo sapiens integrin, beta-like 1 (with EGF-like repeat domains) (ITGBL1), transcript variant 1, mRNA [NM_004791]	GO:0005576|GO:0007155	NM_004791	Hs.696554	9358	91.4331	73.4757	6.10956	6.02607
1.07103	up	NM_197958	chr15:71143871-71143812	LARP6	Homo sapiens La ribonucleoprotein domain family, member 6 (LARP6), transcript variant 2, mRNA [NM_197958]	GO:0006396|GO:0005737|GO:0000166|GO:0030529|GO:0003723|GO:0005634|GO:0006417	NM_197958	Hs.416755	55323	2299.59	1830.53	10.7179	10.6189
1.10708	up	NM_001100	chr1:229567168-229567109	ACTA1	Homo sapiens actin, alpha 1, skeletal muscle (ACTA1), mRNA [NM_001100]	GO:0030240|GO:0005515|GO:0001725|GO:0030049|GO:0005884|GO:0009991|GO:0048741|GO:0072562|GO:0048545|GO:0015629|GO:0030017|GO:0005524|GO:0005615|GO:0005829|GO:0009612|GO:0006936|GO:0010226|GO:0043531|GO:0043503|GO:0005200|GO:0005865|GO:0016049|GO:0017022|GO:0070062	NM_001100	Hs.1288	58	72.2656	55.205	5.77273	5.62598
1.01982	up	NM_001431	chr6:131161674-131161615	EPB41L2	Homo sapiens erythrocyte membrane protein band 4.1-like 2 (EPB41L2), transcript variant 1, mRNA [NM_001431]	GO:0008091|GO:0030054|GO:0005886|GO:0003779|GO:0005634|GO:0008180|GO:0005198|GO:0030866|GO:0005654|GO:0042731|GO:0005925|GO:0019898|GO:0070062	NM_001431	Hs.486470	2037	740.6	621.935	9.02619	8.99788
1.05986	up	NM_013411	chr1:33473692-33473633	AK2	Homo sapiens adenylate kinase 2 (AK2), transcript variant 2, mRNA [NM_013411]	GO:0046033|GO:0097066|GO:0015949|GO:0046060|GO:0097226|GO:0005743|GO:0055086|GO:0004017|GO:0044281|GO:0005524|GO:0005829|GO:0006119|GO:0001889|GO:0005758|GO:0007420|GO:0046939|GO:0006172|GO:0070062	NM_013411	Hs.470907	204	697.81	561.894	8.94169	8.85782
1.01247	up	NM_005738	chr7:12728281-12728340	ARL4A	Homo sapiens ADP-ribosylation factor-like 4A (ARL4A), transcript variant 1, mRNA [NM_005738]	GO:0005515|GO:0005737|GO:0005886|GO:0050873|GO:0007264|GO:0005730|GO:0005634|GO:0005525	NM_005738	Hs.245540	10124	1782.71	1494.97	10.328	10.3101
1.10166	up	NM_052902	chr2:220481096-220481155	STK11IP	Homo sapiens serine/threonine kinase 11 interacting protein (STK11IP), mRNA [NM_052902]	GO:0005737|GO:0008104|GO:0019901|GO:0005765|GO:0043231	NM_052902	Hs.22410	114790	1185.65	913.514	9.70761	9.56794
1.0681	up	NM_001039550	chr2:220148183-220149384	DNAJB2	Homo sapiens DnaJ (Hsp40) homolog, subfamily B, member 2 (DNAJB2), transcript variant 1, mRNA [NM_001039550]	GO:0005515|GO:0006986|GO:0090084|GO:0000502|GO:0030308|GO:0008285|GO:0016234|GO:0090086|GO:0051087|GO:0032436|GO:0005634|GO:0030433|GO:0005829|GO:0042026|GO:0006457|GO:0070628|GO:0031398|GO:0030544|GO:0051082|GO:0031593	NM_001039550	Hs.77768	3300	64.6239	51.1845	5.62138	5.52633
1.00878	up	NM_018000	chr2:216808159-216808100	MREG	Homo sapiens melanoregulin (MREG), mRNA [NM_018000]	GO:0043234|GO:0042470|GO:0016324|GO:0030318|GO:0032402	NM_018000	Hs.620391	55686	150.774	128.411	6.80234	6.78973
1.08337	up	NM_016121	chr1:215794818-215794877	KCTD3	Homo sapiens potassium channel tetramerization domain containing 3 (KCTD3), mRNA [NM_016121]	GO:0051260	NM_016121	Hs.335139	51133	2879.5	2234.31	11.0425	10.927
1.01281	up	NM_016086	chr7:75651210-75643188	STYXL1	Homo sapiens serine/threonine/tyrosine interacting-like 1 (STYXL1), mRNA [NM_016086]	GO:0035556|GO:0006470|GO:0008138	NM_016086	Hs.11615	51657	335.436	283.854	7.90039	7.88203
1.036	up	AK090610	chr12:132589812-132593138	EP400NL	EP400 N-terminal like [Source:HGNC Symbol;Acc:HGNC:26602] [ENST00000443539]			Hs.122115	347918	125.149	103.364	6.53945	6.48842
1.35849	up	NR_026966	chr2:178148443-178148384	LOC100130691	Homo sapiens uncharacterized LOC100130691 (LOC100130691), long non-coding RNA [NR_026966]		NR_026966	Hs.728371	100130691	100.201	62.2769	6.23645	5.79444
1.17083	up		chr9:140995570-140995629		HUMCACHNTA N-type calcium channel alpha-1 subunit {Homo sapiens} (exp=-1; wgp=0; cg=0), partial (7%) [THC2774269]					60.5401	43.2795	5.52916	5.30163
1.04498	up	NM_004779	chr5:154255813-154255872	CNOT8	Homo sapiens CCR4-NOT transcription complex, subunit 8 (CNOT8), transcript variant 1, mRNA [NM_004779]	GO:0005515|GO:0010467|GO:0008284|GO:0006355|GO:0008285|GO:0003700|GO:0003723|GO:0043928|GO:0005634|GO:0046872|GO:0030014|GO:0006351|GO:0006417|GO:0005829|GO:0005622|GO:0004535|GO:0000175|GO:0035195|GO:0061014|GO:0000289|GO:0000288	NM_004779	Hs.26703	9337	404.075	330.839	8.16474	8.10126
1.0992	up	NM_018944	chr21:33641386-33641327	MIS18A	Homo sapiens MIS18 kinetochore protein A (MIS18A), mRNA [NM_018944]	GO:0005515|GO:0006334|GO:0005634|GO:0034080|GO:0003674|GO:0008150|GO:0005737|GO:0007067|GO:0007059|GO:0044030|GO:0005654|GO:0000775|GO:0051301	NM_018944	Hs.190518	54069	1700.81	1311.21	10.2459	10.1094
1.01879	up	NM_033219	chr9:100849857-100849798	TRIM14	Homo sapiens tripartite motif containing 14 (TRIM14), transcript variant 2, mRNA [NM_033219]	GO:0005622|GO:0003674|GO:0051091|GO:0005737|GO:0051092|GO:0045087|GO:0032897|GO:0008270	NM_033219	Hs.575631	9830	113.251	95.0998	6.40353	6.37667
1.13113	up	NM_016029	chr14:60616799-60616244	DHRS7	Homo sapiens dehydrogenase/reductase (SDR family) member 7 (DHRS7), mRNA [NM_016029]	GO:0016020|GO:0016491|GO:0055114	NM_016029	Hs.59719	51635	3733.07	2769.55	11.4132	11.2354
1.41238	up	NM_001040667	chr16:67203615-67203674	HSF4	Homo sapiens heat shock transcription factor 4 (HSF4), transcript variant 2, mRNA [NM_001040667]	GO:0006355|GO:0008284|GO:0003700|GO:0003714|GO:0019903|GO:0045597|GO:0000122|GO:0006351|GO:0043565|GO:0070207|GO:0045944|GO:0005654|GO:0043010|GO:0048468|GO:0033169	NM_001040667	Hs.512156	3299	147.849	88.0234	6.77592	6.27779
3.26174	up	NR_102268	chrX:45591187-45591246	LOC392452	Homo sapiens mitochondrial fission factor pseudogene (LOC392452), non-coding RNA [NR_102268]		NR_102268	Hs.745266	392452	20.671	5	4.03044	2.32479
1.01091	up	NM_005144	chr8:21972885-21972826	HR	Homo sapiens hair growth associated (HR), transcript variant 1, mRNA [NM_005144]	GO:0016604|GO:0006355|GO:0003700|GO:0003714|GO:0016491|GO:0005634|GO:0045892|GO:0003677|GO:0046872|GO:0006351|GO:0055114	NM_005144	Hs.272367	55806	1113.42	931.274	9.61728	9.60163
1.05838	up	NR_024620	chr14:90043408-90043467	FOXN3-AS2	Homo sapiens FOXN3 antisense RNA 2 (FOXN3-AS2), long non-coding RNA [NR_024620]		NR_024620	Hs.673124	29018	6.04666	5	2.40665	2.32479
1.08539	up	NM_024664	chr1:42925441-42925500	PPCS	Homo sapiens phosphopantothenoylcysteine synthetase (PPCS), transcript variant 1, mRNA [NM_024664]	GO:0015939|GO:0006766|GO:0004632|GO:0006767|GO:0015937|GO:0009108|GO:0044281|GO:0070062|GO:0005829	NM_024664	Hs.706662	79717	772.635	607.536	9.08147	8.96325
1.05404	up	NM_002439	chr5:80169024-80169083	MSH3	Homo sapiens mutS homolog 3 (MSH3), mRNA [NM_002439]	GO:0005515|GO:0030983|GO:0005634|GO:0042803|GO:0003697|GO:0051096|GO:0006298|GO:0032357|GO:0007131|GO:0008094|GO:0032181|GO:0000404|GO:0000403|GO:0000406|GO:0019237|GO:0000228|GO:0005524|GO:0032142|GO:0043570|GO:0006281|GO:0000710|GO:0016020|GO:0032302|GO:0032137|GO:0016447|GO:0032139|GO:0005654|GO:0019899|GO:0045910	NM_002439	Hs.280987	4437	432.061	349.171	8.25944	8.18351
1.03893	up	NM_000362	chr22:33258540-33258599	TIMP3	Homo sapiens TIMP metallopeptidase inhibitor 3 (TIMP3), mRNA [NM_000362]	GO:0005515|GO:0051045|GO:0071310|GO:0005578|GO:0005634|GO:0002020|GO:0005615|GO:0046872|GO:0005604|GO:0048553|GO:0010951|GO:0031012|GO:0008191|GO:0009725|GO:0034097|GO:0007601|GO:0070062	NM_000362	Hs.644633	7078	177.57	146.227	7.01448	6.95939
1.03681	up	NM_002006	chr4:123819331-123819390	FGF2	Homo sapiens fibroblast growth factor 2 (basic) (FGF2), mRNA [NM_002006]	GO:0060045|GO:0005515|GO:0001658|GO:0048598|GO:0005615|GO:0010764|GO:0007173|GO:0006935|GO:0032958|GO:0043552|GO:0061045|GO:0030198|GO:0060548|GO:0009887|GO:0051781|GO:0070374|GO:0051209|GO:0005125|GO:0042056|GO:0043536|GO:0008543|GO:0045087|GO:0042060|GO:0014843|GO:0045893|GO:0008083|GO:0038095|GO:0043537|GO:0008286|GO:0008284|GO:0060591|GO:0002042|GO:0007265|GO:0005634|GO:0042660|GO:0000187|GO:…	NM_002006	Hs.284244	2247	552.944	455.502	8.61323	8.56108
1.03016	up	NM_001286563	chr11:123489842-123489901	GRAMD1B	Homo sapiens GRAM domain containing 1B (GRAMD1B), transcript variant 1, mRNA [NM_001286563]	GO:0016020|GO:0016021	NM_001286563	Hs.144725	57476	20.5188	16.6012	4.0225	3.97963
1.01107	up	NM_024059	chr20:62187956-62188015	C20orf195	Homo sapiens chromosome 20 open reading frame 195 (C20orf195), mRNA [NM_024059]	GO:0070062	NM_024059	Hs.197755	79025	154.909	131.035	6.83584	6.81996
1.1688	up	FJ873958	chr15:20170088-20170029		immunoglobulin heavy variable 1/OR15-9 (non-functional) [Source:HGNC Symbol;Acc:HGNC:5569] [ENST00000338912]			Hs.534702		33.2982	23.4943	4.6953	4.47028
1.04329	up	NM_016100	chr20:20013859-20013918	NAA20	Homo sapiens N(alpha)-acetyltransferase 20, NatB catalytic subunit (NAA20), transcript variant 1, mRNA [NM_016100]	GO:0005622|GO:0031416|GO:0005737|GO:0017196|GO:0004596|GO:0005634	NM_016100	Hs.368783	51126	1437.24	1162.4	9.98613	9.92498
1.08704	up	NM_022571	chr14:59930349-59930290	GPR135	Homo sapiens G protein-coupled receptor 135 (GPR135), mRNA [NM_022571]	GO:0007186|GO:0005886|GO:0004930|GO:0016021	NM_022571	Hs.647573	64582	213.793	168.17	7.27343	7.15303
1.0266	up	NM_002164	chr8:39785529-39785588	IDO1	Homo sapiens indoleamine 2,3-dioxygenase 1 (IDO1), mRNA [NM_002164]	GO:0006569|GO:0070233|GO:0032693|GO:0046006|GO:0070234|GO:0002534|GO:0032735|GO:0044281|GO:0046872|GO:0030485|GO:0005829|GO:0042130|GO:0034641|GO:0002678|GO:0032496|GO:0007565|GO:0004833|GO:0009055|GO:0032421|GO:0033555|GO:0002666|GO:0019441|GO:0033754|GO:0002830|GO:0034276|GO:0020037|GO:0055114	NM_002164	Hs.840	3620	27.6594	22.5385	4.44566	4.40779
1.11533	up	NM_004645	chr17:55015642-55015583	COIL	Homo sapiens coilin (COIL), mRNA [NM_004645]	GO:0005515|GO:0005737|GO:0015030|GO:0016020|GO:0005730|GO:0005654|GO:0005634|GO:0008022|GO:0042802	NM_004645	Hs.532795	8161	1809.87	1377.92	10.345	10.1876
1.02054	up	NM_152418	chr8:88883038-88882979	DCAF4L2	Homo sapiens DDB1 and CUL4 associated factor 4-like 2 (DCAF4L2), mRNA [NM_152418]		NM_152418	Hs.371738	138009	48.8928	40.4553	5.23695	5.20761
1.1026	up	NM_000961	chr20:48120507-48120448	PTGIS	Homo sapiens prostaglandin I2 (prostacyclin) synthase (PTGIS), mRNA [NM_000961]	GO:0005515|GO:0019369|GO:0006805|GO:0005783|GO:0019674|GO:0006767|GO:0005634|GO:0006769|GO:0044281|GO:0005615|GO:0006690|GO:0004497|GO:0035360|GO:0001516|GO:0045019|GO:0071354|GO:0019371|GO:0005506|GO:0071456|GO:0032088|GO:0097190|GO:0045766|GO:0006766|GO:1900119|GO:0050728|GO:0005901|GO:0008116|GO:0071347|GO:0005789|GO:0016021|GO:0016705|GO:0055114|GO:0020037	NM_000961	Hs.302085	5740	274.22	213.371	7.62231	7.48139
1.0299	up		chr11:77854072-77854131	lnc-USP35-1	Homo sapiens cDNA FLJ42959 fis, clone BRSTN2010923. [AK124949]			Hs.719003		26583.9	21579.1	14.5316	14.4891
1.32829	up	NM_000639	chr1:172635685-172635744	FASLG	Homo sapiens Fas ligand (TNF superfamily, member 6) (FASLG), transcript variant 1, mRNA [NM_000639]	GO:0005515|GO:0008625|GO:0048471|GO:0008284|GO:2001239|GO:0005886|GO:0070231|GO:0007267|GO:0005634|GO:0006925|GO:0060205|GO:0005615|GO:0006955|GO:0043525|GO:0032496|GO:0043123|GO:0070062|GO:0043202|GO:0005164|GO:0070266|GO:0043065|GO:0045742|GO:0006919|GO:0005102|GO:0006915|GO:0005576|GO:0005123|GO:0000122|GO:0097191|GO:0070848|GO:0097190|GO:0005125|GO:0006351|GO:0007165|GO:0048388|GO:0030644|GO:…	NM_000639	Hs.2007	356	20.4084	12.7744	4.01553	3.60596
1.02057	up	NM_017781	chr7:1029119-1029178	CYP2W1	Homo sapiens cytochrome P450, family 2, subfamily W, polypeptide 1 (CYP2W1), mRNA [NM_017781]	GO:0006805|GO:0005506|GO:0009986|GO:0008395|GO:0044281|GO:0006082|GO:0043390|GO:0043231|GO:0005737|GO:0019825|GO:0042738|GO:0005789|GO:0005788|GO:0016712|GO:0055114|GO:0020037	NM_017781	Hs.272795	54905	156621	136338	17.1587	17.1294
1.00931	up	NM_001025076	chr10:11367869-11367928	CELF2	Homo sapiens CUGBP, Elav-like family member 2 (CELF2), transcript variant 1, mRNA [NM_001025076]	GO:0006397|GO:0006396|GO:0005737|GO:0000166|GO:0003723|GO:0008016|GO:0005634	NM_001025076	Hs.309288	10659	53.6576	44.6067	5.35675	5.34338
1.12577	up	NM_014498	chr3:167727993-167727934	GOLIM4	Homo sapiens golgi integral membrane protein 4 (GOLIM4), mRNA [NM_014498]	GO:0005801|GO:0005794|GO:0016020|GO:0005796|GO:0032580|GO:0006810|GO:0030139|GO:0005654|GO:0016021|GO:0010008	NM_014498	Hs.143600	27333	510.087	385.775	8.49854	8.32763
1.01704	up	NM_001005479	chr3:97983847-97983906	OR5H6	Homo sapiens olfactory receptor, family 5, subfamily H, member 6 (gene/pseudogene) (OR5H6), mRNA [NM_001005479]	GO:0050911|GO:0004984|GO:0007186|GO:0005886|GO:0004930|GO:0016021	NM_001005479	Hs.554712	79295	1202.17	1001.82	9.72694	9.70256
1.057	up	NM_006020	chr14:78139939-78139880	ALKBH1	Homo sapiens alkB, alkylation repair homolog 1 (E. coli) (ALKBH1), mRNA [NM_006020]	GO:0003906|GO:0005719|GO:0070989|GO:0001890|GO:0042245|GO:0001701|GO:0042056|GO:0008198|GO:0031175|GO:0050918|GO:0005739|GO:0043524|GO:0048589|GO:0006281|GO:0006307|GO:0080111|GO:0070579|GO:0001764|GO:0000737	NM_006020	Hs.94542	8846	150.319	122.042	6.79817	6.7182
1.14492	up	NM_001071	chr18:673276-673335	TYMS	Homo sapiens thymidylate synthetase (TYMS), mRNA [NM_001071]	GO:0046683|GO:0051216|GO:0045471|GO:0033189|GO:0031100|GO:0005743|GO:0005634|GO:0044281|GO:0003729|GO:0032259|GO:0060574|GO:0042803|GO:0004799|GO:0005829|GO:0005739|GO:0019860|GO:0005737|GO:0005542|GO:0000082|GO:0048589|GO:0046134|GO:0000083|GO:0000166|GO:0005759|GO:0008144|GO:0046653|GO:0034097|GO:0009157|GO:0019088|GO:0048037|GO:0042493|GO:0007568|GO:0005730|GO:0006231|GO:0009636|GO:0055086|GO:…	NM_001071	Hs.369762	7298	66573.5	49329.8	16.0406	15.8454
1.049	up	NM_004607	chr5:76987202-76987143	TBCA	Homo sapiens tubulin folding cofactor A (TBCA), transcript variant 2, mRNA [NM_004607]	GO:0005737|GO:0007021|GO:0006457|GO:0015630|GO:0005874|GO:0051087|GO:0005730|GO:0051084|GO:0051082|GO:0007023|GO:0044267|GO:0070062	NM_004607	Hs.291212	6902	6522.33	5165.59	12.2786	12.2096
1.15675	up	NR_003611	chr10:48927378-48927373	BMS1P5	Homo sapiens BMS1 pseudogene 5 (BMS1P5), non-coding RNA [NR_003611]		NR_003611	Hs.743373	399761	228.325	168.359	7.3644	7.15432
1.02432	up	NM_001163287	chr22:29686421-29686480	EWSR1	Homo sapiens EWS RNA-binding protein 1 (EWSR1), transcript variant 5, mRNA [NM_001163287]	GO:0005515|GO:0005516|GO:0006355|GO:0005886|GO:0003723|GO:0005730|GO:0005634|GO:0006351|GO:0042802|GO:0005737|GO:0000166|GO:0005654|GO:0008270	NM_001163287	Hs.374477	2130	74.9778	62.0032	5.82302	5.78836
1.17552	up	NM_031917	chr19:10203315-10203256	ANGPTL6	Homo sapiens angiopoietin-like 6 (ANGPTL6), mRNA [NM_031917]	GO:0001525|GO:0030141|GO:0030154|GO:0070062	NM_031917	Hs.712850	83854	78.8832	56.7028	5.89719	5.66389
1.06237	up	NM_016042	chr9:37780699-37780640	EXOSC3	Homo sapiens exosome component 3 (EXOSC3), transcript variant 1, mRNA [NM_016042]	GO:0005515|GO:0034475|GO:0010467|GO:0034427|GO:0003723|GO:0006364|GO:0071038|GO:0071035|GO:0004532|GO:0005634|GO:0071034|GO:0000178|GO:0005829|GO:0071051|GO:0005737|GO:0000288|GO:0045190|GO:0005730|GO:0035327|GO:0043928|GO:0045006|GO:0000175|GO:0000177|GO:0000176|GO:0045830|GO:0071049|GO:0000467	NM_016042	Hs.602571	51010	2359.94	1882.44	10.7505	10.6632
1.48379	up	NM_000494	chr10:105791142-105791083	COL17A1	Homo sapiens collagen, type XVII, alpha 1 (COL17A1), mRNA [NM_000494]	GO:0005515|GO:0030056|GO:0005581|GO:0005886|GO:0034329|GO:0005576|GO:0005604|GO:0007160|GO:0008544|GO:0022617|GO:0005887|GO:0005911|GO:0030198|GO:0030574|GO:0031581|GO:0005788	NM_000494	Hs.117938	1308	94.9247	53.8986	6.16339	5.5941
1.49172	up	NR_104343	chr17:18317599-18317658	FLJ35934	Homo sapiens FLJ35934 (FLJ35934), long non-coding RNA [NR_104343]		NR_104343	Hs.375092	400579	191.349	107.368	7.11716	6.54019
1.44312	up	NM_002175	chr9:21166331-21166272	IFNA21	Homo sapiens interferon, alpha 21 (IFNA21), mRNA [NM_002175]	GO:0005132|GO:0019221|GO:0005576|GO:0033141|GO:0045343|GO:0005125|GO:0005615|GO:0005126|GO:0002250|GO:0051607|GO:0060337|GO:0060338|GO:0042100|GO:0007596|GO:0045087|GO:0006959|GO:0030183|GO:0043330|GO:0002286|GO:0002323	NM_002175	Hs.113211	3452	56.2079	32.316	5.42435	4.89516
1.03759	up	NM_006367	chr1:40529942-40530001	CAP1	Homo sapiens CAP, adenylate cyclase-associated protein 1 (yeast) (CAP1), transcript variant 1, mRNA [NM_006367]	GO:0030036|GO:0005886|GO:0001667|GO:0030168|GO:0003779|GO:0006898|GO:0007165|GO:0007190|GO:0007163|GO:0007411|GO:0007596|GO:0002576|GO:0030864|GO:0005925|GO:0070062	NM_006367	Hs.370581	10487	410.283	338.155	8.18811	8.13487
1.12457	up	NM_015555	chr6:56963879-56963938	ZNF451	Homo sapiens zinc finger protein 451 (ZNF451), transcript variant 2, mRNA [NM_015555]	GO:0005515|GO:0006355|GO:0005634|GO:0003677|GO:0046872|GO:0006351	NM_015555	Hs.485628	26036	233.96	177.897	7.40099	7.23162
1.06216	up	NM_015350	chr1:90058368-90058427	LRRC8B	Homo sapiens leucine rich repeat containing 8 family, member B (LRRC8B), transcript variant 1, mRNA [NM_015350]	GO:0005515|GO:0005886|GO:0016021|GO:0006811	NM_015350	Hs.482017	23507	207.261	167.126	7.23086	7.14386
1.96436	up	NR_024482	chr22:17646234-17646293	CECR5-AS1	Homo sapiens CECR5 antisense RNA 1 (CECR5-AS1), transcript variant 2, long non-coding RNA [NR_024482]		NR_024482	Hs.660066	100130717	7929.71	3480.04	12.5703	11.5962
1.14498	up	NM_002811	chr16:74340102-74340161	PSMD7	Homo sapiens proteasome (prosome, macropain) 26S subunit, non-ATPase, 7 (PSMD7), mRNA [NM_002811]	GO:0005515|GO:0002474|GO:0010467|GO:0090263|GO:0005634|GO:0044281|GO:0031145|GO:0042803|GO:0005829|GO:0034641|GO:0000082|GO:0016032|GO:0090090|GO:0070062|GO:0006977|GO:0000209|GO:0000502|GO:0043066|GO:0005838|GO:0006521|GO:0051437|GO:0042590|GO:0006915|GO:0042981|GO:0051436|GO:0051439|GO:0016020|GO:0002479|GO:0005654|GO:0000278	NM_002811	Hs.440604	5713	2380.91	1779.07	10.7626	10.5673
1.11181	up	NM_021199	chr15:45983364-45983423	SQRDL	Homo sapiens sulfide quinone reductase-like (yeast) (SQRDL), transcript variant 1, mRNA [NM_021199]	GO:0034641|GO:0070224|GO:0048038|GO:0000096|GO:0000098|GO:0005743|GO:0044281|GO:0070813|GO:0070221	NM_021199	Hs.511251	58472	898.146	688.24	9.29841	9.14549
1.0751	up	NM_032314	chr12:120941375-120941316	COQ5	Homo sapiens coenzyme Q5 homolog, methyltransferase (S. cerevisiae) (COQ5), mRNA [NM_032314]	GO:0005739|GO:0006744|GO:0008757|GO:0044281|GO:0032259	NM_032314	Hs.17250	84274	1591.4	1255.3	10.1462	10.0418
1.13314	up	NM_018343	chr5:96498802-96498743	RIOK2	Homo sapiens RIO kinase 2 (RIOK2), transcript variant 1, mRNA [NM_018343]	GO:0004674|GO:0006468|GO:0005524	NM_018343	Hs.27021	55781	788.859	591.807	9.10782	8.92749
1.03283	up	NM_000559	chr11:5269593-5269534	HBG1	Homo sapiens hemoglobin, gamma A (HBG1), mRNA [NM_000559]	GO:0019825|GO:0005833|GO:0005506|GO:0007596|GO:0005344|GO:0020037|GO:0015671|GO:0005829	NM_000559	Hs.702189	3047	13.5214	10.9594	3.44267	3.39606
1.01686	up	BX107671	chr18:46200041-46199982		BX107671 Soares_testis_NHT Homo sapiens cDNA clone IMAGp998M084458, mRNA sequence [BX107671]			Hs.667507		20.1487	16.5113	3.99764	3.97352
1.0855	up	NM_017817	chr13:111176078-111176019	RAB20	Homo sapiens RAB20, member RAS oncogene family (RAB20), mRNA [NM_017817]	GO:0005794|GO:0005886|GO:0003924|GO:0005525|GO:0006886|GO:0043231|GO:0006184|GO:0045335|GO:0030100|GO:0030670|GO:0032482|GO:0090383|GO:0019003|GO:0090385|GO:0005769	NM_017817	Hs.743563	55647	119.938	94.3681	6.48397	6.3656
1.10545	up	NM_013380	chr19:44830983-44830924	ZNF112	Homo sapiens zinc finger protein 112 (ZNF112), transcript variant 2, mRNA [NM_013380]	GO:0006355|GO:0005634|GO:0003677|GO:0046872|GO:0006351	NM_013380	Hs.48589	7771	319.855	249.015	7.83652	7.69189
1.00975	up	NM_017734	chr1:100155262-100155321	PALMD	Homo sapiens palmdelphin (PALMD), mRNA [NM_017734]	GO:0005737|GO:0043197|GO:0016020|GO:0008360	NM_017734	Hs.483993	54873	75.3518	63.2544	5.83044	5.81644
1.12396	up	NM_007062	chr12:108106141-108106200	PWP1	Homo sapiens PWP1 homolog (S. cerevisiae) (PWP1), mRNA [NM_007062]	GO:0005794|GO:0005730|GO:0005634|GO:0006351	NM_007062	Hs.506652	11137	2931.61	2190.43	11.0675	10.8989
1.36144	up	NM_002874	chr9:110094244-110094303	RAD23B	Homo sapiens RAD23 homolog B (S. cerevisiae) (RAD23B), transcript variant 1, mRNA [NM_002874]	GO:0005515|GO:0000502|GO:0071942|GO:0032434|GO:0005634|GO:0007283|GO:0003684|GO:0005737|GO:0006281|GO:0003697|GO:0000715|GO:0043161|GO:0005654|GO:0006289|GO:0000718|GO:0031593	NM_002874	Hs.521640	5887	866.99	538.88	9.24494	8.79981
1.14891	up	NM_004048	chr15:45007773-45007832	B2M	Homo sapiens beta-2-microglobulin (B2M), mRNA [NM_004048]	GO:0005515|GO:0002474|GO:0005886|GO:0019221|GO:0002237|GO:0055072|GO:0005615|GO:0042802|GO:0042026|GO:0005737|GO:0001895|GO:0030670|GO:0016032|GO:0070062|GO:0060333|GO:0012507|GO:0002480|GO:0033077|GO:0002481|GO:0005794|GO:0042612|GO:0042493|GO:0042590|GO:0005576|GO:0050690|GO:0031905|GO:0000139|GO:0016020|GO:0045087|GO:0001916|GO:0031901|GO:0050776|GO:0005788|GO:0002479|GO:0005925|GO:0046686|GO:…	NM_004048	Hs.534255	567	5076.28	3734.22	11.8945	11.6942
1.0403	up	NM_003662	chrX:15403117-15403058	PIR	Homo sapiens pirin (iron-binding nuclear protein) (PIR), transcript variant 1, mRNA [NM_003662]	GO:0005515|GO:0003712|GO:0006355|GO:0005737|GO:0006366|GO:0008127|GO:0030224|GO:0005634|GO:0046872|GO:0055114	NM_003662	Hs.495728	8544	2758.64	2223.66	10.979	10.922
1.03422	up	NM_004820	chr8:65527626-65517399	CYP7B1	Homo sapiens cytochrome P450, family 7, subfamily B, polypeptide 1 (CYP7B1), mRNA [NM_004820]	GO:0050679|GO:0006805|GO:0005506|GO:0006699|GO:0008396|GO:0060740|GO:0044281|GO:0055085|GO:0005789|GO:0008206|GO:0033783|GO:0016125|GO:0033147|GO:0055114|GO:0008203|GO:0020037	NM_004820	Hs.667720	9420	65.7866	53.9639	5.64449	5.59594
1.1111	up	NM_152835	chr1:26451687-26451746	PDIK1L	Homo sapiens PDLIM1 interacting kinase 1 like (PDIK1L), transcript variant 1, mRNA [NM_152835]	GO:0004674|GO:0006468|GO:0005654|GO:0005524	NM_152835	Hs.468801	149420	304.351	235.276	7.76674	7.61475
1.03427	up	NM_016570	chr12:29498382-29496163	ERGIC2	Homo sapiens ERGIC and golgi 2 (ERGIC2), mRNA [NM_016570]	GO:0005794|GO:0016020|GO:0033116|GO:0005789|GO:0005730|GO:0016021|GO:0016192|GO:0043231	NM_016570	Hs.339453	51290	1209.53	989.663	9.7357	9.68708
1.0156	up	NM_005193	chrX:72674241-72674300	CDX4	Homo sapiens caudal type homeobox 4 (CDX4), mRNA [NM_005193]	GO:0060711|GO:0001077|GO:0001568|GO:0045944|GO:0005634|GO:0000122|GO:0009952|GO:0000978|GO:0006351	NM_005193	Hs.553488	1046	18.8655	15.6117	3.90991	3.88759
1.10465	up	NM_014706	chr12:108917104-108917045	SART3	Homo sapiens squamous cell carcinoma antigen recognized by T cells 3 (SART3), mRNA [NM_014706]	GO:0000244|GO:0005515|GO:0010468|GO:0015030|GO:0030624|GO:0005691|GO:0006334|GO:0030621|GO:0005634|GO:0000387|GO:0071001|GO:0071002|GO:0048872|GO:0042393|GO:0000902|GO:0071425|GO:0005737|GO:0016607|GO:0000166|GO:0000398|GO:0005654|GO:0046540|GO:0017070	NM_014706	Hs.584842	9733	218.8	169.14	7.30452	7.16092
1.25206	up	NM_021809	chr20:35221586-35221645	TGIF2	Homo sapiens TGFB-induced factor homeobox 2 (TGIF2), transcript variant 2, mRNA [NM_021809]	GO:0010467|GO:0005813|GO:0006355|GO:0003700|GO:0006367|GO:0060041|GO:0005634|GO:0000122|GO:0003677|GO:0006351|GO:0045666|GO:0010470|GO:0038092|GO:0005654|GO:0007179	NM_021809	Hs.632264	60436	49.6358	33.0607	5.25448	4.93018
1.04145	up	NM_023002	chr19:19367045-19366986	HAPLN4	Homo sapiens hyaluronan and proteoglycan link protein 4 (HAPLN4), mRNA [NM_023002]	GO:0001501|GO:0005540|GO:0005578|GO:0007417|GO:0007155|GO:0005201	NM_023002	Hs.367829	404037	45.3444	36.4532	5.12985	5.07125
1.51445	up	NM_133170	chr20:40701807-40701748	PTPRT	Homo sapiens protein tyrosine phosphatase, receptor type, T (PTPRT), transcript variant 1, mRNA [NM_133170]	GO:0005515|GO:0045296|GO:0070097|GO:0045295|GO:0005886|GO:0008013|GO:0009986|GO:0045294|GO:0035335|GO:0007165|GO:0006470|GO:0016021|GO:0007155|GO:0007156|GO:0007169|GO:0004725	NM_133170	Hs.526879	11122	69.0478	37.533	5.70747	5.10867
1.52712	up	NR_027992	chr15:20874916-20874857	NBEAP1	Homo sapiens neurobeachin pseudogene 1 (NBEAP1), non-coding RNA [NR_027992]		NR_027992	Hs.657985	606	30.5795	16.4959	4.58218	3.97137
1.03279	up	NM_020365	chr1:45316573-45316514	EIF2B3	Homo sapiens eukaryotic translation initiation factor 2B, subunit 3 gamma, 58kDa (EIF2B3), transcript variant 1, mRNA [NM_020365]	GO:0005515|GO:0005851|GO:0010467|GO:0051716|GO:0009408|GO:0016779|GO:0043434|GO:0003743|GO:0006412|GO:0006413|GO:0005829|GO:0009749|GO:0043547|GO:0005085|GO:0032057|GO:0005737|GO:0014003|GO:0044267|GO:0008135	NM_020365	Hs.533549	8891	1226.2	1009.73	9.75984	9.71328
1.05344	up	NM_001079802	chr9:108399016-108399075	FKTN	Homo sapiens fukutin (FKTN), transcript variant 1, mRNA [NM_001079802]	GO:0005801|GO:0005794|GO:0008285|GO:0005783|GO:0005634|GO:0060049|GO:0005615|GO:0035269|GO:0007399|GO:0007517|GO:0046329|GO:0000139|GO:0016021|GO:0016740	NM_001079802	Hs.55777	2218	30.1748	23.7956	4.56419	4.48908
1.01154	up	NM_147686	chr6:111894122-111888861	TRAF3IP2	Homo sapiens TRAF3 interacting protein 2 (TRAF3IP2), transcript variant 2, mRNA [NM_147686]	GO:0035556|GO:0005515|GO:0001783|GO:0006959|GO:0005575|GO:0043123|GO:0048305	NM_147686	Hs.561514	10758	58.3288	48.3471	5.47348	5.45693
1.74696	up	NM_013276	chr17:3512057-3511998	SHPK	Homo sapiens sedoheptulokinase (SHPK), mRNA [NM_013276]	GO:0050277|GO:0016310|GO:0005737|GO:0071222|GO:0005975|GO:0043030|GO:0050727|GO:0071353|GO:0005524|GO:0035963|GO:0009052	NM_013276	Hs.579217	23729	23189.6	11858.1	14.3256	13.5207
1.19131	up	NM_032860	chr6:144184627-144184686	LTV1	Homo sapiens LTV1 ribosome biogenesis factor (LTV1), mRNA [NM_032860]	GO:0005737|GO:0005654	NM_032860	Hs.185675	84946	1142	819.731	9.65414	9.4016
1.08164	up	NR_015341	chr17:28935520-28935579	LRRC37BP1	Homo sapiens leucine rich repeat containing 37B pseudogene 1 (LRRC37BP1), non-coding RNA [NR_015341]		NR_015341	Hs.568209	147172	676.093	531.606	8.89329	8.78007
1.98515	up	NM_001081551	chr8:7738861-7738920	DEFB103A	Homo sapiens defensin, beta 103A (DEFB103A), mRNA [NM_001081551]	GO:0006965|GO:0005796|GO:0045087|GO:0005576|GO:0042742	NM_001081551	Hs.637221	414325	37.5521	15.5575	4.87232	3.88308
1.02985	up	NM_003366	chr16:21994578-21994637	UQCRC2	Homo sapiens ubiquinol-cytochrome c reductase core protein II (UQCRC2), mRNA [NM_003366]	GO:0005515|GO:0005743|GO:0005750|GO:0044281|GO:0032403|GO:0046872|GO:0006119|GO:0005739|GO:0009060|GO:0022904|GO:0006508|GO:0004222|GO:0044237|GO:0070062	NM_003366	Hs.528803	7385	5290.12	4295.23	11.9597	11.9173
1.07685	up	NM_002912	chr6:111620573-111620514	REV3L	Homo sapiens REV3-like, polymerase (DNA directed), zeta, catalytic subunit (REV3L), transcript variant 1, mRNA [NM_002912]	GO:0005515|GO:0042276|GO:0051539|GO:0003887|GO:0005730|GO:0005634|GO:0003677|GO:0046872|GO:0006261|GO:0006281|GO:0000166|GO:0005654|GO:0016035	NM_002912	Hs.232021	5980	1316.58	1037.85	9.86041	9.75359
1.04839	up	NM_021148	chr7:64378605-64378664	ZNF273	Homo sapiens zinc finger protein 273 (ZNF273), transcript variant 1, mRNA [NM_021148]	GO:0006355|GO:0005634|GO:0003677|GO:0046872|GO:0006351	NM_021148	Hs.520889	10793	217.908	177.775	7.29904	7.23086
1.01488	up	NR_027153	chr4:54853065-54853006	RPL21P44	Homo sapiens ribosomal protein L21 pseudogene 44 (RPL21P44), non-coding RNA [NR_027153]		NR_027153	Hs.452943	402176	14868.2	11944.1	13.5527	13.5314
1.00483	up	NM_006430	chr2:62095734-62095675	CCT4	Homo sapiens chaperonin containing TCP1, subunit 4 (delta) (CCT4), transcript variant 1, mRNA [NM_006430]	GO:0005515|GO:0042470|GO:0005813|GO:0005832|GO:0005874|GO:0007339|GO:0005524|GO:0044297|GO:0005829|GO:0005737|GO:0006457|GO:0051084|GO:0002199|GO:0005654|GO:0051082|GO:0044267|GO:0070062	NM_006430	Hs.421509	10575	16180	12939.9	13.714	13.707
1.00577	up	NM_001161498	chr14:69994981-69995040	PLEKHD1	Homo sapiens pleckstrin homology domain containing, family D (with coiled-coil domains) member 1 (PLEKHD1), mRNA [NM_001161498]		NM_001161498	Hs.509796	400224	19.1142	15.9734	3.92726	3.91895
1.07278	up	NM_212554	chr10:126448941-126448882	METTL10	Homo sapiens methyltransferase like 10 (METTL10), mRNA [NM_212554]	GO:0008168|GO:0032259	NM_212554	Hs.741365	399818	1585.19	1252.99	10.1391	10.0377
1.03674	up	NM_015994	chr14:67804649-67804590	ATP6V1D	Homo sapiens ATPase, H+ transporting, lysosomal 34kDa, V1 subunit D (ATP6V1D), mRNA [NM_015994]	GO:0005515|GO:0008286|GO:0005813|GO:0033176|GO:0051701|GO:0042626|GO:0005765|GO:0055085|GO:0005829|GO:0006879|GO:0005929|GO:0033572|GO:0042384|GO:0016020|GO:0090382|GO:0070062|GO:0015992	NM_015994	Hs.272630	51382	1689.99	1375.97	10.2349	10.1829
1.03201	up	NM_021023	chr1:196748420-196748479	CFHR3	Homo sapiens complement factor H-related 3 (CFHR3), transcript variant 1, mRNA [NM_021023]	GO:0072562|GO:0005615|GO:0070062	NM_021023	Hs.709217	10878	42.5679	34.6405	5.04086	4.99541
1.03512	up	NM_007167	chr1:35470800-35470741	ZMYM6	Homo sapiens zinc finger, MYM-type 6 (ZMYM6), mRNA [NM_007167]	GO:0022604|GO:0007010|GO:0008270|GO:0007275|GO:0005634|GO:0003677	NM_007167	Hs.729053	9204	207.169	171.466	7.22972	7.17992
1.07769	up	NM_173626	chr17:78227156-78227215	SLC26A11	Homo sapiens solute carrier family 26 (anion exchanger), member 11 (SLC26A11), transcript variant 2, mRNA [NM_173626]	GO:0008509|GO:0005794|GO:0005886|GO:0015301|GO:0005783|GO:0008272|GO:0008271|GO:0016021|GO:0005765|GO:0070062	NM_173626	Hs.4866	284129	1150.81	909.096	9.66508	9.55713
1.02065	up	NM_016258	chr1:29095983-29096042	YTHDF2	Homo sapiens YTH N(6)-methyladenosine RNA binding protein 2 (YTHDF2), transcript variant 1, mRNA [NM_016258]	GO:0043488|GO:0000932|GO:0006959	NM_016258	Hs.532286	51441	685.839	574.038	8.9163	8.88681
1.20008	up	NM_006606	chr20:18467660-18467601	RBBP9	Homo sapiens retinoblastoma binding protein 9 (RBBP9), mRNA [NM_006606]	GO:0005737|GO:0016787|GO:0042127|GO:0008152|GO:0005730|GO:0005654|GO:0005634|GO:0070062	NM_006606	Hs.69330	10741	210.169	149.748	7.25352	6.99039
1.09092	up	NM_016323	chr4:89426889-89426948	HERC5	Homo sapiens HECT and RLD domain containing E3 ubiquitin protein ligase 5 (HERC5), mRNA [NM_016323]	GO:0050688|GO:0005515|GO:0048471|GO:0004842|GO:0032020|GO:0016874|GO:0019221|GO:0005634|GO:0000079|GO:0005829|GO:0051607|GO:0005737|GO:0042787|GO:0045087|GO:0032480|GO:0042296	NM_016323	Hs.26663	51191	20.6734	15.8197	4.03116	3.90561
1.1267	up	NM_178429	chr1:152648941-152648999	LCE2C	Homo sapiens late cornified envelope 2C (LCE2C), mRNA [NM_178429]	GO:0031424	NM_178429	Hs.553713	353140	17.109	12.7586	3.77615	3.60405
1.05982	up	NM_006854	chr7:6502520-6502461	KDELR2	Homo sapiens KDEL (Lys-Asp-Glu-Leu) endoplasmic reticulum protein retention receptor 2 (KDELR2), transcript variant 1, mRNA [NM_006854]	GO:0005801|GO:0005794|GO:0005783|GO:0005789|GO:0016021|GO:0006621|GO:0016192|GO:0006886|GO:0005046|GO:0070062	NM_006854	Hs.654552	11014	14562.6	11003.4	13.5173	13.4335
1.17222	up	NM_002772	chr21:19647550-19642419	TMPRSS15	Homo sapiens transmembrane protease, serine 15 (TMPRSS15), mRNA [NM_002772]	GO:0005903|GO:0004252|GO:0006508|GO:0016021|GO:0006898|GO:0005044	NM_002772	Hs.149473	5651	19.8588	14.0485	3.9775	3.74826
1.06054	up	NM_138285	chr2:184026315-184026374	NUP35	Homo sapiens nucleoporin 35kDa (NUP35), transcript variant 1, mRNA [NM_138285]	GO:0007077|GO:0010467|GO:0031965|GO:0005886|GO:0005975|GO:0019083|GO:0019221|GO:0019058|GO:0044281|GO:0005635|GO:0015031|GO:0055085|GO:0010827|GO:0043231|GO:0008645|GO:0015758|GO:0005643|GO:0009405|GO:0016032|GO:0005654|GO:0051028|GO:0045111|GO:0000278	NM_138285	Hs.180591	129401	808.893	648.188	9.14449	9.05969
1.16717	up	NM_139279	chr2:47132606-47132547	MCFD2	Homo sapiens multiple coagulation factor deficiency 2 (MCFD2), transcript variant 1, mRNA [NM_139279]	GO:0012507|GO:0005793|GO:0005794|GO:0005783|GO:0005509|GO:0016192|GO:0015031|GO:0044267|GO:0043687|GO:0018279	NM_139279	Hs.662152	90411	2452.22	1801.74	10.8128	10.5897
1.12232	up	NM_018700	chr5:114460760-114460701	TRIM36	Homo sapiens tripartite motif containing 36 (TRIM36), transcript variant 1, mRNA [NM_018700]	GO:0004842|GO:0016567|GO:0001669|GO:0016874|GO:0051726|GO:0008270|GO:0007340|GO:0005856|GO:0070062	NM_018700	Hs.519514	55521	93.3182	70.6461	6.1412	5.97472
1.00588	up	NR_027436	chrUn_gl000219:78868-58957	LOC283788	Homo sapiens FSHD region gene 1 pseudogene (LOC283788), non-coding RNA [NR_027436]		NR_027436	Hs.657131	283788	201.827	172.14	7.19245	7.18399
1.00446	up	NM_000393	chr2:189897488-189897429	COL5A2	Homo sapiens collagen, type V, alpha 2 (COL5A2), mRNA [NM_000393]	GO:0048592|GO:0046332|GO:0005576|GO:0005588|GO:0046872|GO:0031012|GO:0003674|GO:0001501|GO:0071230|GO:0001503|GO:0022617|GO:0007411|GO:0030198|GO:0030199|GO:0030574|GO:0005788|GO:0043588|GO:0005201	NM_000393	Hs.445827	1290	2385.78	1997.02	10.7669	10.7605
1.06074	up		chr2:16010261-16010320							42659.5	33868.8	15.3136	15.2286
1.03111	up	NR_002329	chr7:116596709-116596768	ST7-OT4	Homo sapiens ST7 overlapping transcript 4 (ST7-OT4), long non-coding RNA [NR_002329]		NR_002329	Hs.662742	338069	118.937	98.7383	6.47362	6.42943
1.11801	up	NM_002717	chr8:26228096-26228155	PPP2R2A	Homo sapiens protein phosphatase 2, regulatory subunit B, alpha (PPP2R2A), transcript variant 1, mRNA [NM_002717]	GO:0005515|GO:0010467|GO:0007084|GO:0008601|GO:0000159|GO:0043278|GO:0005829|GO:0007165|GO:0050790|GO:0006470|GO:0000184|GO:0000086|GO:0005654|GO:0004722|GO:0000278	NM_002717	Hs.146339	5520	625.945	474.56	8.78172	8.62078
1.14952	up	NM_199235	chr2:3691943-3692002	COLEC11	Homo sapiens collectin sub-family member 11 (COLEC11), transcript variant 2, mRNA [NM_199235]	GO:0032502|GO:0005581|GO:0007275|GO:0005576|GO:0005537|GO:0006898	NM_199235	Hs.32603	78989	86.3536	63.7215	6.02763	5.82659
1.0373	up	NM_014187	chr16:67263111-67263170	TMEM208	Homo sapiens transmembrane protein 208 (TMEM208), mRNA [NM_014187]	GO:0006914|GO:0005789|GO:0016021	NM_014187	Hs.433203	29100	3239.07	2631.82	11.2115	11.1587
1.52344	up		chr3:129599123-129599064							51.5981	27.8785	5.30426	4.69693
1.15031	up	NM_015046	chr9:135137022-135136963	SETX	Homo sapiens senataxin (SETX), mRNA [NM_015046]	GO:0005515|GO:0006369|GO:0030424|GO:0070301|GO:0071300|GO:0005634|GO:2000144|GO:0033120|GO:0006302|GO:0030426|GO:0005737|GO:0000165|GO:0045944|GO:0032508|GO:0001147|GO:0006396|GO:0043066|GO:0060566|GO:0006376|GO:0005730|GO:0000228|GO:2000806|GO:0005524|GO:0003677|GO:0044344|GO:0003678|GO:0006974|GO:0008543|GO:0010976|GO:0043491|GO:0007623|GO:0005654|GO:0034599	NM_015046	Hs.460317	23064	867.614	641.339	9.24643	9.04441
1.01197	up	NM_017707	chr1:23755346-23755287	ASAP3	Homo sapiens ArfGAP with SH3 domain, ankyrin repeat and PH domain 3 (ASAP3), transcript variant 1, mRNA [NM_017707]	GO:0008060|GO:0005737|GO:0016477|GO:0051492|GO:0032850|GO:0008270|GO:0005925|GO:0001726	NM_017707	Hs.437379	55616	397.871	336.288	8.14348	8.12631
1.88499	up	NM_020661	chr12:8755209-8755150	AICDA	Homo sapiens activation-induced cytidine deaminase (AICDA), mRNA [NM_020661]	GO:0005515|GO:0006397|GO:0009972|GO:0045190|GO:0005634|GO:0016445|GO:0016446|GO:0090310|GO:0000178|GO:0005737|GO:0071222|GO:0030183|GO:0080111|GO:0004126|GO:0008270|GO:0031625	NM_020661	Hs.149342	57379	12.5107	5.1358	3.32655	2.41199
1.12065	up	NM_007152	chr11:3380673-3380614	ZNF195	Homo sapiens zinc finger protein 195 (ZNF195), transcript variant 3, mRNA [NM_007152]	GO:0006355|GO:0008270|GO:0005634|GO:0003677|GO:0006351	NM_007152	Hs.386294	7748	485.087	369.258	8.42733	8.263
1.06637	up	NM_199427	chr20:50700673-50700614	ZFP64	Homo sapiens ZFP64 zinc finger protein (ZFP64), transcript variant 4, mRNA [NM_199427]	GO:0048026|GO:0006355|GO:0005634|GO:0003677|GO:0046872|GO:0006351	NM_199427	Hs.473082	55734	572.908	457.03	8.66014	8.56742
1.0936	up	NM_032009	chr5:140720840-140720899	PCDHGA2	Homo sapiens protocadherin gamma subfamily A, 2 (PCDHGA2), transcript variant 2, mRNA [NM_032009]	GO:0005886|GO:0005509|GO:0016021|GO:0007156	NM_032009	Hs.368160	56113	222.977	174.264	7.33126	7.20218
1.22658	up	XR_244739	chr4:153855732-153855673	LOC729870	PREDICTED: Homo sapiens uncharacterized LOC729870 (LOC729870), misc_RNA [XR_244739]		XR_244739	Hs.310357	729870	22.5047	15.3152	4.15658	3.86194
1.0744	up	NM_001184768	chrX:100870867-100870808	ARMCX6	Homo sapiens armadillo repeat containing, X-linked 6 (ARMCX6), transcript variant 3, mRNA [NM_001184768]	GO:0016021	NM_001184768	Hs.83530	54470	83.8804	66.2976	5.98759	5.88406
1.03752	up	NM_002587	chr5:141242277-141242218	PCDH1	Homo sapiens protocadherin 1 (PCDH1), transcript variant 1, mRNA [NM_002587]	GO:0005886|GO:0005911|GO:0005887|GO:0005509|GO:0007267|GO:0007156|GO:0007399	NM_002587	Hs.79769	5097	2068.98	1685.94	10.5461	10.493
1.06749	up	NM_001261	chr9:130552256-130552315	CDK9	Homo sapiens cyclin-dependent kinase 9 (CDK9), mRNA [NM_001261]	GO:0005515|GO:0071157|GO:0010467|GO:0006368|GO:0006367|GO:0044212|GO:0006366|GO:0008283|GO:0043231|GO:0005737|GO:0045944|GO:0016032|GO:0007179|GO:0008024|GO:0031056|GO:0005524|GO:0003677|GO:0008023|GO:0008353|GO:0006351|GO:0050434|GO:0006281|GO:0004672|GO:0006282|GO:0016020|GO:0071345|GO:0003682|GO:0016605|GO:0017069|GO:0005654|GO:0006468|GO:0043111|GO:0004693	NM_001261	Hs.150423	1025	2212.59	1766.52	10.6514	10.5572
1.074	up	NM_022081	chr22:26848159-26848100	HPS4	Homo sapiens Hermansky-Pudlak syndrome 4 (HPS4), transcript variant 1, mRNA [NM_022081]	GO:0005515|GO:0042470|GO:0042827|GO:0050821|GO:0030318|GO:0006605|GO:0005764|GO:0042803|GO:0007599|GO:0005737|GO:0031085|GO:0016020|GO:0007596|GO:0046983|GO:0007040|GO:0048075	NM_022081	Hs.474436	89781	955.499	751.335	9.38351	9.28052
1.10191	up	NM_001190810	chr10:48216434-48216493	AGAP9	Homo sapiens ArfGAP with GTPase domain, ankyrin repeat and PH domain 9 (AGAP9), mRNA [NM_001190810]	GO:0043547|GO:0008060|GO:0032312|GO:0008270	NM_001190810	Hs.645346	642517	725.425	561.68	8.99719	8.85718
1.11811	up	NM_182573	chr19:44300535-44300476	LYPD5	Homo sapiens LY6/PLAUR domain containing 5 (LYPD5), transcript variant B, mRNA [NM_182573]	GO:0005886|GO:0031225	NM_182573	Hs.44289	284348	153.091	117.42	6.81835	6.65729
1.03147	up	NM_173573	chr11:554917-554858	LMNTD2	Homo sapiens lamin tail domain containing 2 (LMNTD2), mRNA [NM_173573]	GO:0048026	NM_173573	Hs.669395	256329	226.367	188.226	7.3526	7.3079
1.0327	up	NM_018206	chr16:46694239-46694180	VPS35	Homo sapiens vacuolar protein sorting 35 homolog (S. cerevisiae) (VPS35), mRNA [NM_018206]	GO:0005515|GO:0045056|GO:0005770|GO:0008565|GO:0042147|GO:0005765|GO:0006886|GO:0005769|GO:0070062|GO:0030904|GO:0005829|GO:0005768	NM_018206	Hs.454528	55737	4917.89	4001.41	11.8497	11.8033
1.00431	up	NM_001010	chr9:19376365-19376306	RPS6	Homo sapiens ribosomal protein S6 (RPS6), mRNA [NM_001010]	GO:0005515|GO:0008286|GO:0010467|GO:0048471|GO:0007093|GO:0007369|GO:0006364|GO:0019058|GO:0015935|GO:0005634|GO:0006412|GO:0006924|GO:0030425|GO:0006413|GO:0005829|GO:0006414|GO:0005737|GO:0000082|GO:0002309|GO:0000184|GO:0048821|GO:0022605|GO:0016032|GO:0042274|GO:0000028|GO:0031929|GO:0043066|GO:0033077|GO:0043065|GO:0003735|GO:0019901|GO:0019083|GO:0006614|GO:0005730|GO:0042593|GO:0001890|GO:…	NM_001010	Hs.408073	6194	24532.6	20279.6	14.4162	14.41
1.13571	up	NM_174921	chr4:39553321-39553262	SMIM14	Homo sapiens small integral membrane protein 14 (SMIM14), mRNA [NM_174921]	GO:0005783|GO:0005789|GO:0016021	NM_174921	Hs.576320	201895	432.667	325.294	8.26175	8.07816
1.05099	up		chr9:044997780-044997721		Q5VT28_HUMAN (Q5VT28) Family with sequence similarity 27, member B (Family with sequence similarity 27, member A) (Family with sequence similarity 27, member C), partial (85%) [THC2538882]					40.7591	32.7575	4.98673	4.91497
1.08496	up	XM_005256631	chr17:5116499-5116440	SCIMP	SLP adaptor and CSK interacting membrane protein [Source:HGNC Symbol;Acc:HGNC:33504] [ENST00000571800]	GO:0005515|GO:0001772|GO:0031256|GO:0016020|GO:0031259|GO:0097197|GO:0070374|GO:0016021	XM_005256631	Hs.462080	388325	49.6405	38.3059	5.25462	5.13698
1.01874	up	NM_025147	chr2:198338889-198338948	COQ10B	Homo sapiens coenzyme Q10 homolog B (S. cerevisiae) (COQ10B), mRNA [NM_025147]	GO:0005743	NM_025147	Hs.606592	80219	110.215	92.5642	6.36808	6.34129
1.09294	up	NM_001001555	chr7:50657786-50657752	GRB10	Homo sapiens growth factor receptor-bound protein 10 (GRB10), transcript variant 4, mRNA [NM_001001555]	GO:0005515|GO:0008286|GO:0030949|GO:0032868|GO:0005886|GO:0046627|GO:0005158|GO:0030178|GO:0045719|GO:0005829|GO:0042326|GO:0005737|GO:0005070|GO:0046325|GO:0048009|GO:0042327	NM_001001555	Hs.164060	2887	254.066	199.474	7.51402	7.38581
1.07851	up	NM_006040	chr16:26148944-26149003	HS3ST4	Homo sapiens heparan sulfate (glucosamine) 3-O-sulfotransferase 4 (HS3ST4), mRNA [NM_006040]	GO:0000139|GO:0016021|GO:0008467|GO:0030201	NM_006040	Hs.655275	9951	72.2032	56.6346	5.77149	5.66245
1.11294	up	NM_145030	chr7:100032975-100032916	PPP1R35	Homo sapiens protein phosphatase 1, regulatory subunit 35 (PPP1R35), mRNA [NM_145030]	GO:0019902|GO:0010923|GO:0004864	NM_145030	Hs.413359	221908	5382.85	4077.28	11.9837	11.8293
1.16445	up	NM_024953	chr12:112465702-112465643	NAA25	Homo sapiens N(alpha)-acetyltransferase 25, NatB auxiliary subunit (NAA25), mRNA [NM_024953]	GO:0005737|GO:0005794|GO:0005654	NM_024953	Hs.530941	80018	1195.02	873.121	9.71658	9.49693
1.04308	up	NM_001142725	chr16:20808395-20808336	ERI2	Homo sapiens ERI1 exoribonuclease family member 2 (ERI2), transcript variant 1, mRNA [NM_001142725]	GO:0005737|GO:0000175|GO:0005730|GO:0008270|GO:0003676	NM_001142725	Hs.248437	112479	447.531	365.919	8.30954	8.24868
1.05159	up	NM_052942	chr1:89726446-89726387	GBP5	Homo sapiens guanylate binding protein 5 (GBP5), transcript variant 1, mRNA [NM_052942]	GO:0071346|GO:0016020|GO:0008152|GO:0003924|GO:0031410|GO:0005525|GO:0042802	NM_052942	Hs.513726	115362	33.533	26.483	4.70509	4.63252
1.00486	up	NM_144653	chr9:138903283-138903224	NACC2	Homo sapiens NACC family member 2, BEN and BTB (POZ) domain containing (NACC2), mRNA [NM_144653]	GO:0005515|GO:0000790|GO:0008284|GO:0016575|GO:0008285|GO:0042826|GO:0006366|GO:0005634|GO:0000978|GO:0042803|GO:0016604|GO:0001078|GO:0010608|GO:0001076|GO:0016581|GO:0034629|GO:1900477|GO:0051260|GO:0004407|GO:0045892	NM_144653	Hs.112895	138151	1247.66	1053.5	9.78267	9.77568
1.07131	up	NM_019850	chr2:233743527-233743468	NGEF	Homo sapiens neuronal guanine nucleotide exchange factor (NGEF), transcript variant 1, mRNA [NM_019850]	GO:0051056|GO:0048011|GO:0043065|GO:0048013|GO:0007264|GO:0097190|GO:0043087|GO:0005829|GO:0030426|GO:0005085|GO:0043547|GO:0016020|GO:0007411|GO:0032321|GO:0005089|GO:0061002	NM_019850	Hs.97316	25791	1151.14	912.835	9.6656	9.56623
1.10182	up	NM_170740	chr6:24536869-24536928	ALDH5A1	Homo sapiens aldehyde dehydrogenase 5 family, member A1 (ALDH5A1), transcript variant 1, mRNA [NM_170740]	GO:0006678|GO:0009013|GO:0004777|GO:0006536|GO:0046459|GO:0004029|GO:0007268|GO:0006749|GO:0006083|GO:0009791|GO:0007417|GO:0042803|GO:0007269|GO:0006681|GO:0022904|GO:0005739|GO:0051289|GO:0006105|GO:0005759|GO:0009450|GO:0006006|GO:0006650|GO:0042135|GO:0006541	NM_170740	Hs.371723	7915	578.451	446.611	8.67268	8.53279
1.17019	up	NM_005644	chr1:28929789-28929730	TAF12	Homo sapiens TAF12 RNA polymerase II, TATA box binding protein (TBP)-associated factor, 20kDa (TAF12), transcript variant 2, mRNA [NM_005644]	GO:0005515|GO:0010467|GO:0006352|GO:0006368|GO:0003700|GO:0005669|GO:0006367|GO:0046982|GO:0006366|GO:0030914|GO:0003713|GO:0006325|GO:0003677|GO:0033276|GO:0051091|GO:0043966|GO:0000125|GO:0016032|GO:0005654|GO:0004402|GO:0008134	NM_005644	Hs.530251	6883	2143.17	1562.35	10.6026	10.3758
1.0648	up	NM_014007	chr9:129598599-129598658	ZBTB43	Homo sapiens zinc finger and BTB domain containing 43 (ZBTB43), transcript variant 1, mRNA [NM_014007]	GO:0006355|GO:0005634|GO:0003677|GO:0046872|GO:0006351	NM_014007	Hs.355581	23099	195.912	157.171	7.14858	7.058
1.12447	up	NM_015510	chr17:21094329-21094388	DHRS7B	Homo sapiens dehydrogenase/reductase (SDR family) member 7B (DHRS7B), mRNA [NM_015510]	GO:0008150|GO:0003674|GO:0016020|GO:0016491|GO:0005789|GO:0016021|GO:0055114	NM_015510	Hs.386989	25979	686.728	520.749	8.91861	8.74937
1.06687	up	NM_012302	chr1:82450973-82451032	LPHN2	Homo sapiens latrophilin 2 (LPHN2), transcript variant 1, mRNA [NM_012302]	GO:0007186|GO:0005886|GO:0004930|GO:0016524|GO:0030246|GO:0016021	NM_012302	Hs.24212	23266	180.008	143.641	7.03168	6.93829
1.06146	up	NM_004539	chr18:55268249-55268190	NARS	Homo sapiens asparaginyl-tRNA synthetase (NARS), mRNA [NM_004539]	GO:0005739|GO:0010467|GO:0005737|GO:0006421|GO:0004816|GO:0003676|GO:0005524|GO:0070062|GO:0006418|GO:0005829	NM_004539	Hs.465224	4677	1262.69	1009.56	9.79895	9.7129
1.23996	up	NM_002852	chr3:157160969-157161028	PTX3	Homo sapiens pentraxin 3, long (PTX3), mRNA [NM_002852]	GO:0050766|GO:0006954|GO:0046597|GO:0045087|GO:0001849|GO:0046790|GO:0005576|GO:0001872|GO:0005615|GO:0001878|GO:0008228|GO:0045429	NM_002852	Hs.591286	5806	79.9787	54.3766	5.9178	5.60751
1.04038	up		chr9:139948324-139948383							150.024	123.737	6.79492	6.7378
1.00219	up	NM_001042388	chr18:9547630-9547571	PPP4R1	Homo sapiens protein phosphatase 4, regulatory subunit 1 (PPP4R1), transcript variant 1, mRNA [NM_001042388]	GO:0005515|GO:0030289|GO:0007165|GO:0050790|GO:0030362|GO:0016311|GO:0006468|GO:0004721	NM_001042388	Hs.743236	9989	1393.66	1167.56	9.93742	9.93427
1.12189	up	NM_005685	chr7:74016831-74016890	GTF2IRD1	Homo sapiens GTF2I repeat domain containing 1 (GTF2IRD1), transcript variant 2, mRNA [NM_005685]	GO:0014886|GO:0006355|GO:0005737|GO:0003700|GO:0006366|GO:0006357|GO:0003705|GO:0007275|GO:0005654|GO:0005634|GO:0003677	NM_005685	Hs.647056	9569	1471.29	1108.18	10.0177	9.8518
1.00873	up	NM_004438	chr2:222290776-222290717	EPHA4	Homo sapiens EPH receptor A4 (EPHA4), mRNA [NM_004438]	GO:0005515|GO:0030424|GO:0097161|GO:0030054|GO:0031594|GO:0005886|GO:0008347|GO:0005783|GO:0005741|GO:0030175|GO:0030425|GO:0042802|GO:0005005|GO:0005737|GO:0005004|GO:0046777|GO:0032314|GO:0048681|GO:0043197|GO:0007411|GO:0045211|GO:0007628|GO:0043204|GO:0043679|GO:0043507|GO:0061001|GO:0007155|GO:0097156|GO:0097155|GO:0032317|GO:0005794|GO:0048013|GO:0009986|GO:0021957|GO:2001108|GO:0014069|GO:…	NM_004438	Hs.371218	2043	1087.91	912.368	9.57672	9.56418
1.24709	up	NM_001012421	chr9:42372006-42372227	ANKRD20A2	Homo sapiens ankyrin repeat domain 20 family, member A2 (ANKRD20A2), mRNA [NM_001012421]		NM_001012421	Hs.632663	441430	92.9614	63.2361	6.13462	5.81605
1.98753	up	AK128083	chr4:185908624-185908565	lnc-ACSL1-3	Homo sapiens cDNA FLJ46204 fis, clone TESTI4009501. [AK128083]			Hs.640100		36.7008	15.0385	4.83311	3.84213
1.03888	up	NM_002227	chr1:65299832-65299773	JAK1	Homo sapiens Janus kinase 1 (JAK1), mRNA [NM_002227]	GO:0005515|GO:0005131|GO:0019221|GO:0005634|GO:0030154|GO:0005829|GO:0060334|GO:0035556|GO:0005737|GO:0060337|GO:0060338|GO:0042127|GO:0038110|GO:0005856|GO:0038083|GO:0046677|GO:0060333|GO:0019903|GO:0005524|GO:0012505|GO:0031234|GO:0016477|GO:0045087|GO:0006468|GO:0004713|GO:0007169|GO:0005925|GO:0004715|GO:0031730	NM_002227	Hs.207538	3716	549.365	451.707	8.60532	8.55028
1.02209	up	NM_017851	chr15:65550972-65550913	PARP16	Homo sapiens poly (ADP-ribose) polymerase family, member 16 (PARP16), mRNA [NM_017851]	GO:0005515|GO:0071902|GO:0071782|GO:0005783|GO:0005635|GO:0003950|GO:0030968|GO:0070213|GO:0006471|GO:0016020|GO:0005789|GO:0060548|GO:0016021|GO:0006987|GO:0019900|GO:0043539	NM_017851	Hs.30634	54956	101.691	84.8294	6.25463	6.22311
1.34667	up	X14789	chr21:44589866-44589925	CRYAA	H.sapiens alpha-A crystallin gene exon 1,2 and pseudoexon. [X14789]	GO:0005515|GO:0005212|GO:0043066|GO:0032387|GO:0005634|GO:0046872|GO:0042802|GO:0042026|GO:0005737|GO:0051260|GO:0051082|GO:0007601|GO:0050896|GO:0070062		Hs.184085	1409	21.2783	13.0726	4.06923	3.63984
1.03086	up		chr2:97726055-97726114		immunoglobulin kappa variable 1/OR2-3 (pseudogene) [Source:HGNC Symbol;Acc:HGNC:5769] [ENST00000411475]					25.9673	21.193	4.36252	4.31867
1.06362	up	NM_052999	chr16:66612972-66613031	CMTM1	Homo sapiens CKLF-like MARVEL transmembrane domain containing 1 (CMTM1), transcript variant 17, mRNA [NM_052999]	GO:0006935|GO:0016021|GO:0005615|GO:0005125	NM_052999	Hs.698621	113540	374.228	300.561	8.05479	7.96581
1.34299	up	NM_181806	chr4:57215519-57215460	AASDH	Homo sapiens aminoadipate-semialdehyde dehydrogenase (AASDH), transcript variant 1, mRNA [NM_181806]	GO:0006631|GO:0016878|GO:0005524	NM_181806	Hs.104347	132949	220.665	138.692	7.3156	6.89015
1.04854	up	NM_152505	chr21:40778041-40777982	LCA5L	Homo sapiens Leber congenital amaurosis 5-like (LCA5L), mRNA [NM_152505]		NM_152505	Hs.517284	150082	19.9261	15.9301	3.98289	3.9145
1.58943	up	NM_015575	chr2:233723189-233723248	GIGYF2	Homo sapiens GRB10 interacting GYF protein 2 (GIGYF2), transcript variant 2, mRNA [NM_015575]	GO:0017148|GO:0007631|GO:0008344|GO:0021522|GO:0009791|GO:0005737|GO:0048873|GO:0016020|GO:0035264|GO:0050881|GO:0050885|GO:0048009|GO:0031571|GO:0044267	NM_015575	Hs.565319	26058	742.951	395.583	9.03138	8.36287
1.009	up	NM_175834	chr12:53215380-53215321	KRT79	Homo sapiens keratin 79, type II (KRT79), mRNA [NM_175834]	GO:0005198|GO:0045095|GO:0019899|GO:0070062	NM_175834	Hs.711471	338785	22.8316	18.9887	4.17831	4.16539
1.05299	up	NM_152416	chr8:96070070-96070129	NDUFAF6	Homo sapiens NADH dehydrogenase (ubiquinone) complex I, assembly factor 6 (NDUFAF6), mRNA [NM_152416]	GO:0032981|GO:0005737|GO:0009058|GO:0005743|GO:0005634|GO:0016740	NM_152416	Hs.729144	137682	1288.32	1037.43	9.82682	9.75233
1.0122	up	NM_001145855	chr4:2824669-2824728	SH3BP2	Homo sapiens SH3-domain binding protein 2 (SH3BP2), transcript variant 4, mRNA [NM_001145855]	GO:0005515|GO:0007165|GO:0017124|GO:0005070|GO:0009967	NM_001145855	Hs.167679	6452	84.9731	71.4587	6.00703	5.98953
1.6581	up	NM_174918	chr19:7744452-7744511	MCEMP1	Homo sapiens mast cell-expressed membrane protein 1 (MCEMP1), mRNA [NM_174918]	GO:0016021	NM_174918	Hs.709539	199675	19383	10210.9	14.047	13.3174
1.14361	up	NM_144721	chr4:76455000-76455059	THAP6	Homo sapiens THAP domain containing 6 (THAP6), mRNA [NM_144721]	GO:0015630|GO:0003677|GO:0046872	NM_144721	Hs.479971	152815	290.002	217.156	7.70142	7.50782
1.17651	up	NM_020371	chr15:34158739-34158680	AVEN	Homo sapiens apoptosis, caspase activation inhibitor (AVEN), mRNA [NM_020371]	GO:0005622|GO:0005515|GO:0043066|GO:0016020|GO:0006915|GO:0012505	NM_020371	Hs.555966	57099	627.068	451.52	8.78455	8.55004
1.13808	up	NM_152384	chr2:170361048-170361107	BBS5	Homo sapiens Bardet-Biedl syndrome 5 (BBS5), mRNA [NM_152384]	GO:0001103|GO:0005515|GO:0060170|GO:0034464|GO:0006996|GO:0032266|GO:0015031|GO:0032402|GO:0036064|GO:0005829|GO:0044458|GO:0001947|GO:0005622|GO:0042384|GO:0007601|GO:0050896	NM_152384	Hs.233398	129880	84.5777	63.1277	5.99962	5.81302
1.03662	up	NM_001755	chr16:67134630-67134689	CBFB	Homo sapiens core-binding factor, beta subunit (CBFB), transcript variant 2, mRNA [NM_001755]	GO:0005515|GO:0003700|GO:0006366|GO:0003713|GO:0005634|GO:0060216|GO:0003677|GO:0001649|GO:0016020|GO:0045944|GO:0030098|GO:0030099|GO:0048469	NM_001755	Hs.460988	865	1373.09	1113.78	9.91261	9.86072
1.29896	up	NM_032905	chr10:6158615-6158674	RBM17	Homo sapiens RNA binding motif protein 17 (RBM17), transcript variant 1, mRNA [NM_032905]	GO:0005515|GO:0000166|GO:0003723|GO:0000380|GO:0005681|GO:0005654	NM_032905	Hs.498548	84991	2256.19	1485.05	10.6805	10.3032
1.16743	up	NM_000947	chr6:57190782-57190841	PRIM2	Homo sapiens primase, DNA, polypeptide 2 (58kDa) (PRIM2), transcript variant 1, mRNA [NM_000947]	GO:0051539|GO:0003896|GO:0003677|GO:0046872|GO:0000082|GO:0006271|GO:0000723|GO:0006270|GO:0000722|GO:0006269|GO:0005654|GO:0000278|GO:0032201	NM_000947	Hs.654580	5558	229.73	167.666	7.37308	7.14974
1.01706	up		chr11:3635894-3635953	TRPC2	transient receptor potential cation channel, subfamily C, member 2, pseudogene [Source:HGNC Symbol;Acc:HGNC:12334] [ENST00000451043]				7221	1116.38	929.184	9.62066	9.59626
1.15618	up	NM_004549	chr11:77779494-77779435	NDUFC2	Homo sapiens NADH dehydrogenase (ubiquinone) 1, subcomplex unknown, 2, 14.5kDa (NDUFC2), transcript variant 1, mRNA [NM_004549]	GO:0022904|GO:0005737|GO:0005747|GO:0006120|GO:0005743|GO:0044281|GO:0016021|GO:0008137|GO:0044237	NM_004549	Hs.407860	4718	246.28	182.189	7.47265	7.26328
1.60827	up	NM_013364	chrX:152227567-152227629	PNMA3	Homo sapiens paraneoplastic Ma antigen 3 (PNMA3), transcript variant 1, mRNA [NM_013364]	GO:0043065|GO:0005730|GO:0008270|GO:0003676	NM_013364	Hs.744496	29944	30.8681	15.8449	4.59322	3.90771
1.08867	up	NM_001085430	chr17:54869564-54869505	C17orf67	Homo sapiens chromosome 17 open reading frame 67 (C17orf67), mRNA [NM_001085430]	GO:0005576	NM_001085430	Hs.658949	339210	35.8377	27.3587	4.79737	4.67481
1.15897	up	NM_152641	chr12:46301413-46301472	ARID2	Homo sapiens AT rich interactive domain 2 (ARID, RFX-like) (ARID2), mRNA [NM_152641]	GO:0005515|GO:0006355|GO:0005886|GO:0005654|GO:0006337|GO:0003677|GO:0046872|GO:0006351|GO:0016568	NM_152641	Hs.317304	196528	337.589	249.311	7.90731	7.69447
1.11656	up	NM_014972	chr16:89972605-89972664	TCF25	Homo sapiens transcription factor 25 (basic helix-loop-helix) (TCF25), mRNA [NM_014972]	GO:0007507|GO:0005515|GO:0003700|GO:0005634|GO:0000122|GO:0003677|GO:0006351	NM_014972	Hs.415342	22980	156.89	120.196	6.85326	6.6942
1.25556	up	NR_028327	chr1:665140-665081	LOC100133331	Homo sapiens uncharacterized LOC100133331 (LOC100133331), long non-coding RNA [NR_028327]		NR_028327	Hs.733048	100133331	475.947	323.609	8.39837	8.07004
1.48275	up		chr1:12987577-12987636							48.3877	26.96	5.22361	4.65534
1.07403	up	NM_002539	chr2:10580847-10580788	ODC1	Homo sapiens ornithine decarboxylase 1 (ODC1), transcript variant 1, mRNA [NM_002539]	GO:0008284|GO:0042176|GO:0001822|GO:0004586|GO:0006521|GO:0033387|GO:0044281|GO:0005575|GO:0009615|GO:0042803|GO:0005829|GO:0034641|GO:0005737|GO:0006595	NM_002539	Hs.467701	4953	1581.26	1247.36	10.1332	10.0302
2.52011	up	NM_173615	chr16:22163946-22166937	VWA3A	Homo sapiens von Willebrand factor A domain containing 3A (VWA3A), mRNA [NM_173615]	GO:0005576	NM_173615	Hs.10697	146177	18.7894	6.12482	3.90489	2.5714
3.16144	up	XR_247456	chr17:44908061-44908002		wingless-type MMTV integration site family, member 3 [Source:HGNC Symbol;Acc:HGNC:12782] [ENST00000572508]		XR_247456			22.967	5.85275	4.18705	2.52647
1.10631	up	NM_001040619	chr1:212793856-212793915	ATF3	Homo sapiens activating transcription factor 3 (ATF3), transcript variant 4, mRNA [NM_001040619]	GO:0005515|GO:0008284|GO:0000977|GO:0003700|GO:0003714|GO:0005730|GO:0006094|GO:0005634|GO:0000122|GO:0035914|GO:0000978|GO:0001228|GO:0006351|GO:0042802|GO:0030968|GO:0001078|GO:0045944|GO:0005654|GO:0006987|GO:0044267	NM_001040619	Hs.460	467	805.587	620.525	9.1395	8.99375
1.02013	up	NM_002192	chr7:41729305-41729246	INHBA	Homo sapiens inhibin, beta A (INHBA), mRNA [NM_002192]	GO:0005515|GO:0042541|GO:0030308|GO:0042701|GO:0035987|GO:0030154|GO:0042802|GO:0071397|GO:0045077|GO:0001942|GO:0046982|GO:0046882|GO:0006952|GO:0046881|GO:0046880|GO:0032924|GO:0045786|GO:0005125|GO:0005160|GO:0045650|GO:0032270|GO:0005179|GO:0045648|GO:0045893|GO:0008083|GO:0040007|GO:0060279|GO:0045578|GO:0008285|GO:0007267|GO:0060395|GO:0071372|GO:0000082|GO:0001541|GO:0070699|GO:0002244|GO:…	NM_002192	Hs.583348	3624	133.672	112.671	6.63412	6.60537
1.17635	up	NM_145261	chr3:180702067-180702008	DNAJC19	Homo sapiens DnaJ (Hsp40) homolog, subfamily C, member 19 (DNAJC19), transcript variant 1, mRNA [NM_145261]	GO:0005739|GO:0005515|GO:0043234|GO:0006457|GO:0006626|GO:0005743|GO:0048806|GO:0016021|GO:0044267|GO:0007601	NM_145261	Hs.230601	131118	99.9365	71.8816	6.23219	5.99788
1.00766	up	NM_198253	chr5:1253364-1253305	TERT	Homo sapiens telomerase reverse transcriptase (TERT), transcript variant 1, mRNA [NM_198253]	GO:0042645|GO:0005515|GO:0030422|GO:0003721|GO:0003720|GO:0000333|GO:0030177|GO:0001172|GO:0046872|GO:0042803|GO:0003968|GO:0000723|GO:0022616|GO:2001240|GO:0031379|GO:0000783|GO:0000781|GO:0005697|GO:0000049|GO:0042162|GO:0005730|GO:0016779|GO:0001223|GO:0003677|GO:0001309|GO:0016605|GO:0032203|GO:0005654|GO:0007005|GO:0090399|GO:0007004|GO:0070034	NM_198253	Hs.492203	7015	107.977	91.6125	6.33952	6.32851
1.11736	up		chr3:60676328-60676269							12466.9	9310.31	13.2923	13.1322
1.04613	up	NR_030727	chrX:12921216-12921157	TLR8-AS1	Homo sapiens TLR8 antisense RNA 1 (TLR8-AS1), long non-coding RNA [NR_030727]		NR_030727	Hs.685035	349408	22.442	17.9674	4.15303	4.08796
1.01214	up	NM_005968	chr19:8553826-8553885	HNRNPM	Homo sapiens heterogeneous nuclear ribonucleoprotein M (HNRNPM), transcript variant 1, mRNA [NM_005968]	GO:0005515|GO:0008380|GO:0010467|GO:0003723|GO:0019904|GO:0005730|GO:0071013|GO:0016363|GO:0031012|GO:0042382|GO:0000166|GO:0016020|GO:0000398|GO:0005887|GO:0000380|GO:0005654|GO:0005681|GO:0070062	NM_005968	Hs.465808	4670	12125.3	9736.83	13.2372	13.2197
1.03952	up	NM_003899	chr13:111957595-111957654	ARHGEF7	Homo sapiens Rho guanine nucleotide exchange factor (GEF) 7 (ARHGEF7), transcript variant 1, mRNA [NM_003899]	GO:0005515|GO:0043005|GO:2000394|GO:0007264|GO:0030032|GO:0032855|GO:0005829|GO:0005085|GO:0010763|GO:1900026|GO:0007173|GO:0007411|GO:0002244|GO:0048041|GO:0043025|GO:0005089|GO:0005938|GO:0051056|GO:0048011|GO:0043065|GO:0019901|GO:0048013|GO:0042059|GO:0097190|GO:0001726|GO:0030027|GO:0043547|GO:0007165|GO:0043234|GO:0005925	NM_003899	Hs.508738	8874	766.384	629.47	9.07114	9.01522
6.37917	up	AK056246	chr2:237968136-237968077	lnc-COL6A3-5	Homo sapiens cDNA FLJ31684 fis, clone NT2RI2005358. [AK056246]			Hs.447665		141.855	17.3307	6.71439	4.04103
1.18191	up	NM_145047	chr1:36883674-36883615	OSCP1	Homo sapiens organic solute carrier partner 1 (OSCP1), transcript variant 1, mRNA [NM_145047]	GO:0009925|GO:0006810	NM_145047	Hs.202207	127700	330.751	239.407	7.87811	7.637
1.13044	up	NM_007269	chr1:109351984-109352043	STXBP3	Homo sapiens syntaxin binding protein 3 (STXBP3), mRNA [NM_007269]	GO:0005515|GO:0005886|GO:0043312|GO:0042581|GO:0015031|GO:0051291|GO:0006904|GO:0005829|GO:0016323|GO:0016324|GO:0015758|GO:0022615|GO:0031091|GO:0061024|GO:0017075|GO:0070062|GO:0019905|GO:0032868|GO:0030168|GO:0070527|GO:0045955|GO:0007596|GO:0007420|GO:0070820|GO:0030073	NM_007269	Hs.530436	6814	3239.68	2407.42	11.2119	11.035
1.14622	up	NM_000123	chr13:103527950-103528009	ERCC5	Homo sapiens excision repair cross-complementation group 5 (ERCC5), mRNA [NM_000123]	GO:0005515|GO:0009650|GO:0005634|GO:0042803|GO:0046872|GO:0003690|GO:0003697|GO:0006295|GO:0045111|GO:0005662|GO:0009411|GO:0043066|GO:0000405|GO:0004520|GO:0010225|GO:0006281|GO:0004519|GO:0047485|GO:0006283|GO:0016591|GO:0005654|GO:0006289|GO:0000718|GO:0005675|GO:0000737	NM_000123	Hs.258429	2073	517.913	384.679	8.52047	8.32358
1.04164	up	NM_001023587	chr3:183701626-183701567	ABCC5	Homo sapiens ATP-binding cassette, sub-family C (CFTR/MRP), member 5 (ABCC5), transcript variant 2, mRNA [NM_001023587]	GO:0005886|GO:0005975|GO:0042626|GO:0044281|GO:0055085|GO:0005524|GO:0016020|GO:0005887|GO:0006810|GO:0009405|GO:0015711|GO:0030213|GO:0030212|GO:0008514|GO:0030203	NM_001023587	Hs.743953	10057	356.012	292.129	7.98297	7.92411
1.00538	up	NM_001097620	chr7:1585889-1585830	TMEM184A	Homo sapiens transmembrane protein 184A (TMEM184A), mRNA [NM_001097620]	GO:0016021	NM_001097620	Hs.592174	202915	137.704	118.104	6.6738	6.66605
1.29804	up	NM_014818	chr11:8633658-8633599	TRIM66	Homo sapiens tripartite motif containing 66 (TRIM66), mRNA [NM_014818]	GO:0016235|GO:0008270|GO:0005654	NM_014818	Hs.130836	9866	84.64	55.1356	6.0009	5.62456
1.06025	up	NM_006004	chr1:46775954-46782248	UQCRH	Homo sapiens ubiquinol-cytochrome c reductase hinge protein (UQCRH), transcript variant 1, mRNA [NM_006004]	GO:0022904|GO:0009060|GO:0005739|GO:0005746|GO:0008121|GO:0006122|GO:0005743|GO:0044281|GO:0044237|GO:0055114|GO:0006119	NM_006004	Hs.481571	7388	24377.7	19345.9	14.4069	14.3225
1.12533	up	NM_024091	chr5:7861310-7859642	FASTKD3	Homo sapiens FAST kinase domains 3 (FASTKD3), transcript variant 1, mRNA [NM_024091]	GO:0005739|GO:0045333|GO:0004672|GO:0006468	NM_024091	Hs.653162	79072	2271.62	1723.7	10.6934	10.5231
1.09593	up	NM_003337	chr5:133726638-133726697	UBE2B	Homo sapiens ubiquitin-conjugating enzyme E2B (UBE2B), mRNA [NM_003337]	GO:0005515|GO:0006344|GO:0006511|GO:0004842|GO:0000790|GO:0006513|GO:0016567|GO:0033522|GO:0005886|GO:0033503|GO:0005657|GO:0007288|GO:0016874|GO:0005634|GO:0007283|GO:0006301|GO:0070534|GO:0005737|GO:0019787|GO:0070193|GO:0060070|GO:0000785|GO:0009411|GO:0043951|GO:0031625|GO:0001741|GO:0000209|GO:0001666|GO:0043066|GO:0032869|GO:0042493|GO:0070076|GO:0010845|GO:0050821|GO:0005524|GO:0001701|GO:…	NM_003337	Hs.612096	7320	180.434	140.069	7.03678	6.90462
1.0407	up	NM_018347	chr20:3805889-3805948	AP5S1	Homo sapiens adaptor-related protein complex 5, sigma 1 subunit (AP5S1), transcript variant 2, mRNA [NM_018347]	GO:0005515|GO:0005770|GO:0005634|GO:0005765|GO:0015031|GO:0030119|GO:0005764|GO:0005829|GO:0005737|GO:0000724|GO:0016197|GO:0031902|GO:0005654	NM_018347	Hs.104806	55317	411.795	338.111	8.19227	8.13471
1.08007	up	NR_120609	chr10:30653375-30653316	GOLGA2P6	Homo sapiens golgin A2 pseudogene 6 (GOLGA2P6), non-coding RNA [NR_120609]		NR_120609		729668	3154.27	2463.64	11.1799	11.0688
1.09999	up	NM_006951	chr10:105147370-105147429	TAF5	Homo sapiens TAF5 RNA polymerase II, TATA box binding protein (TBP)-associated factor, 100kDa (TAF5), mRNA [NM_006951]	GO:0005515|GO:0006352|GO:0010467|GO:0006355|GO:0006368|GO:0003700|GO:0005669|GO:0006367|GO:0044212|GO:0016573|GO:0006366|GO:0005730|GO:0005634|GO:0015629|GO:0043231|GO:0033276|GO:0046983|GO:0016032|GO:0005654|GO:0004402|GO:0016568	NM_006951	Hs.96103	6877	121.485	94.2096	6.50152	6.36403
1.09771	up	NM_003352	chr2:203070969-203070910	SUMO1	Homo sapiens small ubiquitin-like modifier 1 (SUMO1), transcript variant 1, mRNA [NM_003352]	GO:0005515|GO:0019221|GO:0032436|GO:0045202|GO:0005634|GO:0030425|GO:0043433|GO:0060334|GO:0032880|GO:0005737|GO:0090204|GO:0030578|GO:0031334|GO:0005643|GO:0019789|GO:0060021|GO:0031625|GO:0060333|GO:0031965|GO:0016925|GO:0005730|GO:0043392|GO:0006281|GO:0016607|GO:0016605|GO:0001650|GO:0005654|GO:0045892|GO:0044267|GO:0008134|GO:0043687	NM_003352	Hs.81424	7341	765.077	594.976	9.0682	8.9337
1.07223	up	NM_001073	chr4:70074162-70074103	UGT2B11	Homo sapiens UDP glucuronosyltransferase 2 family, polypeptide B11 (UGT2B11), mRNA [NM_001073]	GO:0008210|GO:0052696|GO:0006805|GO:0009813|GO:0005789|GO:0015020|GO:0016021|GO:0032870|GO:0043231	NM_001073	Hs.339811	10720	23.0501	17.9908	4.19112	4.0905
1.22461	up	NM_178836	chr17:17104468-17104409	PLD6	Homo sapiens phospholipase D family, member 6 (PLD6), mRNA [NM_178836]	GO:0010467|GO:0030719|GO:0090305|GO:0007286|GO:0005741|GO:0044281|GO:0046872|GO:0042803|GO:0016042|GO:0004519|GO:0007126|GO:0008053|GO:0034587|GO:0035755|GO:0016021|GO:0006644|GO:0006655|GO:0046474|GO:0043046	NM_178836	Hs.729079	201164	181.996	125.335	7.04889	6.75657
1.50311	up	AK094541	chrX:51933603-51933662		melanoma antigen family D, 4B [Source:HGNC Symbol;Acc:HGNC:22880] [ENST00000481096]			Hs.729070		1411.96	798.98	9.95448	9.36653
1.14788	up	NR_002171	chr13:64316583-64316642	OR7E156P	Homo sapiens olfactory receptor, family 7, subfamily E, member 156 pseudogene (OR7E156P), non-coding RNA [NR_002171]		NR_002171	Hs.363054	283491	297.186	221.624	7.73509	7.53612
1.3316	up	NM_181686	chr21:46101631-46101572	KRTAP12-1	Homo sapiens keratin associated protein 12-1 (KRTAP12-1), mRNA [NM_181686]	GO:0045095	NM_181686	Hs.688628	353332	62.6303	39.1292	5.57535	5.16219
1.06616	up		chr18:44663478-44663537		SUMO2 pseudogene 8 [Source:HGNC Symbol;Acc:HGNC:39018] [ENST00000434672]					2704.88	2122.98	10.9472	10.8548
1.14725	up	NM_012204	chr9:135553366-135553425	GTF3C4	Homo sapiens general transcription factor IIIC, polypeptide 4, 90kDa (GTF3C4), mRNA [NM_012204]	GO:0005515|GO:0010467|GO:0016573|GO:0043085|GO:0006384|GO:0042791|GO:0003677|GO:0006383|GO:0006351|GO:0042797|GO:0000127|GO:0005654|GO:0008047|GO:0004402	NM_012204	Hs.656646	9329	179.605	132.213	7.02937	6.83119
1.05802	up	NM_016308	chr1:47843918-47843977	CMPK1	Homo sapiens cytidine monophosphate (UMP-CMP) kinase 1, cytosolic (CMPK1), transcript variant 1, mRNA [NM_016308]	GO:0006240|GO:0018963|GO:0004849|GO:0006222|GO:0004550|GO:0009220|GO:0005634|GO:0009142|GO:0044281|GO:0006227|GO:0006225|GO:0005829|GO:0005737|GO:0022602|GO:0033862|GO:0070062|GO:0015949|GO:0004127|GO:0005730|GO:0046705|GO:0055086|GO:0005524|GO:0006165|GO:0005654|GO:0006207	NM_016308	Hs.731647	51727	1536.83	1227.96	10.0821	10.0007
1.1774	up	NM_004310	chr4:40245659-40245718	RHOH	Homo sapiens ras homolog family member H (RHOH), transcript variant 6, mRNA [NM_004310]	GO:0001772|GO:0005515|GO:0051056|GO:0045576|GO:0006355|GO:0005886|GO:0007264|GO:0019210|GO:0005525|GO:0043086|GO:0005829|GO:0042326|GO:0005737|GO:0030217|GO:0017048|GO:0005095|GO:0043124	NM_004310	Hs.654594	399	22258.4	15767.7	14.2537	14.0181
1.04438	up	NM_001034836	chr17:34249654-34249595	RDM1	Homo sapiens RAD52 motif containing 1 (RDM1), transcript variant 2, mRNA [NM_001034836]	GO:0005737|GO:0015030|GO:0006281|GO:0000166|GO:0016605|GO:0003723|GO:0005730|GO:0006310|GO:0003677	NM_001034836	Hs.194411	201299	331.951	272.403	7.8853	7.82265
1.0283	up	NM_015617	chr15:55831224-55831165	PYGO1	Homo sapiens pygopus family PHD finger 1 (PYGO1), mRNA [NM_015617]	GO:0005515|GO:0034504|GO:0007289|GO:0002244|GO:0001822|GO:0045944|GO:0008270|GO:0005654|GO:0016055|GO:0009791	NM_015617	Hs.256587	26108	85.3595	70.6385	6.01482	5.97456
1.31065	up	NM_001004196	chr3:112080981-112081040	CD200	Homo sapiens CD200 molecule (CD200), transcript variant 2, mRNA [NM_001004196]	GO:0005515|GO:0005886|GO:0005887|GO:0050776	NM_001004196	Hs.79015	4345	43.5672	27.5588	5.07294	4.68266
1.00483	up	NM_201591	chr4:176554554-176554495	GPM6A	Homo sapiens glycoprotein M6A (GPM6A), transcript variant 2, mRNA [NM_201591]	GO:0005515|GO:0043005|GO:0005262|GO:0003407|GO:0005886|GO:0051491|GO:0030175|GO:0044295|GO:0007416|GO:0031982|GO:0048863|GO:0043197|GO:0048812|GO:0070588|GO:0043025|GO:0016021|GO:0001764|GO:0070062	NM_201591	Hs.75819	2823	23.0413	19.2414	4.19026	4.18331
1.04378	up	NM_022063	chr10:120070356-120070297	FAM204A	Homo sapiens family with sequence similarity 204, member A (FAM204A), transcript variant 1, mRNA [NM_022063]		NM_022063	Hs.372309	63877	684.694	559.074	8.91382	8.852
1.17047	up	NM_001040437	chr6:31807322-31807381	C6orf48	Homo sapiens chromosome 6 open reading frame 48 (C6orf48), transcript variant 1, mRNA [NM_001040437]		NM_001040437	Hs.640836	50854	7492.76	5301.05	12.4862	12.2591
1.1829	up	NM_001233	chr7:116148261-116148320	CAV2	Homo sapiens caveolin 2 (CAV2), transcript variant 1, mRNA [NM_001233]	GO:0005515|GO:0008286|GO:0030133|GO:0048471|GO:0005886|GO:0005634|GO:0051259|GO:0006906|GO:0042803|GO:0070836|GO:0005622|GO:0016050|GO:0031748|GO:0060161|GO:0002080|GO:0048278|GO:0030512|GO:0007088|GO:0005794|GO:0048741|GO:0031410|GO:0031234|GO:0043547|GO:0043234|GO:0001938|GO:0000139|GO:0016020|GO:0005887|GO:0001937|GO:0005901|GO:0045121|GO:0007005|GO:0043410|GO:0005925|GO:0007029	NM_001233	Hs.212332	858	223.286	161.328	7.33324	7.09092
2.34833	up	NM_021127	chr18:57570691-57570750	PMAIP1	Homo sapiens phorbol-12-myristate-13-acetate-induced protein 1 (PMAIP1), mRNA [NM_021127]	GO:0005515|GO:0043331|GO:0010165|GO:0048147|GO:0005741|GO:0005634|GO:0001836|GO:0010907|GO:0005829|GO:0005739|GO:0051607|GO:1900740|GO:0043525|GO:0090200|GO:0042149|GO:0032461|GO:0043029|GO:0009411|GO:0046902|GO:0043065|GO:0006919|GO:0072593|GO:0071456|GO:0006915|GO:2001244|GO:0097193|GO:0043280|GO:0042771|GO:0010917|GO:0072332|GO:0043517|GO:0010498	NM_021127	Hs.96	5366	685.981	248	8.91692	7.68528
1.23656	up	NM_024836	chr1:249143236-249143295	ZNF672	Homo sapiens zinc finger protein 672 (ZNF672), mRNA [NM_024836]	GO:0006355|GO:0005634|GO:0003677|GO:0046872|GO:0006351	NM_024836	Hs.521151	79894	237.12	163.546	7.41958	7.11326
1.36387	up	NM_001486	chr2:27741712-27741771	GCKR	Homo sapiens glucokinase (hexokinase 4) regulator (GCKR), mRNA [NM_001486]	GO:0004857|GO:0005515|GO:0001678|GO:0005975|GO:0070095|GO:0019904|GO:0070328|GO:0033133|GO:0044281|GO:0033132|GO:0046415|GO:0055085|GO:0010827|GO:0005829|GO:0008645|GO:0005739|GO:0005737|GO:0015758|GO:0009405|GO:0009750|GO:0030246|GO:0005654|GO:0019899|GO:0000060	NM_001486	Hs.89771	2646	13.544	8.21414	3.44792	3.00021
1.21579	up	NM_016023	chr8:92090690-92090749	OTUD6B	Homo sapiens OTU domain containing 6B (OTUD6B), transcript variant 1, mRNA [NM_016023]	GO:0006508|GO:0008234	NM_016023	Hs.30532	51633	87.9084	61.3076	6.05278	5.77089
1.03158	up	NM_032889	chr12:53647679-53647738	MFSD5	Homo sapiens major facilitator superfamily domain containing 5 (MFSD5), transcript variant 2, mRNA [NM_032889]	GO:0016020|GO:0005886|GO:0015098|GO:0015689|GO:0016021	NM_032889	Hs.654660	84975	208.053	172.913	7.23684	7.19198
1.09762	up	NM_003428	chrUn_gl000223:46911-46852	ZNF84	Homo sapiens zinc finger protein 84 (ZNF84), transcript variant 1, mRNA [NM_003428]	GO:0006355|GO:0008270|GO:0005634|GO:0003677|GO:0006351	NM_003428	Hs.445019	7637	553.096	429.437	8.6144	8.48003
1.03202	up	NM_016429	chr17:46105838-46103783	COPZ2	Homo sapiens coatomer protein complex, subunit zeta 2 (COPZ2), mRNA [NM_016429]	GO:0005801|GO:0030126|GO:0033116|GO:0016192|GO:0006886	NM_016429	Hs.408434	51226	172.465	142.728	6.97565	6.93018
1.01547	up	BX641696	chr1:322787-322845		DKFZp686M02137_r1 686 (synonym: hlcc3) Homo sapiens cDNA clone DKFZp686M02137 5', mRNA sequence [BX641696]			Hs.512417		160.772	136.076	6.88642	6.86427
1.12274	up	NM_020782	chr12:27955429-27955488	KLHL42	Homo sapiens kelch-like family member 42 (KLHL42), mRNA [NM_020782]	GO:0005515|GO:0000209|GO:0007067|GO:0005737|GO:0004842|GO:0031463|GO:0005819|GO:0032886|GO:0043161|GO:0051301	NM_020782	Hs.505104	57542	601.116	453.77	8.7246	8.55758
1.1531	up	NM_022842	chr3:45123898-45123839	CDCP1	Homo sapiens CUB domain containing protein 1 (CDCP1), transcript variant 1, mRNA [NM_022842]	GO:0005886|GO:0005576|GO:0016021	NM_022842	Hs.476093	64866	371.619	275.407	8.04393	7.83842
1.00963	up	NM_000984	chr17:27050625-27050910	RPL23A	Homo sapiens ribosomal protein L23a (RPL23A), mRNA [NM_000984]	GO:0005515|GO:0010467|GO:0003735|GO:0008283|GO:0019083|GO:0006614|GO:0019058|GO:0005634|GO:0019843|GO:0006415|GO:0006412|GO:0006413|GO:0005829|GO:0006414|GO:0000166|GO:0000184|GO:0016032|GO:0031932|GO:0022625|GO:0044267|GO:0070062	NM_000984	Hs.419463	6147	39709.8	33021.8	15.1956	15.1818
1.07622	up	NM_080870	chr6:30921282-30921341	DPCR1	Homo sapiens diffuse panbronchiolitis critical region 1 (DPCR1), mRNA [NM_080870]	GO:0016021	NM_080870	Hs.631993	135656	37.1799	29.0409	4.85607	4.7501
1.11907	up	NM_002518	chr2:101612199-101612258	NPAS2	Homo sapiens neuronal PAS domain protein 2 (NPAS2), mRNA [NM_002518]	GO:0005515|GO:0045475|GO:0003700|GO:2001020|GO:0051879|GO:0005634|GO:0044281|GO:0045739|GO:0046872|GO:0005829|GO:0042745|GO:0045944|GO:0060548|GO:0046983|GO:0004871|GO:0044255|GO:0005667|GO:0001047|GO:0007417|GO:0003677|GO:0006974|GO:0006351|GO:0032922|GO:0007165|GO:0007623|GO:0051775|GO:0045893	NM_002518	Hs.156832	4862	64.0485	48.055	5.60865	5.44635
1.33756	up	XR_428272	chr7:153755133-153755074	LOC101929998	PREDICTED: Homo sapiens uncharacterized LOC101929998 (LOC101929998), ncRNA [XR_428272]		XR_428272	Hs.552781	101929998	16.953	10.5473	3.76467	3.34507
1.02252	up	NM_005626	chr1:29474558-29474499	SRSF4	Homo sapiens serine/arginine-rich splicing factor 4 (SRSF4), mRNA [NM_005626]	GO:0006397|GO:0008380|GO:0006369|GO:0010467|GO:0048025|GO:0006366|GO:0031124|GO:0005634|GO:0006406|GO:0000166|GO:0016607|GO:0000398|GO:0002244|GO:0000375|GO:0005654	NM_005626	Hs.469970	6429	4849.12	3989.63	11.8313	11.7991
1.05029	up	NM_006198	chr21:41301047-41301106	PCP4	Homo sapiens Purkinje cell protein 4 (PCP4), mRNA [NM_006198]	GO:0005516|GO:0005634|GO:0007417|GO:0005829	NM_006198	Hs.80296	5121	206.766	168.475	7.22604	7.15525
1.08699	up	NM_001012754	chr13:39623818-39623877	NHLRC3	Homo sapiens NHL repeat containing 3 (NHLRC3), transcript variant 1, mRNA [NM_001012754]	GO:0070062	NM_001012754	Hs.507783	387921	570.655	447.094	8.6547	8.53436
1.59767	up	NM_001001663	chr22:25331267-25331208	TMEM211	Homo sapiens transmembrane protein 211 (TMEM211), mRNA [NM_001001663]	GO:0016021	NM_001001663	Hs.329040	255349	363.019	191.764	8.01003	7.33406
1.02192	up	NM_003998	chr4:103537856-103537915	NFKB1	Homo sapiens nuclear factor of kappa light polypeptide gene enhancer in B-cells 1 (NFKB1), transcript variant 1, mRNA [NM_003998]	GO:0005515|GO:0003700|GO:0006366|GO:0044212|GO:0007249|GO:0042803|GO:0002756|GO:0003690|GO:0002755|GO:0031072|GO:0006979|GO:0033256|GO:0000975|GO:0000976|GO:0038124|GO:0038123|GO:0010744|GO:0034134|GO:0001205|GO:0000122|GO:0002224|GO:0032269|GO:0038061|GO:0045083|GO:0045087|GO:0005654|GO:0000980|GO:0034166|GO:0035666|GO:0046688|GO:0045893|GO:0034162|GO:0038095|GO:0008134|GO:0032375|GO:0050852|GO:…	NM_003998	Hs.618430	4790	432.461	361.17	8.26098	8.22969
1.03973	up	NM_001002917	chr11:124180470-124180411	OR8D1	Homo sapiens olfactory receptor, family 8, subfamily D, member 1 (OR8D1), mRNA [NM_001002917]	GO:0050911|GO:0004984|GO:0007186|GO:0005886|GO:0004930|GO:0016021	NM_001002917	Hs.504211	283159	160.649	132.122	6.8854	6.82919
1.0759	up	NM_024513	chr3:45959650-45959591	FYCO1	Homo sapiens FYVE and coiled-coil domain containing 1 (FYCO1), mRNA [NM_024513]	GO:0005515|GO:0005776|GO:0016020|GO:0005770|GO:0072383|GO:0031410|GO:0016021|GO:0005764|GO:0046872	NM_024513	Hs.200227	79443	320.375	256.631	7.83817	7.73263
1.09265	up	NM_197965	chr4:87744983-87744924	SLC10A6	Homo sapiens solute carrier family 10 (sodium/bile acid cotransporter), member 6 (SLC10A6), mRNA [NM_197965]	GO:0005886|GO:0005887|GO:0015721|GO:0008508|GO:0043250|GO:0043251|GO:0006814|GO:0055085	NM_197965	Hs.452996	345274	30.0798	22.9107	4.55962	4.4318
1.00237	up	NM_001081550	chrX:122734545-122734486	THOC2	Homo sapiens THO complex 2 (THOC2), mRNA [NM_001081550]	GO:0008380|GO:0006397|GO:0005515|GO:0000347|GO:0006406|GO:0016607|GO:0016973|GO:0003723|GO:0000346|GO:0005654|GO:0000445|GO:0046784	NM_001081550	Hs.149991	57187	623.523	529.875	8.77829	8.77488
1.02051	up	NM_004897	chr10:89311995-89312054	MINPP1	Homo sapiens multiple inositol-polyphosphate phosphatase 1 (MINPP1), transcript variant 1, mRNA [NM_004897]	GO:0034417|GO:0008969|GO:0052826|GO:0043647|GO:0005783|GO:0003993|GO:0006797|GO:0030282|GO:0044281|GO:0001503|GO:0016311|GO:0005788|GO:0070062	NM_004897	Hs.121260	9562	370.217	310.461	8.03822	8.00894
1.13932	up	NM_138558	chr1:28177929-28177988	PPP1R8	Homo sapiens protein phosphatase 1, regulatory subunit 8 (PPP1R8), transcript variant 2, mRNA [NM_138558]	GO:0008380|GO:0005515|GO:0006397|GO:0006355|GO:0008283|GO:0003723|GO:0004865|GO:0005634|GO:0043086|GO:0003677|GO:0006351|GO:0006401|GO:0008599|GO:0005737|GO:0004519|GO:0016607|GO:0005654|GO:0005681|GO:0008995	NM_138558	Hs.533474	5511	1138.05	850.393	9.64702	9.45885
1.21115	up	XR_427000	chr2:38789997-38789938	HNRNPLL	heterogeneous nuclear ribonucleoprotein L-like [Source:HGNC Symbol;Acc:HGNC:25127] [ENST00000449105]	GO:0006397|GO:0005515|GO:0016020|GO:0000166|GO:0030529|GO:0005634|GO:0003729|GO:0033120	XR_427000		92906	78.1037	54.289	5.88154	5.60517
1.03456	up	XR_109812	chr4:76103993-76103934	LOC100506253	PREDICTED: Homo sapiens uncharacterized LOC100506253 (LOC100506253), ncRNA [XR_109812]		XR_109812	Hs.136333	100506253	889.333	729.465	9.28664	9.23762
1.98424	up		chr3:121213021-121213081		ribosomal protein L7a pseudogene 11 [Source:HGNC Symbol;Acc:HGNC:35242] [ENST00000486538]					14496	6275.65	13.5116	12.523
1.23511	up	NM_145235	chr10:127697791-127697956	FANK1	Homo sapiens fibronectin type III and ankyrin repeat domains 1 (FANK1), mRNA [NM_145235]	GO:0005737|GO:0005654	NM_145235	Hs.352591	92565	100.695	69.0553	6.24382	5.93918
1.018	up	NM_014991	chr4:85591282-85591223	WDFY3	Homo sapiens WD repeat and FYVE domain containing 3 (WDFY3), mRNA [NM_014991]	GO:0005515|GO:0031965|GO:0005776|GO:0016234|GO:0003831|GO:0005635|GO:0046872|GO:0035973|GO:0005545|GO:0005737|GO:0016605|GO:0016197|GO:0034274|GO:0016239|GO:0019898	NM_014991	Hs.480116	23001	168.708	142.001	6.94762	6.92188
1.07306	up	NM_002923	chr1:192781051-192781110	RGS2	Homo sapiens regulator of G-protein signaling 2 (RGS2), mRNA [NM_002923]	GO:0005515|GO:0005516|GO:0043005|GO:0005886|GO:0038032|GO:0007283|GO:0060087|GO:0005829|GO:0005739|GO:0010614|GO:0005737|GO:0060452|GO:0043407|GO:0043951|GO:0031116|GO:0045744|GO:0005730|GO:0048487|GO:0006417|GO:0010519|GO:0043547|GO:0007049|GO:0008277|GO:0050873|GO:0009898|GO:0055119|GO:0071877|GO:0005096	NM_002923	Hs.78944	5997	427.11	339.604	8.24121	8.13948
1.00796	up	NM_139165	chr6:150210634-150210575	RAET1E	Homo sapiens retinoic acid early transcript 1E (RAET1E), transcript variant 1, mRNA [NM_139165]	GO:0002474|GO:0005886|GO:0001913|GO:0046703|GO:0042267|GO:0050776|GO:0042605|GO:0005576|GO:0016021	NM_139165	Hs.511818	135250	5.30657	5	2.33624	2.32479
1.1058	up	NM_144709	chr2:61169482-61169423	PUS10	Homo sapiens pseudouridylate synthase 10 (PUS10), mRNA [NM_144709]	GO:0009982|GO:0003723|GO:0001522|GO:0008033	NM_144709	Hs.368348	150962	36.1564	27.1683	4.81015	4.66507
1.0371	up	NM_152557	chr7:149170045-149169986	ZNF746	Homo sapiens zinc finger protein 746 (ZNF746), transcript variant 2, mRNA [NM_152557]	GO:0005515|GO:0003700|GO:0044212|GO:0005634|GO:0000122|GO:0000978|GO:0006351|GO:0046872|GO:0001078|GO:0005737|GO:0045944|GO:0045892|GO:0031625	NM_152557	Hs.24643	155061	1665.35	1361.82	10.2146	10.162
1.15168	up	NM_022118	chr13:79896558-79896499	RBM26	Homo sapiens RNA binding motif protein 26 (RBM26), transcript variant 3, mRNA [NM_022118]	GO:0006397|GO:0005515|GO:0000166|GO:0010923|GO:0046872	NM_022118	Hs.558528	64062	1195.2	881.775	9.71684	9.5131
1.13066	up	NM_198450	chrX:84342680-84342739	APOOL	Homo sapiens apolipoprotein O-like (APOOL), mRNA [NM_198450]	GO:0005743|GO:0016021	NM_198450	Hs.512181	139322	468.951	354.739	8.37954	8.20237
1.05181	up	NM_006745	chr4:166263190-166263249	MSMO1	Homo sapiens methylsterol monooxygenase 1 (MSMO1), transcript variant 1, mRNA [NM_006745]	GO:0006695|GO:0005886|GO:0005506|GO:0005783|GO:0006631|GO:0005789|GO:0006633|GO:0044281|GO:0016021|GO:0008202|GO:0000254|GO:0055114	NM_006745	Hs.105269	6307	469.373	380.554	8.38058	8.30771
1.20643	up	NM_015933	chr3:48485479-48485538	TMA7	Homo sapiens translation machinery associated 7 homolog (S. cerevisiae) (TMA7), mRNA [NM_015933]		NM_015933	Hs.356440	51372	2514.71	1792.88	10.8489	10.5782
1.09957	up	NM_194314	chr1:197123395-197123336	ZBTB41	Homo sapiens zinc finger and BTB domain containing 41 (ZBTB41), mRNA [NM_194314]	GO:0006355|GO:0005634|GO:0003677|GO:0046872|GO:0006351	NM_194314	Hs.529439	360023	461.168	358.55	8.35638	8.21944
1.23115	up	NM_001137610	chr8:12283380-12283321	FAM86B2	Homo sapiens family with sequence similarity 86, member B2 (FAM86B2), mRNA [NM_001137610]	GO:0008168|GO:0032259	NM_001137610	Hs.458413	653333	955.349	658.669	9.3833	9.0833
1.17227	up	NM_203462	chr4:6709854-6709795	MRFAP1L1	Homo sapiens Morf4 family associated protein 1-like 1 (MRFAP1L1), mRNA [NM_203462]	GO:0005515	NM_203462	Hs.593159	114932	1914.02	1392.97	10.434	10.2047
1.04708	up	NM_005137	chr22:19023859-19023801	DGCR2	Homo sapiens DiGeorge syndrome critical region gene 2 (DGCR2), transcript variant 1, mRNA [NM_005137]	GO:0050890|GO:0030246|GO:0009887|GO:0016021|GO:0007155	NM_005137	Hs.517357	9993	15750.2	12408.9	13.6703	13.6039
1.00457	up	NM_005715	chr6:149397569-149397628	UST	Homo sapiens uronyl-2-sulfotransferase (UST), mRNA [NM_005715]	GO:0030208|GO:0000139|GO:0005975|GO:0009405|GO:0008146|GO:0006477|GO:0044281|GO:0016021|GO:0030204|GO:0030203	NM_005715	Hs.657370	10090	5.20017	5	2.33137	2.32479
1.02016	up	AK025047	chr3:113308673-113308732		Homo sapiens cDNA: FLJ21394 fis, clone COL03536. [AK025047]					190.145	160.135	7.10856	7.07977
1.44223	up	NM_005797	chr11:118124256-118124197	MPZL2	Homo sapiens myelin protein zero-like 2 (MPZL2), transcript variant 1, mRNA [NM_005797]	GO:0005515|GO:0033077|GO:0005886|GO:0016021|GO:0005856|GO:0009653|GO:0007156	NM_005797	Hs.116651	10205	1612.27	954.999	10.1647	9.63639
1.07875	up	NM_017768	chr1:70610619-70610560	LRRC40	Homo sapiens leucine rich repeat containing 40 (LRRC40), mRNA [NM_017768]	GO:0016020	NM_017768	Hs.147836	55631	2101.2	1660.53	10.5765	10.4672
1.06611	up	NM_001008708	chr2:54001454-54001513	CHAC2	Homo sapiens ChaC, cation transport regulator homolog 2 (E. coli) (CHAC2), mRNA [NM_001008708]	GO:0008150|GO:0003674|GO:0016746|GO:0008152|GO:0005575	NM_001008708	Hs.585944	494143	507.861	405.913	8.49258	8.40021
2.22608	up	NR_037863	chr4:6234772-6234831	LOC285484	Homo sapiens uncharacterized LOC285484 (LOC285484), long non-coding RNA [NR_037863]		NR_037863	Hs.479068	285484	13.8318	5	3.4793	2.32479
1.02884	up	NM_015355	chr17:30327536-30327595	SUZ12	Homo sapiens SUZ12 polycomb repressive complex 2 subunit (SUZ12), mRNA [NM_015355]	GO:0005515|GO:0010467|GO:0008284|GO:0016574|GO:0003723|GO:0016571|GO:0005730|GO:0005634|GO:0035064|GO:0000122|GO:0001739|GO:0046872|GO:0006351|GO:0042054|GO:0043565|GO:0035098|GO:0045814|GO:0003682|GO:0040029|GO:0005654|GO:0045596	NM_015355	Hs.462732	23512	2903.89	2361.75	11.0526	11.0116
1.01822	up	NM_153374	chr15:52015651-52015592	LYSMD2	Homo sapiens LysM, putative peptidoglycan-binding, domain containing 2 (LYSMD2), transcript variant 1, mRNA [NM_153374]		NM_153374	Hs.603629	256586	422.372	353.794	8.22441	8.19836
1.177	up	AK098147	chr22:30888732-30888791	lnc-MTFP1-2	Homo sapiens cDNA FLJ40828 fis, clone TRACH2011574. [AK098147]					93.4689	67.5113	6.14278	5.90767
1.0377	up	BC048256	chr9:130698694-130698635	DPM2	Homo sapiens dolichyl-phosphate mannosyltransferase polypeptide 2, regulatory subunit, mRNA (cDNA clone IMAGE:5222515), partial cds. [BC048256]	GO:0005515|GO:0006501|GO:0004582|GO:0048471|GO:0033185|GO:0019348|GO:0016254|GO:0030176|GO:0035269|GO:0000506|GO:0050790|GO:0031647|GO:0005789|GO:0030234|GO:0006488|GO:0044267|GO:0006506|GO:0043687|GO:0018279		Hs.108973	8818	96.2657	79.4376	6.18396	6.13057
1.05731	up	NM_016562	chrX:12908260-12908319	TLR7	Homo sapiens toll-like receptor 7 (TLR7), mRNA [NM_016562]	GO:0003725|GO:0032755|GO:0042346|GO:0003727|GO:0005886|GO:0005783|GO:0032009|GO:0005764|GO:0032757|GO:0051607|GO:0005737|GO:0006954|GO:0036020|GO:0045078|GO:0002755|GO:0008144|GO:0001774|GO:0034154|GO:0007252|GO:0045416|GO:0032722|GO:0002224|GO:0043235|GO:0045359|GO:0000139|GO:0035197|GO:0045087|GO:0050729|GO:0045356|GO:0005789|GO:0016021|GO:0071260|GO:0010008|GO:0034162|GO:0005768|GO:0004888	NM_016562	Hs.659215	51284	20.9675	16.4564	4.04761	3.96722
1.03114	up	NM_020185	chr6:351033-351092	DUSP22	Homo sapiens dual specificity phosphatase 22 (DUSP22), transcript variant 2, mRNA [NM_020185]	GO:0008283|GO:0046330|GO:0006915|GO:0005634|GO:0007275|GO:0000122|GO:0035335|GO:0000188|GO:0005737|GO:0006470|GO:0042127|GO:0007179|GO:0008138|GO:0004725	NM_020185	Hs.29106	56940	143.002	119.322	6.72567	6.68142
1.06266	up	NM_001414	chr12:124105818-124105759	EIF2B1	Homo sapiens eukaryotic translation initiation factor 2B, subunit 1 alpha, 26kDa (EIF2B1), mRNA [NM_001414]	GO:0005515|GO:0010467|GO:0051716|GO:0009408|GO:0005886|GO:0003743|GO:0043434|GO:0006412|GO:0006413|GO:0005829|GO:0005085|GO:0005737|GO:0019509|GO:0030234|GO:0005851|GO:0005525|GO:0009749|GO:0043547|GO:0032057|GO:0016020|GO:0014003|GO:0006446|GO:0019003|GO:0044267|GO:0046523	NM_001414	Hs.741273	1967	4300.16	3393.29	11.6397	11.552
1.03513	up	NR_026902	chr7:92168144-92168203	MGC16142	Homo sapiens uncharacterized protein MGC16142 (MGC16142), long non-coding RNA [NR_026902]		NR_026902	Hs.711103	84849	23.5538	19.0777	4.22292	4.17311
1.05118	up	NM_032578	chr10:69970993-69971052	MYPN	Homo sapiens myopalladin (MYPN), transcript variant 1, mRNA [NM_032578]	GO:0008092|GO:0005515|GO:0051371|GO:0030018|GO:0017124|GO:0045214|GO:0005634|GO:0003779|GO:0031674	NM_032578	Hs.55205	84665	97.0462	78.8705	6.19402	6.12202
1.04765	up	NM_138711	chr3:12458499-12458558	PPARG	Homo sapiens peroxisome proliferator-activated receptor gamma (PPARG), transcript variant 3, mRNA [NM_138711]	GO:0005515|GO:0010467|GO:0043627|GO:0030308|GO:0006367|GO:0003700|GO:0044212|GO:0033189|GO:0009409|GO:0003707|GO:0007507|GO:0042953|GO:0042594|GO:0004879|GO:0019395|GO:0032869|GO:0010745|GO:0019903|GO:0030331|GO:0000122|GO:0001890|GO:0002674|GO:0045165|GO:0007186|GO:0032966|GO:0045087|GO:0045600|GO:0005654|GO:0008270|GO:0001012|GO:0015909|GO:0019899|GO:0045892|GO:0006629|GO:0033993|GO:0031100|GO:…	NM_138711	Hs.162646	5468	721.709	590.099	8.98902	8.92187
1.03824	up	NM_024615	chr5:50129844-50130785	PARP8	Homo sapiens poly (ADP-ribose) polymerase family, member 8 (PARP8), transcript variant 2, mRNA [NM_024615]	GO:0005622|GO:0008152|GO:0003950	NM_024615	Hs.369581	79668	13.4129	10.8003	3.43001	3.37587
1.11754	up	NM_014846	chr8:126036867-126036808	KIAA0196	Homo sapiens KIAA0196 (KIAA0196), mRNA [NM_014846]	GO:0005515|GO:0005783|GO:0016197|GO:0071203|GO:0005769|GO:0005829	NM_014846	Hs.270043	9897	762.692	582.082	9.06299	8.90267
1.1002	up	NM_201380	chr8:145001685-145001626	PLEC	Homo sapiens plectin (PLEC), transcript variant 6, mRNA [NM_201380]	GO:0005515|GO:0030056|GO:0005886|GO:0034329|GO:0030506|GO:0006915|GO:0003779|GO:0006921|GO:0005829|GO:0042383|GO:0005737|GO:0016528|GO:0030198|GO:0043034|GO:0031581|GO:0045111|GO:0008307|GO:0005925|GO:0070062	NM_201380	Hs.434248	5339	36.3803	27.5586	4.82011	4.68234
1.04517	up	NM_014485	chr4:95220773-95220714	HPGDS	Homo sapiens hematopoietic prostaglandin D synthase (HPGDS), mRNA [NM_014485]	GO:0019369|GO:0019371|GO:0000287|GO:0006693|GO:0006805|GO:0005509|GO:0004667|GO:0044281|GO:0004364|GO:0042803|GO:0005829|GO:0007165|GO:0005737|GO:0007626	NM_014485	Hs.128433	27306	38.0443	30.6039	4.88743	4.82368
1.16129	up	NM_003633	chr5:73924314-73924255	ENC1	Homo sapiens ectodermal-neural cortex 1 (with BTB domain) (ENC1), transcript variant 1, mRNA [NM_003633]	GO:0017148|GO:0005515|GO:0000790|GO:0016567|GO:0005730|GO:0003779|GO:0005634|GO:0007275|GO:0016363|GO:0007399|GO:0005737|GO:0010976|GO:0043025|GO:0031463|GO:0005654|GO:0005856|GO:0010499	NM_003633	Hs.744844	8507	570.535	416.904	8.65403	8.43831
1.8864	up	XM_005246837	chr2:216973932-216973991	XRCC5	X-ray repair complementing defective repair in Chinese hamster cells 5 (double-strand-break rejoining) [Source:HGNC Symbol;Acc:HGNC:12833] [ENST00000392133]	GO:0005515|GO:0044212|GO:0005886|GO:0008283|GO:0071481|GO:0005634|GO:0006303|GO:0005829|GO:0006302|GO:0071398|GO:0003691|GO:0004003|GO:0003690|GO:0000723|GO:0050769|GO:0016032|GO:0032481|GO:0032508|GO:0031625|GO:0000784|GO:0000783|GO:0071475|GO:0042493|GO:0042162|GO:0005730|GO:0006310|GO:0060218|GO:0008022|GO:0005524|GO:0003677|GO:0006351|GO:0070419|GO:0051575|GO:0003684|GO:0043564|GO:0006281|GO:…	XM_005246837		7520	16.4103	7.20192	3.72081	2.80517
1.02959	up	NM_017819	chr3:101284983-101285042	TRMT10C	Homo sapiens tRNA methyltransferase 10 homolog C (S. cerevisiae) (TRMT10C), mRNA [NM_017819]	GO:0042645|GO:0005739|GO:0005515|GO:0008168|GO:0000964|GO:0005654|GO:0032259|GO:0008033	NM_017819	Hs.740864	54931	1305.39	1073.86	9.84691	9.80484
1.04476	up	NM_004426	chr12:9093957-9094016	PHC1	Homo sapiens polyhomeotic homolog 1 (Drosophila) (PHC1), mRNA [NM_004426]	GO:0035102|GO:0031519|GO:0016604|GO:0071300|GO:0016574|GO:0003682|GO:0008270|GO:0007275|GO:0005654|GO:0005634|GO:0003677|GO:0001739	NM_004426	Hs.744902	1911	2225.41	1809.3	10.6622	10.5991
1.10644	up	NM_017413	chrX:128779470-128779411	APLN	Homo sapiens apelin (APLN), mRNA [NM_017413]	GO:0007165|GO:0006955|GO:0001664|GO:0007595|GO:0005179|GO:0023052|GO:0005102|GO:0005576|GO:0005615|GO:0031704	NM_017413	Hs.303084	8862	145.654	112.787	6.75336	6.60744
1.00771	up	NM_021067	chr20:25429111-25429170	GINS1	Homo sapiens GINS complex subunit 1 (Psf1 homolog) (GINS1), mRNA [NM_021067]	GO:0006271|GO:0005737|GO:0001833|GO:0005654|GO:0005634|GO:0000278	NM_021067	Hs.658464	9837	2125.83	1796.79	10.5935	10.5824
1.01772	up	NM_017746	chr9:103064570-103064511	TEX10	Homo sapiens testis expressed 10 (TEX10), transcript variant 1, mRNA [NM_017746]	GO:0005515|GO:0031965|GO:0005737|GO:0071339|GO:0005730|GO:0016021	NM_017746	Hs.494648	54881	1356.94	1118.49	9.89217	9.86684
1.05788	up	NM_002047	chr7:30665891-30668190	GARS	Homo sapiens glycyl-tRNA synthetase (GARS), mRNA [NM_002047]	GO:0010467|GO:0015966|GO:0005524|GO:0006426|GO:0004820|GO:0005829|GO:0006418|GO:0005737|GO:0005759|GO:0046983|GO:0005654|GO:0030141|GO:0070062	NM_002047	Hs.404321	2617	4301.37	3413.59	11.6404	11.5592
1.02756	up	NM_003726	chr17:46210889-46210830	SKAP1	Homo sapiens src kinase associated phosphoprotein 1 (SKAP1), transcript variant 1, mRNA [NM_003726]	GO:0005515|GO:0050852|GO:0017124|GO:0005886|GO:0019901|GO:0019903|GO:0005634|GO:0009967|GO:0032403|GO:0005737|GO:0005911|GO:0045944|GO:0005070|GO:0045893|GO:0042169	NM_003726	Hs.316931	8631	407.788	338.937	8.17692	8.1377
1.19684	up	NM_145206	chr10:114298077-114428023	VTI1A	Homo sapiens vesicle transport through interaction with t-SNAREs 1A (VTI1A), mRNA [NM_145206]	GO:0044306|GO:0012507|GO:0048471|GO:0005794|GO:0005795|GO:0090161|GO:0030136|GO:0031201|GO:0006891|GO:0048280|GO:0006896|GO:0008021|GO:0006888|GO:0005484|GO:0000139|GO:0050882|GO:0031902|GO:0000149|GO:0043025|GO:0005789|GO:0042147|GO:0006623|GO:0016021|GO:0005768	NM_145206	Hs.194554	143187	177.889	125.455	7.01675	6.75752
1.07304	up	NM_024946	chr16:57186520-57186461	FAM192A	Homo sapiens family with sequence similarity 192, member A (FAM192A), mRNA [NM_024946]	GO:0005634	NM_024946	Hs.396740	80011	222.794	177.303	7.32895	7.22724
1.06649	up	NM_007195	chr18:51820933-51820992	POLI	Homo sapiens polymerase (DNA directed) iota (POLI), mRNA [NM_007195]	GO:0006260|GO:0005622|GO:0005515|GO:0003684|GO:0006281|GO:0071897|GO:0003887|GO:0005654|GO:0005634|GO:0046872|GO:0043231	NM_007195	Hs.438533	11201	367.83	294.809	8.03004	7.93717
1.10391	up	NM_006571	chr8:30038065-30038124	DCTN6	Homo sapiens dynactin 6 (DCTN6), mRNA [NM_006571]	GO:0019886|GO:0005813|GO:0045502|GO:0000777|GO:0007052|GO:0005869|GO:0005829	NM_006571	Hs.158427	10671	745.399	575.893	9.03465	8.89203
1.07081	up	NM_006569	chr2:27324201-27324142	CGREF1	Homo sapiens cell growth regulator with EF-hand domain 1 (CGREF1), transcript variant 1, mRNA [NM_006569]	GO:0030308|GO:0008285|GO:0005509|GO:0006950|GO:0007050|GO:0005576|GO:0007155	NM_006569	Hs.159525	10669	261.629	209.814	7.55704	7.45834
1	up	NM_012232	chr17:40555884-40555825	PTRF	Homo sapiens polymerase I and transcript release factor (PTRF), mRNA [NM_012232]	GO:0005515|GO:0010467|GO:0006355|GO:0005886|GO:0005783|GO:0006363|GO:0006361|GO:0005634|GO:0006360|GO:0043231|GO:0005829|GO:0005739|GO:0043234|GO:0005737|GO:0005901|GO:0005654|GO:0042134	NM_012232	Hs.437191	284119	224298	205977	17.5959	17.5959
1.031	up	NM_017641	chr12:39687030-39687018	KIF21A	Homo sapiens kinesin family member 21A (KIF21A), transcript variant 2, mRNA [NM_017641]	GO:0008017|GO:0005515|GO:0005871|GO:0005737|GO:0008152|GO:0005874|GO:0003777|GO:0016887|GO:0005524|GO:0007018	NM_017641	Hs.374201	55605	242.342	202.632	7.45323	7.40919
1.1644	up	NM_024751	chr4:106744140-106744199	GSTCD	Homo sapiens glutathione S-transferase, C-terminal domain containing (GSTCD), transcript variant 2, mRNA [NM_024751]	GO:0005515|GO:0008150|GO:0003674|GO:0070062	NM_024751	Hs.161429	79807	81.7102	59.8489	5.95109	5.7315
1.3363	up	NM_001143833	chr3:51812898-51812839	IQCF6	Homo sapiens IQ motif containing F6 (IQCF6), mRNA [NM_001143833]		NM_001143833	Hs.444316	440956	14.9448	9.33672	3.59159	3.17335
1.3578	up	NM_058203	chr8:7707626-7707685	SPAG11B	Homo sapiens sperm associated antigen 11B (SPAG11B), transcript variant C, mRNA [NM_058203]	GO:0003674|GO:0005576|GO:0007283	NM_058203	Hs.2717	10407	24.8507	15.3308	4.30459	3.86331
1.24415	up	NM_013397	chr6:41753171-41753230	PRICKLE4	Homo sapiens prickle homolog 4 (Drosophila) (PRICKLE4), mRNA [NM_013397]	GO:0008150|GO:0003674|GO:0008270|GO:0005634	NM_013397	Hs.715653	29964	55.6136	37.1024	5.40894	5.09378
1	up	NM_032270	chr1:90180324-90180383	LRRC8C	Homo sapiens leucine rich repeat containing 8 family, member C (LRRC8C), mRNA [NM_032270]	GO:0005515|GO:0016020|GO:0005886|GO:0005789|GO:0045444|GO:0016021|GO:0006811	NM_032270	Hs.412836	84230	151.243	129.865	6.80525	6.80525
1.13191	up	NM_001290226	chr5:66255013-66255072	MAST4	Homo sapiens microtubule associated serine/threonine kinase family member 4 (MAST4), transcript variant 4, mRNA [NM_001290226]	GO:0005737|GO:0000287|GO:0004674|GO:0006468|GO:0005524	NM_001290226	Hs.595458	375449	36.92	27.1813	4.84443	4.66567
1.20682	up	NM_152558	chr7:2649695-2649754	IQCE	Homo sapiens IQ motif containing E (IQCE), transcript variant 1, mRNA [NM_152558]	GO:0072372	NM_152558	Hs.520627	23288	99.6106	69.8407	6.22786	5.95665
1.21556	up	NM_024328	chr14:24028493-24028552	THTPA	Homo sapiens thiamine triphosphatase (THTPA), transcript variant 1, mRNA [NM_024328]	GO:0006772|GO:0000287|GO:0016787|GO:0006766|GO:0016311|GO:0042357|GO:0006767|GO:0044281|GO:0006091|GO:0042723|GO:0050333|GO:0005829	NM_024328	Hs.655179	79178	119.877	83.4389	6.48355	6.20193
1.0265	up	NM_004544	chr2:240961604-240960786	NDUFA10	Homo sapiens NADH dehydrogenase (ubiquinone) 1 alpha subcomplex, 10, 42kDa (NDUFA10), mRNA [NM_004544]	GO:0022904|GO:0005747|GO:0042493|GO:0005759|GO:0006120|GO:0005743|GO:0044281|GO:0019206|GO:0008137|GO:0005524|GO:0044237|GO:0009165	NM_004544	Hs.277677	4705	174.867	145.892	6.99339	6.95565
1.10978	up	NM_005329	chr16:69151369-69151428	HAS3	Homo sapiens hyaluronan synthase 3 (HAS3), transcript variant 1, mRNA [NM_005329]	GO:0005886|GO:0005975|GO:0036117|GO:0044281|GO:0045226|GO:0085029|GO:1900106|GO:0005887|GO:0009405|GO:0030213|GO:0030212|GO:0050501|GO:0016021|GO:0007155|GO:0045893|GO:0030203	NM_005329	Hs.592069	3038	119.447	91.6575	6.47934	6.32908
1.04814	up	NM_016227	chr1:172580756-172580815	SUCO	Homo sapiens SUN domain containing ossification factor (SUCO), transcript variant 2, mRNA [NM_016227]	GO:0045669|GO:0005791|GO:0046850|GO:0032967|GO:0016020|GO:0001503|GO:0030867|GO:0007275|GO:0016021	NM_016227	Hs.204559	51430	2725.98	2178.49	10.9576	10.8898
1.05448	up	NM_001134364	chr3:47910775-47910716	MAP4	Homo sapiens microtubule-associated protein 4 (MAP4), transcript variant 4, mRNA [NM_001134364]	GO:0005515|GO:0008017|GO:0072686|GO:0005886|GO:0005875|GO:0005874|GO:0051294|GO:0005737|GO:0005198|GO:0051012|GO:0015630|GO:0007052|GO:0051301|GO:0070062	NM_001134364	Hs.517949	4134	79.6672	64.1005	5.91305	5.83651
1.05699	up	NM_001013615	chr1:46686803-46686862	LURAP1	Homo sapiens leucine rich adaptor protein 1 (LURAP1), mRNA [NM_001013615]	GO:0005737|GO:0042641|GO:0016477|GO:0031032|GO:0001819|GO:0043123	NM_001013615	Hs.568642	541468	166.159	134.064	6.9286	6.84864
1.14924	up	NM_138341	chr12:112369549-112369490	TMEM116	Homo sapiens transmembrane protein 116 (TMEM116), transcript variant 3, mRNA [NM_138341]	GO:0008150|GO:0003674|GO:0016021|GO:0005575	NM_138341	Hs.506815	89894	178.267	130.909	7.01903	6.81835
1.08975	up	NM_018384	chr7:150440195-150440254	GIMAP5	Homo sapiens GTPase, IMAP family member 5 (GIMAP5), mRNA [NM_018384]	GO:0005741|GO:0016021|GO:0005525|GO:0005764	NM_018384	Hs.647079	55340	17.5815	13.526	3.81204	3.68805
1.62992	up	NM_006790	chr5:137223008-137223067	MYOT	Homo sapiens myotilin (MYOT), transcript variant 1, mRNA [NM_006790]	GO:0042383|GO:0005515|GO:0030018|GO:0006936|GO:0051393|GO:0003779|GO:0015629|GO:0008307	NM_006790	Hs.84665	9499	13.5773	6.94934	3.45108	2.74628
1.09586	up		chr6:4703963-4704022	XLOC_l2_012371	BROAD Institute lincRNA (XLOC_l2_012371), lincRNA [TCONS_l2_00023999]					5040.35	3868.36	11.8797	11.7476
1.00439	up	NM_002013	chr14:45587328-45587269	FKBP3	Homo sapiens FK506 binding protein 3, 25kDa (FKBP3), mRNA [NM_002013]	GO:0005515|GO:0000413|GO:0061077|GO:0005789|GO:0003755|GO:0005528|GO:0005634|GO:0004872	NM_002013	Hs.509226	2287	3454.23	2873.7	11.2985	11.2922
1.11965	up	NM_032725	chr11:116618997-116618938	BUD13	Homo sapiens BUD13 homolog (S. cerevisiae) (BUD13), transcript variant 1, mRNA [NM_032725]	GO:0005515|GO:0006406|GO:0000398|GO:0005654|GO:0005634|GO:0070274	NM_032725	Hs.437341	84811	922.108	701.1	9.33727	9.17422
1.0098	up	NM_024756	chr10:88696220-88696161	MMRN2	Homo sapiens multimerin 2 (MMRN2), mRNA [NM_024756]	GO:0030948|GO:0005515|GO:0090051|GO:0001525|GO:0005615|GO:0070062|GO:0005604	NM_024756	Hs.524479	79812	234.18	199.682	7.40251	7.38844
1.06665	up	NM_001130088	chr4:8008822-8008763	ABLIM2	Homo sapiens actin binding LIM protein family, member 2 (ABLIM2), transcript variant 7, mRNA [NM_001130088]	GO:0030036|GO:0007411|GO:0045944|GO:0008270|GO:0003779|GO:0030016|GO:0015629|GO:0006351	NM_001130088	Hs.233404	84448	177.621	142.009	7.01512	6.92203
1.07731	up	NM_007006	chr16:56481803-56481744	NUDT21	Homo sapiens nudix (nucleoside diphosphate linked moiety X)-type motif 21 (NUDT21), mRNA [NM_007006]	GO:0005515|GO:0006397|GO:0008380|GO:0010467|GO:0006369|GO:0006378|GO:0005813|GO:0051262|GO:0042826|GO:0006366|GO:0003723|GO:0031124|GO:0005634|GO:0003729|GO:0042803|GO:0042382|GO:0016787|GO:0000398|GO:0017091|GO:0005654|GO:0005849	NM_007006	Hs.528834	11051	408.604	324.221	8.18006	8.07263
1.0916	up	NM_012089	chr1:229652770-229652711	ABCB10	Homo sapiens ATP-binding cassette, sub-family B (MDR/TAP), member 10 (ABCB10), mRNA [NM_012089]	GO:0005215|GO:0032592|GO:0008152|GO:0006810|GO:0005743|GO:0042626|GO:0055085|GO:0005524|GO:0042803	NM_012089	Hs.17614	23456	1495.02	1152.82	10.0403	9.91387
1.00428	up	BC136790	chr9:42366495-42366436		Homo sapiens hypothetical gene supported by AK126863, mRNA (cDNA clone MGC:168403 IMAGE:9020780), complete cds. [BC136790]			Hs.740213		70.7011	60.1044	5.74378	5.73761
1.21294	up	NM_024307	chr16:30123666-30123523	GDPD3	Homo sapiens glycerophosphodiester phosphodiesterase domain containing 3 (GDPD3), mRNA [NM_024307]	GO:0006629|GO:0016021|GO:0008889|GO:0006071|GO:0046872|GO:0070062	NM_024307	Hs.289015	79153	81.5843	56.9642	5.94833	5.66982
1.16369	up		chr11:57485530-57485516							17459.7	12726.7	13.8754	13.6567
1.11367	up	NM_005385	chr3:42689920-42689979	NKTR	Homo sapiens natural killer cell triggering receptor (NKTR), mRNA [NM_005385]	GO:0000413|GO:0016018|GO:0016020|GO:0006457|GO:0003755	NM_005385	Hs.529509	4820	1479.97	1120.02	10.0249	9.86957
1.26046	up	NM_002393	chr1:204518623-204518682	MDM4	Homo sapiens MDM4, p53 regulator (MDM4), transcript variant 1, mRNA [NM_002393]	GO:0005515|GO:0071157|GO:0008284|GO:0043066|GO:0008285|GO:0030330|GO:0008283|GO:0042177|GO:0050821|GO:0071456|GO:0005634|GO:0000122|GO:0045023|GO:0006461|GO:0005654|GO:0008270|GO:0019899	NM_002393	Hs.497492	4194	181.548	121.604	7.04602	6.71207
1.03888	up	NM_020937	chr14:45669210-45669269	FANCM	Homo sapiens Fanconi anemia, complementation group M (FANCM), mRNA [NM_020937]	GO:0005515|GO:0071821|GO:0090305|GO:0004386|GO:0003677|GO:0005524|GO:0043240|GO:0004518|GO:0006281|GO:0000712|GO:0003682|GO:0005654|GO:0031297	NM_020937	Hs.509229	57697	1828.34	1492.21	10.3636	10.3086
1.04691	up	NM_201278	chr11:95566186-95566127	MTMR2	Homo sapiens myotubularin related protein 2 (MTMR2), transcript variant 2, mRNA [NM_201278]	GO:0005515|GO:0030424|GO:0005634|GO:0044281|GO:0030425|GO:0035335|GO:0042803|GO:0005829|GO:0005737|GO:0006470|GO:0043197|GO:0048666|GO:0045806|GO:0052629|GO:0004725|GO:0031642|GO:0070062|GO:0005774|GO:0051262|GO:0006661|GO:2000643|GO:2000645|GO:0008021|GO:0032288|GO:0097062|GO:0090394|GO:0004438|GO:0031901|GO:0046855|GO:0097060|GO:0046856|GO:0008138|GO:0006644|GO:0002091	NM_201278	Hs.181326	8898	373.079	305.112	8.0504	7.98426
1.27798	up	NM_001010892	chr6:116953450-116953509	RSPH4A	Homo sapiens radial spoke head 4 homolog A (Chlamydomonas) (RSPH4A), transcript variant 1, mRNA [NM_001010892]	GO:0003674|GO:0035082|GO:0031514|GO:0005930|GO:0005730|GO:0005654|GO:0005634|GO:0003341|GO:0005856|GO:0001534	NM_001010892	Hs.160380	345895	26.5297	17.2721	4.39173	4.03787
1.02764	up	NM_014708	chr12:123106487-123107037	KNTC1	Homo sapiens kinetochore associated 1 (KNTC1), mRNA [NM_014708]	GO:0005515|GO:0005828|GO:0007093|GO:0005886|GO:0007096|GO:0005634|GO:0015629|GO:0005829|GO:0000922|GO:0005737|GO:0007067|GO:0006461|GO:0000777|GO:0000278|GO:0051301	NM_014708	Hs.300559	9735	698.554	582.793	8.94355	8.90422
1.24065	up	NM_021572	chr6:46128843-46128784	ENPP5	Homo sapiens ectonucleotide pyrophosphatase/phosphodiesterase 5 (putative) (ENPP5), transcript variant 2, mRNA [NM_021572]	GO:0007154|GO:0016787|GO:0005886|GO:0008152|GO:0005576|GO:0016021|GO:0046872	NM_021572	Hs.35198	59084	341.814	234.562	7.92234	7.61124
1.1969	up	NM_016448	chr1:212277852-212277911	DTL	Homo sapiens denticleless E3 ubiquitin protein ligase homolog (Drosophila) (DTL), transcript variant 1, mRNA [NM_016448]	GO:0000209|GO:0005515|GO:0006511|GO:0031965|GO:0004842|GO:0005813|GO:0006513|GO:0005694|GO:0031572|GO:0005730|GO:0005634|GO:0019985|GO:0006974|GO:0043231|GO:0006260|GO:0005737|GO:0051726|GO:0031465|GO:0005654|GO:0031464|GO:0009411	NM_016448	Hs.656473	51514	684.715	488.386	8.91401	8.6547
1.04278	up	NM_001303111	chr10:120877058-120877117	FAM45A	Homo sapiens family with sequence similarity 45, member A (FAM45A), transcript variant 2, mRNA [NM_001303111]		NM_001303111	Hs.434241	404636	91.2685	74.5412	6.10634	6.04591
1.70753	up	NR_037808	chr2:240721748-240721807	LOC150935	Homo sapiens uncharacterized LOC150935 (LOC150935), long non-coding RNA [NR_037808]		NR_037808	Hs.555582	150935	35.3323	16.8801	4.77965	4.00774
1.08113	up	NM_014871	chr12:56711143-56711084	PAN2	Homo sapiens PAN2 poly(A) specific ribonuclease subunit (PAN2), transcript variant 3, mRNA [NM_014871]	GO:0005515|GO:0010467|GO:0004535|GO:0000175|GO:0000932|GO:0005634|GO:0031251|GO:0003676|GO:0000289|GO:0005829|GO:0000288	NM_014871	Hs.273397	9924	198.267	156.482	7.16553	7.05298
1.93542	up	NM_004056	chr8:61102510-61102451	CA8	Homo sapiens carbonic anhydrase VIII (CA8), mRNA [NM_004056]	GO:0005737|GO:0048015|GO:0008270|GO:0004089|GO:0006730	NM_004056	Hs.654388	767	79.689	33.7903	5.91344	4.9608
1.11977	up	NM_031885	chr16:56518692-56518633	BBS2	Homo sapiens Bardet-Biedl syndrome 2 (BBS2), mRNA [NM_031885]	GO:0005515|GO:0038108|GO:0060170|GO:0021987|GO:0051216|GO:0043001|GO:0007288|GO:0045494|GO:0032402|GO:0036064|GO:0005829|GO:0008104|GO:0040015|GO:0042311|GO:0045444|GO:0030534|GO:0040018|GO:0014824|GO:0001103|GO:0034464|GO:0006996|GO:0033365|GO:0031514|GO:0035058|GO:0048854|GO:0060296|GO:0021766|GO:0021756|GO:0060271|GO:0010629|GO:0007601	NM_031885	Hs.333738	583	1022.23	777.645	9.48946	9.32626
1.73769	up	CU678501	chr19:045411956-045411897		Synthetic construct Homo sapiens gateway clone IMAGE:100023427 3' read APOE mRNA. [CU678501]					734.502	358.079	9.01461	8.21744
1.00329	up	AK054953	chr3:160983747-160983806	LOC200830	Homo sapiens cDNA FLJ30391 fis, clone BRACE2008336. [AK054953]			Hs.691402	200830	751.407	639.715	9.04441	9.03966
1.20311	up	NM_000946	chr12:57133111-57132284	PRIM1	Homo sapiens primase, DNA, polypeptide 1 (49kDa) (PRIM1), mRNA [NM_000946]	GO:0006271|GO:0000082|GO:0016020|GO:0000723|GO:0006270|GO:0003896|GO:0000722|GO:0006269|GO:0005654|GO:0000278|GO:0046872|GO:0032201	NM_000946	Hs.534339	5557	1146.14	814.643	9.65961	9.39284
1.05935	up	NM_001560	chrX:117928406-117928465	IL13RA1	Homo sapiens interleukin 13 receptor, alpha 1 (IL13RA1), mRNA [NM_001560]	GO:0005515|GO:0005886|GO:0030890|GO:0002639|GO:0016515|GO:0005898|GO:0035772|GO:0007166	NM_001560	Hs.496646	3597	4794.59	3827.99	11.8118	11.7287
1.10383	up	NM_138409	chr6:84800399-84800458	MRAP2	Homo sapiens melanocortin 2 receptor accessory protein 2 (MRAP2), mRNA [NM_138409]	GO:0005515|GO:0007631|GO:0005886|GO:0005783|GO:0030819|GO:0031780|GO:0042802|GO:0097009|GO:0070996|GO:0006112|GO:0031783|GO:0031781|GO:0034394|GO:0031782|GO:0005789|GO:0016021	NM_138409	Hs.370055	112609	7.50487	5.5516	2.61975	2.47723
1.08222	up	NM_020159	chr4:95211718-95211777	SMARCAD1	Homo sapiens SWI/SNF-related, matrix-associated actin-dependent regulator of chromatin, subfamily a, containing DEAD/H box 1 (SMARCAD1), transcript variant 3, mRNA [NM_020159]	GO:0000792|GO:0005515|GO:0070932|GO:0070933|GO:0043044|GO:0035861|GO:0004386|GO:0003676|GO:0003677|GO:0005524|GO:0016363|GO:0051304|GO:0051260|GO:0005654|GO:0006338|GO:0045893|GO:0000018|GO:0043596|GO:0000729|GO:0009117|GO:0016568	NM_020159	Hs.410406	56916	874.229	689.274	9.26167	9.14768
1.09506	up	NM_001681	chr12:110788669-110788728	ATP2A2	Homo sapiens ATPase, Ca++ transporting, cardiac muscle, slow twitch 2 (ATP2A2), transcript variant a, mRNA [NM_001681]	GO:0005515|GO:0006984|GO:0005783|GO:0070296|GO:0046872|GO:0034220|GO:0014704|GO:0007155|GO:0031095|GO:0045822|GO:0014801|GO:0005509|GO:0032469|GO:0006874|GO:0010882|GO:0033017|GO:0008022|GO:0055085|GO:0005524|GO:0044548|GO:0005388|GO:0016529|GO:0008544|GO:0016020|GO:0007596|GO:0005887|GO:0002026|GO:0008152|GO:0086039|GO:0070588|GO:0005789|GO:0055119|GO:0010460|GO:0019899|GO:0032470|GO:0086036	NM_001681	Hs.506759	488	1151.31	897.143	9.66638	9.53537
1.07738	up	NM_014065	chr3:130742901-130737554	ASTE1	Homo sapiens asteroid homolog 1 (Drosophila) (ASTE1), transcript variant 2, mRNA [NM_014065]	GO:0004518|GO:0006281|GO:0090305	NM_014065	Hs.100878	28990	49.7553	38.729	5.25791	5.15039
1.10393	up	NM_020202	chr3:100074086-100074145	NIT2	Homo sapiens nitrilase family, member 2 (NIT2), mRNA [NM_020202]	GO:0005739|GO:0005813|GO:0005737|GO:0006107|GO:0006528|GO:0050152|GO:0070062|GO:0006541	NM_020202	Hs.439152	56954	9859.45	7433.42	12.9166	12.7739
1.08361	up	NM_020066	chr1:240492406-240492465	FMN2	Homo sapiens formin 2 (FMN2), mRNA [NM_020066]	GO:0048471|GO:0005886|GO:0048477|GO:0015629|GO:0015031|GO:0005829|GO:0035556|GO:0003674|GO:0016192|GO:0005938|GO:0030659|GO:0043066|GO:0042177|GO:0070649|GO:0005819|GO:0005730|GO:0071456|GO:0007275|GO:0003779|GO:0046907|GO:0006974|GO:0005902|GO:0051295|GO:0040038|GO:0005789|GO:0051758	NM_020066	Hs.24889	56776	23.5954	18.2974	4.22617	4.11032
1.0124	up	NM_017530	chr16:71893808-71893749	ZNF821	Homo sapiens zinc finger protein 821 (ZNF821), transcript variant 4, mRNA [NM_017530]	GO:0006355|GO:0005634|GO:0003677|GO:0046872|GO:0006351	NM_017530	Hs.744055	55565	83.4401	70.0201	5.97937	5.96159
1.03084	up	NM_024096	chr16:30435368-30435309	DCTPP1	Homo sapiens dCTP pyrophosphatase 1 (DCTPP1), mRNA [NM_024096]	GO:0032556|GO:0000287|GO:0051289|GO:0047429|GO:0009143|GO:0047840|GO:0005829	NM_024096	Hs.632191	79077	781.343	646.487	9.098	9.05417
1.04383	up	NM_004684	chr4:88394597-88394538	SPARCL1	Homo sapiens SPARC-like 1 (hevin) (SPARCL1), transcript variant 2, mRNA [NM_004684]	GO:0007165|GO:0005509|GO:0005578|GO:0005615|GO:0070062	NM_004684	Hs.62886	8404	15.6655	12.6977	3.65839	3.5965
1.15988	up	NR_126500	chr14:50466711-50466652	LINC01588	Homo sapiens long intergenic non-protein coding RNA 1588 (LINC01588), transcript variant 5, long non-coding RNA [NR_126500]		NR_126500	Hs.660867	283551	74.0468	53.8053	5.8061	5.59213
1.03522	up	NM_015990	chr4:39123524-39123583	KLHL5	Homo sapiens kelch-like family member 5 (KLHL5), transcript variant 1, mRNA [NM_015990]	GO:0008150|GO:0003674|GO:0005737|GO:0003779|GO:0005856	NM_015990	Hs.272251	51088	422.017	347.038	8.22363	8.17369
1.18437	up	NM_198277	chr11:124959065-124959124	SLC37A2	Homo sapiens solute carrier family 37 (glucose-6-phosphate transporter), member 2 (SLC37A2), transcript variant 1, mRNA [NM_198277]	GO:0005215|GO:0008643|GO:0016021|GO:0055085|GO:0070062	NM_198277	Hs.352661	219855	366.568	264.5	8.02388	7.77976
1.03113	up		chr1:198918760-198918819							153634	131307	17.1294	17.0851
1.11649	up		chr9:6639362-6639423							32834.9	24721.7	14.8982	14.7393
1.05122	up	NM_080386	chr2:132240430-132240489	TUBA3D	Homo sapiens tubulin, alpha 3d (TUBA3D), mRNA [NM_080386]	GO:0005515|GO:0051258|GO:0005874|GO:0003924|GO:0005634|GO:0005525|GO:0006184|GO:0005737|GO:0006457|GO:0005200|GO:0051084|GO:0007017|GO:0044267	NM_080386	Hs.503749	113457	1027.37	831.248	9.49764	9.42557
1.01395	up	NR_126435	chr4:14475344-14475285	LINC00504	Homo sapiens long intergenic non-protein coding RNA 504 (LINC00504), long non-coding RNA [NR_126435]		NR_126435	Hs.255729	201853	13034.6	10278.6	13.3492	13.3292
1.19874	up	NM_001944	chr18:29058356-29058415	DSG3	Homo sapiens desmoglein 3 (DSG3), mRNA [NM_001944]	GO:0030057|GO:0005886|GO:0005509|GO:0006915|GO:0016021|GO:0007156|GO:0006921|GO:0070062|GO:0005829	NM_001944	Hs.1925	1830	417.776	296.716	8.20866	7.94714
1.05749	up	NM_016316	chr2:100019124-100018768	REV1	Homo sapiens REV1, polymerase (DNA directed) (REV1), transcript variant 1, mRNA [NM_016316]	GO:0006260|GO:0005515|GO:0003684|GO:0042276|GO:0006281|GO:0000287|GO:0017125|GO:0003887|GO:0005654|GO:0009411	NM_016316	Hs.443077	51455	367.34	296.704	8.0276	7.94696
1.11811	up	NM_012424	chr1:213446224-213446283	RPS6KC1	Homo sapiens ribosomal protein S6 kinase, 52kDa, polypeptide 1 (RPS6KC1), transcript variant 1, mRNA [NM_012424]	GO:0005515|GO:0007165|GO:0005737|GO:0016020|GO:0004674|GO:0006468|GO:0035091|GO:0005524|GO:0005769|GO:0043231	NM_012424	Hs.591416	26750	685.57	523.126	8.91525	8.75418
1.03854	up	NM_001770	chr16:28950600-28950659	CD19	Homo sapiens CD19 molecule (CD19), transcript variant 2, mRNA [NM_001770]	GO:0050853|GO:0048011|GO:0005886|GO:0048015|GO:0043234|GO:0006968|GO:0007173|GO:0005887|GO:0008543|GO:0045087|GO:0050776|GO:0005057|GO:0051281|GO:0007166|GO:0009897|GO:0038095|GO:0070062	NM_001770	Hs.652262	930	146.052	120.854	6.75691	6.70236
1.16459	up	NM_004432	chr9:23692350-23692291	ELAVL2	Homo sapiens ELAV like neuron-specific RNA binding protein 2 (ELAVL2), transcript variant 1, mRNA [NM_004432]	GO:0005515|GO:0006355|GO:0000166|GO:0003730	NM_004432	Hs.166109	1993	59.9609	43.1023	5.51453	5.29471
1.02067	up	NM_004247	chr17:42928387-42928328	EFTUD2	Homo sapiens elongation factor Tu GTP binding domain containing 2 (EFTUD2), transcript variant 1, mRNA [NM_004247]	GO:0005515|GO:0006397|GO:0008380|GO:0010467|GO:0015030|GO:0003924|GO:0071013|GO:0005525|GO:0005737|GO:0016020|GO:0016607|GO:0000398|GO:0005654|GO:0005681	NM_004247	Hs.151787	9343	6084.51	4945.67	12.1701	12.1406
1.38539	up	NM_020715	chr14:68055609-68055668	PLEKHH1	Homo sapiens pleckstrin homology domain containing, family H (with MyTH4 domain) member 1 (PLEKHH1), mRNA [NM_020715]	GO:0005856	NM_020715	Hs.594236	57475	80.2587	48.2721	5.92345	5.45316
1.03619	up	NM_002210	chr2:187545295-187545354	ITGAV	Homo sapiens integrin, alpha V (ITGAV), transcript variant 1, mRNA [NM_002210]	GO:0005515|GO:0002474|GO:0031527|GO:0031528|GO:0034686|GO:0050900|GO:0002020|GO:0035987|GO:0007411|GO:0001618|GO:0030198|GO:0005080|GO:0034446|GO:0034113|GO:0070371|GO:0033690|GO:0070062|GO:0008305|GO:0030335|GO:0010745|GO:0009986|GO:0031589|GO:0050840|GO:0043277|GO:0001846|GO:2000425|GO:0050748|GO:0038027|GO:0045785|GO:0007229|GO:0005887|GO:0034684|GO:0034683|GO:0070588|GO:0032369|GO:0016049|GO:…	NM_002210	Hs.436873	3685	3087.44	2503.77	11.142	11.0907
1.36981	up	AK056190	chr9:117240660-117240601	DFNB31	deafness, autosomal recessive 31 [Source:HGNC Symbol;Acc:HGNC:16361] [ENST00000374057]	GO:0010628|GO:0005515|GO:0005737|GO:0060122|GO:0002142|GO:0001895|GO:0007605|GO:0005884|GO:0032420|GO:0032391|GO:0050953|GO:0030426		Hs.93836	25861	35.9552	21.6205	4.80064	4.34666
1.06652	up	NM_017999	chr14:24629168-24629505	RNF31	Homo sapiens ring finger protein 31 (RNF31), mRNA [NM_017999]	GO:0000209|GO:0005515|GO:0035631|GO:0043130|GO:0050852|GO:0004842|GO:0016874|GO:0023035|GO:0071797|GO:0097039|GO:0005737|GO:0051092|GO:0009898|GO:0008270|GO:0043123|GO:0031625	NM_017999	Hs.375217	55072	332.889	267.594	7.88972	7.79681
1.08254	up	NM_016454	chr15:34520664-34520723	EMC4	Homo sapiens ER membrane protein complex subunit 4 (EMC4), transcript variant 1, mRNA [NM_016454]	GO:0072546|GO:0006915|GO:0016021	NM_016454	Hs.250905	51234	1215.43	948.438	9.74252	9.6281
1.02397	up	NM_001304	chr17:28795047-28795106	CPD	Homo sapiens carboxypeptidase D (CPD), transcript variant 1, mRNA [NM_001304]	GO:0004185|GO:0016020|GO:0006508|GO:0008270|GO:0016021|GO:0070062|GO:0004181	NM_001304	Hs.446079	1362	495.574	411.109	8.45469	8.42052
1.0225	up	NM_138283	chr20:23424680-23425465	CSTL1	Homo sapiens cystatin-like 1 (CSTL1), mRNA [NM_138283]	GO:0010951|GO:0004869|GO:0005576	NM_138283	Hs.352134	128817	121.831	101.949	6.50476	6.47265
1.26657	up	NM_194298	chr10:61411130-61411071	SLC16A9	Homo sapiens solute carrier family 16, member 9 (SLC16A9), mRNA [NM_194298]	GO:0015718|GO:0034220|GO:0005886|GO:0008028|GO:0016021|GO:0046415|GO:0015293	NM_194298	Hs.499709	220963	591.351	395.025	8.7018	8.36087
1.04928	up	NM_024897	chr1:156213417-156213358	PAQR6	Homo sapiens progestin and adipoQ receptor family member VI (PAQR6), transcript variant 1, mRNA [NM_024897]	GO:0004872|GO:0016021	NM_024897	Hs.235873	79957	526.885	427.903	8.54158	8.47219
1.18442	up	NM_001163692	chr15:65385408-65385349	UBAP1L	Homo sapiens ubiquitin associated protein 1-like (UBAP1L), mRNA [NM_001163692]		NM_001163692	Hs.659256	390595	166.757	119.927	6.93413	6.68995
1.08483	up	NM_016474	chr3:14712642-14712701	CCDC174	Homo sapiens coiled-coil domain containing 174 (CCDC174), mRNA [NM_016474]	GO:0005654	NM_016474	Hs.517820	51244	1174.01	916.953	9.69196	9.57449
1.09749	up	NM_004456	chr7:148504564-148504505	EZH2	Homo sapiens enhancer of zeste homolog 2 (Drosophila) (EZH2), transcript variant 1, mRNA [NM_004456]	GO:0005515|GO:0010467|GO:0000790|GO:0070301|GO:0071902|GO:0021695|GO:0003723|GO:0006325|GO:0010718|GO:0005634|GO:0042054|GO:0005737|GO:0043406|GO:0042127|GO:0014013|GO:0051154|GO:0014834|GO:0034244|GO:0070734|GO:0006355|GO:2000134|GO:0001047|GO:0000122|GO:0003677|GO:0016279|GO:0070314|GO:0006351|GO:0031490|GO:0018024|GO:0043565|GO:0006306|GO:0045605|GO:0035098|GO:0032320|GO:0048387|GO:0045814|GO:…	NM_004456	Hs.444082	2146	2769.79	2112.27	10.9832	10.8489
1.12019	up	NM_030760	chr19:10623943-10623884	S1PR5	Homo sapiens sphingosine-1-phosphate receptor 5 (S1PR5), transcript variant 1, mRNA [NM_030760]	GO:0005886|GO:0045664|GO:0003376|GO:0016021|GO:0038036	NM_030760	Hs.501561	53637	122.99	93.5112	6.5188	6.35506
1.07456	up	NM_001037537	chr10:13320342-13320283	PHYH	Homo sapiens phytanoyl-CoA 2-hydroxylase (PHYH), transcript variant 2, mRNA [NM_001037537]	GO:0005515|GO:0048037|GO:0031418|GO:0005782|GO:0097089|GO:0009055|GO:0044281|GO:0046872|GO:0005739|GO:0001561|GO:0048244|GO:0006720|GO:0044255|GO:0005777	NM_001037537	Hs.498732	5264	2058.54	1626.04	10.5355	10.4318
1.01982	up	NM_005681	chr1:222742915-222742856	TAF1A	Homo sapiens TATA box binding protein (TBP)-associated factor, RNA polymerase I, A, 48kDa (TAF1A), transcript variant 1, mRNA [NM_005681]	GO:0005515|GO:0010467|GO:0006366|GO:0006363|GO:0006362|GO:0000120|GO:0006361|GO:0005634|GO:0006360|GO:0003677|GO:0043231|GO:0000183|GO:0045814|GO:0015630|GO:0040029|GO:0005654	NM_005681	Hs.153088	9015	501.126	418.242	8.47275	8.44444
1.07166	up	NM_024420	chr1:186957652-186957711	PLA2G4A	Homo sapiens phospholipase A2, group IVA (cytosolic, calcium-dependent) (PLA2G4A), mRNA [NM_024420]	GO:0046456|GO:0019369|GO:0005743|GO:0035965|GO:0044281|GO:0006690|GO:0005829|GO:0005544|GO:0005737|GO:0004622|GO:0042127|GO:0047498|GO:0004623|GO:0006654|GO:0071236|GO:0050482|GO:0005794|GO:0006663|GO:0036149|GO:0005509|GO:0036148|GO:0030168|GO:0036150|GO:0007596|GO:0005789|GO:0016023|GO:0006644|GO:0009395|GO:0036151|GO:0046474|GO:0036152	NM_024420	Hs.497200	5321	164.393	130.684	6.914	6.81415
1.06973	up	BC000737	chr1:163045450-163045509	RGS4	Homo sapiens regulator of G-protein signaling 4, mRNA (cDNA clone MGC:2124 IMAGE:3510260), complete cds. [BC000737]	GO:0043547|GO:0000188|GO:0043234|GO:0005516|GO:0001965|GO:0005737|GO:0008277|GO:0005886|GO:0038032|GO:0005829|GO:0005096		Hs.386726	5999	106208	84264.9	16.6589	16.5617
1.04963	up	AK128867	chr2:48758983-48759042	STON1	stonin 1 [Source:HGNC Symbol;Acc:HGNC:17003] [ENST00000484110]	GO:0030131|GO:0030100|GO:0006886|GO:0006897		Hs.674050	11037	45.2219	36.1451	5.12539	5.05551
1.09055	up	NM_153332	chr8:8890645-8890704	ERI1	Homo sapiens exoribonuclease 1 (ERI1), mRNA [NM_153332]	GO:0008408|GO:0005730|GO:0005634|GO:0019843|GO:0031047|GO:0046872|GO:0031125|GO:0005737|GO:0000175|GO:0071044|GO:0043022|GO:0071204|GO:0071207|GO:0000467	NM_153332	Hs.20000	90459	663.201	517.742	8.86402	8.73895
1.0414	up	NM_001102559	chr8:38120995-38120936	PPAPDC1B	Homo sapiens phosphatidic acid phosphatase type 2 domain containing 1B (PPAPDC1B), transcript variant 1, mRNA [NM_001102559]	GO:0005737|GO:0005886|GO:0046839|GO:0016021|GO:0008195	NM_001102559	Hs.567619	84513	373.552	307.109	8.05204	7.99352
1.13391	up	NM_001136136	chr19:55898336-55898395	RPL28	Homo sapiens ribosomal protein L28 (RPL28), transcript variant 4, mRNA [NM_001136136]	GO:0005515|GO:0010467|GO:0003735|GO:0019083|GO:0003723|GO:0006614|GO:0019058|GO:0006415|GO:0006412|GO:0044297|GO:0030425|GO:0006413|GO:0005829|GO:0006414|GO:0005737|GO:0000184|GO:0016020|GO:0016032|GO:0022625|GO:0044267|GO:0070062	NM_001136136	Hs.652114	6158	16.7309	12.4401	3.74974	3.56844
1.0698	up	NM_024334	chr3:14184283-14184342	TMEM43	Homo sapiens transmembrane protein 43 (TMEM43), mRNA [NM_024334]	GO:0005515|GO:0005794|GO:0005788|GO:0043621|GO:0071763|GO:0005639	NM_024334	Hs.517817	79188	1476.02	1161.86	10.0217	9.92434
1.06216	up	NM_014176	chr1:202300965-202300906	UBE2T	Homo sapiens ubiquitin-conjugating enzyme E2T (UBE2T), mRNA [NM_014176]	GO:0035519|GO:0085020|GO:0004842|GO:0006513|GO:0016874|GO:0005634|GO:0044314|GO:0005524|GO:0006974|GO:0051865|GO:0070534|GO:0005737|GO:0006281|GO:0070979|GO:0019787|GO:0003682|GO:0005654|GO:0070936|GO:0031625	NM_014176	Hs.5199	29089	3380.72	2670.45	11.2679	11.1809
1.60457	up	NM_000823	chr7:31015475-31016094	GHRHR	Homo sapiens growth hormone releasing hormone receptor (GHRHR), mRNA [NM_000823]	GO:0005515|GO:0060124|GO:0043627|GO:0008284|GO:0005886|GO:0030819|GO:0005637|GO:0016520|GO:0033143|GO:0008340|GO:0016363|GO:0005640|GO:0048609|GO:0007190|GO:0030104|GO:0005737|GO:0019838|GO:0048469|GO:0030252|GO:0040018|GO:0030141|GO:0051246|GO:0032868|GO:0032869|GO:0009986|GO:0060133|GO:0004930|GO:0051384|GO:0007595|GO:0043568|GO:0019933|GO:0042445|GO:0016021|GO:0007189|GO:0017046	NM_000823	Hs.767	2692	18911.1	10283.3	14.0137	13.3315
1.08103	up	NM_006159	chr12:44902496-44902437	NELL2	Homo sapiens NEL-like 2 (chicken) (NELL2), transcript variant 2, mRNA [NM_006159]	GO:0005515|GO:0005509|GO:0005576|GO:0070050	NM_006159	Hs.505326	4753	63.5376	49.4073	5.59699	5.48458
1.14825	up	NR_033667	chrY:14518023-14517964	GYG2P1	Homo sapiens glycogenin 2 pseudogene 1 (GYG2P1), non-coding RNA [NR_033667]		NR_033667	Hs.546221	352887	64.1434	46.8156	5.61102	5.41158
1.13001	up	AK097459	chr7:539803-539862		Homo sapiens cDNA FLJ40140 fis, clone TESTI2012835. [AK097459]					72.1836	53.9355	5.77119	5.59485
1.11135	up	NM_001170330	chr4:120218473-120218414	C4orf3	Homo sapiens chromosome 4 open reading frame 3 (C4orf3), transcript variant 1, mRNA [NM_001170330]	GO:0016021	NM_001170330	Hs.173705	401152	626.913	478.074	8.78396	8.63165
1.00852	up	NM_153034	chr10:48373505-48373564	ZNF488	Homo sapiens zinc finger protein 488 (ZNF488), mRNA [NM_153034]	GO:0005515|GO:0006366|GO:0006357|GO:0048714|GO:0014003|GO:0000981|GO:0005634|GO:0045892|GO:0003677|GO:0046872	NM_153034	Hs.27788	118738	276.584	236.499	7.63455	7.62231
1.12025	up	NM_015367	chr22:18211363-18211422	BCL2L13	Homo sapiens BCL2-like 13 (apoptosis facilitator) (BCL2L13), transcript variant 1, mRNA [NM_015367]	GO:0005739|GO:0031966|GO:0006919|GO:0006915|GO:0005634|GO:0016021|GO:0008656	NM_015367	Hs.631672	23786	588.538	446.285	8.69535	8.53153
1.1105	up	NM_052896	chr1:34066550-34066491	CSMD2	Homo sapiens CUB and Sushi multiple domains 2 (CSMD2), transcript variant 2, mRNA [NM_052896]	GO:0005886|GO:0016021	NM_052896	Hs.656915	114784	67.0124	50.6989	5.66647	5.51526
1.13714	up	NM_032730	chr6:107031286-107031227	RTN4IP1	Homo sapiens reticulon 4 interacting protein 1 (RTN4IP1), mRNA [NM_032730]	GO:0005739|GO:0016491|GO:0008270|GO:0055114	NM_032730	Hs.155839	84816	757.499	566.757	9.05454	8.86913
1.2004	up		chr14:70699013-70699072		Q6IMH8_MOUSE (Q6IMH8) ADAM4b, partial (10%) [THC2634785]					91.3234	64.5172	6.10763	5.84412
1.06158	up	NM_022764	chr16:86564700-86564641	MTHFSD	Homo sapiens methenyltetrahydrofolate synthetase domain containing (MTHFSD), transcript variant 3, mRNA [NM_022764]	GO:0000166	NM_022764	Hs.343627	64779	101.428	81.4799	6.2522	6.16598
1.03029	up	NM_001037171	chrX:23740101-23740042	ACOT9	Homo sapiens acyl-CoA thioesterase 9 (ACOT9), transcript variant 1, mRNA [NM_001037171]	GO:0052689|GO:0005739|GO:0006637|GO:0003986	NM_001037171	Hs.298885	23597	811.562	670.317	9.14964	9.10659
1.05335	up	NM_138463	chr17:27051715-27051656	TLCD1	Homo sapiens TLC domain containing 1 (TLCD1), transcript variant 1, mRNA [NM_138463]	GO:0005886|GO:0016021	NM_138463	Hs.499952	116238	463.948	375.752	8.36517	8.29019
1.29718	up	NM_019058	chr10:74035363-74035422	DDIT4	Homo sapiens DNA-damage-inducible transcript 4 (DDIT4), mRNA [NM_019058]	GO:0001666|GO:0048011|GO:0032007|GO:0008283|GO:0072593|GO:0043241|GO:0010801|GO:0005829|GO:0005622|GO:0005739|GO:0071889|GO:0042771|GO:0051607|GO:0005737|GO:0007420|GO:0033137|GO:0030182|GO:0045820|GO:0001764	NM_019058	Hs.744875	54541	911.923	599.73	9.32129	8.94591
1.09557	up	NM_018196	chrX:154720085-154720026	TMLHE	Homo sapiens trimethyllysine hydroxylase, epsilon (TMLHE), transcript variant 1, mRNA [NM_018196]	GO:0050353|GO:0005739|GO:0034641|GO:0031418|GO:0051354|GO:0005506|GO:0005759|GO:0045329|GO:0044281|GO:0016702|GO:0055114	NM_018196	Hs.133321	55217	38.8762	29.8097	4.91807	4.78639
1.13413	up	NM_001031835	chr16:47733400-47733459	PHKB	Homo sapiens phosphorylase kinase, beta (PHKB), transcript variant 2, mRNA [NM_001031835]	GO:0005515|GO:0005516|GO:0005886|GO:0004689|GO:0005975|GO:0005964|GO:0005977|GO:0044281|GO:0006091|GO:0004553|GO:0005829|GO:0009405|GO:0006006|GO:0006468|GO:0005980	NM_001031835	Hs.78060	5257	1942.55	1453.18	10.4524	10.2708
1.21478	up	NM_020139	chr4:103999099-103999040	BDH2	Homo sapiens 3-hydroxybutyrate dehydrogenase, type 2 (BDH2), mRNA [NM_020139]	GO:0005739|GO:0005737|GO:0051287|GO:0006635|GO:0030855|GO:0003858|GO:0042168|GO:0016628|GO:0055072|GO:0019290|GO:0070062	NM_020139	Hs.124696	56898	21.3593	14.5571	4.07624	3.79554
1.03502	up		chr4:139741176-139741117	lnc-ELF2-2	LNCipedia lincRNA (lnc-ELF2-2), lincRNA [lnc-ELF2-2:3]					16.9827	13.7815	3.76731	3.71766
1.11074	up	NM_003203	chr2:75891606-75891547	GCFC2	Homo sapiens GC-rich sequence DNA-binding factor 2 (GCFC2), transcript variant 1, mRNA [NM_003203]	GO:0001078|GO:0000245|GO:0006355|GO:0071008|GO:0005730|GO:0005654|GO:0005634|GO:0000122|GO:0000978|GO:0045892|GO:0006351	NM_003203	Hs.303808	6936	1164.1	893.478	9.68111	9.5296
1.12148	up	NM_003347	chr22:21947172-21947231	UBE2L3	Homo sapiens ubiquitin-conjugating enzyme E2L 3 (UBE2L3), transcript variant 1, mRNA [NM_003347]	GO:0000209|GO:0005515|GO:0006511|GO:0004842|GO:0006355|GO:0016567|GO:0008283|GO:0016874|GO:0003713|GO:0000151|GO:0005634|GO:0005524|GO:0006351|GO:0097027|GO:0071385|GO:0005737|GO:0070979|GO:0071383|GO:0031398|GO:0051443|GO:0019899|GO:0031625|GO:0006464|GO:0070062	NM_003347	Hs.108104	7332	3785.03	2844.91	11.4391	11.2737
1.06234	up	NM_001172831	chr5:150275045-150274986	ZNF300	Homo sapiens zinc finger protein 300 (ZNF300), transcript variant 1, mRNA [NM_001172831]	GO:0005515|GO:0006355|GO:0003700|GO:0005634|GO:0003677|GO:0046872|GO:0006351	NM_001172831	Hs.134885	91975	175.655	140.961	7.00072	6.91348
1.04059	up	NM_003664	chr5:77298511-77298452	AP3B1	Homo sapiens adaptor-related protein complex 3, beta 1 subunit (AP3B1), transcript variant 1, mRNA [NM_003664]	GO:0048490|GO:0005794|GO:0019903|GO:0032438|GO:0030123|GO:0005765|GO:0006886|GO:0030665|GO:0030742|GO:0016020|GO:0051138|GO:0007596|GO:0006622|GO:0048007|GO:0008089	NM_003664	Hs.532091	8546	913.855	744.301	9.32455	9.26716
1.00386	up	NR_038853	chr9:102648745-102648686	STX17-AS1	Homo sapiens STX17 antisense RNA 1 (STX17-AS1), long non-coding RNA [NR_038853]		NR_038853	Hs.163155	441461	126.983	108.594	6.56136	6.5558
1.04527	up	NM_014597	chr1:94337636-94336298	DNTTIP2	Homo sapiens deoxynucleotidyltransferase, terminal, interacting protein 2 (DNTTIP2), mRNA [NM_014597]	GO:0006355|GO:0005730|GO:0005634|GO:0006351	NM_014597	Hs.85769	30836	4086.39	3284.28	11.5582	11.4943
1.44721	up	NM_015313	chr11:120359849-120359908	ARHGEF12	Homo sapiens Rho guanine nucleotide exchange factor (GEF) 12 (ARHGEF12), transcript variant 1, mRNA [NM_015313]	GO:0005515|GO:0051056|GO:0048011|GO:0001664|GO:0043065|GO:0007264|GO:0038032|GO:0097190|GO:0005829|GO:0005737|GO:0007186|GO:0016020|GO:0007411|GO:0032321|GO:0005089|GO:0070062|GO:0005096	NM_015313	Hs.24598	23365	57.7069	32.9501	5.45823	4.92495
1.27669	up	NM_032370	chr19:8577309-8576824	ZNF414	Homo sapiens zinc finger protein 414 (ZNF414), transcript variant 2, mRNA [NM_032370]	GO:0006355|GO:0005634|GO:0003677|GO:0046872|GO:0006351	NM_032370	Hs.515114	84330	71.176	46.3196	5.75193	5.39951
1.61272	up	NM_001143978	chrX:103359593-103359652	ZCCHC18	Homo sapiens zinc finger, CCHC domain containing 18 (ZCCHC18), transcript variant 1, mRNA [NM_001143978]	GO:0008270|GO:0003676	NM_001143978	Hs.648338	644353	25.59	13.1888	4.34224	3.65274
1.01622	up	NM_022470	chr3:178742220-178742161	ZMAT3	Homo sapiens zinc finger, matrin-type 3 (ZMAT3), transcript variant 1, mRNA [NM_022470]	GO:0005515|GO:0043065|GO:0005730|GO:0006915|GO:0008270|GO:0015031|GO:0040008|GO:0006974	NM_022470	Hs.371609	64393	125.959	106.318	6.55098	6.52776
1.01588	up	NM_181719	chr1:20009254-20009195	TMCO4	Homo sapiens transmembrane and coiled-coil domains 4 (TMCO4), mRNA [NM_181719]	GO:0016021	NM_181719	Hs.656313	255104	235.177	199.573	7.40984	7.38711
1.14587	up	NM_013339	chr1:63902525-63902584	ALG6	Homo sapiens ALG6, alpha-1,3-glucosyltransferase (ALG6), mRNA [NM_013339]	GO:0006490|GO:0016020|GO:0005789|GO:0042281|GO:0046527|GO:0016021|GO:0006487|GO:0006488|GO:0044267|GO:0043687|GO:0018279	NM_013339	Hs.258501	29929	829.482	616.546	9.18029	8.98385
1.04183	up	NM_212479	chr10:294888-294947	ZMYND11	Homo sapiens zinc finger, MYND-type containing 11 (ZMYND11), transcript variant 2, mRNA [NM_212479]	GO:0005515|GO:2001237|GO:0005694|GO:0008283|GO:0003714|GO:0005634|GO:0035064|GO:0000122|GO:0003677|GO:0006351|GO:0007049|GO:0046329|GO:0016032|GO:0005654|GO:0008270|GO:0034243|GO:0043124|GO:0016568	NM_212479	Hs.292265	10771	258.697	212.947	7.53782	7.4787
1.01128	up	NM_001101357	chrX:133379745-133379804	CCDC160	Homo sapiens coiled-coil domain containing 160 (CCDC160), mRNA [NM_001101357]		NM_001101357	Hs.679431	347475	101.388	85.5054	6.25196	6.23578
1.07976	up	NM_153704	chr8:94822080-94827556	TMEM67	Homo sapiens transmembrane protein 67 (TMEM67), transcript variant 1, mRNA [NM_153704]	GO:0005515|GO:0005813|GO:0060170|GO:0006996|GO:0010826|GO:0036038|GO:0030433|GO:0042384|GO:0031005|GO:0060271|GO:0005789|GO:0016021|GO:0051082|GO:0030659	NM_153704	Hs.116240	91147	95.576	75.5621	6.17342	6.06271
1.06827	up	NM_145301	chr17:15449189-15449130	TVP23C	Homo sapiens trans-golgi network vesicle protein 23 homolog C (S. cerevisiae) (TVP23C), transcript variant 1, mRNA [NM_145301]	GO:0016021	NM_145301	Hs.164595	201158	449.637	358.71	8.31537	8.2201
1.07916	up	NM_016220	chr7:64171177-64171236	ZNF107	Homo sapiens zinc finger protein 107 (ZNF107), transcript variant 1, mRNA [NM_016220]	GO:0008150|GO:0003674|GO:0006355|GO:0005634|GO:0005575|GO:0003677|GO:0046872|GO:0006351	NM_016220	Hs.732661	51427	740.658	587.978	9.02644	8.91653
1.00036	up	XM_005255764	chr16:64982572-64982513	CDH11	cadherin 11, type 2, OB-cadherin (osteoblast) [Source:HGNC Symbol;Acc:HGNC:1750] [ENST00000394156]	GO:0005886|GO:0021957|GO:0034329|GO:0005509|GO:0045216|GO:0001501|GO:0005737|GO:0001503|GO:0016021|GO:0007155|GO:0007156|GO:0034332|GO:0070062	XM_005255764	Hs.116471	1009	36.9871	31.1093	4.84672	4.84619
1.16736	up	NM_001008536	chr1:152058198-152058139	TCHHL1	Homo sapiens trichohyalin-like 1 (TCHHL1), mRNA [NM_001008536]		NM_001008536	Hs.546477	126637	29.8366	21.3238	4.54858	4.32532
1.10429	up	NM_005406	chr18:18535191-18535132	ROCK1	Homo sapiens Rho-associated, coiled-coil containing protein kinase 1 (ROCK1), mRNA [NM_005406]	GO:0005515|GO:0030036|GO:0005886|GO:2000145|GO:0051492|GO:0007266|GO:0051894|GO:0050900|GO:0051893|GO:0050901|GO:0030155|GO:0046872|GO:0006921|GO:0005829|GO:0006939|GO:0045616|GO:0043524|GO:0007411|GO:0032956|GO:0007159|GO:0022614|GO:0005856|GO:0048010|GO:0003383|GO:0048013|GO:0005814|GO:2000114|GO:0032060|GO:0006915|GO:0005524|GO:0001726|GO:0030027|GO:0007165|GO:0032059|GO:0004672|GO:0000139|GO:…	NM_005406	Hs.306307	6093	328.493	255.577	7.87132	7.7282
1.10701	up	NM_001171796	chr8:93895961-93895902	TRIQK	Homo sapiens triple QxxK/R motif containing (TRIQK), transcript variant 1, mRNA [NM_001171796]	GO:0005789|GO:0016021	NM_001171796	Hs.440643	286144	134.507	103.924	6.64278	6.49611
1.07861	up	NM_025134	chr16:53191437-53243436	CHD9	Homo sapiens chromodomain helicase DNA binding protein 9 (CHD9), mRNA [NM_025134]	GO:0005515|GO:0006355|GO:0005886|GO:0004386|GO:0005634|GO:0044281|GO:0003677|GO:0005524|GO:0006351|GO:0005737|GO:0005654|GO:0044255|GO:0016568	NM_025134	Hs.59159	80205	247.855	197.752	7.48244	7.37326
1.11986	up	NM_002421	chr11:102660756-102660697	MMP1	Homo sapiens matrix metallopeptidase 1 (interstitial collagenase) (MMP1), transcript variant 1, mRNA [NM_002421]	GO:0005509|GO:0005578|GO:0005576|GO:0050900|GO:0004175|GO:0022617|GO:0007596|GO:0030198|GO:0030574|GO:0006508|GO:0016032|GO:0008270|GO:0004222|GO:0032461|GO:0044267	NM_002421	Hs.83169	4312	230.85	176.192	7.38167	7.21835
1.13221	up	XM_005247622	chr3:169490728-169490787	MYNN	myoneurin [Source:HGNC Symbol;Acc:HGNC:14955] [ENST00000349841]	GO:0006355|GO:0003700|GO:0008270|GO:0005634|GO:0003677|GO:0006351	XM_005247622	Hs.507025	55892	73.1366	54.4748	5.78961	5.61047
1.05235	up	NM_001031716	chr2:192551555-192551614	NABP1	Homo sapiens nucleic acid binding protein 1 (NABP1), transcript variant 1, mRNA [NM_001031716]	GO:0007093|GO:0005737|GO:0006281|GO:0003697|GO:0000724|GO:0010212|GO:0003723|GO:0070876|GO:0005654|GO:0005634|GO:0006974	NM_001031716	Hs.591610	64859	1728.55	1389.84	10.2744	10.2007
1.0659	up	NM_033334	chr9:127279618-127279559	NR6A1	Homo sapiens nuclear receptor subfamily 6, group A, member 1 (NR6A1), transcript variant 1, mRNA [NM_033334]	GO:0010467|GO:0005667|GO:0006367|GO:0007276|GO:0008283|GO:0003707|GO:0000122|GO:0007283|GO:0000978|GO:0003677|GO:0042803|GO:0043565|GO:0001077|GO:0045944|GO:0043401|GO:0005654|GO:0008270|GO:0004879|GO:0030522	NM_033334	Hs.586460	2649	672.966	537.547	8.88781	8.79574
1.09174	up	NM_020248	chr1:9908447-9908388	CTNNBIP1	Homo sapiens catenin, beta interacting protein 1 (CTNNBIP1), transcript variant 1, mRNA [NM_020248]	GO:0002528|GO:0005515|GO:0032091|GO:0072201|GO:0001658|GO:0008013|GO:0030178|GO:0030877|GO:0048662|GO:0005634|GO:0009952|GO:0043433|GO:0043392|GO:0005829|GO:0045669|GO:0060633|GO:0005737|GO:0045657|GO:0005654|GO:0016055|GO:0070016	NM_020248	Hs.463759	56998	1461.22	1130.49	10.0097	9.88308
1.07588	up	NM_017686	chr1:118412260-118412201	GDAP2	Homo sapiens ganglioside induced differentiation associated protein 2 (GDAP2), transcript variant 1, mRNA [NM_017686]	GO:0032526|GO:0005765	NM_017686	Hs.594430	54834	154.652	122.856	6.83372	6.7282
1.03083	up	NM_020424	chr16:20935567-20935626	LYRM1	Homo sapiens LYR motif containing 1 (LYRM1), transcript variant 1, mRNA [NM_020424]	GO:0005739|GO:0005654|GO:0045171	NM_020424	Hs.745012	57149	269.688	224.518	7.59707	7.55326
1.0929	up	NR_121572	chr9:42494551-42494610	GXYLT1P3	Homo sapiens glucoside xylosyltransferase 1 pseudogene 3 (GXYLT1P3), non-coding RNA [NR_121572]		NR_121572	Hs.648146	100132541	168.249	130.762	6.94366	6.8155
1.72995	up		chr4:69570411-69570352							31.6458	14.9532	4.62589	3.83517
1.10424	up	NM_000377	chrX:48549526-48549585	WAS	Homo sapiens Wiskott-Aldrich syndrome (WAS), mRNA [NM_000377]	GO:0005515|GO:0050852|GO:0017124|GO:0015629|GO:0005829|GO:0042802|GO:0006955|GO:0005083|GO:0005911|GO:0043274|GO:0016197|GO:0030041|GO:0070062|GO:0012506|GO:0030048|GO:0019901|GO:0006952|GO:0003779|GO:0042110|GO:0050790|GO:0006461|GO:0008544|GO:0008154|GO:0007596|GO:0045087|GO:2000601|GO:0038096	NM_000377	Hs.2157	7454	192.161	148.35	7.12111	6.97806
1.49181	up	NM_006658	chr7:31747985-31748044	PPP1R17	Homo sapiens protein phosphatase 1, regulatory subunit 17 (PPP1R17), transcript variant 1, mRNA [NM_006658]	GO:0035556|GO:0004865|GO:0010921|GO:0005575|GO:0007417|GO:0043086	NM_006658	Hs.227011	10842	53.694	29.6767	5.35755	4.78049
1.07114	up	NM_016309	chr16:25182080-25186270	LCMT1	Homo sapiens leucine carboxyl methyltransferase 1 (LCMT1), transcript variant 1, mRNA [NM_016309]	GO:0005515|GO:0031333|GO:0006481|GO:0090266|GO:0006479|GO:0003880|GO:0042981|GO:0008757|GO:0010906|GO:0006464|GO:0005829	NM_016309	Hs.337730	51451	1017.03	808.43	9.48105	9.3819
1.07455	up	NM_032323	chr1:156261873-156261932	TMEM79	Homo sapiens transmembrane protein 79 (TMEM79), transcript variant 1, mRNA [NM_032323]	GO:0045055|GO:0042335|GO:0061436|GO:0045684|GO:0002070|GO:0016021|GO:0005765|GO:0070268|GO:0032588|GO:0031069	NM_032323	Hs.347408	84283	410.61	327.002	8.18893	8.0852
1.02958	up	NM_017882	chr15:68500008-68499949	CLN6	Homo sapiens ceroid-lipofuscinosis, neuronal 6, late infantile, variant (CLN6), mRNA [NM_017882]	GO:0044265|GO:0005515|GO:0031965|GO:0005783|GO:0031987|GO:0045862|GO:0042803|GO:0043231|GO:0030163|GO:0016020|GO:0001573|GO:0005789|GO:0005788|GO:0005654|GO:0007042|GO:0016021|GO:0007601|GO:0030203|GO:0008203	NM_017882	Hs.584921	54982	336.042	279.361	7.90188	7.85983
1.11263	up	NM_020184	chr2:97477481-97477540	CNNM4	Homo sapiens cyclin and CBS domain divalent metal cation transport mediator 4 (CNNM4), mRNA [NM_020184]	GO:0005886|GO:0016021|GO:0031214|GO:0007601|GO:0050896|GO:0006811	NM_020184	Hs.175043	26504	1451.39	1103.94	10.0009	9.84691
1.04346	up	NM_002793	chr6:170852761-170852702	PSMB1	Homo sapiens proteasome (prosome, macropain) subunit, beta type, 1 (PSMB1), mRNA [NM_002793]	GO:0005515|GO:0002474|GO:0010467|GO:0090263|GO:0005634|GO:0044281|GO:0031145|GO:0005829|GO:0004298|GO:0034641|GO:0000082|GO:0016032|GO:0090090|GO:0070062|GO:0006977|GO:0000209|GO:0005839|GO:0000502|GO:0043066|GO:0006521|GO:0042590|GO:0051437|GO:0006915|GO:0042981|GO:0051436|GO:0051439|GO:0002479|GO:0005654|GO:0000278	NM_002793	Hs.352768	5689	5407.89	4338.19	11.9936	11.9322
1.02387	up	NM_004239	chr14:92435951-92435892	TRIP11	Homo sapiens thyroid hormone receptor interactor 11 (TRIP11), mRNA [NM_004239]	GO:0005515|GO:0005801|GO:0005794|GO:0006996|GO:0006366|GO:0003713|GO:0003281|GO:0005634|GO:0002079|GO:0000139|GO:0002081|GO:0005856|GO:0000042	NM_004239	Hs.632339	9321	1047.05	868.095	9.52425	9.49022
1.02951	up	NM_012368	chr16:3406699-3406758	OR2C1	Homo sapiens olfactory receptor, family 2, subfamily C, member 1 (OR2C1), mRNA [NM_012368]	GO:0050911|GO:0004984|GO:0007186|GO:0005886|GO:0004930|GO:0016021|GO:0005938	NM_012368	Hs.258574	4993	55.7507	45.5082	5.41265	5.37069
1.04058	up	NM_018559	chr13:45589665-45589724	GPALPP1	Homo sapiens GPALPP motifs containing 1 (GPALPP1), mRNA [NM_018559]		NM_018559	Hs.744143	55425	231.826	191.169	7.38633	7.32895
1.01346	up	NM_001265	chr13:28536361-28536302	CDX2	Homo sapiens caudal type homeobox 2 (CDX2), mRNA [NM_001265]	GO:0060711|GO:0000794|GO:0008284|GO:0001568|GO:0003700|GO:0006366|GO:0003714|GO:0045597|GO:0008333|GO:0000122|GO:0009952|GO:0001829|GO:0001227|GO:0045197|GO:0003690|GO:0017053|GO:0009887|GO:0000980|GO:0005654|GO:0045893|GO:0035019	NM_001265	Hs.174249	1045	5.43554	5	2.34408	2.32479
1.007	up	NR_003260	chr15:100331156-100331097	DNM1P46	Homo sapiens DNM1 pseudogene 46 (DNM1P46), non-coding RNA [NR_003260]	GO:0072583|GO:0008152|GO:0003924	NR_003260	Hs.567763	196968	27.1319	22.5975	4.42091	4.41084
1.11546	up	NM_203286	chr11:119547906-119547847	PVRL1	Homo sapiens poliovirus receptor-related 1 (herpesvirus entry mediator C) (PVRL1), transcript variant 3, mRNA [NM_203286]	GO:0005515|GO:0030424|GO:0060041|GO:0005886|GO:0016342|GO:0046718|GO:0042803|GO:0043231|GO:0006955|GO:0016337|GO:0005913|GO:0005912|GO:0002089|GO:0001618|GO:0007411|GO:0007155|GO:0050839|GO:0007156|GO:0007157|GO:0051963|GO:0046982|GO:0034329|GO:0070166|GO:0046790|GO:0032584|GO:0005576|GO:0009615|GO:0015026|GO:0045216|GO:0042734|GO:0007165|GO:0002934|GO:0016020|GO:0006826|GO:0030246|GO:0016021|GO:…	NM_203286	Hs.334846	5818	97.1692	74.1482	6.19588	6.03824
1.18531	up	NM_004388	chr1:85019462-85019403	CTBS	Homo sapiens chitobiase, di-N-acetyl- (CTBS), mRNA [NM_004388]	GO:0008061|GO:0009313|GO:0006032|GO:0005764|GO:0005615|GO:0004568|GO:0070062	NM_004388	Hs.513557	1486	439.499	316.833	8.28396	8.03869
1.02628	up	NM_004132	chr10:115348335-115348394	HABP2	Homo sapiens hyaluronan binding protein 2 (HABP2), transcript variant 1, mRNA [NM_004132]	GO:0004252|GO:0006508|GO:0005576|GO:0005539|GO:0007155|GO:0005615	NM_004132	Hs.422542	3026	19.3343	15.8013	3.94073	3.90331
1.00229	up	NM_004162	chr3:20026192-20026251	RAB5A	Homo sapiens RAB5A, member RAS oncogene family (RAB5A), transcript variant 1, mRNA [NM_004162]	GO:0005515|GO:0030424|GO:0048471|GO:0005886|GO:0003924|GO:0030139|GO:0045022|GO:0015629|GO:0006886|GO:0030425|GO:0005829|GO:0014911|GO:0051489|GO:0045921|GO:0005737|GO:0051036|GO:0030100|GO:0043195|GO:0048169|GO:0043025|GO:0043679|GO:0032482|GO:2000286|GO:0070062|GO:0042470|GO:2000300|GO:0005525|GO:0048661|GO:0001726|GO:0006897|GO:0008021|GO:0045335|GO:0006184|GO:0043234|GO:0051021|GO:0042589|GO:…	NM_004162	Hs.475663	5868	2656.43	2215.01	10.9205	10.9172
1.00831	up	XR_247237	chr11:64947580-64947521	LOC728975	PREDICTED: Homo sapiens uncharacterized LOC728975 (LOC728975), misc_RNA [XR_247237]		XR_247237	Hs.647238	728975	189.088	160.773	7.09807	7.08613
1.1823	up	AK098514	chr8:19456520-19456461		Homo sapiens cDNA FLJ25648 fis, clone SYN01015. [AK098514]					17.3288	12.3114	3.79434	3.55274
1.069	up	NM_022750	chr7:139724005-139723946	PARP12	Homo sapiens poly (ADP-ribose) polymerase family, member 12 (PARP12), transcript variant 1, mRNA [NM_022750]	GO:0008152|GO:0005634|GO:0046872|GO:0003950	NM_022750	Hs.12646	64761	139.133	111.601	6.68703	6.59078
1.03958	up	NM_015061	chr9:7175334-7175393	KDM4C	Homo sapiens lysine (K)-specific demethylase 4C (KDM4C), transcript variant 1, mRNA [NM_015061]	GO:0032454|GO:0000790|GO:0008284|GO:0006357|GO:0006325|GO:0051213|GO:0050681|GO:0006351|GO:0005654|GO:0008270|GO:0019899|GO:0033169|GO:0055114	NM_015061	Hs.709425	23081	78.8003	64.245	5.89496	5.83895
1.87165	up	NM_005147	chr16:4506392-4506451	DNAJA3	Homo sapiens DnaJ (Hsp40) homolog, subfamily A, member 3 (DNAJA3), transcript variant 1, mRNA [NM_005147]	GO:0005515|GO:0042645|GO:0030054|GO:0031594|GO:0009408|GO:0043231|GO:0042026|GO:0043069|GO:0060336|GO:0005083|GO:0006457|GO:0005759|GO:0045211|GO:0031398|GO:0033256|GO:0043124|GO:0033077|GO:0019901|GO:0007569|GO:0000122|GO:0030544|GO:0051082|GO:0007005|GO:0071340|GO:0019897|GO:0008134|GO:0008285|GO:0007264|GO:0005133|GO:0005884|GO:0008385|GO:0051087|GO:0005634|GO:0006924|GO:0046872|GO:0005829|GO:…	NM_005147	Hs.459779	9093	3114.73	1434.15	11.158	10.2537
1.06467	up	NM_007069	chr11:63342381-63342322	PLA2G16	Homo sapiens phospholipase A2, group XVI (PLA2G16), transcript variant 1, mRNA [NM_007069]	GO:0005515|GO:0052739|GO:0048471|GO:0005783|GO:0036149|GO:0052740|GO:0044281|GO:0005575|GO:0045786|GO:0005829|GO:0016042|GO:0036150|GO:0004623|GO:0008970|GO:0016021|GO:0006644|GO:0036151|GO:0046474|GO:0036152	NM_007069	Hs.502775	11145	1095.02	875.274	9.58922	9.49881
1.08563	up	NM_003918	chrX:2800115-2800174	GYG2	Homo sapiens glycogenin 2 (GYG2), transcript variant 2, mRNA [NM_003918]	GO:0005975|GO:0005978|GO:0009405|GO:0006006|GO:0008466|GO:0044281|GO:0005980|GO:0005829	NM_003918	Hs.567381	8908	68.7231	53.4246	5.70067	5.58214
1.21656	up	NM_017645	chr9:19053295-19053236	HAUS6	Homo sapiens HAUS augmin-like complex, subunit 6 (HAUS6), transcript variant 1, mRNA [NM_017645]	GO:0051297|GO:0003674|GO:0007067|GO:0005813|GO:0005737|GO:0005815|GO:0005874|GO:0005819|GO:0070652|GO:0005654|GO:0051225|GO:0051301	NM_017645	Hs.533468	54801	377.285	265.185	8.06616	7.78334
1.30403	up	NM_012100	chr2:220238798-220238739	DNPEP	Homo sapiens aspartyl aminopeptidase (DNPEP), mRNA [NM_012100]	GO:0005737|GO:0004177|GO:0006508|GO:0072562|GO:0008270|GO:0005654|GO:0005634|GO:0008237|GO:0006518	NM_012100	Hs.258551	23549	139.382	90.0615	6.68995	6.30698
1.1249	up		chr1:155815540-155815599							1162.78	880.35	9.67953	9.50973
1.24137	up	NM_030895	chr8:144379467-144379526	ZNF696	Homo sapiens zinc finger protein 696 (ZNF696), mRNA [NM_030895]	GO:0006355|GO:0003700|GO:0005634|GO:0003677|GO:0046872|GO:0006351	NM_030895	Hs.512740	79943	113.925	77.6053	6.41012	6.09819
1.23706	up	NR_102755	chr5:55299329-55299388	FLJ31104	Homo sapiens uncharacterized LOC441072 (FLJ31104), long non-coding RNA [NR_102755]		NR_102755	Hs.482141	441072	58.5243	39.3725	5.47831	5.17139
1.06571	up	NM_014521	chr2:235962356-235962415	SH3BP4	Homo sapiens SH3-domain binding protein 4 (SH3BP4), mRNA [NM_014521]	GO:0043090|GO:0005515|GO:0030308|GO:0032007|GO:0008285|GO:0030136|GO:0005634|GO:0042802|GO:0006897|GO:0050790|GO:0005737|GO:0005905|GO:0071230|GO:0005092|GO:0017016|GO:0034260|GO:0070062|GO:0010508	NM_014521	Hs.516777	23677	103.139	82.1728	6.2703	6.17848
1.03613	up	NM_006071	chr22:46651664-46651605	PKDREJ	Homo sapiens polycystin (PKD) family receptor for egg jelly (PKDREJ), mRNA [NM_006071]	GO:0005262|GO:0060046|GO:0050982|GO:0016020|GO:0005886|GO:0005509|GO:0070588|GO:0016021|GO:0007340	NM_006071	Hs.241383	10343	31.1482	25.0326	4.60716	4.55595
1.11175	up	NM_006573	chr13:108922693-108922752	TNFSF13B	Homo sapiens tumor necrosis factor (ligand) superfamily, member 13b (TNFSF13B), transcript variant 1, mRNA [NM_006573]	GO:0005515|GO:0005164|GO:0048471|GO:0008284|GO:0001782|GO:0005886|GO:0030890|GO:0008283|GO:0031296|GO:0031295|GO:0005102|GO:0005125|GO:0005615|GO:0007165|GO:0005737|GO:0006955|GO:0042102|GO:0002636|GO:0016021|GO:0048305	NM_006573	Hs.525157	10673	79.8548	60.9298	5.91545	5.76262
1.09927	up	NM_018297	chr3:25760904-25760845	NGLY1	Homo sapiens N-glycanase 1 (NGLY1), transcript variant 1, mRNA [NM_018297]	GO:0005515|GO:0005737|GO:0006516|GO:0046872|GO:0000224	NM_018297	Hs.368960	55768	5632.51	4280.53	12.0474	11.9109
1.20572	up	NM_001042414	chr13:20315765-20315706	PSPC1	Homo sapiens paraspeckle component 1 (PSPC1), transcript variant 1, mRNA [NM_001042414]	GO:0005515|GO:0005730|GO:0001047|GO:0006351|GO:0016363|GO:0005737|GO:0042382|GO:0000166|GO:0016607|GO:0042752|GO:0005654|GO:0048511|GO:0045892	NM_001042414	Hs.213198	55269	796.491	558.603	9.12012	8.85023
1.00819	up	NM_144703	chr20:60699744-60699803	LSM14B	Homo sapiens LSM14B, SCD6 homolog B (S. cerevisiae) (LSM14B), mRNA [NM_144703]	GO:0030529|GO:0007275|GO:0006417	NM_144703	Hs.105379	149986	60.9526	51.2536	5.54053	5.52877
1.06305	up	NM_145725	chr14:103372362-103372421	TRAF3	Homo sapiens TNF receptor-associated factor 3 (TRAF3), transcript variant 1, mRNA [NM_145725]	GO:0050688|GO:0005515|GO:0035631|GO:0004842|GO:0034142|GO:0016567|GO:0016874|GO:0031996|GO:0001817|GO:0005829|GO:0005739|GO:0030162|GO:0002756|GO:0032648|GO:0004871|GO:0034138|GO:0032480|GO:0031625|GO:0005164|GO:0019901|GO:0006915|GO:0042981|GO:0032088|GO:0002224|GO:0033209|GO:0007165|GO:0008063|GO:0045087|GO:0009898|GO:0035666|GO:0008270|GO:0005768	NM_145725	Hs.510528	7187	225.798	181.59	7.34774	7.25953
1.01483	up	NM_181641	chr16:66592129-66592188	CKLF	Homo sapiens chemokine-like factor (CKLF), transcript variant 4, mRNA [NM_181641]	GO:0008009|GO:0016020|GO:0008283|GO:0030593|GO:0048247|GO:0005576|GO:0048246|GO:0016021|GO:0032940|GO:0005615	NM_181641	Hs.15159	51192	377.437	318.502	8.06679	8.04555
1.238	up	NM_022149	chr3:184428985-184428926	MAGEF1	Homo sapiens melanoma antigen family F, 1 (MAGEF1), mRNA [NM_022149]	GO:0070062	NM_022149	Hs.306123	64110	671.748	460.332	8.88451	8.57649
1.11374	up	NM_005605	chr8:22398566-22398625	PPP3CC	Homo sapiens protein phosphatase 3, catalytic subunit, gamma isozyme (PPP3CC), transcript variant 2, mRNA [NM_005605]	GO:0005516|GO:1900740|GO:0016311|GO:0006915|GO:0004721|GO:0097193|GO:0046872|GO:0070062|GO:0005829	NM_005605	Hs.731683	5533	408.812	314.032	8.18081	8.02539
1.43315	up		chr11:2004498-2004439	MRPL23-AS1	Homo sapiens MRPL23 antisense RNA 1 (MRPL23-AS1), long non-coding RNA [NR_024471]		NR_024471	Hs.677620	100133545	305.994	180.946	7.77461	7.25541
1.10442	up	NM_001037335	chr20:62189535-62189476	HELZ2	Homo sapiens helicase with zinc finger 2, transcriptional coactivator (HELZ2), transcript variant 1, mRNA [NM_001037335]	GO:0005515|GO:0030374|GO:0016020|GO:0045944|GO:0004386|GO:0005654|GO:0044281|GO:0005524|GO:0003677|GO:0046872|GO:0044255|GO:0006351	NM_001037335	Hs.517180	85441	2393.06	1838.73	10.77	10.6267
1.00533	up	NM_213598	chr19:57841743-57841802	ZNF543	Homo sapiens zinc finger protein 543 (ZNF543), mRNA [NM_213598]	GO:0006355|GO:0005634|GO:0003677|GO:0046872|GO:0006351	NM_213598	Hs.202544	125919	129.461	110.945	6.59096	6.58328
1.03764	up	NM_006322	chr13:113158954-113158433	TUBGCP3	Homo sapiens tubulin, gamma complex associated protein 3 (TUBGCP3), transcript variant 1, mRNA [NM_006322]	GO:0005515|GO:0005827|GO:0005813|GO:0043015|GO:0005814|GO:0005819|GO:0005829|GO:0007338|GO:0005737|GO:0016020|GO:0005198|GO:0000086|GO:0007020|GO:0005200|GO:0000278	NM_006322	Hs.224152	10426	213.117	175.869	7.26928	7.21598
1.01709	up	NM_173354	chr21:44834819-44834760	SIK1	Homo sapiens salt-inducible kinase 1 (SIK1), mRNA [NM_173354]	GO:0045721|GO:0005515|GO:0010868|GO:0000287|GO:0019901|GO:0032792|GO:0010830|GO:0005634|GO:0005524|GO:0035556|GO:0071889|GO:0007346|GO:0005737|GO:0007049|GO:0008140|GO:0046777|GO:0004674|GO:2000210|GO:0002028|GO:0045595|GO:0006468|GO:0048511|GO:0055007|GO:0043153	NM_173354	Hs.282113	150094	695.109	586.698	8.93606	8.91162
1.13488	up	NM_017634	chr8:25290129-25290070	KCTD9	Homo sapiens potassium channel tetramerization domain containing 9 (KCTD9), mRNA [NM_017634]	GO:0051260	NM_017634	Hs.72071	54793	313.486	237.328	7.80845	7.62591
1.15331	up	NM_001007271	chr10:76854275-76854216	DUSP13	Homo sapiens dual specificity phosphatase 13 (DUSP13), transcript variant 1, mRNA [NM_001007271]	GO:0005737|GO:0007126|GO:0006470|GO:0008138|GO:0007283|GO:0035335|GO:0004725	NM_001007271	Hs.178170	51207	122.791	90.2754	6.51593	6.31015
1.01583	up	NM_024110	chr17:78182633-78182692	CARD14	Homo sapiens caspase recruitment domain family, member 14 (CARD14), transcript variant 1, mRNA [NM_024110]	GO:0050700|GO:0043066|GO:0005737|GO:0051092|GO:0007250|GO:0005886|GO:0001934|GO:0006915|GO:0033209	NM_024110	Hs.696253	79092	69.0627	57.5858	5.70759	5.68494
1.0295	up	NM_006311	chr17:16068436-16068377	NCOR1	Homo sapiens nuclear receptor corepressor 1 (NCOR1), transcript variant 1, mRNA [NM_006311]	GO:0005515|GO:0010467|GO:0000790|GO:0003700|GO:0006367|GO:0044212|GO:0042826|GO:0006366|GO:0006325|GO:0035257|GO:0005634|GO:0044281|GO:0046966|GO:0021794|GO:0046965|GO:0060318|GO:0005737|GO:0046329|GO:0007219|GO:0072362|GO:0016580|GO:0017053|GO:0040014|GO:0002361|GO:0005876|GO:0007179|GO:2000191|GO:0044255|GO:0072368|GO:0042632|GO:0005667|GO:0001102|GO:0035033|GO:0003714|GO:0000122|GO:0014067|GO:…	NM_006311	Hs.462323	9611	299.188	250.802	7.74356	7.70162
1.1827	up	NM_002423	chr11:102394088-102394029	MMP7	Homo sapiens matrix metallopeptidase 7 (matrilysin, uterine) (MMP7), mRNA [NM_002423]	GO:0002780|GO:0050830|GO:0042493|GO:0005578|GO:0005576|GO:0005615|GO:0050829|GO:0022617|GO:0030198|GO:0042127|GO:0030574|GO:0006508|GO:0008270|GO:0004222|GO:0002779|GO:0070062	NM_002423	Hs.2256	4316	81.9789	59.0137	5.95548	5.71339
1.02435	up	NM_017865	chr1:249144393-249144334	ZNF692	Homo sapiens zinc finger protein 692 (ZNF692), transcript variant 2, mRNA [NM_017865]	GO:0006355|GO:0005634|GO:0003677|GO:0046872|GO:0006351	NM_017865	Hs.377705	55657	356.582	297.127	7.98426	7.94955
1.07915	up	NM_001300734	chr11:47238539-47238598	DDB2	Homo sapiens damage-specific DNA binding protein 2, 48kDa (DDB2), transcript variant D1, mRNA [NM_001300734]	GO:0000209|GO:0005515|GO:0035518|GO:0004842|GO:0030054|GO:0003677|GO:0051865|GO:0003684|GO:0043234|GO:0006281|GO:0006290|GO:0070914|GO:0005654|GO:0031465|GO:0006289|GO:0000718|GO:0009411	NM_001300734	Hs.700338	1643	364.743	289.017	8.0176	7.90771
1.03035	up	NM_007135	chr9:130207248-130207307	ZNF79	Homo sapiens zinc finger protein 79 (ZNF79), transcript variant 1, mRNA [NM_007135]	GO:0008150|GO:0003674|GO:0006355|GO:0005634|GO:0003677|GO:0046872|GO:0006351	NM_007135	Hs.522399	7633	242.696	202.992	7.45458	7.41145
1.048	up	NM_014810	chr1:180053181-180053240	CEP350	Homo sapiens centrosomal protein 350kDa (CEP350), mRNA [NM_014810]	GO:0008017|GO:0005515|GO:0005813|GO:0005737|GO:0034453|GO:0016020|GO:0005819|GO:0005654	NM_014810	Hs.413045	9857	1002.98	816.25	9.46418	9.39654
1.08257	up	NM_017872	chr5:157166422-157166481	THG1L	Homo sapiens tRNA-histidine guanylyltransferase 1-like (S. cerevisiae) (THG1L), mRNA [NM_017872]	GO:0005739|GO:0005737|GO:0000287|GO:0000049|GO:0051289|GO:0008193|GO:0005525|GO:0005524|GO:0008033|GO:0006400|GO:0042802	NM_017872	Hs.353090	54974	251.727	199.639	7.50229	7.38782
1.33235	up		chr1:19659569-19659628	lnc-PQLC2-1	Homo sapiens cDNA FLJ38245 fis, clone FCBBF2007186. [AK095564]			Hs.697104		87.3862	55.4194	6.04423	5.63026
1.19677	up	NM_032482	chr19:2232170-2232229	DOT1L	Homo sapiens DOT1-like histone H3K79 methyltransferase (DOT1L), mRNA [NM_032482]	GO:0005515|GO:0006342|GO:0031151|GO:0051726|GO:0046425|GO:0005634|GO:0034729|GO:2000677|GO:0003677|GO:0018024|GO:0008134	NM_032482	Hs.713641	84444	71.2752	49.826	5.75394	5.4948
1.75605	up	NM_032849	chr13:31499299-31499358	MEDAG	Homo sapiens mesenteric estrogen-dependent adipogenesis (MEDAG), mRNA [NM_032849]	GO:0005737|GO:0045600	NM_032849	Hs.147880	84935	1383.74	672.053	9.92471	9.11237
1.10758	up	NM_006810	chr3:122880268-122880751	PDIA5	Homo sapiens protein disulfide isomerase family A, member 5 (PDIA5), transcript variant 1, mRNA [NM_006810]	GO:0034976|GO:0006457|GO:0005783|GO:0016491|GO:0005789|GO:0005788|GO:0003756|GO:0045454|GO:0006987|GO:0044267|GO:0055114|GO:0030968	NM_006810	Hs.477352	10954	421.026	324.413	8.22126	8.07385
1.22491	up	NR_036500	chr14:89885621-89885680	FOXN3-AS1	Homo sapiens FOXN3 antisense RNA 1 (FOXN3-AS1), long non-coding RNA [NR_036500]		NR_036500	Hs.585207	400236	189.236	130.041	7.09929	6.80661
1.45109	up	NM_032867	chr11:12380556-12380615	MICALCL	Homo sapiens MICAL C-terminal like (MICALCL), mRNA [NM_032867]	GO:0008150|GO:0005737|GO:0007275|GO:0007283|GO:0030154|GO:0051019	NM_032867	Hs.128196	84953	88.487	51.1135	6.06151	5.52438
1.1309	up	NM_015004	chr3:45038715-45043059	EXOSC7	Homo sapiens exosome component 7 (EXOSC7), transcript variant 1, mRNA [NM_015004]	GO:0005515|GO:0010467|GO:0003723|GO:0006364|GO:0005730|GO:0004532|GO:0043928|GO:0005634|GO:0000178|GO:0005829|GO:0006401|GO:0000175|GO:0000288	NM_015004	Hs.719958	23016	447.192	337.31	8.30903	8.13156
1.16327	up	NM_001137610	chr8:12283457-12283398	FAM86B2	Homo sapiens family with sequence similarity 86, member B2 (FAM86B2), mRNA [NM_001137610]	GO:0008168|GO:0032259	NM_001137610	Hs.458413	653333	826.277	604.554	9.17543	8.95724
1.05356	up	NM_002796	chr1:151374330-151374389	PSMB4	Homo sapiens proteasome (prosome, macropain) subunit, beta type, 4 (PSMB4), mRNA [NM_002796]	GO:0002474|GO:0010467|GO:0002862|GO:0090263|GO:0005634|GO:0044281|GO:0031145|GO:0005829|GO:0004298|GO:0034641|GO:0000082|GO:0016032|GO:0090090|GO:0070062|GO:0006977|GO:0000209|GO:0005839|GO:0000502|GO:0043066|GO:0006521|GO:0051437|GO:0042590|GO:0006915|GO:0042981|GO:0051436|GO:0051439|GO:0001530|GO:0002479|GO:0005654|GO:0000278	NM_002796	Hs.89545	5692	30492.3	24345.8	14.7776	14.7024
1	up	NM_001135865	chr16:22547334-22547393	NPIPB5	Homo sapiens nuclear pore complex interacting protein family, member B5 (NPIPB5), mRNA [NM_001135865]		NM_001135865	Hs.720286	100132247	108669	95901.8	16.7152	16.7152
1.54579	up	NM_007359	chr17:38328012-38328071	CASC3	Homo sapiens cancer susceptibility candidate 3 (CASC3), mRNA [NM_007359]	GO:0005515|GO:0006397|GO:0008380|GO:0010467|GO:0048471|GO:0008298|GO:0006417|GO:0042802|GO:0005829|GO:0008150|GO:0000184|GO:0016607|GO:0030529|GO:0051028|GO:0019899|GO:0035145|GO:0031625	NM_007359	Hs.743287	22794	4916.81	2747.5	11.8489	11.2205
1.16659	up	NM_017544	chrX:118722626-118722567	NKRF	Homo sapiens NFKB repressing factor (NKRF), transcript variant 2, mRNA [NM_017544]	GO:0005515|GO:0005783|GO:0005730|GO:0005634|GO:0045892|GO:0003677|GO:0006351	NM_017544	Hs.437084	55922	526.171	382.954	8.53938	8.31709
1.04473	up	BC121000	chr9:135786685-135786626	TSC1	tuberous sclerosis 1 [Source:HGNC Symbol;Acc:HGNC:12362] [ENST00000403810]	GO:0045859|GO:0005515|GO:0008286|GO:0017148|GO:0032007|GO:0008285|GO:0021987|GO:0005886|GO:0005884|GO:0051492|GO:0051087|GO:0051894|GO:0051291|GO:0043231|GO:0005829|GO:0030426|GO:0006407|GO:0005737|GO:0046323|GO:0051726|GO:0007050|GO:0055007|GO:0006813|GO:0005938|GO:0030695|GO:0032868|GO:0001822|GO:0046627|GO:0042552|GO:0050821|GO:0001843|GO:0032862|GO:0006417|GO:0030027|GO:0032794|GO:0043234|GO:…		Hs.370854	7248	31.0118	24.6614	4.60025	4.53711
1.02057	up	NM_001731	chr12:92537607-92537548	BTG1	Homo sapiens B-cell translocation gene 1, anti-proliferative (BTG1), mRNA [NM_001731]	GO:0003712|GO:0005515|GO:0006355|GO:0030308|GO:0008285|GO:0005634|GO:0045766|GO:2000271|GO:0005737|GO:0016477|GO:0045663|GO:0019899|GO:0019900|GO:0045603	NM_001731	Hs.255935	694	574.687	479.645	8.66363	8.63425
1.06782	up	NM_018314	chr11:18586542-18586483	UEVLD	Homo sapiens UEV and lactate/malate dehyrogenase domains (UEVLD), transcript variant 2, mRNA [NM_018314]	GO:0008150|GO:0003674|GO:0044262|GO:0015031|GO:0006464|GO:0070062|GO:0055114|GO:0016616	NM_018314	Hs.407991	55293	95.142	75.9523	6.16536	6.07069
1.00834	up	NM_001008530	chr14:93178016-93176171	LGMN	Homo sapiens legumain (LGMN), transcript variant 2, mRNA [NM_001008530]	GO:0005770|GO:0042359|GO:0010447|GO:0045177|GO:0044281|GO:0002224|GO:0005764|GO:0003014|GO:0004197|GO:0019886|GO:0043524|GO:0040015|GO:0051603|GO:0045087|GO:0032801|GO:0006508|GO:0008233|GO:0008202|GO:0070062|GO:0043202	NM_001008530	Hs.18069	5641	228.149	194.361	7.36293	7.35094
1.00688	up	NM_152713	chr11:125489999-125490703	STT3A	Homo sapiens STT3A, subunit of the oligosaccharyltransferase complex (catalytic) (STT3A), transcript variant 2, mRNA [NM_152713]	GO:0005515|GO:0016020|GO:0043686|GO:0005789|GO:0004579|GO:0016021|GO:0008250|GO:0044267|GO:0043687|GO:0018279	NM_152713	Hs.504237	3703	2563.36	2136.66	10.874	10.8641
1.02371	up	NM_014761	chr16:71961764-71961823	IST1	Homo sapiens increased sodium tolerance 1 homolog (yeast) (IST1), transcript variant 2, mRNA [NM_014761]	GO:0005515|GO:0019076|GO:0005793|GO:0005813|GO:0019904|GO:0030496|GO:0046745|GO:0032403|GO:0045862|GO:0048672|GO:0005829|GO:0009838|GO:0045184|GO:0000910|GO:0008104|GO:0016023|GO:0070062|GO:0051301	NM_014761	Hs.232194	9798	114.162	95.3273	6.4134	6.3796
1.14642	up	NM_024944	chr21:19639536-19639595	CHODL	Homo sapiens chondrolectin (CHODL), transcript variant 1, mRNA [NM_024944]	GO:0048471|GO:0005737|GO:0007517|GO:0005540|GO:0030246|GO:0016021	NM_024944	Hs.283725	140578	274.639	205.004	7.62372	7.42659
1.01725	up	DA730659	chr7:97937254-97937195	FLJ30064	DA730659 NT2RM4 Homo sapiens cDNA clone NT2RM4000525 5', mRNA sequence [DA730659]			Hs.632300	644975	164.016	138.343	6.9111	6.88642
1.03737	up	NM_080821	chr20:54943040-54943099	FAM210B	Homo sapiens family with sequence similarity 210, member B (FAM210B), mRNA [NM_080821]	GO:0016021	NM_080821	Hs.143736	116151	729.366	602.563	9.00613	8.9532
1.03679	up	NM_002704	chr4:74853358-74853299	PPBP	Homo sapiens pro-platelet basic protein (chemokine (C-X-C motif) ligand 7) (PPBP), mRNA [NM_002704]	GO:0008009|GO:0070098|GO:0002523|GO:0030168|GO:0005576|GO:0045236|GO:0005615|GO:0002690|GO:0006955|GO:0006954|GO:0007186|GO:0015758|GO:0060326|GO:0007596|GO:0042127|GO:0002576|GO:0032496|GO:0051781|GO:0031093|GO:0008083|GO:0042742|GO:0005355	NM_002704	Hs.2164	5473	23.5864	19.0824	4.22544	4.17331
1.00577	up	NM_012125	chr15:34356428-34356487	CHRM5	Homo sapiens cholinergic receptor, muscarinic 5 (CHRM5), mRNA [NM_012125]	GO:0030054|GO:0005886|GO:0008283|GO:0015872|GO:0007197|GO:0019226|GO:0001696|GO:0007213|GO:0060304|GO:0016907|GO:0004435|GO:0005887|GO:0045211|GO:0008152	NM_012125	Hs.584747	1133	57.7601	48.2395	5.46022	5.45193
1.04072	up	NM_015411	chr7:56147679-56147738	SUMF2	Homo sapiens sulfatase modifying factor 2 (SUMF2), transcript variant 2, mRNA [NM_015411]	GO:0005788|GO:0044267|GO:0046872|GO:0043687	NM_015411	Hs.279696	25870	262.676	217.005	7.56347	7.50589
1.00546	up	AK124041	chr5:170014065-170014124		Homo sapiens cDNA FLJ42047 fis, clone SPLEN2041645. [AK124041]			Hs.689588		284.059	244.141	7.67212	7.66426
1.07152	up	NM_017895	chr20:47860532-47860591	DDX27	Homo sapiens DEAD (Asp-Glu-Ala-Asp) box polypeptide 27 (DDX27), mRNA [NM_017895]	GO:0008152|GO:0004386|GO:0005634|GO:0005524	NM_017895	Hs.65234	55661	3873.58	3047.62	11.471	11.3714
1.02214	up	NM_018298	chr1:85488028-85487863	MCOLN3	Homo sapiens mucolipin 3 (MCOLN3), transcript variant 1, mRNA [NM_018298]	GO:0005737|GO:0034220|GO:0042491|GO:0005886|GO:0070588|GO:0007626|GO:0016021|GO:0055085	NM_018298	Hs.535239	55283	78.4522	65.0785	5.88744	5.85585
1.14922	up	NM_002952	chr16:2012137-2012081	RPS2	Homo sapiens ribosomal protein S2 (RPS2), mRNA [NM_002952]	GO:0005515|GO:0010467|GO:0019058|GO:0005634|GO:0003729|GO:0006412|GO:0006413|GO:0006414|GO:0005829|GO:0005737|GO:0000184|GO:0016032|GO:0070062|GO:0003735|GO:0017134|GO:0006614|GO:0019083|GO:0005730|GO:0051347|GO:0006415|GO:0016020|GO:0022627|GO:0005654|GO:0019899|GO:0005925|GO:0044267	NM_002952	Hs.356366	6187	246740	207581	17.8161	17.6155
1.11232	up		chr6:109315720-109315661		Q2M2B7_HUMAN (Q2M2B7) Sestrin 1, partial (68%) [THC2527965]					127.315	97.5478	6.56569	6.41212
1.06914	up	NM_001202438	chr10:127429706-127429765	EDRF1	Homo sapiens erythroid differentiation regulatory factor 1 (EDRF1), transcript variant 1, mRNA [NM_001202438]	GO:0006355|GO:0005634|GO:0006351	NM_001202438	Hs.468688	26098	64.9501	51.3947	5.62795	5.5315
1.05896	up		chr15:76039248-76039308							14204.2	10740.5	13.4809	13.3982
1.02842	up	NR_026961	chr21:45226433-45226374	AATBC	Homo sapiens uncharacterized LOC284837 (AATBC), long non-coding RNA [NR_026961]		NR_026961	Hs.592159	284837	85.2155	70.5216	6.01228	5.97185
1.03402	up	NM_032213	chr2:85618691-85618750	ELMOD3	Homo sapiens ELMO/CED-12 domain containing 3 (ELMOD3), transcript variant 1, mRNA [NM_032213]	GO:0006909|GO:0060091|GO:0005737|GO:0032420|GO:0005856|GO:0005096	NM_032213	Hs.269990	84173	537.432	443.123	8.56912	8.52086
1.08673	up	NM_001243467	chr21:43829657-43829716	UBASH3A	Homo sapiens ubiquitin associated and SH3 domain containing A (UBASH3A), transcript variant 3, mRNA [NM_001243467]	GO:0005634|GO:0001817|GO:0050860|GO:0070062|GO:0005829	NM_001243467	Hs.473912	53347	83.6544	65.3623	5.98319	5.86319
1.13438	up	NM_001548	chr10:91163438-91163497	IFIT1	Homo sapiens interferon-induced protein with tetratricopeptide repeats 1 (IFIT1), transcript variant 1, mRNA [NM_001548]	GO:0005515|GO:0032091|GO:0019060|GO:0050689|GO:0003723|GO:0019221|GO:0051097|GO:0009615|GO:0005829|GO:0071360|GO:0005737|GO:0051607|GO:0060337|GO:0071357|GO:0045070|GO:0045071	NM_001548	Hs.20315	3434	1234.31	924.606	9.76919	9.58728
1.01532	up	NM_001302109	chr16:3368494-3368553	ZNF75A	Homo sapiens zinc finger protein 75a (ZNF75A), transcript variant 1, mRNA [NM_001302109]	GO:0008150|GO:0003674|GO:0006355|GO:0005634|GO:0003677|GO:0046872|GO:0006351	NM_001302109	Hs.513292	7627	1126.91	938.275	9.634	9.61207
1.04241	up	NR_024418	chr5:135527210-135527151	LOC389332	Homo sapiens uncharacterized LOC389332 (LOC389332), long non-coding RNA [NR_024418]		NR_024418	Hs.127680	389332	68.0883	55.3266	5.68851	5.62859
1.05949	up		chr2:062422413-062422472							33.5371	26.2637	4.70544	4.62207
1.00323	up	NR_033828	chr4:7035198-7035139	LOC100129931	Homo sapiens uncharacterized LOC100129931 (LOC100129931), long non-coding RNA [NR_033828]		NR_033828	Hs.707753	100129931	76.5605	64.7736	5.85367	5.84901
1.02748	up	NM_144703	chr20:60709375-60709434	LSM14B	Homo sapiens LSM14B, SCD6 homolog B (S. cerevisiae) (LSM14B), mRNA [NM_144703]	GO:0030529|GO:0007275|GO:0006417	NM_144703	Hs.105379	149986	224.45	187.405	7.34051	7.3014
2.04801	up	AB231713	chr11:50379683-50379742	LOC646813	Homo sapiens mRNA for hypothetical protein, partial sequence, clone:Hsa11-digit09-11-09-R. [AB231713]			Hs.684179	646813	68.0183	26.9222	5.68718	4.65296
1.2115	up	NR_002771	chr1:64014962-64015021	DLEU2L	Homo sapiens deleted in lymphocytic leukemia 2-like (DLEU2L), non-coding RNA [NR_002771]		NR_002771	Hs.659291	79469	660.683	461.725	8.85917	8.58238
1.10578	up	NM_001165958	chr17:38060909-38060850	GSDMB	Homo sapiens gasdermin B (GSDMB), transcript variant 3, mRNA [NM_001165958]	GO:0005737	NM_001165958	Hs.306777	55876	286.746	222.234	7.68528	7.54022
1.0296	up	NM_001190979	chr12:42604410-42604351	YAF2	Homo sapiens YY1 associated factor 2 (YAF2), transcript variant 1, mRNA [NM_001190979]	GO:0005515|GO:0005737|GO:0003714|GO:0003713|GO:0008270|GO:0005654|GO:0005634|GO:0045893|GO:0045892|GO:0006351	NM_001190979	Hs.708084	10138	71.6991	59.2947	5.76239	5.72032
1.21367	up	NM_014415	chr3:101368633-101368574	ZBTB11	Homo sapiens zinc finger and BTB domain containing 11 (ZBTB11), mRNA [NM_014415]	GO:0008150|GO:0003674|GO:0006355|GO:0005654|GO:0003677|GO:0046872|GO:0006351	NM_014415	Hs.655286	27107	3547.04	2457.48	11.3452	11.0658
1.04742	up	NR_038842	chr1:37920866-37920807	LINC01137	Homo sapiens long intergenic non-protein coding RNA 1137 (LINC01137), long non-coding RNA [NR_038842]		NR_038842	Hs.380738	728431	24.8152	20.0025	4.30343	4.23659
1.03528	up	NM_016095	chr16:85711713-85711654	GINS2	Homo sapiens GINS complex subunit 2 (Psf2 homolog) (GINS2), mRNA [NM_016095]	GO:0005515|GO:0006271|GO:0005654|GO:0000278	NM_016095	Hs.433180	51659	955.967	783.423	9.3849	9.33488
1.03305	up	NM_030818	chr19:13874029-13874088	CCDC130	Homo sapiens coiled-coil domain containing 130 (CCDC130), mRNA [NM_030818]	GO:0005515|GO:0005575|GO:0009615	NM_030818	Hs.24998	81576	807.441	665.759	9.1422	9.09529
1.09582	up	NM_024597	chrX:135299676-135299617	MAP7D3	Homo sapiens MAP7 domain containing 3 (MAP7D3), transcript variant 1, mRNA [NM_024597]	GO:0008017|GO:0005813|GO:0005874|GO:0005819|GO:0000226|GO:0005634|GO:0015629|GO:0005737|GO:0046785|GO:0015631|GO:0016020|GO:0005198|GO:0005654	NM_024597	Hs.446275	79649	228.94	178.343	7.36821	7.2362
1.00284	up	NM_005385	chr3:42672047-42672701	NKTR	Homo sapiens natural killer cell triggering receptor (NKTR), mRNA [NM_005385]	GO:0000413|GO:0016018|GO:0016020|GO:0006457|GO:0003755	NM_005385	Hs.529509	4820	548.895	466.999	8.60186	8.59777
1.09913	up	NM_001003395	chr6:125584445-125584504	TPD52L1	Homo sapiens tumor protein D52-like 1 (TPD52L1), transcript variant 2, mRNA [NM_001003395]	GO:0005515|GO:0048471|GO:0005737|GO:0043281|GO:0046982|GO:0043406|GO:0000086|GO:2001235|GO:0046330|GO:0042803|GO:0042802	NM_001003395	Hs.591347	7164	3134.61	2406.55	11.1708	11.0344
1.09305	up	NM_018109	chr10:30602535-30602476	MTPAP	Homo sapiens mitochondrial poly(A) polymerase (MTPAP), mRNA [NM_018109]	GO:0005515|GO:0006378|GO:0000287|GO:0030145|GO:0005524|GO:0006351|GO:0042803|GO:0002134|GO:0042802|GO:0043231|GO:0005739|GO:0004652|GO:0071044	NM_018109	Hs.173946	55149	686.745	536.221	8.91877	8.79041
1.04594	up	NM_153371	chr13:28120442-28120383	LNX2	Homo sapiens ligand of numb-protein X 2 (LNX2), mRNA [NM_153371]	GO:0005515|GO:0051260|GO:0008270|GO:0030165	NM_153371	Hs.132359	222484	547.753	446.519	8.59737	8.53257
1.01599	up	NM_152419	chr8:43056897-43056956	HGSNAT	Homo sapiens heparan-alpha-glucosaminide N-acetyltransferase (HGSNAT), mRNA [NM_152419]	GO:0015019|GO:0016746|GO:0005975|GO:0009405|GO:0006027|GO:0007041|GO:0044281|GO:0016021|GO:0005765|GO:0051259|GO:0030203	NM_152419	Hs.600384	138050	204.695	172.669	7.21233	7.18944
1.15349	up	NM_001282192	chr14:21167969-21168028	RNASE4	Homo sapiens ribonuclease, RNase A family, 4 (RNASE4), transcript variant 4, mRNA [NM_001282192]	GO:0006379|GO:0005576|GO:0004522|GO:0003676|GO:0070062|GO:0009267	NM_001282192	Hs.283749	6038	84.6668	62.3271	6.0013	5.79528
1.02015	up	NM_002552	chr2:148691827-148691768	ORC4	Homo sapiens origin recognition complex, subunit 4 (ORC4), transcript variant 2, mRNA [NM_002552]	GO:0005515|GO:0000808|GO:0005730|GO:0005634|GO:0003688|GO:0015629|GO:0005524|GO:0006260|GO:0000082|GO:0005737|GO:0000166|GO:0006270|GO:0005654|GO:0005664|GO:0000278	NM_002552	Hs.558364	5000	57.9884	47.7411	5.46539	5.43661
1.12006	up	NM_002009	chr15:49776810-49776869	FGF7	Homo sapiens fibroblast growth factor 7 (FGF7), mRNA [NM_002009]	GO:0008286|GO:0005515|GO:0010838|GO:0008284|GO:0051549|GO:0010463|GO:0050731|GO:0031069|GO:0060665|GO:0007173|GO:0060501|GO:0051781|GO:0008201|GO:0050679|GO:0048011|GO:0005794|GO:0031532|GO:0048015|GO:0009611|GO:0005576|GO:0005104|GO:0042056|GO:0050918|GO:0007165|GO:0008544|GO:0008543|GO:0034394|GO:0045087|GO:0061033|GO:0008083|GO:0038095|GO:0060445	NM_002009	Hs.567268	2252	90.7242	68.8541	6.09795	5.93437
1.22809	up	NM_139250	chrX:153815008-153815067	CTAG1A	Homo sapiens cancer/testis antigen 1A (CTAG1A), mRNA [NM_139250]	GO:0005515|GO:0005737	NM_139250	Hs.534310	246100	29.5402	20.0253	4.53475	4.23833
1.03798	up	NM_005708	chr13:95059334-95059393	GPC6	Homo sapiens glypican 6 (GPC6), mRNA [NM_005708]	GO:0005886|GO:0007603|GO:0005796|GO:0005975|GO:0005578|GO:0006027|GO:0043395|GO:0005634|GO:0044281|GO:0031225|GO:0001523|GO:0005615|GO:0006024|GO:0016477|GO:0005887|GO:0009405|GO:0030204|GO:0030203|GO:0043202	NM_005708	Hs.444329	10082	5.86867	5	2.37857	2.32479
1.3289	up	NM_006919	chr18:61322826-61322767	SERPINB3	Homo sapiens serpin peptidase inhibitor, clade B (ovalbumin), member 3 (SERPINB3), mRNA [NM_006919]	GO:0010951|GO:0005737|GO:0004867|GO:0001618|GO:0010466|GO:0005634|GO:0009615|GO:0043086|GO:0031982|GO:0005615|GO:0070062|GO:0045861	NM_006919	Hs.227948	6317	19.1287	12.0115	3.92856	3.51833
1.04838	up	NM_016041	chr17:5377972-5377913	DERL2	Homo sapiens derlin 2 (DERL2), mRNA [NM_016041]	GO:0005515|GO:0008284|GO:0005770|GO:0005783|GO:0030307|GO:0030970|GO:0030176|GO:0030433|GO:0030968|GO:0001967|GO:0016020|GO:0005789|GO:0005769	NM_016041	Hs.286131	51009	976.147	792.871	9.42335	9.35519
1.18239	up	NM_023012	chr12:122989804-122989745	RSRC2	Homo sapiens arginine/serine-rich coiled-coil 2 (RSRC2), transcript variant 1, mRNA [NM_023012]		NM_023012	Hs.432996	65117	1871.88	1357.31	10.3968	10.1551
1.18211	up	NM_000170	chr9:6532808-6532749	GLDC	Homo sapiens glycine dehydrogenase (decarboxylating) (GLDC), mRNA [NM_000170]	GO:0005739|GO:0030170|GO:0009055|GO:0006546|GO:0016829|GO:0004375|GO:0055114	NM_000170	Hs.584238	2731	69.4637	49.0184	5.71682	5.47546
1.15895	up	NM_007114	chr3:69069159-69069100	TMF1	Homo sapiens TATA element modulatory factor 1 (TMF1), mRNA [NM_007114]	GO:0003712|GO:0005515|GO:0001675|GO:2000845|GO:0043066|GO:0006355|GO:0005794|GO:0006366|GO:0005783|GO:0007289|GO:0005634|GO:0030317|GO:0001819|GO:0003677|GO:0071407|GO:0032275|GO:0000139|GO:0061136|GO:0010629|GO:0033327|GO:0042742	NM_007114	Hs.267632	7110	184.407	134.888	7.06658	6.85376
1.19216	up	NM_022760	chr20:2819526-2819370	PCED1A	Homo sapiens PC-esterase domain containing 1A (PCED1A), transcript variant 1, mRNA [NM_022760]		NM_022760	Hs.29341	64773	192.865	136.88	7.12572	6.87215
1.0969	up	NM_006421	chr8:68110253-68110194	ARFGEF1	Homo sapiens ADP-ribosylation factor guanine nucleotide-exchange factor 1 (brefeldin A-inhibited) (ARFGEF1), mRNA [NM_006421]	GO:0005802|GO:0005515|GO:0034237|GO:0048471|GO:0034259|GO:0090303|GO:0090284|GO:0006887|GO:0015031|GO:0010256|GO:0016363|GO:0005829|GO:0005085|GO:0005086|GO:0005737|GO:0030837|GO:0007030|GO:0030532|GO:0016192|GO:0005794|GO:2000114|GO:0005730|GO:0043547|GO:0008060|GO:0000139|GO:0032012|GO:0005654|GO:0017022	NM_006421	Hs.656902	10565	577.172	447.764	8.66993	8.53651
1.53341	up	NM_032587	chr5:40843751-40843810	CARD6	Homo sapiens caspase recruitment domain family, member 6 (CARD6), mRNA [NM_032587]	GO:0006915|GO:0042981	NM_032587	Hs.200242	84674	31.423	16.7943	4.61638	3.99964
1.18674	up	XR_132607	chr16:25080025-25080084	LOC283887	PREDICTED: Homo sapiens uncharacterized LOC283887 (LOC283887), misc_RNA [XR_132607]		XR_132607	Hs.652665	283887	101.374	72.2329	6.25184	6.00483
1.06615	up		chr11:047187868-047187809							109.369	87.0366	6.35521	6.26279
1.02492	up	NM_020175	chr19:5785214-5785155	DUS3L	Homo sapiens dihydrouridine synthase 3-like (S. cerevisiae) (DUS3L), transcript variant 1, mRNA [NM_020175]	GO:0050660|GO:0017150|GO:0046872|GO:0055114	NM_020175	Hs.284297	56931	1205.49	995.939	9.7309	9.69539
1.03788	up	NM_153698	chr9:99404109-99404050	AAED1	Homo sapiens AhpC/TSA antioxidant enzyme domain containing 1 (AAED1), mRNA [NM_153698]		NM_153698	Hs.44640	195827	238.708	197.922	7.42803	7.37439
1.26012	up	NM_015163	chr14:51448600-51448541	TRIM9	Homo sapiens tripartite motif containing 9 (TRIM9), transcript variant 1, mRNA [NM_015163]	GO:0004842|GO:0016567|GO:0030054|GO:0016874|GO:0016079|GO:0030425|GO:0042803|GO:0008021|GO:0035544|GO:0005737|GO:0045955|GO:0000149|GO:0043161|GO:0008270|GO:0005856	NM_015163	Hs.654750	114088	25.3184	16.7263	4.3268	3.99324
1.00275	up	NM_001282659	chr11:11901729-11901788	USP47	Homo sapiens ubiquitin specific peptidase 47 (USP47), transcript variant 1, mRNA [NM_001282659]	GO:0005515|GO:0043066|GO:0004843|GO:0030307|GO:0042493|GO:0005634|GO:0006974|GO:0004197|GO:0005737|GO:0034644|GO:0010972|GO:0071987|GO:0061136|GO:0006284|GO:0035520|GO:0043161|GO:0043154|GO:0045892|GO:0019005	NM_001282659	Hs.577256	55031	36.2316	30.2663	4.81337	4.80941
1.01031	up	NM_138290	chr7:87459421-87459480	RUNDC3B	Homo sapiens RUN domain containing 3B (RUNDC3B), transcript variant 1, mRNA [NM_138290]		NM_138290	Hs.411488	154661	119.119	101.021	6.4761	6.4613
1.19531	up	NM_018254	chr1:211489128-211489187	RCOR3	Homo sapiens REST corepressor 3 (RCOR3), transcript variant 4, mRNA [NM_018254]	GO:0005515|GO:0006355|GO:0003682|GO:0005634|GO:0003677|GO:0006351	NM_018254	Hs.356399	55758	199.856	141.618	7.17688	6.91949
1.04218	up	NM_001316	chr20:47712950-47713009	CSE1L	Homo sapiens CSE1 chromosome segregation 1-like (yeast) (CSE1L), transcript variant 1, mRNA [NM_001316]	GO:0005515|GO:0005737|GO:0016020|GO:0008283|GO:0008536|GO:0006611|GO:0006915|GO:0005654|GO:0005634|GO:0008262|GO:0070062	NM_001316	Hs.90073	1434	8383.07	6616.4	12.6715	12.6119
1.10234	up	NM_007018	chr9:123858822-123860703	CNTRL	Homo sapiens centriolin (CNTRL), mRNA [NM_007018]	GO:0005515|GO:0005813|GO:0005737|GO:0006996|GO:0016020|GO:0000086|GO:0000278|GO:0051301|GO:0005829	NM_007018	Hs.653263	11064	179.747	138.652	7.03036	6.88979
1.04131	up	NM_003585	chr17:11929-11331	DOC2B	Homo sapiens double C2-like domains, beta (DOC2B), mRNA [NM_003585]	GO:0005544|GO:0005215|GO:0005737|GO:0008104|GO:0005886|GO:0048791|GO:0045956|GO:0031340|GO:0031201|GO:0032024|GO:0008021	NM_003585	Hs.551705	8447	46.2246	37.181	5.15475	5.09636
1.09903	up	NM_001184889	chr15:23005425-23005366	NIPA2	Homo sapiens non imprinted in Prader-Willi/Angelman syndrome 2 (NIPA2), transcript variant 5, mRNA [NM_001184889]	GO:0015693|GO:0005886|GO:0015095|GO:0016021|GO:0005769	NM_001184889	Hs.591003	81614	2066.04	1594.9	10.543	10.4068
1.014	up		chr2:92031592-92031651		ATP-binding cassette, sub-family D (ALD), member 1, pseudogene 5 [Source:HGNC Symbol;Acc:HGNC:42662] [ENST00000445663]					55.5814	46.0343	5.40803	5.38796
1.18196	up	NM_175888	chr3:40558702-40558761	ZNF620	Homo sapiens zinc finger protein 620 (ZNF620), transcript variant 1, mRNA [NM_175888]	GO:0006355|GO:0005634|GO:0003677|GO:0046872|GO:0006351	NM_175888	Hs.581541	253639	80.8425	58.0425	5.93487	5.69369
1.14621	up	NM_017570	chr8:145106261-145106202	OPLAH	Homo sapiens 5-oxoprolinase (ATP-hydrolysing) (OPLAH), mRNA [NM_017570]	GO:0006805|GO:0017168|GO:0006750|GO:0044281|GO:0005524|GO:0005829	NM_017570	Hs.305882	26873	593.077	438.275	8.70473	8.50785
1.12533	up	NM_032852	chr1:63329990-63330049	ATG4C	Homo sapiens autophagy related 4C, cysteine peptidase (ATG4C), transcript variant 1, mRNA [NM_032852]	GO:0006501|GO:0006995|GO:0000422|GO:0006914|GO:0005576|GO:0051697|GO:0005829|GO:0004197|GO:0005737|GO:0016485|GO:0006612|GO:0006508|GO:0008233|GO:0000045	NM_032852	Hs.7353	84938	240.29	182.817	7.43869	7.26834
1.08185	up	NM_021204	chr4:83381838-83381897	ENOPH1	Homo sapiens enolase-phosphatase 1 (ENOPH1), transcript variant 1, mRNA [NM_021204]	GO:0034641|GO:0000287|GO:0000096|GO:0019509|GO:0016311|GO:0006595|GO:0005634|GO:0044281|GO:0070062|GO:0043874|GO:0005829	NM_021204	Hs.18442	58478	1758.24	1378.22	10.302	10.1885
1.14117	up	NM_015358	chr21:37748528-37748587	MORC3	Homo sapiens MORC family CW-type zinc finger 3 (MORC3), mRNA [NM_015358]	GO:0018105|GO:0051457|GO:0016605|GO:0007569|GO:0050821|GO:0048147|GO:0008270|GO:0006468|GO:0005654|GO:0045111|GO:0009791	NM_015358	Hs.421150	23515	877.386	654.8	9.26716	9.07664
1.11759	up	NM_001032	chr14:50052691-50050358	RPS29	Homo sapiens ribosomal protein S29 (RPS29), transcript variant 1, mRNA [NM_001032]	GO:0010467|GO:0003735|GO:0019083|GO:0006614|GO:0019058|GO:0015935|GO:0006415|GO:0006412|GO:0006413|GO:0005829|GO:0006414|GO:0005737|GO:0000184|GO:0022627|GO:0016032|GO:0008270|GO:0044267|GO:0005925|GO:0070062	NM_001032	Hs.156367	6235	44225.8	33393.4	15.3606	15.2002
1.06432	up		chr6:111599771-111599830	lnc-KIAA1919-1	Homo sapiens cDNA: FLJ21659 fis, clone COL08743. [AK025312]			Hs.586272		313.476	253.897	7.80813	7.7182
1.16213	up	AL137458	chr2:238085757-238085816	LOC200609	Homo sapiens mRNA; cDNA DKFZp434E2221 (from clone DKFZp434E2221) [AL137458]			Hs.635880	200609	67.5345	48.4588	5.67725	5.46048
1.02125	up	NM_000358	chr5:135399343-135399402	TGFBI	Homo sapiens transforming growth factor, beta-induced, 68kDa (TGFBI), mRNA [NM_000358]	GO:0005515|GO:0005802|GO:0005886|GO:0008283|GO:0005518|GO:0050840|GO:0005578|GO:0005576|GO:0001525|GO:0005615|GO:0005604|GO:0031012|GO:0007162|GO:0005178|GO:0030198|GO:0002062|GO:0007155|GO:0007601|GO:0050896|GO:0070062	NM_000358	Hs.369397	7045	4872.16	4006.68	11.8352	11.8048
1.10654	up	NM_001271592	chr12:11325867-11325926	LOC100129361	Homo sapiens chromosome X open reading frame 69-like (LOC100129361), mRNA [NM_001271592]		NM_001271592	Hs.521817	100129361	198.502	152.844	7.16736	7.02131
1.02283	up	NM_031206	chrX:64732577-64732518	LAS1L	Homo sapiens LAS1-like (S. cerevisiae) (LAS1L), transcript variant 1, mRNA [NM_031206]	GO:0005737|GO:0016020|GO:0005815|GO:0071339|GO:0006364|GO:0005730|GO:0005654	NM_031206	Hs.522675	81887	3015.29	2471.98	11.1072	11.0746
1.15483	up	NR_002157	chr7:143997420-143997479	OR2A9P	Homo sapiens olfactory receptor, family 2, subfamily A, member 9 pseudogene (OR2A9P), non-coding RNA [NR_002157]		NR_002157	Hs.591830	441295	74.7521	54.5161	5.8192	5.61151
1.06653	up	NM_001195	chr20:17474629-17474570	BFSP1	Homo sapiens beaded filament structural protein 1, filensin (BFSP1), transcript variant 1, mRNA [NM_001195]	GO:0005882|GO:0005739|GO:0008150|GO:0005737|GO:0005212|GO:0005886|GO:0070307|GO:0005200|GO:0048469|GO:0015629	NM_001195	Hs.129702	631	224.904	180.381	7.34306	7.25013
1.04222	up	NM_199421	chr14:55516046-55516105	SOCS4	Homo sapiens suppressor of cytokine signaling 4 (SOCS4), transcript variant 1, mRNA [NM_199421]	GO:0035556|GO:0005737|GO:0016567|GO:0007175|GO:0019221|GO:0032436|GO:0004860|GO:0046426|GO:0040008	NM_199421	Hs.744302	122809	2512.91	2032.02	10.8478	10.7882
1.02969	up	NM_031962	chr17:39389473-39389532	KRTAP9-3	Homo sapiens keratin associated protein 9-3 (KRTAP9-3), mRNA [NM_031962]	GO:0045095	NM_031962	Hs.307012	83900	20.2863	16.4462	4.0083	3.96609
1.23979	up	NM_017878	chr11:63320383-63320324	HRASLS2	Homo sapiens HRAS-like suppressor 2 (HRASLS2), mRNA [NM_017878]	GO:0016042|GO:0005737|GO:0016746|GO:0016787|GO:0016021	NM_017878	Hs.272805	54979	37.4603	25.0672	4.86861	4.55851
1.08775	up	AK001173	chr15:35147853-35147794	AQR	aquarius intron-binding spliceosomal factor [Source:HGNC Symbol;Acc:HGNC:29513] [ENST00000156471]	GO:0005515|GO:0016020|GO:0000398|GO:0005654|GO:0005634|GO:0071013		Hs.510958	9716	431.619	338.514	8.25807	8.13672
1.20714	up	NM_001317	chr17:61973154-61973095	CSH1	Homo sapiens chorionic somatomammotropin hormone 1 (placental lactogen) (CSH1), mRNA [NM_001317]	GO:0005179|GO:0005576|GO:0060397|GO:0046872	NM_001317	Hs.654390	1442	96.9966	68.2369	6.19323	5.92164
1.254	up	NR_026947	chr12:7271213-7271272	C1RL-AS1	Homo sapiens C1RL antisense RNA 1 (C1RL-AS1), long non-coding RNA [NR_026947]		NR_026947	Hs.744212	283314	52.9917	35.0424	5.3368	5.01026
1.44467	up	NM_024893	chr20:24647022-24647081	SYNDIG1	Homo sapiens synapse differentiation inducing 1 (SYNDIG1), mRNA [NM_024893]	GO:0051965|GO:0030054|GO:0014069|GO:0060076|GO:0006886|GO:0042803|GO:0044297|GO:0009607|GO:0043197|GO:0005887|GO:0043198|GO:0031901|GO:0045211|GO:0035254|GO:0097091	NM_024893	Hs.124638	79953	8.88804	5	2.85553	2.32479
1.24957	up	NM_003248	chr5:79378905-79378964	THBS4	Homo sapiens thrombospondin 4 (THBS4), mRNA [NM_003248]	GO:0005515|GO:0006986|GO:0034976|GO:0048771|GO:0005783|GO:0005509|GO:0071603|GO:0050731|GO:0005576|GO:0005615|GO:0005604|GO:0031012|GO:0005178|GO:0016529|GO:0034103|GO:0001938|GO:0016525|GO:0090023|GO:0051781|GO:0048266|GO:0008083|GO:0008201|GO:0070062|GO:0051451	NM_003248	Hs.211426	7060	84.5704	57.3257	5.99948	5.67805
1.09543	up	NM_019618	chr2:113743007-113743066	IL36G	Homo sapiens interleukin 36, gamma (IL36G), transcript variant 1, mRNA [NM_019618]	GO:0032755|GO:0005149|GO:0006954|GO:0045087|GO:0019221|GO:0007267|GO:0005615|GO:0005125|GO:0045662	NM_019618	Hs.211238	56300	51.3362	39.2482	5.29896	5.16746
1.03568	up	NM_024865	chr12:7948487-7948546	NANOG	Homo sapiens Nanog homeobox (NANOG), transcript variant 1, mRNA [NM_024865]	GO:0008406|GO:0010468|GO:0008284|GO:0003700|GO:0008283|GO:0017145|GO:0001710|GO:0005634|GO:0001714|GO:0030154|GO:0009880|GO:0030514|GO:0045944|GO:0032526|GO:0035019|GO:0006355|GO:0010454|GO:0003714|GO:0005730|GO:0000122|GO:0003677|GO:0006351|GO:0045931|GO:0003682|GO:0019827|GO:0045595|GO:0005654|GO:0001158	NM_024865	Hs.635882	79923	51.4778	41.8319	5.30206	5.25149
1.10541	up	NM_032509	chr8:33358375-33358434	MAK16	Homo sapiens MAK16 homolog (S. cerevisiae) (MAK16), mRNA [NM_032509]	GO:0005730|GO:0043231	NM_032509	Hs.583805	84549	487.026	375.555	8.43324	8.28866
1.01492	up	BX537921	chr16:8743278-8743337	METTL22	methyltransferase like 22 [Source:HGNC Symbol;Acc:HGNC:28368] [ENST00000381920]	GO:0008168|GO:0005634|GO:0032259		Hs.593666	79091	109.116	91.7737	6.35208	6.33071
1.21334	up	NM_007001	chr9:99084331-99083616	SLC35D2	Homo sapiens solute carrier family 35 (UDP-GlcNAc/UDP-glucose transporter), member D2 (SLC35D2), transcript variant 1, mRNA [NM_007001]	GO:0005338|GO:0005975|GO:0008643|GO:0005575|GO:0044281|GO:0055085|GO:0006024|GO:0042339|GO:0008150|GO:0000139|GO:0018146|GO:0009405|GO:0016021|GO:0030203	NM_007001	Hs.494556	11046	155.033	108.827	6.83713	6.55815
1.00099	up	NM_015698	chrX:48970514-48970455	GPKOW	Homo sapiens G patch domain and KOW motifs (GPKOW), mRNA [NM_015698]	GO:0005515|GO:0008150|GO:0003674|GO:0005654|GO:0003676	NM_015698	Hs.503666	27238	1054.16	895.319	9.53376	9.53233
1.07555	up	NM_018931	chr5:140581576-140581635	PCDHB11	Homo sapiens protocadherin beta 11 (PCDHB11), mRNA [NM_018931]	GO:0016339|GO:0005887|GO:0005509|GO:0007268|GO:0016021|GO:0007155|GO:0007416|GO:0007156|GO:0007399	NM_018931	Hs.283084	56125	318.801	255.448	7.83257	7.7275
1.03373	up	NM_001951	chr8:86126199-86126258	E2F5	Homo sapiens E2F transcription factor 5, p130-binding (E2F5), transcript variant 1, mRNA [NM_001951]	GO:0005515|GO:0010467|GO:0005667|GO:0003700|GO:0006367|GO:0005730|GO:0005634|GO:0003677|GO:0006351|GO:0005737|GO:0045944|GO:0030030|GO:0051726|GO:0009887|GO:0005654|GO:0007179|GO:0000278|GO:0008134	NM_001951	Hs.445758	1875	268.082	222.437	7.5889	7.54103
1.10163	up	NM_001076678	chr19:21580050-21587970	ZNF493	Homo sapiens zinc finger protein 493 (ZNF493), transcript variant 3, mRNA [NM_001076678]	GO:0006355|GO:0003700|GO:0005634|GO:0003677|GO:0046872|GO:0006351	NM_001076678	Hs.656558	284443	296.1	230.877	7.72931	7.58967
1.09967	up	NM_001243750	chr11:67395469-67395410	NUDT8	Homo sapiens nudix (nucleoside diphosphate linked moiety X)-type motif 8 (NUDT8), transcript variant 1, mRNA [NM_001243750]	GO:0005739|GO:0016787|GO:0008152|GO:0046872	NM_001243750	Hs.433329	254552	2229.95	1731.76	10.6656	10.5285
1.05792	up	NM_014062	chr16:69776266-69776207	NOB1	Homo sapiens NIN1/RPN12 binding protein 1 homolog (S. cerevisiae) (NOB1), transcript variant 1, mRNA [NM_014062]	GO:0005634|GO:0007601|GO:0046872	NM_014062	Hs.271695	28987	271.124	219.829	7.60486	7.52362
1.15719	up	NM_000320	chr4:17488089-17488030	QDPR	Homo sapiens quinoid dihydropteridine reductase (QDPR), mRNA [NM_000320]	GO:0043005|GO:0006520|GO:0006559|GO:0010288|GO:0051066|GO:0006729|GO:0009055|GO:0070404|GO:0044281|GO:0010044|GO:0070402|GO:0035690|GO:0042803|GO:0005829|GO:0001889|GO:0005739|GO:0034641|GO:0005737|GO:0033762|GO:0004155|GO:0070062|GO:0055114	NM_000320	Hs.75438	5860	127.291	93.5111	6.56544	6.35482
1.13474	up	NM_206836	chr6:4116182-4116123	ECI2	Homo sapiens enoyl-CoA delta isomerase 2 (ECI2), transcript variant 2, mRNA [NM_206836]	GO:0005739|GO:0016020|GO:0005782|GO:0004165|GO:0008152|GO:0005102|GO:0005654|GO:0000062|GO:0043231|GO:0009062	NM_206836	Hs.15250	10455	4419.77	3313.37	11.6892	11.5068
1.20703	up	NR_002773	chr17:41020904-41020963	AOC4P	Homo sapiens amine oxidase, copper containing 4, pseudogene (AOC4P), non-coding RNA [NR_002773]		NR_002773	Hs.367781	90586	50.9742	35.281	5.29146	5.01999
1.04835	up	NM_000618	chr12:102796325-102796266	IGF1	Homo sapiens insulin-like growth factor 1 (somatomedin C) (IGF1), transcript variant 4, mRNA [NM_000618]	GO:0010468|GO:0005515|GO:0033160|GO:0009408|GO:0005159|GO:0005158|GO:0046579|GO:0030879|GO:0005615|GO:0030104|GO:0046326|GO:0045445|GO:0045821|GO:0014834|GO:0045740|GO:0030168|GO:0045840|GO:0014068|GO:0014904|GO:0030166|GO:0001501|GO:0007517|GO:0005178|GO:0005179|GO:0043388|GO:0010001|GO:0045893|GO:0044267|GO:0008083|GO:0035630|GO:0008284|GO:0008285|GO:0005886|GO:0032878|GO:0006928|GO:0021940|GO:…	NM_000618	Hs.160562	3479	23.1714	18.5819	4.20024	4.13212
1.01823	up	BC033261	chrX:71361153-71361212	NHSL2	NHS-like 2 [Source:HGNC Symbol;Acc:HGNC:33737] [ENST00000373677]			Hs.397836	340527	45.5401	37.5605	5.13537	5.10931
1.17812	up	D13084	chr7:142231697-142231638		T cell receptor beta variable 10-1(gene/pseudogene) [Source:HGNC Symbol;Acc:HGNC:12177] [ENST00000390364]			Hs.547739		17.569	12.4823	3.81054	3.57406
1.0518	up	NM_006325	chr12:131360738-131360797	RAN	Homo sapiens RAN, member RAS oncogene family (RAN), transcript variant 1, mRNA [NM_006325]	GO:0005515|GO:0010467|GO:0030036|GO:0007264|GO:0019058|GO:0003924|GO:0007286|GO:0005634|GO:0050681|GO:0044281|GO:0006606|GO:0032092|GO:0005829|GO:0005737|GO:0005643|GO:0034629|GO:0006611|GO:0016032|GO:0007052|GO:0000785|GO:0070062|GO:0042470|GO:0019904|GO:0003713|GO:0006259|GO:0005525|GO:0006184|GO:0007165|GO:0007067|GO:0016020|GO:0003682|GO:0005654|GO:0055037|GO:0045893|GO:0019003|GO:0030521|GO:…	NM_006325	Hs.10842	5901	41608.5	33133	15.2659	15.193
1.08369	up	NR_026906	chr17:43723534-43723593	CRHR1-IT1	Homo sapiens CRHR1 intronic transcript 1 (non-protein coding) (CRHR1-IT1), transcript variant 2, long non-coding RNA [NR_026906]	GO:0005576	NR_026906	Hs.128813	147081	321.094	255.147	7.84212	7.72616
1.01385	up	NM_000131	chr13:113773878-113773937	F7	Homo sapiens coagulation factor VII (serum prothrombin conversion accelerator) (F7), transcript variant 1, mRNA [NM_000131]	GO:0005515|GO:0051897|GO:0043627|GO:0005886|GO:0004252|GO:0031100|GO:0005615|GO:0050927|GO:0001948|GO:0006508|GO:0010641|GO:0060416|GO:0030335|GO:0005796|GO:0005509|GO:0005102|GO:0005576|GO:0031982|GO:0002690|GO:0017187|GO:0007596|GO:0030194|GO:0007598|GO:0005788|GO:0007623|GO:0008236|GO:0032571|GO:0044267|GO:0043687	NM_000131	Hs.36989	2155	134.344	114.081	6.64127	6.62143
1.18556	up	NM_004457	chr2:223807495-223807554	ACSL3	Homo sapiens acyl-CoA synthetase long-chain family member 3 (ACSL3), transcript variant 1, mRNA [NM_004457]	GO:0005811|GO:0014070|GO:0048471|GO:0001676|GO:0005794|GO:0019901|GO:0051047|GO:0005783|GO:0007584|GO:0042998|GO:0019904|GO:0005741|GO:0034379|GO:0005524|GO:2001247|GO:0004467|GO:0016020|GO:0007420|GO:0005789|GO:0006633|GO:0016021|GO:0044539|GO:0005778	NM_004457	Hs.655772	2181	1140.1	821.514	9.65159	9.40602
1.07482	up	NM_000038	chr5:112180822-112180881	APC	Homo sapiens adenomatous polyposis coli (APC), transcript variant 3, mRNA [NM_000038]	GO:0005515|GO:0008017|GO:0009798|GO:0060041|GO:0051171|GO:0008013|GO:0030877|GO:0048538|GO:0031122|GO:0035371|GO:0007409|GO:0070830|GO:0051010|GO:0031274|GO:0051781|GO:0001942|GO:0005813|GO:0033077|GO:0045296|GO:0030335|GO:0045295|GO:0019901|GO:0000281|GO:0030027|GO:0045785|GO:0000776|GO:0005654|GO:0005923|GO:0060770|GO:0007094|GO:0005881|GO:0051276|GO:0045732|GO:0008285|GO:0005886|GO:0042483|GO:…	NM_000038	Hs.158932	324	90.8133	71.7379	6.0988	5.9947
1.25369	up	NM_024941	chr5:64961513-64961572	TRAPPC13	Homo sapiens trafficking protein particle complex 13 (TRAPPC13), transcript variant 2, mRNA [NM_024941]	GO:0005515	NM_024941	Hs.591760	80006	464.959	317.529	8.36833	8.04215
1.02886	up	NM_016144	chr5:115628532-115628591	COMMD10	Homo sapiens COMM domain containing 10 (COMMD10), mRNA [NM_016144]	GO:0005515	NM_016144	Hs.483136	51397	1050.77	866.142	9.5291	9.48805
1.21065	up	NM_001858	chr6:70909326-70909385	COL19A1	Homo sapiens collagen, type XIX, alpha 1 (COL19A1), mRNA [NM_001858]	GO:0005581|GO:0005578|GO:0005576|GO:0030154|GO:0001501|GO:0016337|GO:0022617|GO:0007519|GO:0030198|GO:0030574|GO:0005788|GO:0030674|GO:0007155|GO:0005201	NM_001858	Hs.444842	1310	48.1788	33.3444	5.21726	4.94148
1.07526	up	NM_021184	chr6:31626656-31626597	C6orf47	Homo sapiens chromosome 6 open reading frame 47 (C6orf47), mRNA [NM_021184]	GO:0005737	NM_021184	Hs.247323	57827	284.071	227.523	7.67248	7.5678
1.00107	up	NM_003686	chr1:242048717-242048776	EXO1	Homo sapiens exonuclease 1 (EXO1), transcript variant 3, mRNA [NM_003686]	GO:0005515|GO:0051321|GO:0035312|GO:0008409|GO:0090305|GO:0045190|GO:0051908|GO:0005634|GO:0006310|GO:0016446|GO:0003677|GO:0046872|GO:0004527|GO:0006281|GO:0045145|GO:0004523|GO:0043566|GO:0048256|GO:0005654|GO:0006298|GO:0000737|GO:0000738|GO:0002455	NM_003686	Hs.498248	9156	1123.69	948.339	9.62951	9.62797
1.08122	up	NM_054024	chr14:39716981-39717040	MIA2	Homo sapiens melanoma inhibitory activity 2 (MIA2), mRNA [NM_054024]	GO:0042632|GO:0070328|GO:0005576|GO:0070971	NM_054024	Hs.287694	117153	14.1907	11.0145	3.51531	3.40265
1.032	up	NM_018138	chr3:186264732-186264673	TBCCD1	Homo sapiens TBCC domain containing 1 (TBCCD1), transcript variant 2, mRNA [NM_018138]	GO:0030334|GO:0000902|GO:0005737|GO:0051661|GO:0008360|GO:0007010|GO:0031616|GO:0003779|GO:0051684	NM_018138	Hs.518469	55171	52.4785	42.7515	5.32683	5.28139
1.08341	up	Z18843	chr14:106963066-106963007		immunoglobulin heavy variable 1-45 [Source:HGNC Symbol;Acc:HGNC:5553] [ENST00000390621]			Hs.449024		14.6554	11.3195	3.55914	3.44357
1.06011	up	NM_001008491	chr2:242282456-242283173	SEPT2	Homo sapiens septin 2 (SEPT2), transcript variant 1, mRNA [NM_001008491]	GO:0005515|GO:0060170|GO:0048471|GO:0045202|GO:0005634|GO:0015629|GO:0032154|GO:0031175|GO:0007224|GO:0032880|GO:0005737|GO:0000145|GO:0035869|GO:0030234|GO:0005938|GO:0070062|GO:0005819|GO:0005730|GO:0030496|GO:0002036|GO:0005525|GO:0042384|GO:0007067|GO:0032947|GO:0050790|GO:0000777|GO:0005654|GO:0051301	NM_001008491	Hs.721234	4735	413.469	333.335	8.1978	8.11358
1.05788	up	NM_005168	chr2:151325166-151325107	RND3	Homo sapiens Rho family GTPase 3 (RND3), transcript variant 2, mRNA [NM_005168]	GO:0005515|GO:0030036|GO:0000139|GO:0007264|GO:0008152|GO:0003924|GO:0007155|GO:0005525|GO:0005925|GO:0070062	NM_005168	Hs.6838	390	1522.09	1216.96	10.0712	9.99
1.04352	up	NM_022826	chr2:160623821-160623880	MARCH7	Homo sapiens membrane-associated ring finger (C3HC4) 7, E3 ubiquitin protein ligase (MARCH7), transcript variant 2, mRNA [NM_022826]	GO:0016567|GO:0016874|GO:0008270	NM_022826	Hs.529272	64844	843.072	686.539	9.20439	9.14293
1.03435	up	NR_040254	chr21:24733607-24733548	D21S2088E	Homo sapiens D21S2088E (D21S2088E), long non-coding RNA [NR_040254]		NR_040254	Hs.145622	266917	330.701	273.691	7.87794	7.82923
1.04341	up	AK054872	chr7:99752106-99752047	C7orf43	chromosome 7 open reading frame 43 [Source:HGNC Symbol;Acc:HGNC:25604] [ENST00000448720]			Hs.533139	55262	673.428	549.622	8.88844	8.82713
1.01381	up	NM_001025366	chr6:43753511-43753570	VEGFA	Homo sapiens vascular endothelial growth factor A (VEGFA), transcript variant 1, mRNA [NM_001025366]	GO:0005515|GO:0008360|GO:0038033|GO:0005615|GO:0038084|GO:0030335|GO:0009986|GO:0030168|GO:0000122|GO:0005161|GO:0042056|GO:0005125|GO:0001701|GO:0031077|GO:0002575|GO:0010595|GO:0038091|GO:0040007|GO:0005172|GO:0008083|GO:0030949|GO:0035924|GO:0008284|GO:0035767|GO:0030324|GO:0002042|GO:0003169|GO:0032147|GO:0033138|GO:0001541|GO:0005737|GO:0031334|GO:0030855|GO:0030225|GO:0031093|GO:0030224|GO:…	NM_001025366	Hs.73793	7422	518.881	437.117	8.52363	8.50385
1.05232	up	NM_006432	chr14:74946813-74946754	NPC2	Homo sapiens Niemann-Pick disease, type C2 (NPC2), mRNA [NM_006432]	GO:0042632|GO:0005515|GO:0033344|GO:0005783|GO:0019747|GO:0030301|GO:0009615|GO:0005764|GO:0015914|GO:0015485|GO:0046836|GO:0019899|GO:0032367|GO:0070062|GO:0008203|GO:0032366	NM_006432	Hs.433222	10577	2257.55	1821.14	10.6831	10.6095
1.13449	up	NM_014007	chr9:129597442-129597501	ZBTB43	Homo sapiens zinc finger and BTB domain containing 43 (ZBTB43), transcript variant 1, mRNA [NM_014007]	GO:0006355|GO:0005634|GO:0003677|GO:0046872|GO:0006351	NM_014007	Hs.355581	23099	4095.49	3060.79	11.5626	11.3806
1.07274	up	NM_020654	chr3:101043356-101043297	SENP7	Homo sapiens SUMO1/sentrin specific peptidase 7 (SENP7), transcript variant 1, mRNA [NM_020654]	GO:0005622|GO:0005515|GO:0006508|GO:0005634|GO:0008234	NM_020654	Hs.529551	57337	1041.28	826.078	9.51608	9.41478
1.01853	up	NM_015114	chr12:133311069-133311010	ANKLE2	Homo sapiens ankyrin repeat and LEM domain containing 2 (ANKLE2), mRNA [NM_015114]	GO:0005515|GO:0007084|GO:0008601|GO:0035307|GO:0030176|GO:0042326|GO:0007067|GO:0050790|GO:0016020|GO:0005789|GO:0000278|GO:0051721|GO:0051301	NM_015114	Hs.654628	23141	177.868	149.627	7.01611	6.98963
1.11713	up	NM_001195215	chr1:197479387-197479328	DENND1B	Homo sapiens DENN/MADD domain containing 1B (DENND1B), transcript variant 3, mRNA [NM_001195215]	GO:0017112|GO:0030136|GO:0032851|GO:0015031|GO:0005829	NM_001195215	Hs.745032	163486	478.458	366.24	8.40927	8.24947
1.2446	up		chr12:090104098-090104039							17.0394	11.4295	3.77089	3.45521
1.03103	up	NM_001040058	chr4:88903920-88903979	SPP1	Homo sapiens secreted phosphoprotein 1 (SPP1), transcript variant 1, mRNA [NM_001040058]	GO:0005515|GO:0048471|GO:0007566|GO:0010811|GO:0030593|GO:0050840|GO:0045177|GO:0033280|GO:0005576|GO:0042995|GO:0048545|GO:0005125|GO:0005615|GO:0031214|GO:0001649|GO:0048685|GO:0046697|GO:0006954|GO:0022617|GO:0045780|GO:0030198|GO:0007155|GO:0070062	NM_001040058	Hs.313	6696	48.1599	39.3916	5.2169	5.17282
1.04183	up	NM_138284	chr13:21296978-21297037	IL17D	Homo sapiens interleukin 17D (IL17D), mRNA [NM_138284]	GO:0006954|GO:0005615|GO:0005125	NM_138284	Hs.655142	53342	111.716	91.5153	6.38629	6.32716
1.05046	up	NM_176818	chr12:120894917-120894976	GATC	Homo sapiens glutamyl-tRNA(Gln) amidotransferase, subunit C (GATC), transcript variant 1, mRNA [NM_176818]	GO:0005739|GO:0032543|GO:0050567|GO:0070681|GO:0030956|GO:0006450|GO:0005524	NM_176818	Hs.706889	283459	323.373	264.576	7.85143	7.78041
1.03302	up	NM_014249	chr15:72110325-72110384	NR2E3	Homo sapiens nuclear receptor subfamily 2, group E, member 3 (NR2E3), transcript variant 2, mRNA [NM_014249]	GO:0005515|GO:0010467|GO:0005667|GO:0008285|GO:0006367|GO:0060041|GO:0006366|GO:0003707|GO:0005634|GO:0000122|GO:0045872|GO:0043565|GO:0007165|GO:0045944|GO:0043401|GO:0005654|GO:0008270|GO:0004879|GO:0007602|GO:0042462|GO:0030522|GO:0007601	NM_014249	Hs.187354	10002	63.1579	51.8146	5.58768	5.54081
1.12966	up	AK310078	chrX:23802269-23802328	SAT1	spermidine/spermine N1-acetyltransferase 1 [Source:HGNC Symbol;Acc:HGNC:10540] [ENST00000379253]	GO:0005515|GO:0001525|GO:0032918|GO:0044281|GO:0005829|GO:0005622|GO:0034641|GO:0006596|GO:0019809|GO:0042127|GO:0006595|GO:0004145|GO:0009447		Hs.28491	6303	25.0331	18.6329	4.31219	4.13631
1.10523	up	NM_015288	chr5:133918544-133918603	JADE2	Homo sapiens jade family PHD finger 2 (JADE2), transcript variant 3, mRNA [NM_015288]	GO:0043981|GO:0043983|GO:0043982|GO:0043966|GO:0043984|GO:0000123|GO:0008270|GO:0005654|GO:0060395|GO:0070062	NM_015288	Hs.732155	23338	114.678	87.9051	6.42079	6.27644
1.0032	up	NM_000304	chr17:15133267-15133208	PMP22	Homo sapiens peripheral myelin protein 22 (PMP22), transcript variant 1, mRNA [NM_000304]	GO:0005515|GO:0008219|GO:0008285|GO:0005886|GO:0043218|GO:0007422|GO:0032060|GO:0010977|GO:0007268|GO:0016021|GO:0005923|GO:0032288	NM_000304	Hs.372031	5376	446.556	379.056	8.30628	8.30167
1.07234	up	NM_001101389	chr11:113651148-113651207	CLDN25	Homo sapiens claudin 25 (CLDN25), mRNA [NM_001101389]	GO:0005886|GO:0005198|GO:0016021|GO:0005923	NM_001101389	Hs.705360	644672	41.6839	32.7282	5.01483	4.91406
1.63768	up	NM_138813	chr19:1782142-1782083	ATP8B3	Homo sapiens ATPase, aminophospholipid transporter, class I, type 8B, member 3 (ATP8B3), transcript variant 1, mRNA [NM_138813]	GO:0005794|GO:0000287|GO:0005886|GO:0005783|GO:0008152|GO:0004012|GO:0007030|GO:0016021|GO:0007339|GO:0005524|GO:0002080|GO:0045332	NM_138813	Hs.306212	148229	45.1022	22.5558	5.12108	4.40942
1.17561	up	XR_428457	chr9:42435117-42435176	LOC102724462	PREDICTED: Homo sapiens uncharacterized LOC102724462 (LOC102724462), ncRNA [XR_428457]		XR_428457		102724462	33.4123	23.4283	4.69976	4.46635
2.73925	up									26.4823	7.84916	4.38856	2.93479
1.06885	up	NM_001160246	chr17:5324688-5324747	RPAIN	Homo sapiens RPA interacting protein (RPAIN), transcript variant 4, mRNA [NM_001160246]	GO:0006261|GO:0005737|GO:0006281|GO:0016605|GO:0005730|GO:0006310|GO:0005634|GO:0006606|GO:0032403|GO:0009411|GO:0046872	NM_001160246	Hs.462086	84268	528.832	420.413	8.54735	8.45129
1.02078	up	NM_207310	chr2:130897033-130896974	CCDC74B	Homo sapiens coiled-coil domain containing 74B (CCDC74B), transcript variant 1, mRNA [NM_207310]		NM_207310	Hs.29383	91409	500.175	417.149	8.46842	8.43875
1.20262	up	NM_130794	chr20:23431212-23431153	CST11	Homo sapiens cystatin 11 (CST11), transcript variant 1, mRNA [NM_130794]	GO:0010951|GO:0005737|GO:0004869|GO:0005634|GO:0042742	NM_130794	Hs.128100	140880	38.6391	26.7397	4.91053	4.64436
1.05278	up	NM_017656	chr19:9759781-9759722	ZNF562	Homo sapiens zinc finger protein 562 (ZNF562), transcript variant 3, mRNA [NM_017656]	GO:0006355|GO:0005634|GO:0003677|GO:0046872|GO:0006351	NM_017656	Hs.371107	54811	1276.15	1027.79	9.8128	9.73859
1.08381	up	NM_014650	chr19:52536848-52536789	ZNF432	Homo sapiens zinc finger protein 432 (ZNF432), mRNA [NM_014650]	GO:0006355|GO:0003700|GO:0005634|GO:0003677|GO:0046872|GO:0006351	NM_014650	Hs.655934	9668	200.251	157.908	7.18073	7.06462
1.10723	up	NM_012432	chr1:150937122-150937181	SETDB1	Homo sapiens SET domain, bifurcated 1 (SETDB1), transcript variant 2, mRNA [NM_012432]	GO:0005515|GO:0000790|GO:0005886|GO:0001833|GO:0006325|GO:0005634|GO:0000122|GO:0003677|GO:0006351|GO:0043231|GO:0018024|GO:0060348|GO:0005737|GO:0036124|GO:0005654|GO:0008270	NM_012432	Hs.643565	9869	1656.79	1268.35	10.2064	10.0594
1.10835	up	NM_152992	chr7:76254917-76254858	POMZP3	Homo sapiens POM121 and ZP3 fusion (POMZP3), transcript variant 2, mRNA [NM_152992]	GO:0008150|GO:0003674|GO:0005575	NM_152992	Hs.488877	22932	303.375	234.875	7.76141	7.613
1.12984	up		chr22:38015991-38016050	GGA1	golgi-associated, gamma adaptin ear containing, ARF binding protein 1 [Source:HGNC Symbol;Acc:HGNC:17842] [ENST00000491295]	GO:0005515|GO:0003674|GO:0045732|GO:0030131|GO:0005794|GO:0016020|GO:0005654|GO:0016192|GO:0006886|GO:0010008|GO:0043231			26088	14.4311	10.7254	3.54126	3.36514
1.05958	up	BC044633	chr7:107600010-107599951	LAMB1	Homo sapiens laminin, beta 1, mRNA (cDNA clone IMAGE:4889995), containing frame-shift errors. [BC044633]	GO:0048471|GO:0035987|GO:0005615|GO:0031175|GO:0022617|GO:0007411|GO:0030198|GO:0043208|GO:0042476|GO:0034446|GO:0007155|GO:0070062|GO:0050679|GO:0030335|GO:0007566|GO:0005606|GO:0005607|GO:0005576|GO:0021812|GO:0005604|GO:0031012|GO:0007162|GO:0043259|GO:0005178|GO:0043257|GO:0005198|GO:0019899|GO:0005201		Hs.650585	3912	18.3603	14.4463	3.87106	3.78757
1.06255	up	NM_182505	chr9:74526696-74526752	C9orf85	Homo sapiens chromosome 9 open reading frame 85 (C9orf85), mRNA [NM_182505]		NM_182505	Hs.534190	138241	120.462	96.9862	6.49145	6.40392
1.00981	up	NM_002668	chrX:49029760-49029819	PLP2	Homo sapiens proteolipid protein 2 (colonic epithelium-enriched) (PLP2), mRNA [NM_002668]	GO:0005515|GO:0005886|GO:0005783|GO:0015075|GO:0019221|GO:0019956|GO:0034220|GO:0006935|GO:0016020|GO:0005789|GO:0016021|GO:0006811|GO:0070062	NM_002668	Hs.77422	5355	310.827	264.718	7.79519	7.7811
1.00486	up	NM_003897	chr6:30711635-30711576	IER3	Homo sapiens immediate early response 3 (IER3), mRNA [NM_003897]	GO:0005515|GO:0007095|GO:0043066|GO:0045732|GO:0008630|GO:2001020|GO:0006915|GO:0005634|GO:0009653|GO:0006282|GO:0050728|GO:0001562|GO:2000377|GO:0016021|GO:0045820|GO:0046822|GO:0003085	NM_003897	Hs.76095	8870	189.497	161.689	7.10224	7.09525
1.21773	up	NM_018439	chr18:22033169-22033228	IMPACT	Homo sapiens impact RWD domain protein (IMPACT), mRNA [NM_018439]	GO:0008150|GO:0003674|GO:0005737|GO:0006446|GO:0001933|GO:0005575	NM_018439	Hs.515317	55364	173.292	120.588	6.98242	6.69822
1.04528	up	NM_015646	chr12:69054183-69054242	RAP1B	Homo sapiens RAP1B, member of RAS oncogene family (RAP1B), transcript variant 1, mRNA [NM_015646]	GO:0005515|GO:0005886|GO:0008283|GO:0030033|GO:0003924|GO:0032403|GO:0005829|GO:0005622|GO:0005911|GO:0061028|GO:0070374|GO:0070062|GO:0005811|GO:2000301|GO:0032486|GO:2000114|GO:0030168|GO:0005525|GO:0006184|GO:0016020|GO:0045955|GO:0007596|GO:0045121|GO:0019003|GO:0071320	NM_015646	Hs.369920	5908	7278	5669.25	12.4358	12.3719
1.07366	up	NM_000899	chr12:88886712-88886653	KITLG	Homo sapiens KIT ligand (KITLG), transcript variant b, mRNA [NM_000899]	GO:0005515|GO:0033026|GO:0005886|GO:0008283|GO:0001755|GO:0050731|GO:0046579|GO:0005615|GO:0035234|GO:0005737|GO:0007173|GO:0043406|GO:0045636|GO:0007155|GO:0005856|GO:0035162|GO:0048011|GO:0048015|GO:0045740|GO:0005576|GO:0005125|GO:0097192|GO:0007165|GO:0008543|GO:0045087|GO:0002763|GO:0016021|GO:0008083|GO:0070668|GO:0005173|GO:0008584|GO:0038095	NM_000899	Hs.1048	4254	2477.48	1953.72	10.8292	10.7267
1.58572	up	NM_172250	chr4:146579784-146579843	MMAA	Homo sapiens methylmalonic aciduria (cobalamin deficiency) cblA type (MMAA), mRNA [NM_172250]	GO:0009236|GO:0009235|GO:0006635|GO:0016787|GO:0006766|GO:0005759|GO:0019626|GO:0006767|GO:0044281|GO:0005525|GO:0044255	NM_172250	Hs.452864	166785	34.9912	18.1829	4.76627	4.10113
1.07681	up	AK055411	chr18:75900753-75900812		Homo sapiens cDNA FLJ30849 fis, clone FEBRA2002882. [AK055411]			Hs.531297		406.645	322.517	8.17182	8.06506
1.11936	up	XM_005263166	chr4:119631543-119631602	METTL14	methyltransferase like 14 [Source:HGNC Symbol;Acc:HGNC:29330] [ENST00000388822]	GO:0061157|GO:0019827|GO:0003723|GO:0080009|GO:0005654|GO:0005634|GO:0016422	XM_005263166	Hs.657806	57721	609.757	461.49	8.74446	8.58178
1.02508	up	NM_001207008	chr6:168291553-168291612	MLLT4	Homo sapiens myeloid/lymphoid or mixed-lineage leukemia (trithorax homolog, Drosophila); translocated to, 4 (MLLT4), transcript variant 1, mRNA [NM_001207008]	GO:0005515|GO:0030054|GO:0005886|GO:0034329|GO:0007267|GO:0045177|GO:0032854|GO:0008022|GO:0045216|GO:0005829|GO:0007165|GO:0005737|GO:0005913|GO:0005911|GO:0005654|GO:0007155|GO:0050839|GO:0017016|GO:0034332	NM_001207008	Hs.614974	4301	78.0671	64.5431	5.88044	5.8447
1.26421	up	XR_424816	chr17:35218995-35218936	LOC102723456	PREDICTED: Homo sapiens uncharacterized LOC102723456 (LOC102723456), ncRNA [XR_424816]		XR_424816		102723456	75.7704	50.1147	5.8399	5.50166
1.20433	up	NM_001011663	chr10:105063057-105062998	PCGF6	Homo sapiens polycomb group ring finger 6 (PCGF6), transcript variant 1, mRNA [NM_001011663]	GO:0035102|GO:0031519|GO:0005515|GO:0003700|GO:0000977|GO:0008270|GO:0005634|GO:0000122|GO:0045892|GO:0003677|GO:0001227|GO:0006351	NM_001011663	Hs.335808	84108	580.134	407.816	8.67565	8.40742
1.18147	up	NM_152373	chr1:41007295-41007354	ZNF684	Homo sapiens zinc finger protein 684 (ZNF684), mRNA [NM_152373]	GO:0006355|GO:0005634|GO:0003677|GO:0046872|GO:0006351	NM_152373	Hs.524767	127396	161.484	116.748	6.89181	6.65123
1.00402	up	NM_003286	chr20:39742734-39742793	TOP1	Homo sapiens topoisomerase (DNA) I (TOP1), mRNA [NM_003286]	GO:0005515|GO:0003917|GO:0003918|GO:0042493|GO:0005730|GO:0005634|GO:0012501|GO:0000228|GO:0003677|GO:0032922|GO:0006260|GO:0016310|GO:0007059|GO:0040016|GO:0000932|GO:0003682|GO:0043204|GO:0016032|GO:0007623|GO:0006338|GO:0005654|GO:0031298|GO:0001046|GO:0006265	NM_003286	Hs.472737	7150	119.679	102.169	6.48076	6.47498
1.0683	up	NM_001253790	chr16:4845788-4845847	SMIM22	Homo sapiens small integral membrane protein 22 (SMIM22), transcript variant 1, mRNA [NM_001253790]	GO:0016021	NM_001253790	Hs.390599	440335	1248.51	992.77	9.78592	9.6906
1.10834	up	NM_012341	chr10:1063404-1063463	GTPBP4	Homo sapiens GTP binding protein 4 (GTPBP4), mRNA [NM_012341]	GO:0005515|GO:0048471|GO:0031965|GO:0030336|GO:0022408|GO:0033342|GO:0005794|GO:0008285|GO:0042254|GO:0050821|GO:0003924|GO:0005730|GO:0005634|GO:0000079|GO:0005525|GO:0001649|GO:0005737|GO:0016020|GO:0008152|GO:0031397|GO:0008156	NM_012341	Hs.215766	23560	5498.97	4166.61	12.0166	11.8682
1.04303	up	NM_170589	chr15:40917525-40917584	CASC5	Homo sapiens cancer susceptibility candidate 5 (CASC5), transcript variant 1, mRNA [NM_170589]	GO:0005515|GO:0001675|GO:0001669|GO:0034501|GO:0006334|GO:0005634|GO:0005829|GO:0034080|GO:0005737|GO:0007067|GO:0010923|GO:0071173|GO:0000777|GO:0005654|GO:0000278|GO:0008608|GO:0070062|GO:0051301	NM_170589	Hs.181855	57082	472.159	385.595	8.38793	8.32715
1.00677	up	NR_040082	chr15:26260736-26260795	LOC100128714	Homo sapiens uncharacterized LOC100128714 (LOC100128714), long non-coding RNA [NR_040082]		NR_040082	Hs.587854	100128714	127.335	108.605	6.56591	6.55617
1.09488	up	NM_003468	chr2:208627844-208627785	FZD5	Homo sapiens frizzled class receptor 5 (FZD5), mRNA [NM_003468]	GO:0005515|GO:0017147|GO:0048471|GO:2000810|GO:0008285|GO:0005886|GO:0060715|GO:0090263|GO:0060670|GO:0044332|GO:0031076|GO:0000578|GO:0045944|GO:0030182|GO:0060716|GO:0060718|GO:0048469|GO:0043507|GO:0008595|GO:0071219|GO:0060070|GO:0031625|GO:0032729|GO:0042813|GO:0033077|GO:0009986|GO:0019901|GO:0004930|GO:0060561|GO:0001525|GO:0031077|GO:0007186|GO:0000139|GO:0031901|GO:0016021|GO:0005923|GO:…	NM_003468	Hs.17631	7855	228.664	178.258	7.366	7.23523
1.02966	up	NR_003287	chrUn_gl000220:117900-117959	RNA28S5	Homo sapiens RNA, 28S ribosomal 5 (RNA28S5), ribosomal RNA [NR_003287]		NR_003287		100008589	358.183	297.146	7.99202	7.94986
1.01481	up	AK000041	chr14:95930166-95930107		Homo sapiens cDNA FLJ20034 fis, clone COL00195. [AK000041]			Hs.675410		114.122	96.0436	6.41244	6.39123
1.45232	up		chr9:113550154-113550213		Q5VZW9_HUMAN (Q5VZW9) Muscle, skeletal, receptor tyrosine kinase, complete [THC2660930]					526.959	309.675	8.54234	8.00398
1.02525	up	NM_032581	chr7:22983499-22983440	FAM126A	Homo sapiens family with sequence similarity 126, member A (FAM126A), mRNA [NM_032581]	GO:0008150|GO:0007165|GO:0005737|GO:0005886|GO:0004871	NM_032581	Hs.85603	84668	224.118	187.512	7.33822	7.30224
1.01115	up	NM_025222	chr3:52289613-52289554	WDR82	Homo sapiens WD repeat domain 82 (WDR82), mRNA [NM_025222]	GO:0005515|GO:0035097|GO:0048188|GO:0003682|GO:0072357|GO:0042800|GO:0000785|GO:0051568	NM_025222	Hs.194110	80335	516.714	436.309	8.51726	8.50126
1.06678	up	NM_007030	chr5:660037-659978	TPPP	Homo sapiens tubulin polymerization promoting protein (TPPP), mRNA [NM_007030]	GO:0008017|GO:0005515|GO:0048471|GO:0046785|GO:0005737|GO:0031334|GO:0015631|GO:0032273|GO:0001578|GO:0005874|GO:0005634	NM_007030	Hs.481466	11076	199.719	160.412	7.17631	7.08305
1.04512	up	NM_006512	chr11:18254043-18253984	SAA4	Homo sapiens serum amyloid A4, constitutive (SAA4), mRNA [NM_006512]	GO:0034364|GO:0005576|GO:0006953|GO:0070062	NM_006512	Hs.1955	6291	15.1472	12.2744	3.60995	3.54628
1.06517	up	NR_024032	chr9:118650653-118650594	LINC00474	Homo sapiens long intergenic non-protein coding RNA 474 (LINC00474), long non-coding RNA [NR_024032]	GO:0008150|GO:0003674|GO:0005575	NR_024032	Hs.23367	58483	13.5026	10.5723	3.44008	3.349
1.01905	up	NM_017880	chr2:70377259-70377200	C2orf42	Homo sapiens chromosome 2 open reading frame 42 (C2orf42), mRNA [NM_017880]	GO:0031965|GO:0005654|GO:0005634	NM_017880	Hs.720049	54980	380.062	318.623	8.07385	8.04663
1.04864	up	NM_020690	chr5:139928822-139928881	ANKHD1-EIF4EBP3	Homo sapiens ANKHD1-EIF4EBP3 readthrough (ANKHD1-EIF4EBP3), mRNA [NM_020690]		NM_020690	Hs.594084	404734	226.068	184.929	7.35094	7.28243
1.15988	up	NR_023383	chr7:76635087-76641250	DTX2P1-UPK3BP1-PMS2P11	Homo sapiens DTX2P1-UPK3BP1-PMS2P11 readthrough transcribed pseudogene (DTX2P1-UPK3BP1-PMS2P11), non-coding RNA [NR_023383]		NR_023383	Hs.675888	441263	607.872	444.714	8.74019	8.52621
1.05411	up	NM_207325	chr19:32974173-32974232	DPY19L3	Homo sapiens dpy-19-like 3 (C. elegans) (DPY19L3), transcript variant 1, mRNA [NM_207325]	GO:0000030|GO:0018406|GO:0005637|GO:0016021	NM_207325	Hs.194392	147991	37.2556	29.7273	4.85884	4.78282
1.02626	up	NM_005448	chrX:50659411-50659470	BMP15	Homo sapiens bone morphogenetic protein 15 (BMP15), mRNA [NM_005448]	GO:0010862|GO:0042981|GO:0007292|GO:0030509|GO:0060395|GO:0005125|GO:0005160|GO:0005615|GO:0060016|GO:0001541|GO:0005737|GO:0043408|GO:0048468|GO:0045893|GO:0008083	NM_005448	Hs.532692	9210	58.5877	47.9286	5.4799	5.4425
1.02161	up	NM_003932	chr22:41220550-41220523	ST13	Homo sapiens suppression of tumorigenicity 13 (colon carcinoma) (Hsp70 interacting protein) (ST13), transcript variant 1, mRNA [NM_003932]	GO:0005515|GO:0032564|GO:0019904|GO:0051087|GO:0061084|GO:0032403|GO:0005829|GO:0042802|GO:0043234|GO:0005737|GO:0070389|GO:0006457|GO:0030544|GO:0051260|GO:0051082|GO:0030674|GO:0070062	NM_003932	Hs.712713	6767	5315.14	4350.58	11.9673	11.9365
1.05031	up	NM_016589	chr3:119242693-119242752	TIMMDC1	Homo sapiens translocase of inner mitochondrial membrane domain containing 1 (TIMMDC1), mRNA [NM_016589]	GO:0005739|GO:0031966|GO:0005654|GO:0016021	NM_016589	Hs.477287	51300	1569.27	1259.45	10.1169	10.0461
1.08588	up	NM_178120	chr2:172953991-172954050	DLX1	Homo sapiens distal-less homeobox 1 (DLX1), transcript variant 1, mRNA [NM_178120]	GO:0045746|GO:0021544|GO:0048706|GO:0005634|GO:0009954|GO:0000122|GO:0043565|GO:0021766|GO:0043524|GO:0003682|GO:0048715|GO:0042475|GO:0021893|GO:0021882	NM_178120	Hs.407015	1745	157.133	123.655	6.85575	6.73689
1.02615	up	NM_005357	chr19:42905725-42905666	LIPE	Homo sapiens lipase, hormone-sensitive (LIPE), mRNA [NM_005357]	GO:0046340|GO:0005515|GO:0005811|GO:0004806|GO:0019901|GO:0044281|GO:0005829|GO:0016042|GO:0005901|GO:0042758|GO:0006468|GO:0019433|GO:0033878|GO:0008203	NM_005357	Hs.656980	3991	685.808	570.995	8.91568	8.87844
1.05412	up	NM_017573	chr19:1481487-1481428	PCSK4	Homo sapiens proprotein convertase subtilisin/kexin type 4 (PCSK4), mRNA [NM_017573]	GO:0004252|GO:0006508|GO:0016021|GO:0007340|GO:0007339|GO:0048240|GO:0002080	NM_017573	Hs.46884	54760	230.164	187.035	7.37575	7.29971
1.00667	up	XR_241982	chr6:16763019-16763078	LOC101928433	PREDICTED: Homo sapiens uncharacterized LOC101928433 (LOC101928433), ncRNA [XR_241982]		XR_241982	Hs.408455	101928433	60.9647	51.3837	5.54081	5.53121
1.02965	up	NM_012425	chr10:16633585-16633526	RSU1	Homo sapiens Ras suppressor protein 1 (RSU1), transcript variant 1, mRNA [NM_012425]	GO:0043547|GO:0005515|GO:0007165|GO:2000179|GO:0034329|GO:0010810|GO:0010811|GO:0007265|GO:0005925|GO:0070062|GO:0005829	NM_012425	Hs.524161	6251	65.0527	53.6441	5.63026	5.5881
1.03872	up	NM_001040057	chr7:92190661-92190602	FAM133B	Homo sapiens family with sequence similarity 133, member B (FAM133B), transcript variant 2, mRNA [NM_001040057]		NM_001040057	Hs.489105	257415	1372.25	1109.84	9.91025	9.85544
1.00888	up	NM_003012	chr8:41120220-41120161	SFRP1	Homo sapiens secreted frizzled-related protein 1 (SFRP1), mRNA [NM_003012]	GO:0005515|GO:0001657|GO:0014070|GO:0017147|GO:0030308|GO:0033689|GO:0030307|GO:0050732|GO:0050680|GO:0010564|GO:0005615|GO:0032855|GO:0042802|GO:0005109|GO:0005622|GO:0014034|GO:0006508|GO:0046676|GO:0050679|GO:0030336|GO:0009986|GO:0004930|GO:0001843|GO:0048546|GO:0001649|GO:0045600|GO:0045893|GO:0045892|GO:0001954|GO:0045578|GO:0008284|GO:0008285|GO:0005886|GO:0048147|GO:0030178|GO:0030177|GO:…	NM_003012	Hs.213424	6422	233.133	198.988	7.39454	7.38179
1.01805	up	NR_024591	chr22:22974270-22974211	POM121L1P	Homo sapiens POM121 transmembrane nucleoporin-like 1, pseudogene (POM121L1P), non-coding RNA [NR_024591]		NR_024591	Hs.367764	25812	45.067	37.1303	5.1202	5.0944
1.06551	up	NM_133629	chr17:33427686-33427627	RAD51D	Homo sapiens RAD51 paralog D (RAD51D), transcript variant 4, mRNA [NM_133629]	GO:0000400|GO:0005515|GO:0000781|GO:0005813|GO:0043015|GO:0005657|GO:0005634|GO:0003677|GO:0005524|GO:0005737|GO:0006281|GO:0000723|GO:0003697|GO:0000724|GO:0042148|GO:0033063|GO:0008094|GO:0007131	NM_133629	Hs.631757	5892	109.448	87.2085	6.3565	6.26495
1.03491	up	NM_001024675	chr20:32256272-32256331	ACTL10	Homo sapiens actin-like 10 (ACTL10), mRNA [NM_001024675]		NM_001024675	Hs.592151	170487	180.594	149.451	7.03819	6.98869
1.01964	up	NM_005400	chr2:46414736-46414795	PRKCE	Homo sapiens protein kinase C, epsilon (PRKCE), mRNA [NM_005400]	GO:0005515|GO:0050730|GO:2000650|GO:0010763|GO:0007173|GO:0018105|GO:0030838|GO:0032024|GO:0005856|GO:0043123|GO:0031663|GO:0035641|GO:0051209|GO:0005794|GO:0032467|GO:0030168|GO:0043278|GO:0032230|GO:0007049|GO:0035276|GO:0008543|GO:0045087|GO:0030546|GO:0004697|GO:0008047|GO:0019899|GO:0035669|GO:0038096|GO:0051301|GO:0050996|GO:0048471|GO:0004699|GO:0005886|GO:0005783|GO:0090303|GO:0010811|GO:…	NM_005400	Hs.580351	5581	441.935	369.097	8.29019	8.26213
1.07343	up	NR_034118	chr22:42520497-42520556	NDUFA6-AS1	Homo sapiens NDUFA6 antisense RNA 1 (head to head) (NDUFA6-AS1), long non-coding RNA [NR_034118]		NR_034118	Hs.709677	100132273	175.083	138.867	6.99477	6.89253
1.61131	up	NR_121188	chr9:74943-75002	PGM5P3-AS1	Homo sapiens PGM5P3 antisense RNA 1 (PGM5P3-AS1), transcript variant 1, long non-coding RNA [NR_121188]		NR_121188	Hs.552819	101929127	33.2328	16.8368	4.69269	4.00446
1.10554	up	NM_003262	chr3:169715114-169715173	SEC62	Homo sapiens SEC62 homolog (S. cerevisiae) (SEC62), mRNA [NM_003262]	GO:0005791|GO:0016235|GO:0016020|GO:0005783|GO:0008565|GO:0006613|GO:0005789|GO:0006620|GO:0004872|GO:0045111|GO:0016021	NM_003262	Hs.744859	7095	32.402	24.2092	4.65676	4.51201
1.28586	up		chr9:045352861-045352802							54.0462	34.9263	5.36797	5.00524
1.47002	up	NM_080869	chr20:43752838-43752779	WFDC12	Homo sapiens WAP four-disulfide core domain 12 (WFDC12), mRNA [NM_080869]	GO:0010951|GO:0004867|GO:0005576|GO:0042742	NM_080869	Hs.352180	128488	35.7298	20.022	4.79389	4.23806
1.15069	up	AB306076	chr14:22409565-22409624		T cell receptor alpha variable 9-2 [Source:HGNC Symbol;Acc:HGNC:12154] [ENST00000390441]			Hs.494972		23.8096	17.2616	4.23932	4.03682
1.0786	up	NM_078476	chr6:26469772-26469831	BTN2A1	Homo sapiens butyrophilin, subfamily 2, member A1 (BTN2A1), transcript variant 2, mRNA [NM_078476]	GO:0006629|GO:0003674|GO:0005887|GO:0070062	NM_078476	Hs.159028	11120	1428.74	1118.67	9.97639	9.86722
1.03683	up	NM_024624	chr2:17851726-17847762	SMC6	Homo sapiens structural maintenance of chromosomes 6 (SMC6), transcript variant 2, mRNA [NM_024624]	GO:0005622|GO:0005515|GO:0000781|GO:0000724|GO:0030915|GO:0016605|GO:0000722|GO:0005730|GO:0005654|GO:0005634|GO:0005524|GO:0090398	NM_024624	Hs.526728	79677	1133.1	925.292	9.64042	9.58823
1.12286	up	NM_014290	chr9:100258236-100258295	TDRD7	Homo sapiens tudor domain containing 7 (TDRD7), transcript variant 1, mRNA [NM_014290]	GO:0005515|GO:0070306|GO:0007283|GO:0003729|GO:0007281|GO:0033391|GO:0005737|GO:0010608|GO:0047485|GO:0002089|GO:0005759|GO:0035770|GO:0043186	NM_014290	Hs.193842	23424	655.942	498.344	8.85009	8.68291
1.07447	up	NM_145041	chr17:41370687-41370746	TMEM106A	Homo sapiens transmembrane protein 106A (TMEM106A), transcript variant 2, mRNA [NM_145041]	GO:0008150|GO:0003674|GO:0016021|GO:0070062	NM_145041	Hs.536474	113277	57.5071	44.8203	5.45316	5.34954
1.37497	up		chr3:143346956-143347015		Q8TDQ3_HUMAN (Q8TDQ3) Ubiquitin-like protein SB72, partial (97%) [THC2773189]					17.0819	10.3169	3.77501	3.31561
1.0873	up	NM_148894	chr4:13612618-13612559	BOD1L1	Homo sapiens biorientation of chromosomes in cell division 1-like 1 (BOD1L1), mRNA [NM_148894]	GO:0005654|GO:0003677	NM_148894	Hs.744935	259282	468.335	367.741	8.3773	8.25655
1.09093	up	NM_015295	chr18:2673319-2674029	SMCHD1	Homo sapiens structural maintenance of chromosomes flexible hinge domain containing 1 (SMCHD1), mRNA [NM_015295]	GO:0001740|GO:0051276|GO:0060821|GO:0005524	NM_015295	Hs.8118	23347	428.083	334.859	8.24476	8.1192
1.00307	up	NM_017654	chr7:92729841-92729782	SAMD9	Homo sapiens sterile alpha motif domain containing 9 (SAMD9), transcript variant 1, mRNA [NM_017654]	GO:0005515|GO:0005737|GO:0043231	NM_017654	Hs.65641	54809	61.15	51.7886	5.54457	5.54014
1.07271	up	NM_003914	chr13:37014154-37014213	CCNA1	Homo sapiens cyclin A1 (CCNA1), transcript variant 1, mRNA [NM_003914]	GO:0005515|GO:0019901|GO:0010389|GO:0000079|GO:0007283|GO:0005829|GO:0000082|GO:0007067|GO:0000083|GO:0000086|GO:0015630|GO:0005654|GO:0000278|GO:0007141|GO:0051301	NM_003914	Hs.417050	8900	75.0613	59.4054	5.82446	5.72319
1.08985	up	NM_001178000	chr2:209170109-209170168	PIKFYVE	Homo sapiens phosphoinositide kinase, FYVE finger containing (PIKFYVE), transcript variant 4, mRNA [NM_001178000]	GO:0005515|GO:0048471|GO:0034504|GO:0043813|GO:0044281|GO:0046872|GO:0005829|GO:0035556|GO:0005911|GO:0042147|GO:0000285|GO:0006661|GO:0036092|GO:0031410|GO:0005524|GO:0006898|GO:0016308|GO:0032288|GO:0046854|GO:0000139|GO:0031901|GO:0031902|GO:0045121|GO:0006644|GO:0044267|GO:0010008	NM_001178000	Hs.744997	200576	30.6399	23.3412	4.58517	4.46104
1.11939	up	NM_025054	chr8:67542631-67542572	VCPIP1	Homo sapiens valosin containing protein (p97)/p47 complex interacting protein 1 (VCPIP1), mRNA [NM_025054]	GO:0071108|GO:0007067|GO:0005737|GO:0016567|GO:0004843|GO:0005795|GO:0005783|GO:0016320|GO:0006508|GO:0090168|GO:0035871	NM_025054	Hs.632066	80124	307.85	235.972	7.78145	7.61874
1.06206	up	NM_000534	chr2:190732610-190738235	PMS1	Homo sapiens PMS1 postmeiotic segregation increased 1 (S. cerevisiae) (PMS1), transcript variant 1, mRNA [NM_000534]	GO:0032389|GO:0030983|GO:0003697|GO:0042493|GO:0005634|GO:0006298|GO:0016887|GO:0005524|GO:0003677	NM_000534	Hs.111749	5378	630.602	506.793	8.79372	8.70685
1.10923	up	XR_430504	chrX:3810701-3810642	LOC729162			XR_430504	Hs.657302	729162	255986	224878	17.933	17.7834
1.08781	up	NR_003367	chr8:129113404-129113463	PVT1	Homo sapiens Pvt1 oncogene (non-protein coding) (PVT1), long non-coding RNA [NR_003367]		NR_003367	Hs.133107	5820	901.771	706.541	9.30588	9.18445
1.07527	up	NM_000410	chr6:26094484-26094543	HFE	Homo sapiens hemochromatosis (HFE), transcript variant 1, mRNA [NM_000410]	GO:0005515|GO:0002474|GO:0048471|GO:0007565|GO:0005886|GO:0042612|GO:0045178|GO:0005102|GO:0010106|GO:0045177|GO:0031410|GO:0060586|GO:0003823|GO:0006879|GO:0006955|GO:0006461|GO:0019882|GO:0005887|GO:0001916|GO:0042605|GO:0042446|GO:0055037|GO:0005769	NM_000410	Hs.233325	3077	85.184	67.4628	6.01155	5.90685
1.13379	up	NM_053024	chr3:149683394-149683335	PFN2	Homo sapiens profilin 2 (PFN2), transcript variant 1, mRNA [NM_053024]	GO:0005515|GO:0030036|GO:2000300|GO:0005546|GO:0032781|GO:0003785|GO:1900028|GO:0005737|GO:0033138|GO:0030838|GO:0043195|GO:0032233|GO:0051496|GO:0030837|GO:0005856|GO:0070062|GO:0000774|GO:0010633	NM_053024	Hs.91747	5217	547.426	409.517	8.5959	8.41474
1.07914	up	NM_032424	chr11:105879100-105879041	MSANTD4	Homo sapiens Myb/SANT-like DNA-binding domain containing 4 with coiled-coils (MSANTD4), mRNA [NM_032424]	GO:0005634	NM_032424	Hs.266782	84437	263.517	209.677	7.56762	7.45774
1.0398	up	NM_032027	chr1:62166666-62166607	TM2D1	Homo sapiens TM2 domain containing 1 (TM2D1), mRNA [NM_032027]	GO:0001540|GO:0007186|GO:0005887|GO:0004930|GO:0005654|GO:0097190	NM_032027	Hs.656790	83941	407.183	334.828	8.17539	8.11909
1.19419	up	NM_014802	chr12:22601833-22601774	C2CD5	Homo sapiens C2 calcium-dependent domain containing 5 (C2CD5), transcript variant 6, mRNA [NM_014802]	GO:0032869|GO:0005815|GO:0005886|GO:0005509|GO:0090314|GO:0031340|GO:0032587|GO:0038028|GO:0072659|GO:0006906|GO:0065002|GO:0010828|GO:0005544|GO:2001275|GO:0005737|GO:0005938|GO:0030659	NM_014802	Hs.271014	9847	1816.4	1297.57	10.35	10.094
1.00483	up	NM_001297565	chr1:46782387-46782446	UQCRH	Homo sapiens ubiquinol-cytochrome c reductase hinge protein (UQCRH), transcript variant 2, mRNA [NM_001297565]	GO:0022904|GO:0009060|GO:0005739|GO:0005746|GO:0008121|GO:0006122|GO:0005743|GO:0044281|GO:0044237|GO:0055114|GO:0006119	NM_001297565	Hs.481571	7388	42976.7	36030.7	15.3206	15.3136
1.01363	up	NR_023389	chr9:98637536-98637477	LINC00476	Homo sapiens long intergenic non-protein coding RNA 476 (LINC00476), transcript variant 2, long non-coding RNA [NR_023389]		NR_023389	Hs.494549	100128782	154.344	130.413	6.83082	6.81129
1.02899	up	NM_080833	chr20:60987695-60986009	RBBP8NL	Homo sapiens RBBP8 N-terminal like (RBBP8NL), mRNA [NM_080833]	GO:0005615	NM_080833	Hs.180374	140893	306.112	256.851	7.77557	7.73434
1.18505	up	NM_014953	chr13:73330377-73330318	DIS3	Homo sapiens DIS3 exosome endoribonuclease and 3'-5' exoribonuclease (DIS3), transcript variant 1, mRNA [NM_014953]	GO:0005515|GO:0016075|GO:0010467|GO:0090305|GO:0003723|GO:0006364|GO:0005730|GO:0043928|GO:0071034|GO:0000178|GO:0005829|GO:0043547|GO:0005085|GO:0004519|GO:0016020|GO:0000175|GO:0000176|GO:0005654|GO:0000288	NM_014953	Hs.744104	22894	27.1753	19.1523	4.42342	4.17848
1.18262	up	NM_003838	chr1:74671138-74671197	FPGT	Homo sapiens fucose-1-phosphate guanylyltransferase (FPGT), transcript variant 1, mRNA [NM_003838]	GO:0005737|GO:0047341|GO:0006004|GO:0005525|GO:0003824	NM_003838	Hs.480085	8790	503.083	362.859	8.47939	8.2374
2.17553	up	NM_003868	chrX:76711799-76711858	FGF16	Homo sapiens fibroblast growth factor 16 (FGF16), mRNA [NM_003868]	GO:0008286|GO:0048011|GO:0048015|GO:0007267|GO:0005104|GO:0005576|GO:2000546|GO:0005615|GO:0070349|GO:0009266|GO:0007165|GO:0043405|GO:0007173|GO:0008543|GO:0045087|GO:0001936|GO:0008152|GO:0009887|GO:0008083|GO:0038095	NM_003868	Hs.666364	8823	59.2819	22.0985	5.49789	4.37652
1.05151	up	NM_021069	chr4:186515040-186510881	SORBS2	Homo sapiens sorbin and SH3 domain containing 2 (SORBS2), transcript variant 2, mRNA [NM_021069]	GO:0005515|GO:0048471|GO:0030018|GO:0005886|GO:0019904|GO:0005634|GO:0015629|GO:0046872|GO:0008150|GO:0016477|GO:0005200|GO:0007015|GO:0007155|GO:0008307|GO:0008093	NM_021069	Hs.655143	8470	18.5377	14.6888	3.88402	3.81157
1.048	up	NM_001004311	chr2:71012699-71012640	FIGLA	Homo sapiens folliculogenesis specific basic helix-loop-helix (FIGLA), mRNA [NM_001004311]	GO:0043565|GO:0005667|GO:0006355|GO:0046983|GO:0007275|GO:0005634|GO:0048599|GO:0006351|GO:0008134	NM_001004311	Hs.407636	344018	18.5744	14.7732	3.8863	3.81866
1.0884	up	NM_006059	chr9:133914335-133914394	LAMC3	Homo sapiens laminin, gamma 3 (LAMC3), mRNA [NM_006059]	GO:0000904|GO:0060041|GO:0016020|GO:0030198|GO:0014002|GO:0005198|GO:0005578|GO:0005576|GO:0007155|GO:0007601|GO:0005604	NM_006059	Hs.201805	10319	16.8181	13.0221	3.75508	3.63286
1.21673	up	NM_212550	chr19:45683104-45683163	BLOC1S3	Homo sapiens biogenesis of lysosomal organelles complex-1, subunit 3 (BLOC1S3), mRNA [NM_212550]	GO:0005515|GO:0030133|GO:0048490|GO:0042493|GO:0001654|GO:0032438|GO:0006892|GO:0030168|GO:0031175|GO:0032402|GO:0005829|GO:0032816|GO:0003674|GO:0031083|GO:0033299|GO:0043473|GO:0035646|GO:0061024|GO:0060155|GO:0008089	NM_212550	Hs.103902	388552	29.3896	20.1408	4.52801	4.245
1.08264	up	NM_019088	chr19:39876843-39876784	PAF1	Homo sapiens Paf1, RNA polymerase II associated factor, homolog (S. cerevisiae) (PAF1), transcript variant 1, mRNA [NM_019088]	GO:0005515|GO:0006378|GO:0033523|GO:0000993|GO:0000122|GO:0001711|GO:0006351|GO:0071222|GO:0045638|GO:0045944|GO:0003682|GO:0019827|GO:0032968|GO:0016593|GO:0016055|GO:0010390|GO:0031442	NM_019088	Hs.466714	54623	862.803	677.103	9.23654	9.12198
1.22679	up	NR_026979	chr15:69863175-69863234	LOC145837	Homo sapiens uncharacterized LOC145837 (LOC145837), long non-coding RNA [NR_026979]		NR_026979	Hs.410126	145837	29.483	20.0072	4.53183	4.23694
1.09586	up	NM_004622	chr2:122522998-122523057	TSN	Homo sapiens translin (TSN), transcript variant 1, mRNA [NM_004622]	GO:0043565|GO:0005515|GO:0010467|GO:0005737|GO:0003697|GO:0006310|GO:0005634|GO:0004521|GO:0003729|GO:0032403|GO:0003677|GO:0005829	NM_004622	Hs.75066	7247	1164.68	903.738	9.68191	9.54985
1.16546	up	NM_152644	chr10:124609990-124608947	FAM24B	Homo sapiens family with sequence similarity 24, member B (FAM24B), transcript variant 1, mRNA [NM_152644]	GO:0005576	NM_152644	Hs.114648	196792	127.15	92.6423	6.56364	6.34274
1.10245	up	NM_020039	chr12:50477278-50477337	ASIC1	Homo sapiens acid sensing (proton gated) ion channel 1 (ASIC1), transcript variant 1, mRNA [NM_020039]	GO:0005515|GO:0005886|GO:0050915|GO:0055085|GO:0071467|GO:0070207|GO:0007165|GO:0015280|GO:0034220|GO:0005887|GO:0006810|GO:0006816|GO:0035725|GO:0006814|GO:0009268	NM_020039	Hs.274361	41	316.956	248.053	7.82652	7.68581
1.0288	up	NM_207660	chr14:89041174-89042219	ZC3H14	Homo sapiens zinc finger CCCH-type containing 14 (ZC3H14), transcript variant 2, mRNA [NM_207660]	GO:0005515|GO:0005737|GO:0016607|GO:0005730|GO:0005654|GO:0005634|GO:0046872	NM_207660	Hs.686171	79882	406.612	337.115	8.17147	8.13051
1.03862	up	NM_033171	chr21:41033636-41033695	B3GALT5	Homo sapiens UDP-Gal:betaGlcNAc beta 1,3-galactosyltransferase, polypeptide 5 (B3GALT5), transcript variant 3, mRNA [NM_033171]	GO:0005794|GO:0000139|GO:0008499|GO:0005783|GO:0006486|GO:0016021	NM_033171	Hs.733638	10317	16.0322	13.0319	3.68837	3.6337
1.16144	up	NM_004249	chr4:13369441-13369382	RAB28	Homo sapiens RAB28, member RAS oncogene family (RAB28), transcript variant 2, mRNA [NM_004249]	GO:0005737|GO:0005886|GO:0007264|GO:0035253|GO:0008152|GO:0003924|GO:0019003|GO:0005525|GO:0036064	NM_004249	Hs.656060	9364	757.11	553.645	9.05417	8.83826
1.2172	up	NM_024770	chr2:172180571-172180512	METTL8	Homo sapiens methyltransferase like 8 (METTL8), mRNA [NM_024770]	GO:0005737|GO:0008168|GO:0005634|GO:0032259	NM_024770	Hs.135146	79828	416.38	291.579	8.20532	7.92175
2.34192	up	NM_004925	chr9:33441824-33441765	AQP3	Homo sapiens aquaporin 3 (Gill blood group) (AQP3), mRNA [NM_004925]	GO:0005215|GO:0005886|GO:0034219|GO:0009992|GO:0033280|GO:0002684|GO:0070295|GO:0016323|GO:0045616|GO:0005737|GO:0034220|GO:0005911|GO:0015250|GO:0015793|GO:0006810|GO:0042476|GO:0015204|GO:0006833|GO:0015254|GO:0032526|GO:0007588|GO:0055085|GO:0003091|GO:0051592|GO:0005887|GO:0016021|GO:0071918	NM_004925	Hs.234642	360	5698.32	2097.2	12.0661	10.8384
1.25127	up	NM_018584	chr1:20809460-20809401	CAMK2N1	Homo sapiens calcium/calmodulin-dependent protein kinase II inhibitor 1 (CAMK2N1), mRNA [NM_018584]	GO:0030054|GO:0019901|GO:0045211|GO:0043025|GO:0008427|GO:0014069|GO:0006469|GO:0030425	NM_018584	Hs.731383	55450	952.706	647.18	9.37893	9.05553
1.08538	up	NM_004270	chr5:156565858-156565799	MED7	Homo sapiens mediator complex subunit 7 (MED7), transcript variant 2, mRNA [NM_004270]	GO:0005515|GO:0005667|GO:0010467|GO:0031965|GO:0001104|GO:0006367|GO:0006357|GO:0003713|GO:0005634|GO:0005739|GO:0016592|GO:0019827|GO:0005654	NM_004270	Hs.744244	9443	964.121	751.772	9.40005	9.28186
1.03132	up	NR_036476	chr12:56229970-56230029	TMEM198B	Homo sapiens transmembrane protein 198B, pseudogene (TMEM198B), transcript variant 1, non-coding RNA [NR_036476]		NR_036476	Hs.731828	440104	723.373	600.679	8.99375	8.94925
1.04431	up		chr2:143704873-143704932		Q9BVW3_HUMAN (Q9BVW3) Kynureninase (L-kynurenine hydrolase), isoform b, partial (40%) [THC2613185]					7.57087	6.13737	2.63596	2.57341
1.87646	up	NM_020246	chr7:100460331-100460390	SLC12A9	Homo sapiens solute carrier family 12, member 9 (SLC12A9), transcript variant 1, mRNA [NM_020246]	GO:0006821|GO:0005886|GO:0015377|GO:0016021|GO:0070062	NM_020246	Hs.521087	56996	54.5416	23.5374	5.38085	4.47284
1.08627	up	NM_003766	chr17:40962879-40962820	BECN1	Homo sapiens beclin 1, autophagy related (BECN1), mRNA [NM_003766]	GO:0005802|GO:0005515|GO:0008285|GO:0005634|GO:0032258|GO:0030425|GO:0000910|GO:0051607|GO:0045324|GO:0048666|GO:0016032|GO:0071275|GO:0033197|GO:0000045|GO:0016239|GO:0006995|GO:0001666|GO:0043066|GO:0042493|GO:0000407|GO:0050435|GO:0045335|GO:0050790|GO:0006968|GO:0071364|GO:0016023|GO:0034271|GO:0007040|GO:0010508|GO:0019898|GO:0034272	NM_003766	Hs.716464	8678	1655.31	1289.91	10.2052	10.0858
1.11695	up	NM_001673	chr7:97481520-97481461	ASNS	Homo sapiens asparagine synthetase (glutamine-hydrolyzing) (ASNS), transcript variant 2, mRNA [NM_001673]	GO:0070981|GO:0031427|GO:0044281|GO:0032870|GO:0042803|GO:0030968|GO:0005829|GO:0034641|GO:0004066|GO:0009416|GO:0042149|GO:0006529|GO:0043200|GO:0032354|GO:0043066|GO:0048037|GO:0009636|GO:0008652|GO:0005524|GO:0009612|GO:0001889|GO:0045931|GO:0006987|GO:0044267|GO:0006541	NM_001673	Hs.489207	440	5045.48	3809.88	11.8835	11.7239
1.02847	up	NM_198540	chr19:41931342-41931283	B3GNT8	Homo sapiens UDP-GlcNAc:betaGal beta-1,3-N-acetylglucosaminyltransferase 8 (B3GNT8), mRNA [NM_198540]	GO:0006493|GO:0000139|GO:0030311|GO:0016262|GO:0016266|GO:0016021|GO:0044267|GO:0008378|GO:0070062|GO:0043687	NM_198540	Hs.441681	374907	426.005	352.921	8.23638	8.19588
1.07207	up	NM_138785	chr6:149901799-149901858	GINM1	Homo sapiens glycoprotein integral membrane 1 (GINM1), mRNA [NM_138785]	GO:0016021|GO:0070062	NM_138785	Hs.438872	116254	809.057	641.348	9.14502	9.04463
1.07673	up	AB002446	chr5:114504690-114504749	LOC728254	Homo sapiens mRNA, clone: sF2, from chromosome 5q21-q22. [AB002446]			Hs.519514	728254	1995.81	1568.25	10.4888	10.3821
1.14229	up	NM_194247	chr2:178080329-178080388	HNRNPA3	Homo sapiens heterogeneous nuclear ribonucleoprotein A3 (HNRNPA3), mRNA [NM_194247]	GO:0008380|GO:0005515|GO:0010467|GO:0000166|GO:0000398|GO:0030529|GO:0003723|GO:0005654|GO:0005634|GO:0071013	NM_194247	Hs.516539	220988	420.304	314.208	8.21806	8.02613
1.06347	up	AK024653	chr3:128219146-128219205	GATA2-AS1	Homo sapiens cDNA: FLJ21000 fis, clone CAE03359. [AK024653]			Hs.586109	101927167	890.776	712.507	9.2887	9.19993
1.01933	up	BC014228	chr12:51517952-51517893	LOC494150	Homo sapiens prohibitin pseudogene, mRNA (cDNA clone IMAGE:4547239). [BC014228]			Hs.662179	494150	164712	148299	17.2147	17.1871
1.02458	up	XM_005273526	chr8:23432812-23432871	SLC25A37	solute carrier family 25 (mitochondrial iron transporter), member 37 [Source:HGNC Symbol;Acc:HGNC:29786] [ENST00000519973]	GO:0048250|GO:0005743|GO:0005381|GO:0044281|GO:0016021|GO:0055072|GO:0034755	XM_005273526	Hs.596025	51312	954.076	788.642	9.38088	9.34585
1.05522	up	NM_020855	chr19:22849435-22849494	ZNF492	Homo sapiens zinc finger protein 492 (ZNF492), mRNA [NM_020855]	GO:0006355|GO:0005634|GO:0003677|GO:0046872|GO:0006351	NM_020855	Hs.232108	57615	261.763	213.069	7.55747	7.47992
1.02245	up	NM_003638	chr10:15561364-15561305	ITGA8	Homo sapiens integrin, alpha 8 (ITGA8), transcript variant 1, mRNA [NM_003638]	GO:0001656|GO:0005886|GO:0005783|GO:0046872|GO:0045184|GO:0016337|GO:0030198|GO:0048745|GO:0034446|GO:0043204|GO:0007613|GO:0048333|GO:0030511|GO:0008305|GO:0042472|GO:0009986|GO:2000721|GO:0001822|GO:0014069|GO:0045177|GO:0034678|GO:0007160|GO:0032591|GO:0007420|GO:0007229|GO:0030030|GO:0005925	NM_003638	Hs.171311	8516	14.6027	12.0422	3.55307	3.52105
1.03669	up	KC839989	chr6:170107576-170107517	PHF10	PHD finger protein 10 [Source:HGNC Symbol;Acc:HGNC:18250] [ENST00000612128]	GO:0006355|GO:0008270|GO:0071564|GO:0006351|GO:0007399		Hs.435933	55274	227.061	187.837	7.357	7.30501
1.00995	up	NM_138798	chr2:99787060-99787001	MITD1	Homo sapiens MIT, microtubule interacting and transport, domain containing 1 (MITD1), mRNA [NM_138798]	GO:0005515|GO:0032091|GO:0000281|GO:0019904|GO:0030496|GO:0042803|GO:0043231|GO:0000920|GO:0071985|GO:0031902|GO:0035091|GO:0019898|GO:0070062	NM_138798	Hs.14222	129531	806.106	678.982	9.14032	9.12604
1.24565	up	NM_001040694	chr11:61919742-61919801	INCENP	Homo sapiens inner centromere protein antigens 135/155kDa (INCENP), transcript variant 1, mRNA [NM_001040694]	GO:0005515|GO:0010369|GO:0005874|GO:0005819|GO:0030496|GO:0000801|GO:0000800|GO:0005829|GO:0043234|GO:0000910|GO:0007067|GO:0005721|GO:0007059|GO:0000777|GO:0000776|GO:0000278|GO:0000775	NM_001040694	Hs.142179	3619	661.317	449.918	8.86129	8.54439
1.02776	up	NM_001146702	chrX:53253984-53253925	KDM5C	Homo sapiens lysine (K)-specific demethylase 5C (KDM5C), transcript variant 2, mRNA [NM_001146702]	GO:0034720|GO:0032453|GO:0016706|GO:0006325|GO:0008270|GO:0005654|GO:0005634|GO:0048511|GO:0045892|GO:0003677|GO:0006351|GO:0055114	NM_001146702	Hs.631768	8242	21.7869	17.709	4.10874	4.06923
1.06703	up	NM_020466	chr6:90342022-90341963	LYRM2	Homo sapiens LYR motif containing 2 (LYRM2), transcript variant 1, mRNA [NM_020466]	GO:0005739	NM_020466	Hs.177275	57226	139.056	111.703	6.6864	6.5928
1.0565	up	NM_004604	chr16:31051321-31051380	STX4	Homo sapiens syntaxin 4 (STX4), transcript variant 3, mRNA [NM_004604]	GO:0005802|GO:0005515|GO:0035493|GO:0048471|GO:0008284|GO:0005886|GO:0043311|GO:0042581|GO:0045202|GO:0031201|GO:0060291|GO:0006886|GO:0005615|GO:0005829|GO:0035749|GO:0005622|GO:0016323|GO:0050921|GO:0043197|GO:0000149|GO:0017157|GO:2000010|GO:0061024|GO:0031629|GO:0033194|GO:0048278|GO:0070062|GO:0005773|GO:0016230|GO:0030335|GO:0009986|GO:0035774|GO:0048284|GO:0006892|GO:0030168|GO:0043085|GO:…	NM_004604	Hs.83734	6810	388.71	314.916	8.10933	8.03004
1.12813	up	NM_001004339	chr1:53352665-53352724	ZYG11A	Homo sapiens zyg-11 family member A, cell cycle regulator (ZYG11A), mRNA [NM_001004339]		NM_001004339	Hs.658458	440590	38.138	28.357	4.89121	4.71727
1.12222	up	NM_000488	chr1:173873103-173873044	SERPINC1	Homo sapiens serpin peptidase inhibitor, clade C (antithrombin), member 1 (SERPINC1), mRNA [NM_000488]	GO:0005515|GO:0005886|GO:0004867|GO:0007584|GO:0005576|GO:0072562|GO:0002020|GO:0005615|GO:2000266|GO:0010951|GO:0007596|GO:0050728|GO:0008201|GO:0070062	NM_000488	Hs.75599	462	19.5094	14.4689	3.95583	3.78947
1.09655	up	NM_015120	chr2:73836752-73836811	ALMS1	Homo sapiens Alstrom syndrome 1 (ALMS1), mRNA [NM_015120]	GO:0005515|GO:0005813|GO:0006996|GO:0005814|GO:0051492|GO:0005634|GO:0005829|GO:0003674|GO:0005929|GO:0000922|GO:0005737|GO:0000086|GO:0016197|GO:0005654|GO:0000278	NM_015120	Hs.184720	7840	1356.85	1042.3	9.89179	9.75882
1	up	NM_001134693	chr2:27293465-27293406	OST4	Homo sapiens oligosaccharyltransferase 4 homolog (S. cerevisiae) (OST4), mRNA [NM_001134693]	GO:0005789|GO:0016021	NM_001134693	Hs.502948	100128731	11748	9534.19	13.1827	13.1827
1.01964	up	NM_006059	chr9:133963144-133963203	LAMC3	Homo sapiens laminin, gamma 3 (LAMC3), mRNA [NM_006059]	GO:0000904|GO:0060041|GO:0016020|GO:0030198|GO:0014002|GO:0005198|GO:0005578|GO:0005576|GO:0007155|GO:0007601|GO:0005604	NM_006059	Hs.201805	10319	62.8521	52.2514	5.58096	5.5529
1.00949	up	NM_033109	chr2:55862315-55862256	PNPT1	Homo sapiens polyribonucleotide nucleotidyltransferase 1 (PNPT1), mRNA [NM_033109]	GO:0097222|GO:0005515|GO:0000962|GO:0000965|GO:0035458|GO:0000964|GO:0043457|GO:0035928|GO:0035927|GO:0005739|GO:0070207|GO:0005758|GO:0008266|GO:0005737|GO:0051260|GO:2000772|GO:0045926|GO:0000957|GO:0043631|GO:0000958|GO:0006402|GO:0006401|GO:0071850|GO:0071042|GO:0004654|GO:0034046|GO:0035198|GO:2000627|GO:0070584|GO:0000175|GO:0016020|GO:0045025|GO:0034599|GO:0061014	NM_033109	Hs.388733	87178	112.799	95.5829	6.39747	6.38385
1.01016	up	NM_001291982	chr6:128561243-128561184	PTPRK	Homo sapiens protein tyrosine phosphatase, receptor type, K (PTPRK), transcript variant 4, mRNA [NM_001291982]	GO:0005515|GO:0010839|GO:0030424|GO:0008285|GO:0008013|GO:0035335|GO:0030425|GO:0034644|GO:0006470|GO:0005912|GO:0005911|GO:0005001|GO:0048041|GO:0043025|GO:0007179|GO:0007155|GO:0004725|GO:0030336|GO:0031256|GO:0045295|GO:0009986|GO:0019901|GO:0045786|GO:0007165|GO:0016477|GO:0005887|GO:0034394|GO:0034614|GO:0016021|GO:0045892|GO:0001750	NM_001291982	Hs.155919	5796	56.0012	46.4706	5.41797	5.40339
1.05809	up	NM_014856	chr1:153902036-153901977	DENND4B	Homo sapiens DENN/MADD domain containing 4B (DENND4B), mRNA [NM_014856]	GO:0017112|GO:0005794|GO:0032483|GO:0032851|GO:0005654|GO:0005634	NM_014856	Hs.744878	9909	4880.61	3893.47	11.8385	11.7571
1.0816	up	NM_138394	chr2:38809115-38809056	HNRNPLL	Homo sapiens heterogeneous nuclear ribonucleoprotein L-like (HNRNPLL), transcript variant 1, mRNA [NM_138394]	GO:0006397|GO:0005515|GO:0016020|GO:0000166|GO:0030529|GO:0005634|GO:0003729|GO:0033120	NM_138394	Hs.445497	92906	637.365	503.501	8.80926	8.69609
1.04172	up	NM_001219	chr7:128410369-128410428	CALU	Homo sapiens calumenin (CALU), transcript variant 1, mRNA [NM_001219]	GO:0005515|GO:0042470|GO:0008150|GO:0005794|GO:0016020|GO:0007596|GO:0005783|GO:0005509|GO:0002576|GO:0033018|GO:0030168|GO:0005576	NM_001219	Hs.743262	813	1194.21	968.311	9.71566	9.6567
1.06626	up	NM_004126	chr7:93555764-93555823	GNG11	Homo sapiens guanine nucleotide binding protein (G protein), gamma 11 (GNG11), mRNA [NM_004126]	GO:0007165|GO:0006112|GO:0007186|GO:0005886|GO:0071377|GO:0005834|GO:0003924|GO:0044281|GO:0004871	NM_004126	Hs.83381	2791	977.647	781.958	9.42598	9.33342
1.04145	up	NM_058230	chr5:178311237-178311296	ZNF354B	Homo sapiens zinc finger protein 354B (ZNF354B), mRNA [NM_058230]	GO:0006355|GO:0003700|GO:0005634|GO:0003677|GO:0046872|GO:0006351	NM_058230	Hs.724051	117608	98.3245	80.6967	6.21053	6.15193
1.02636	up	NM_023921	chr12:10978070-10978011	TAS2R10	Homo sapiens taste receptor, type 2, member 10 (TAS2R10), mRNA [NM_023921]	GO:0033038|GO:0007186|GO:0005886|GO:0008527|GO:0016021|GO:0001580	NM_023921	Hs.533756	50839	80.8032	66.9689	5.93437	5.89683
1.00336	up	NM_001025579	chr17:8371379-8371438	NDEL1	Homo sapiens nudE neurodevelopment protein 1-like 1 (NDEL1), transcript variant 1, mRNA [NM_001025579]	GO:0005515|GO:0008017|GO:0008090|GO:0007100|GO:0001833|GO:0045773|GO:0000132|GO:0005635|GO:0005829|GO:0051642|GO:0005737|GO:0007059|GO:0048680|GO:0047496|GO:0021799|GO:0043203|GO:0006508|GO:0031252|GO:0060053|GO:0060052|GO:0005813|GO:0005871|GO:0043014|GO:0005874|GO:0021955|GO:0048487|GO:0005819|GO:0005730|GO:0032864|GO:0051303|GO:0070012|GO:0016477|GO:0007020|GO:0010975|GO:0000777|GO:0000776|GO:…	NM_001025579	Hs.372123	81565	2205.45	1848.58	10.6426	10.6378
1.0894	up	NM_201400	chr16:5134996-5134937	EEF2KMT	Homo sapiens eukaryotic elongation factor 2 lysine methyltransferase (EEF2KMT), transcript variant 1, mRNA [NM_201400]	GO:0005515|GO:0005737|GO:0016279|GO:0018023	NM_201400	Hs.406461	196483	129.642	101.762	6.59324	6.46971
1.07539	up	NM_031476	chr16:84942138-84942197	CRISPLD2	Homo sapiens cysteine-rich secretory protein LCCL domain containing 2 (CRISPLD2), mRNA [NM_031476]	GO:0031012|GO:0030133|GO:0060325|GO:0030324|GO:0030198|GO:0008201|GO:0070062	NM_031476	Hs.513779	83716	67.5344	53.1043	5.67719	5.57233
1.03518	up	NM_006139	chr2:204599903-204599962	CD28	Homo sapiens CD28 molecule (CD28), transcript variant 1, mRNA [NM_006139]	GO:0005515|GO:0051897|GO:0050852|GO:0005886|GO:0002863|GO:0031295|GO:0042089|GO:0002020|GO:0005829|GO:0042802|GO:0007173|GO:0045944|GO:0006959|GO:0042102|GO:0046641|GO:0016032|GO:0045070|GO:0001772|GO:0048011|GO:0048015|GO:0045840|GO:0045727|GO:0014068|GO:0015026|GO:0097190|GO:0050690|GO:0045086|GO:0045066|GO:0008543|GO:0005887|GO:0045087|GO:0005070|GO:0045060|GO:0048304|GO:0009897|GO:0007166|GO:…	NM_006139	Hs.443123	940	128.776	106.697	6.58294	6.53306
1.05549	up	NM_005356	chr1:32751432-32751491	LCK	Homo sapiens LCK proto-oncogene, Src family tyrosine kinase (LCK), transcript variant 2, mRNA [NM_005356]	GO:0005515|GO:0042542|GO:0006882|GO:0050900|GO:0010043|GO:0032403|GO:0042802|GO:0001948|GO:0042609|GO:0070474|GO:0007173|GO:0042127|GO:0051117|GO:0000242|GO:0038083|GO:0042169|GO:0070062|GO:0051209|GO:0019901|GO:0019903|GO:0007568|GO:0045588|GO:0030168|GO:2001244|GO:0051249|GO:0031234|GO:0008543|GO:0050870|GO:0016311|GO:0045087|GO:0045121|GO:0038095|GO:0043548|GO:0050853|GO:0050852|GO:0005886|GO:…	NM_005356	Hs.470627	3932	94.6937	76.6118	6.16012	6.08221
1.01439	up		chr4:165878012-165877953							83.628	70.0484	5.98245	5.96183
1.07571	up	NM_001039661	chr11:126163586-126163645	TIRAP	Homo sapiens toll-interleukin 1 receptor (TIR) domain containing adaptor protein (TIRAP), transcript variant 3, mRNA [NM_001039661]	GO:0005515|GO:0050830|GO:0007249|GO:0046330|GO:0032757|GO:0042803|GO:0032648|GO:0002755|GO:0005080|GO:0032496|GO:0030099|GO:0070374|GO:0030674|GO:0043123|GO:0044130|GO:0045410|GO:0038124|GO:0032760|GO:0038123|GO:0046982|GO:0034134|GO:0005546|GO:0002224|GO:0045087|GO:0045088|GO:0090023|GO:0035665|GO:0005654|GO:0034145|GO:0035663|GO:0035662|GO:0034142|GO:0005886|GO:0034141|GO:0030890|GO:0032738|GO:…	NM_001039661	Hs.537126	114609	20.9531	16.1722	4.0469	3.94161
1.04057	up	NM_004232	chr18:67993891-67993950	SOCS6	Homo sapiens suppressor of cytokine signaling 6 (SOCS6), mRNA [NM_004232]	GO:0001772|GO:0005515|GO:0016567|GO:0050868|GO:0019221|GO:0006952|GO:0007259|GO:0046426|GO:0005737|GO:0004860|GO:0006469|GO:0010498|GO:0040008	NM_004232	Hs.44439	9306	97.0506	79.8224	6.19412	6.13675
1.03852	up	XR_425961	chr6:1617583-1617524	FLJ46552	PREDICTED: Homo sapiens FLJ46552 protein (FLJ46552), misc_RNA [XR_425961]		XR_425961	Hs.531363	401230	48.6995	39.5531	5.2328	5.17826
1.05471	up	NM_006985	chr16:15039523-15039745	NPIPA1	Homo sapiens nuclear pore complex interacting protein family, member A1 (NPIPA1), mRNA [NM_006985]	GO:0031965|GO:0005643|GO:0051028|GO:0015031	NM_006985	Hs.676266	9284	105.795	85.3659	6.31015	6.2333
1.10101	up	NM_001005781	chr2:203084816-203084757	SUMO1	Homo sapiens small ubiquitin-like modifier 1 (SUMO1), transcript variant 2, mRNA [NM_001005781]	GO:0005515|GO:0019221|GO:0032436|GO:0045202|GO:0005634|GO:0030425|GO:0043433|GO:0060334|GO:0032880|GO:0005737|GO:0090204|GO:0030578|GO:0031334|GO:0005643|GO:0019789|GO:0060021|GO:0031625|GO:0060333|GO:0031965|GO:0016925|GO:0005730|GO:0043392|GO:0006281|GO:0016607|GO:0016605|GO:0001650|GO:0005654|GO:0045892|GO:0044267|GO:0008134|GO:0043687	NM_001005781	Hs.81424	7341	1578.55	1216.61	10.128	9.98916
2.74244	up		chr2:173808326-173808267							17.1785	5	3.78025	2.32479
1.06816	up	NM_000978	chr17:37006703-37006644	RPL23	Homo sapiens ribosomal protein L23 (RPL23), mRNA [NM_000978]	GO:0005515|GO:0010467|GO:0003735|GO:0019083|GO:0006614|GO:0019058|GO:0005730|GO:0006415|GO:0006412|GO:0006413|GO:0005829|GO:0006414|GO:0005737|GO:0016020|GO:0000184|GO:0006610|GO:0016032|GO:0005840|GO:0022625|GO:0044267|GO:0005925|GO:0070062	NM_000978	Hs.406300	9349	42304.2	33620.9	15.2994	15.2043
1.19404	up	NM_152399	chr4:122680578-122680519	TMEM155	Homo sapiens transmembrane protein 155 (TMEM155), mRNA [NM_152399]	GO:0005576	NM_152399	Hs.27524	132332	24.5109	17.1171	4.2856	4.02975
1.09428	up	NM_013389	chr7:44578461-44576528	NPC1L1	Homo sapiens NPC1-like 1 (NPC1L1), transcript variant 1, mRNA [NM_013389]	GO:0042632|GO:0005515|GO:0006695|GO:0017137|GO:0005886|GO:0042493|GO:0044281|GO:0031526|GO:0030301|GO:0030299|GO:0031489|GO:0007165|GO:0016324|GO:0008144|GO:0042157|GO:0015918|GO:0008158|GO:0016021|GO:0030659	NM_013389	Hs.567486	29881	100.123	78.0196	6.23536	6.10538
1.03274	up	NM_004170	chr9:4587002-4587061	SLC1A1	Homo sapiens solute carrier family 1 (neuronal/epithelial high affinity glutamate transporter, system Xag), member 1 (SLC1A1), mRNA [NM_004170]	GO:0015501|GO:0005886|GO:0051938|GO:0070779|GO:0005313|GO:0007268|GO:0055085|GO:0016324|GO:0016020|GO:0042883|GO:0005887|GO:0051260|GO:0016595|GO:0017153|GO:0070062|GO:0006811|GO:0033229	NM_004170	Hs.444915	6505	143.785	119.639	6.73274	6.68627
1.05137	up	NM_022550	chr5:82500709-82554376	XRCC4	Homo sapiens X-ray repair complementing defective repair in Chinese hamster cells 4 (XRCC4), transcript variant 3, mRNA [NM_022550]	GO:0005515|GO:0051351|GO:0000793|GO:0030054|GO:0010165|GO:0016874|GO:0005634|GO:0048146|GO:0006303|GO:0006302|GO:0005829|GO:0043524|GO:0050769|GO:0016032|GO:0002328|GO:0005958|GO:0010332|GO:0071285|GO:0005813|GO:0033077|GO:0033152|GO:0045190|GO:0007417|GO:0008022|GO:0003677|GO:0001701|GO:0070419|GO:0032807|GO:0006281|GO:0051103|GO:0005654	NM_022550	Hs.567359	7518	268.654	219.171	7.59219	7.51992
1.03974	up	NM_000678	chr20:4201337-4201278	ADRA1D	Homo sapiens adrenoceptor alpha 1D (ADRA1D), mRNA [NM_000678]	GO:0004937|GO:0008284|GO:0005886|GO:0008283|GO:0007267|GO:0007275|GO:0006259|GO:0001994|GO:0001986|GO:0007186|GO:0005887|GO:0071875|GO:0007188	NM_000678	Hs.557	146	14.7012	11.9278	3.56455	3.50832
1.10846	up	AK131215	chr1:38179620-38179561	EPHA10	EPH receptor A10 [Source:HGNC Symbol;Acc:HGNC:19987] [ENST00000437645]	GO:0005515|GO:0008150|GO:0005005|GO:0005003|GO:0048013|GO:0005886|GO:0007411|GO:0005887|GO:0018108|GO:0016021|GO:0005524|GO:0070062		Hs.129435	284656	31.0332	23.2608	4.60252	4.45396
1.03359	up	NM_001130042	chr1:75171765-75171706	CRYZ	Homo sapiens crystallin, zeta (quinone reductase) (CRYZ), transcript variant 1, mRNA [NM_001130042]	GO:0005794|GO:0042178|GO:0070404|GO:0003960|GO:0070402|GO:0005829|GO:0043231|GO:0005737|GO:0051289|GO:0008270|GO:0003730|GO:0007601|GO:0055114|GO:0070062	NM_001130042	Hs.83114	1429	808.707	666.027	9.14426	9.09659
1.00149	up	NM_017966	chr11:60897849-60897790	VPS37C	Homo sapiens vacuolar protein sorting 37 homolog C (S. cerevisiae) (VPS37C), mRNA [NM_017966]	GO:0005515|GO:0000813|GO:0019082|GO:0019058|GO:0019068|GO:0015031|GO:0016197|GO:0031902|GO:0016032|GO:0061024|GO:0010008|GO:0048306|GO:0070062	NM_017966	Hs.523715	55048	1110.09	935.603	9.61258	9.61043
1.16674	up	NM_044472	chr1:22416563-22416622	CDC42	Homo sapiens cell division cycle 42 (CDC42), transcript variant 2, mRNA [NM_044472]	GO:0045859|GO:0005515|GO:0043497|GO:0046330|GO:0031424|GO:0035088|GO:0042802|GO:0031069|GO:0042692|GO:0051489|GO:0043525|GO:0043552|GO:0007173|GO:0007411|GO:0043025|GO:0007030|GO:0031274|GO:0046847|GO:0051017|GO:0007088|GO:0005815|GO:0019901|GO:0032467|GO:0045740|GO:0042059|GO:0030496|GO:0031435|GO:0030742|GO:0051149|GO:0048554|GO:0045087|GO:0038096|GO:0005925|GO:0034332|GO:0043005|GO:0003161|GO:…	NM_044472	Hs.467637	998	67.0443	48.0035	5.66707	5.44459
1.03746	up	NM_000021	chr14:73686629-73686688	PSEN1	Homo sapiens presenilin 1 (PSEN1), transcript variant 1, mRNA [NM_000021]	GO:0005515|GO:0030018|GO:0031594|GO:0007220|GO:0008013|GO:0001756|GO:0005765|GO:0009791|GO:0015031|GO:0001947|GO:0015813|GO:0043524|GO:0016337|GO:0021795|GO:0007219|GO:0030198|GO:0016485|GO:0007175|GO:0043025|GO:0007613|GO:0006509|GO:0005938|GO:0006839|GO:0006979|GO:0005791|GO:0031965|GO:0005262|GO:0005813|GO:0045296|GO:0005794|GO:0001708|GO:0009986|GO:0032469|GO:0043393|GO:0000122|GO:0043085|GO:…	NM_000021	Hs.3260	5663	435.091	357.769	8.26953	8.21647
1.03157	up	NM_001005862	chr17:37884829-37884888	ERBB2	Homo sapiens erb-b2 receptor tyrosine kinase 2 (ERBB2), transcript variant 2, mRNA [NM_001005862]	GO:0005515|GO:0033088|GO:0048709|GO:0030307|GO:0042802|GO:0007507|GO:0046777|GO:0007173|GO:0007411|GO:0046983|GO:0070372|GO:0043125|GO:0050679|GO:0023014|GO:0046982|GO:0019903|GO:0018108|GO:0014065|GO:0045785|GO:0043235|GO:0008045|GO:0008543|GO:0032321|GO:0045087|GO:0007422|GO:0042060|GO:0010008|GO:0038095|GO:0004888|GO:0048471|GO:0005886|GO:0008283|GO:0005634|GO:0016323|GO:0005737|GO:0016324|GO:…	NM_001005862	Hs.446352	2064	1765.48	1446.03	10.3097	10.2649
1.07872	up	NM_001080414	chr14:91875104-91875045	CCDC88C	Homo sapiens coiled-coil domain containing 88C (CCDC88C), mRNA [NM_001080414]	GO:0031648|GO:0005737|GO:0051260|GO:0001932|GO:0043621|GO:0030165|GO:0016055|GO:0031098	NM_001080414	Hs.525536	440193	34.4476	26.551	4.74574	4.63643
1.04274	up	NM_030940	chr9:88889135-88887000	ISCA1	Homo sapiens iron-sulfur cluster assembly 1 (ISCA1), mRNA [NM_030940]	GO:0005739|GO:0051536|GO:0016226|GO:0005198|GO:0046872	NM_030940	Hs.449291	81689	633.138	517.955	8.79995	8.73957
1.0838	up	NM_015962	chr14:75203324-75203383	FCF1	Homo sapiens FCF1 rRNA-processing protein (FCF1), mRNA [NM_015962]	GO:0000462|GO:0032040|GO:0005730	NM_015962	Hs.579828	51077	2440.23	1916.05	10.8043	10.6882
1.04437	up	NM_014448	chr1:3397479-3397538	ARHGEF16	Homo sapiens Rho guanine nucleotide exchange factor (GEF) 16 (ARHGEF16), mRNA [NM_014448]	GO:0005515|GO:0030971|GO:0051056|GO:0048011|GO:0043065|GO:0007264|GO:0030165|GO:0032863|GO:0097190|GO:0032864|GO:0005829|GO:0060326|GO:0017048|GO:0005089|GO:0090004	NM_014448	Hs.87435	27237	1491.6	1202.95	10.0384	9.97578
1.21886	up	AY358123	chr2:10143804-10143745	lnc-CYS1-3	Homo sapiens clone DNA149986 AILT5830 (UNQ5830) mRNA, complete cds. [AY358123]			Hs.526504		521.115	364.337	8.52864	8.24311
1.06838	up	NM_001042474	chr19:36673518-36673459	ZNF565	Homo sapiens zinc finger protein 565 (ZNF565), mRNA [NM_001042474]	GO:0006355|GO:0003700|GO:0005634|GO:0003677|GO:0046872|GO:0006351	NM_001042474	Hs.596338	147929	217.898	174.514	7.29891	7.20349
1.02026	up	NM_012404	chr12:48866669-48866728	ANP32D	Homo sapiens acidic (leucine-rich) nuclear phosphoprotein 32 family, member D (ANP32D), mRNA [NM_012404]		NM_012404	Hs.532658	23519	228.054	191.74	7.36263	7.3337
1.03417	up	NM_015275	chr12:105562796-105562855	KIAA1033	Homo sapiens KIAA1033 (KIAA1033), transcript variant 2, mRNA [NM_015275]	GO:0031083|GO:0016197|GO:0071203|GO:0007032|GO:0005654|GO:0005768	NM_015275	Hs.12144	23325	812.643	669.022	9.15199	9.10352
1.0928	up	NM_153605	chr3:97663710-97663769	CRYBG3	Homo sapiens beta-gamma crystallin domain containing 3 (CRYBG3), mRNA [NM_153605]	GO:0030246	NM_153605	Hs.733378	131544	1035.24	807.21	9.508	9.37997
1.0728	up	NM_004415	chr6:7586582-7586641	DSP	Homo sapiens desmoplakin (DSP), transcript variant 1, mRNA [NM_004415]	GO:0005882|GO:0005515|GO:0030057|GO:0045109|GO:0005886|GO:0005634|GO:0086091|GO:0001533|GO:0006921|GO:0005916|GO:0005739|GO:0016323|GO:0086069|GO:0016337|GO:0003223|GO:0014704|GO:0097110|GO:0005080|GO:0030674|GO:0050839|GO:0086005|GO:0070062|GO:0006915|GO:0002934|GO:0018149|GO:0008544|GO:0005198|GO:0030216|GO:0071896|GO:0042060|GO:0005200|GO:0034332	NM_004415	Hs.519873	1832	5931.88	4617.48	12.1287	12.0273
1.03844	up	NM_002533	chr1:224415182-224415123	NVL	Homo sapiens nuclear VCP-like (NVL), transcript variant 1, mRNA [NM_002533]	GO:0005739|GO:0005737|GO:0016020|GO:0005886|GO:0005730|GO:0005634|GO:0005524	NM_002533	Hs.497867	4931	2065.86	1680.49	10.5424	10.4879
1.00442	up	NM_001039127	chr4:156150-156209	ZNF718	Homo sapiens zinc finger protein 718 (ZNF718), transcript variant 1, mRNA [NM_001039127]	GO:0006355|GO:0005634|GO:0003677|GO:0046872|GO:0006351	NM_001039127	Hs.745062	255403	104.746	88.7639	6.29563	6.28927
1.02618	up	NM_020901	chr11:611931-611990	PHRF1	Homo sapiens PHD and ring finger domains 1 (PHRF1), transcript variant 2, mRNA [NM_020901]	GO:0006397|GO:0016020|GO:0006366|GO:0019904|GO:0008270|GO:0070063	NM_020901	Hs.325838	57661	1461.52	1199.39	10.01	9.9727
1.02535	up	NM_004053	chr6:41900519-41900578	BYSL	Homo sapiens bystin-like (BYSL), mRNA [NM_004053]	GO:0005515|GO:0000462|GO:0007565|GO:0005737|GO:0016020|GO:0008283|GO:0005730|GO:0045177|GO:0005634|GO:0007155|GO:0001829|GO:0043231	NM_004053	Hs.106880	705	916.027	760.705	9.33011	9.29398
1.14264	up	NM_018316	chr19:18780745-18780804	KLHL26	Homo sapiens kelch-like family member 26 (KLHL26), mRNA [NM_018316]		NM_018316	Hs.250632	55295	124.873	92.7408	6.53664	6.34427
1.1061	up	NM_018659	chr4:5016781-5016722	CYTL1	Homo sapiens cytokine-like 1 (CYTL1), mRNA [NM_018659]	GO:0007165|GO:0051091|GO:0050650|GO:0048839|GO:0002062|GO:0045944|GO:0005102|GO:0005615	NM_018659	Hs.13872	54360	39.3939	29.8921	4.9362	4.79072
1.25982	up		chr17:042101761-042101702		Q6QMY6_RAT (Q6QMY6) Hepatic protein EIIH, partial (11%) [THC2641208]					152.931	102.814	6.81685	6.48363
1.17182	up	NM_013982	chr5:139227327-139227268	NRG2	Homo sapiens neuregulin 2 (NRG2), transcript variant 3, mRNA [NM_013982]	GO:0048011|GO:0005886|GO:0048015|GO:0005102|GO:0005576|GO:0048513|GO:0009790|GO:0005615|GO:0035556|GO:0007165|GO:0007173|GO:0008543|GO:0045087|GO:0016021|GO:0008083|GO:0038095	NM_013982	Hs.408515	9542	16.3615	11.7129	3.71621	3.48746
1.06562	up	NM_152573	chr9:85597575-85597516	RASEF	Homo sapiens RAS and EF-hand domain containing (RASEF), mRNA [NM_152573]	GO:0006184|GO:0048471|GO:0009306|GO:0017157|GO:0005509|GO:0003924|GO:0032482|GO:0019003|GO:0005525|GO:0006886|GO:0012505|GO:0006904	NM_152573	Hs.129136	158158	471.445	377.067	8.38604	8.29435
1.06478	up	NM_024319	chr1:228289841-228289782	C1orf35	Homo sapiens chromosome 1 open reading frame 35 (C1orf35), mRNA [NM_024319]	GO:0005515	NM_024319	Hs.445952	79169	485.358	388.51	8.42766	8.3371
1.04283	up	NM_033624	chr12:117581868-117581809	FBXO21	Homo sapiens F-box protein 21 (FBXO21), transcript variant 1, mRNA [NM_033624]	GO:0006511|GO:0004842|GO:0016567|GO:0000151|GO:0003677	NM_033624	Hs.740376	23014	926.648	753.149	9.34385	9.28335
1.05208	up	NM_016183	chr1:19586563-19586622	MRTO4	Homo sapiens mRNA turnover 4 homolog (S. cerevisiae) (MRTO4), mRNA [NM_016183]	GO:0031965|GO:0005737|GO:0042254|GO:0005730|GO:0005654|GO:0005634	NM_016183	Hs.463797	51154	890.655	718.749	9.28814	9.21489
1.00866	up	NM_182569	chr17:57335133-57335192	GDPD1	Homo sapiens glycerophosphodiester phosphodiesterase domain containing 1 (GDPD1), transcript variant 1, mRNA [NM_182569]	GO:0006629|GO:0005737|GO:0016020|GO:0016021|GO:0008889|GO:0006071|GO:0046872	NM_182569	Hs.631744	284161	5.32862	5	2.33723	2.32479
1.09446	up	NM_022648	chr2:218667628-218667569	TNS1	Homo sapiens tensin 1 (TNS1), mRNA [NM_022648]	GO:0005515|GO:0010761|GO:0005737|GO:0009986|GO:0007044|GO:0003779|GO:0005856|GO:0005925	NM_022648	Hs.471381	7145	234.809	183.983	7.40713	7.27691
1.00667	up	NM_001003684	chr22:30165937-30165996	UQCR10	Homo sapiens ubiquinol-cytochrome c reductase, complex III subunit X (UQCR10), transcript variant 2, mRNA [NM_001003684]	GO:0022904|GO:0008121|GO:0006122|GO:0005743|GO:0005750|GO:0044281|GO:0044237|GO:0070062	NM_001003684	Hs.284292	29796	161.864	138.104	6.89426	6.88467
1.10496	up	NM_183419	chr8:101269850-101269791	RNF19A	Homo sapiens ring finger protein 19A, RBR E3 ubiquitin protein ligase (RNF19A), transcript variant 1, mRNA [NM_183419]	GO:0005813|GO:0005737|GO:0016567|GO:0016874|GO:0000226|GO:0008270|GO:0016021|GO:0008134	NM_183419	Hs.292882	25897	512.63	395.073	8.50511	8.36111
1.20664	up		chr12:130641669-130641610	FZD10-AS1	FZD10 antisense RNA 1 (head to head) [Source:HGNC Symbol;Acc:HGNC:48632] [ENST00000537095]				440119	18.1519	12.6067	3.85802	3.58702
1.17313	up	NM_002687	chr14:39652268-39652327	PNN	Homo sapiens pinin, desmosome associated protein (PNN), mRNA [NM_002687]	GO:0030057|GO:0005882|GO:0006355|GO:0005886|GO:0071013|GO:0003677|GO:0006351|GO:0005737|GO:0016020|GO:0016607|GO:0000398|GO:0005198|GO:0005911|GO:0005654|GO:0007155|GO:0035145	NM_002687	Hs.409965	5411	85.1661	61.7171	6.01129	5.78092
1.00528	up	NM_033416	chr2:131103666-131103813	IMP4	Homo sapiens IMP4, U3 small nucleolar ribonucleoprotein (IMP4), mRNA [NM_033416]	GO:0005515|GO:0030515|GO:0006364|GO:0032040|GO:0005730|GO:0042134|GO:0034457	NM_033416	Hs.91579	92856	1297.79	1091.62	9.8376	9.83
1.50456	up	NM_145064	chr12:57637301-57637242	STAC3	Homo sapiens SH3 and cysteine rich domain 3 (STAC3), transcript variant 1, mRNA [NM_145064]	GO:0035556|GO:0003009|GO:0048741|GO:0007274|GO:0046872|GO:0042802	NM_145064	Hs.417595	246329	111.27	62.1137	6.38	5.79067
1.02227	up	NM_003791	chr16:84087586-84087527	MBTPS1	Homo sapiens membrane-bound transcription factor peptidase, site 1 (MBTPS1), mRNA [NM_003791]	GO:0006629|GO:0034976|GO:0005794|GO:0004252|GO:0005795|GO:0031293|GO:0044281|GO:0042990|GO:0030968|GO:0000139|GO:0005789|GO:0006508|GO:0005788|GO:0016021|GO:0006987|GO:0044267|GO:0007040|GO:0008203	NM_003791	Hs.75890	8720	3706.61	3030.03	11.3979	11.3661
1.07046	up	NR_027420	chr21:9921497-9921438	LOC389834	Homo sapiens ankyrin repeat domain 57 pseudogene (LOC389834), non-coding RNA [NR_027420]		NR_027420	Hs.720653	389834	425.29	338.287	8.23371	8.13547
1.10118	up	NM_032315	chr1:9642451-9642510	SLC25A33	Homo sapiens solute carrier family 25 (pyrimidine nucleotide carrier), member 33 (SLC25A33), mRNA [NM_032315]	GO:0071156|GO:0008284|GO:0032869|GO:0031966|GO:0030307|GO:0051881|GO:0005743|GO:0006864|GO:0006390|GO:0034551|GO:0031930|GO:0007005|GO:0015218|GO:0016021|GO:0006264|GO:0002082	NM_032315	Hs.568613	84275	1596.98	1236.48	10.1512	10.0122
1.10701	up	NM_032320	chr11:13410160-13410101	BTBD10	Homo sapiens BTB (POZ) domain containing 10 (BTBD10), transcript variant 2, mRNA [NM_032320]	GO:0005737|GO:0044342|GO:0005730|GO:0005654|GO:0005634|GO:0042327	NM_032320	Hs.332382	84280	410.645	317.593	8.18927	8.0426
1.05266	up	NM_152405	chr5:78617809-78617868	JMY	Homo sapiens junction mediating and regulatory protein, p53 cofactor (JMY), mRNA [NM_152405]	GO:0034314|GO:0005515|GO:0070060|GO:0043065|GO:0030054|GO:0005886|GO:0006357|GO:0003713|GO:0003779|GO:0005634|GO:0070358|GO:0051091|GO:0005737|GO:0006281|GO:0072332|GO:0005654|GO:0007050|GO:0005856|GO:0031252	NM_152405	Hs.482605	133746	127.01	103.264	6.5615	6.48747
1.08028	up	NM_004615	chrX:38546881-38547204	TSPAN7	Homo sapiens tetraspanin 7 (TSPAN7), mRNA [NM_004615]	GO:0005887|GO:0016032	NM_004615	Hs.441664	7102	14.0911	10.9574	3.50609	3.39469
1.16146	up	NM_203458	chr1:145285853-145285912	NOTCH2NL	Homo sapiens notch 2 N-terminal like (NOTCH2NL), mRNA [NM_203458]	GO:0005737|GO:0007219|GO:0005509|GO:0007275|GO:0005576|GO:0030154	NM_203458	Hs.728902	388677	40.4162	29.1962	4.97266	4.75672
1.07795	up	NM_000054	chrX:153172176-153172235	AVPR2	Homo sapiens arginine vasopressin receptor 2 (AVPR2), transcript variant 1, mRNA [NM_000054]	GO:0005515|GO:0008284|GO:0005886|GO:0005783|GO:0007249|GO:0021537|GO:0001992|GO:0032870|GO:0007190|GO:0003084|GO:0045907|GO:0005000|GO:0031398|GO:0006833|GO:0032609|GO:0034097|GO:0042277|GO:0007588|GO:0005794|GO:0055085|GO:0003091|GO:0007599|GO:0010628|GO:0005887|GO:0035814|GO:0007188|GO:0016021|GO:0035811|GO:0005768	NM_000054	Hs.567240	554	36.7338	28.5672	4.83483	4.72654
1.19079	up		chr17:18166768-18166827	MIEF2	mitochondrial elongation factor 2 [Source:HGNC Symbol;Acc:HGNC:17920] [ENST00000395703]	GO:0032464|GO:0005739|GO:0005515|GO:0008053|GO:0090314|GO:0005741|GO:0016021|GO:0007005|GO:0090141|GO:0005777			125170	52.6977	36.6155	5.33074	5.07882
1.11492	up	NM_004163	chr18:52556632-52556691	RAB27B	Homo sapiens RAB27B, member RAS oncogene family (RAB27B), mRNA [NM_004163]	GO:0005515|GO:0042470|GO:0009306|GO:0005795|GO:0019904|GO:0032585|GO:0003924|GO:0005525|GO:0006886|GO:0032402|GO:0006904|GO:0006184|GO:0045921|GO:0031489|GO:0016324|GO:0071985|GO:0042589|GO:0032482|GO:0019003|GO:0030141|GO:0030140|GO:0070062	NM_004163	Hs.25318	5874	92.166	70.1715	6.1212	5.96426
1.02421	up	NM_001282761	chr2:55761036-55761095	CFAP36	Homo sapiens cilia and flagella associated protein 36 (CFAP36), transcript variant 1, mRNA [NM_001282761]	GO:0005737|GO:0005634|GO:0042995	NM_001282761	Hs.264208	112942	692.65	579.007	8.93178	8.89727
1.30185	up	NM_004235	chr9:110248108-110248049	KLF4	Homo sapiens Kruppel-like factor 4 (gut) (KLF4), mRNA [NM_004235]	GO:0000987|GO:0005515|GO:0000790|GO:0001190|GO:0003700|GO:0070301|GO:0006366|GO:0044212|GO:0051973|GO:0001221|GO:0003690|GO:0043551|GO:0034115|GO:0045444|GO:0046985|GO:0070373|GO:0051247|GO:0045415|GO:0060761|GO:0014067|GO:0000122|GO:0031077|GO:0032270|GO:0008270|GO:0005654|GO:0045595|GO:0045893|GO:0045892|GO:0001010|GO:0051898|GO:0008285|GO:0045429|GO:0048730|GO:0045944|GO:0001085|GO:0035166|GO:…	NM_004235	Hs.376206	9314	101.598	65.8359	6.25409	5.87352
1.07506	up	NM_080659	chr11:111797319-111797378	C11orf52	Homo sapiens chromosome 11 open reading frame 52 (C11orf52), mRNA [NM_080659]	GO:0070062	NM_080659	Hs.97013	91894	109.141	86.2962	6.35255	6.24813
1.02561	up	NM_032287	chr22:44888791-44888732	LDOC1L	Homo sapiens leucine zipper, down-regulated in cancer 1-like (LDOC1L), mRNA [NM_032287]		NM_032287	Hs.744991	84247	339.582	282.994	7.91442	7.87794
1.03789	up	NM_001310	chr12:12797484-12797543	CREBL2	Homo sapiens cAMP responsive element binding protein-like 2 (CREBL2), mRNA [NM_001310]	GO:0003700|GO:0050821|GO:0005634|GO:0006351|GO:0030154|GO:0043565|GO:0007165|GO:0046889|GO:0007049|GO:0033138|GO:0046326|GO:0045600|GO:0045893	NM_001310	Hs.591156	1389	362.9	298.483	8.00942	7.95577
1.05716	up	NM_000620	chr12:117651049-117650990	NOS1	Homo sapiens nitric oxide synthase 1 (neuronal) (NOS1), transcript variant 1, mRNA [NM_000620]	GO:0005515|GO:0005516|GO:0009408|GO:0010523|GO:0010181|GO:0006941|GO:0043267|GO:0045202|GO:0006809|GO:0051926|GO:0005856|GO:0051701|GO:0005506|GO:0051346|GO:0007520|GO:0018119|GO:0033555|GO:0044325|GO:0004517|GO:0043234|GO:0003958|GO:0042738|GO:0051612|GO:0002028|GO:0055117|GO:0016491|GO:0031284|GO:0045121|GO:0045893|GO:0055114|GO:0020037|GO:0050661|GO:0048471|GO:0007263|GO:0050660|GO:0045776|GO:…	NM_000620	Hs.654410	4842	111.799	90.0412	6.38699	6.3068
1.10772	up	NM_021083	chrX:37591291-37591350	XK	Homo sapiens X-linked Kx blood group (XK), mRNA [NM_021083]	GO:0005515|GO:0008361|GO:0005215|GO:0010961|GO:0042552|GO:0031133|GO:0006874|GO:0006865|GO:0006810|GO:0048741|GO:0016021	NM_021083	Hs.78919	7504	344.316	265.529	7.93229	7.7847
1.13194	up	NR_026761	chr1:211605740-211605799	LINC00467	Homo sapiens long intergenic non-protein coding RNA 467 (LINC00467), long non-coding RNA [NR_026761]		NR_026761	Hs.523932	84791	569.249	428.017	8.65155	8.47275
1.01589	up	NM_130434	chr15:65739034-65738975	DPP8	Homo sapiens dipeptidyl-peptidase 8 (DPP8), transcript variant 1, mRNA [NM_130434]	GO:0006955|GO:0005737|GO:0016020|GO:0006508|GO:0008236|GO:0005654|GO:0008239	NM_130434	Hs.591106	54878	2243.42	1865.81	10.6731	10.6504
1.01684	up	NM_004768	chr1:70716494-70716553	SRSF11	Homo sapiens serine/arginine-rich splicing factor 11 (SRSF11), transcript variant 1, mRNA [NM_004768]	GO:0008380|GO:0006397|GO:0005515|GO:0010467|GO:0006369|GO:0006406|GO:0006366|GO:0000166|GO:0000398|GO:0031124|GO:0005654|GO:0005634	NM_004768	Hs.479693	9295	4374.63	3595.34	11.6649	11.6408
1.0131	up	NM_033546	chr18:3278058-3278117	MYL12B	Homo sapiens myosin, light chain 12B, regulatory (MYL12B), transcript variant 2, mRNA [NM_033546]	GO:0005515|GO:0030018|GO:0001725|GO:0006936|GO:0048013|GO:0007411|GO:0008360|GO:0005509|GO:0045177|GO:0016460|GO:0070062|GO:0005829	NM_033546	Hs.464472	103910	24361.9	20109.4	14.4023	14.3836
1.07386	up	NM_018654	chr12:13102731-13102672	GPRC5D	Homo sapiens G protein-coupled receptor, class C, group 5, member D (GPRC5D), mRNA [NM_018654]	GO:0007186|GO:0005886|GO:0004930|GO:0016021	NM_018654	Hs.644599	55507	97.1624	77.3006	6.19574	6.09293
1.10708	up	NM_018380	chr16:68055311-68055252	DDX28	Homo sapiens DEAD (Asp-Glu-Ala-Asp) box polypeptide 28 (DDX28), mRNA [NM_018380]	GO:0042645|GO:0005739|GO:0005737|GO:0008152|GO:0005730|GO:0004386|GO:0005634|GO:0005524	NM_018380	Hs.458313	55794	698.292	537.651	8.94292	8.79617
1.07642	up	NM_016371	chr1:162773299-162774089	HSD17B7	Homo sapiens hydroxysteroid (17-beta) dehydrogenase 7 (HSD17B7), mRNA [NM_016371]	GO:0006695|GO:0004303|GO:0005148|GO:0005886|GO:0006703|GO:0005789|GO:0044281|GO:0016021|GO:0055114|GO:0000253	NM_016371	Hs.492925	51478	119.294	94.7281	6.47787	6.37163
1.086	up	NM_004843	chr19:14163217-14163276	IL27RA	Homo sapiens interleukin 27 receptor, alpha (IL27RA), mRNA [NM_004843]	GO:0048302|GO:0032729|GO:0006955|GO:0002829|GO:0050830|GO:0005887|GO:0002827|GO:0045509|GO:0007166|GO:0070106|GO:0004888	NM_004843	Hs.132781	9466	161.187	126.628	6.88989	6.77087
1.11422	up	NM_022484	chr7:112406317-112406258	TMEM168	Homo sapiens transmembrane protein 168 (TMEM168), transcript variant 2, mRNA [NM_022484]	GO:0030133|GO:0016021	NM_022484	Hs.709689	64418	719.248	549.688	8.98363	8.8276
1.106	up	NM_022061	chr11:6704008-6703605	MRPL17	Homo sapiens mitochondrial ribosomal protein L17 (MRPL17), mRNA [NM_022061]	GO:0070124|GO:0070125|GO:0070126|GO:0032543|GO:0006996|GO:0003735|GO:0019904|GO:0005743|GO:0005762	NM_022061	Hs.523456	63875	319.701	248.861	7.83562	7.69027
1.0522	up	NM_015176	chr1:224346716-224346775	FBXO28	Homo sapiens F-box protein 28 (FBXO28), transcript variant 1, mRNA [NM_015176]		NM_015176	Hs.64691	23219	1206.69	970.129	9.73229	9.65887
1.14043	up	NM_002607	chr7:536988-536929	PDGFA	Homo sapiens platelet-derived growth factor alpha polypeptide (PDGFA), transcript variant 1, mRNA [NM_002607]	GO:0005515|GO:0050730|GO:0005518|GO:0005615|GO:0042803|GO:0010035|GO:0007173|GO:0030198|GO:0032956|GO:0009887|GO:0051781|GO:0007179|GO:0070374|GO:0001942|GO:0032355|GO:0035793|GO:0048839|GO:0060683|GO:0030335|GO:0048286|GO:0046982|GO:0009986|GO:0048407|GO:0010512|GO:0045740|GO:0030168|GO:0014068|GO:0005161|GO:0008543|GO:0030031|GO:0045087|GO:0042060|GO:0005788|GO:0043588|GO:0008083|GO:2000278|GO:…	NM_002607	Hs.535898	5154	769.652	573.851	9.07534	8.88576
1.03251	up	NM_005721	chr2:114715503-114715562	ACTR3	Homo sapiens ARP3 actin-related protein 3 homolog (yeast) (ACTR3), transcript variant 1, mRNA [NM_005721]	GO:0005515|GO:0034314|GO:0030056|GO:0005885|GO:0005884|GO:0002102|GO:0051491|GO:0006928|GO:0015629|GO:0005829|GO:0016344|GO:0010592|GO:0009743|GO:0051015|GO:0007411|GO:0005911|GO:0046677|GO:0070062|GO:0008356|GO:0033206|GO:0048013|GO:0060076|GO:0005524|GO:0030027|GO:0051653|GO:0007163|GO:0000139|GO:0016020|GO:0050775|GO:0045087|GO:0060271|GO:0005200|GO:0005925|GO:0038096|GO:0043519	NM_005721	Hs.433512	10096	4641.65	3807	11.7683	11.7221
1.0351	up	NM_016332	chr16:1988536-1988477	MSRB1	Homo sapiens methionine sulfoxide reductase B1 (MSRB1), mRNA [NM_016332]	GO:0030091|GO:0003779|GO:0005634|GO:0005575|GO:0015629|GO:0005737|GO:0045087|GO:0033743|GO:0030041|GO:0008270|GO:0070191|GO:0006979|GO:0055114	NM_016332	Hs.655346	51734	1568.81	1274.92	10.1154	10.0656
1.33055	up	NM_005434	chr2:110841931-110841872	MALL	Homo sapiens mal, T-cell differentiation protein-like (MALL), mRNA [NM_005434]	GO:0042632|GO:0005515|GO:0005886|GO:0000139|GO:0030136|GO:0016023|GO:0045121|GO:0016021	NM_005434	Hs.185055	7851	305.139	195.706	7.77187	7.35985
1.0527	up	AK001274	chr21:34947842-34947783	DONSON	Homo sapiens cDNA FLJ10412 fis, clone NT2RP1000040. [AK001274]	GO:0008150|GO:0003674|GO:0007275|GO:0005634|GO:0005575			29980	65.4591	52.6805	5.63699	5.56289
1.16623	up	NM_018420	chr1:116611811-116611870	SLC22A15	Homo sapiens solute carrier family 22, member 15 (SLC22A15), mRNA [NM_018420]	GO:0022857|GO:0016021|GO:0055085|GO:0006811	NM_018420	Hs.125482	55356	338.401	248.489	7.90973	7.68788
1.00653	up	NM_020921	chr14:51187234-51187175	NIN	Homo sapiens ninein (GSK3B interacting protein) (NIN), transcript variant 2, mRNA [NM_020921]	GO:0005515|GO:0051642|GO:0005813|GO:0000922|GO:0090222|GO:0005814|GO:0005874|GO:0005509|GO:0005730|GO:0034454|GO:0005525	NM_020921	Hs.310429	51199	310.38	265.293	7.79311	7.78372
1.03056	up	NM_002982	chr17:32584050-32584109	CCL2	Homo sapiens chemokine (C-C motif) ligand 2 (CCL2), mRNA [NM_002982]	GO:0009408|GO:0035684|GO:0008360|GO:0019221|GO:0045202|GO:0005615|GO:0030968|GO:0043524|GO:0006935|GO:0000165|GO:0044299|GO:0031727|GO:0009887|GO:0007179|GO:0031663|GO:0010332|GO:0046677|GO:0005791|GO:0008009|GO:0032869|GO:0036006|GO:0032760|GO:0002523|GO:0007568|GO:0030593|GO:0033552|GO:0032967|GO:0007186|GO:0007187|GO:0043491|GO:0032570|GO:0010759|GO:0006987|GO:0044267|GO:0045471|GO:0031100|GO:…	NM_002982	Hs.303649	6347	59.4574	48.3788	5.50166	5.45823
1.03423	up	NM_001286473	chr14:91633926-91633985	C14orf159	Homo sapiens chromosome 14 open reading frame 159 (C14orf159), transcript variant 9, mRNA [NM_001286473]	GO:0005739|GO:0008150|GO:0003674|GO:0005575	NM_001286473	Hs.309849	80017	60.4208	49.1362	5.52704	5.47849
1.10771	up	NM_000828	chrX:122616819-122616878	GRIA3	Homo sapiens glutamate receptor, ionotropic, AMPA 3 (GRIA3), transcript variant 2, mRNA [NM_000828]	GO:0030054|GO:0005886|GO:0005234|GO:0035249|GO:0007268|GO:0007215|GO:0030425|GO:0030666|GO:0035235|GO:0034220|GO:0045211|GO:0004971|GO:0032281|GO:0006810	NM_000828	Hs.377070	2892	19.6588	14.7663	3.96498	3.8174
1.09654	up	NM_001286264	chr6:24425650-24425709	MRS2	Homo sapiens MRS2 magnesium transporter (MRS2), transcript variant 1, mRNA [NM_001286264]	GO:0015693|GO:0015095|GO:0005743|GO:0016021	NM_001286264	Hs.658612	57380	835.876	647.607	9.19022	9.05727
1.1539	up	NM_022726	chr6:80625140-80625081	ELOVL4	Homo sapiens ELOVL fatty acid elongase 4 (ELOVL4), mRNA [NM_022726]	GO:0005515|GO:0005783|GO:0019367|GO:0030176|GO:0035338|GO:0044281|GO:0008020|GO:0009584|GO:0019432|GO:0006633|GO:0042761|GO:0016740|GO:0044255	NM_022726	Hs.101915	6785	98.9143	72.7396	6.22074	6.01422
1.18623	up	NM_002538	chr5:68849515-68849574	OCLN	Homo sapiens occludin (OCLN), transcript variant 1, mRNA [NM_002538]	GO:0005515|GO:0030054|GO:0005886|GO:0019904|GO:0006915|GO:0030139|GO:0031410|GO:0032259|GO:0045216|GO:0006921|GO:0016327|GO:0005829|GO:0016324|GO:0006461|GO:0070830|GO:0005198|GO:0005911|GO:0008119|GO:0046500|GO:0046498|GO:0005923|GO:0016021	NM_002538	Hs.592605	100506658	262.748	189.619	7.56391	7.31753
1.18049	up	NM_001143937	chr11:14535571-14535512	PSMA1	Homo sapiens proteasome (prosome, macropain) subunit, alpha type, 1 (PSMA1), transcript variant 3, mRNA [NM_001143937]	GO:0005515|GO:0002474|GO:0010467|GO:0003723|GO:0090263|GO:0005634|GO:0044281|GO:0031145|GO:0005829|GO:0004298|GO:0034641|GO:0000082|GO:0016032|GO:0090090|GO:0070062|GO:0006977|GO:0000209|GO:0043066|GO:0005813|GO:0000502|GO:0005839|GO:0006521|GO:0051437|GO:0042590|GO:0006915|GO:0042981|GO:0051436|GO:0051439|GO:0019773|GO:0002479|GO:0005654|GO:0000278|GO:0005844	NM_001143937	Hs.102798	5682	96.1443	69.1204	6.18126	5.94188
1.05969	up	NM_031216	chr18:12987277-12987336	SEH1L	Homo sapiens SEH1-like (S. cerevisiae) (SEH1L), transcript variant 2, mRNA [NM_031216]	GO:0007077|GO:0010467|GO:0050830|GO:0019221|GO:0019058|GO:0002534|GO:0005635|GO:0044281|GO:0015031|GO:0008645|GO:0005829|GO:0051315|GO:0015758|GO:0016032|GO:0006999|GO:0005975|GO:0019083|GO:0055085|GO:0010827|GO:0031080|GO:0009405|GO:0000777|GO:0000776|GO:0007080|GO:0051028|GO:0000278|GO:0051301	NM_031216	Hs.301048	81929	3756.67	2981.93	11.4259	11.3422
1.03407	up	NR_026887	chr19:33795263-33795322	CEBPA-AS1	Homo sapiens CEBPA antisense RNA 1 (head to head) (CEBPA-AS1), long non-coding RNA [NR_026887]		NR_026887	Hs.287521	80054	33.2912	26.799	4.69512	4.64679
1.0421	up	NM_020672	chr1:153587065-153587006	S100A14	Homo sapiens S100 calcium binding protein A14 (S100A14), mRNA [NM_020672]	GO:0048471|GO:0030054|GO:0034142|GO:0005886|GO:0005509|GO:0006915|GO:0042379|GO:0071624|GO:0055074|GO:0005737|GO:0015630|GO:0032496|GO:0005654|GO:0090026|GO:0042742|GO:0070062	NM_020672	Hs.288998	57402	1025.8	835.976	9.49438	9.43488
1.09518	up	NM_004525	chr2:169983828-169983769	LRP2	Homo sapiens low density lipoprotein receptor-related protein 2 (LRP2), mRNA [NM_004525]	GO:0006629|GO:0005515|GO:0017124|GO:0005886|GO:0007603|GO:0005783|GO:0008283|GO:0030139|GO:0044281|GO:0031526|GO:0005765|GO:0005764|GO:0016324|GO:0008202|GO:0070062|GO:0005794|GO:0042359|GO:0005509|GO:0001523|GO:0006898|GO:0006897|GO:0043235|GO:0005905|GO:0006486|GO:0016021|GO:0030900|GO:0005768	NM_004525	Hs.657729	4036	697.795	542.341	8.94141	8.81025
1.08303	up	NM_003263	chr4:38798072-38798013	TLR1	Homo sapiens toll-like receptor 1 (TLR1), mRNA [NM_003263]	GO:0045410|GO:0034130|GO:0046982|GO:0005886|GO:0042535|GO:0007165|GO:0006955|GO:0006954|GO:0016020|GO:0042116|GO:0005887|GO:0045087|GO:0042495|GO:0002755|GO:0035354|GO:0030670|GO:0050707|GO:0004872|GO:0071727|GO:0004888	NM_003263	Hs.654532	7096	105.71	83.0199	6.30919	6.19412
1.05499	up	NM_001037540	chrX:17772278-17772337	SCML1	Homo sapiens sex comb on midleg-like 1 (Drosophila) (SCML1), transcript variant 1, mRNA [NM_001037540]	GO:0006355|GO:0003700|GO:0005634|GO:0009653|GO:0003677|GO:0006351	NM_001037540	Hs.109655	6322	227.578	184.711	7.35913	7.2819
1.0942	up	NM_014017	chr1:156028235-156028294	LAMTOR2	Homo sapiens late endosomal/lysosomal adaptor, MAPK and MTOR activator 2 (LAMTOR2), transcript variant 1, mRNA [NM_014017]	GO:0005515|GO:0032008|GO:0005770|GO:0005765|GO:0005085|GO:0043547|GO:0000186|GO:0032947|GO:0071986|GO:0071230|GO:0016049|GO:0034613|GO:0070062	NM_014017	Hs.632483	28956	3859.76	2969.94	11.466	11.3362
1.09671	up	NM_005381	chr2:232319780-232319721	NCL	Homo sapiens nucleolin (NCL), mRNA [NM_005381]	GO:0005515|GO:0003723|GO:0042162|GO:0005730|GO:0005634|GO:0001525|GO:0008022|GO:0042802|GO:0000166|GO:0016020|GO:0030529|GO:0005654|GO:0005938|GO:0070062	NM_005381	Hs.79110	4691	22875.6	17187.7	14.3039	14.1707
1.04683	up	NM_019009	chr11:1297951-1297892	TOLLIP	Homo sapiens toll interacting protein (TOLLIP), mRNA [NM_019009]	GO:0005515|GO:0048471|GO:0007267|GO:0005150|GO:0005829|GO:0035556|GO:0045323|GO:0005737|GO:0006954|GO:0045092|GO:0030855|GO:0033235|GO:0004871|GO:0019900|GO:0031625|GO:0070062|GO:0031624|GO:0032183|GO:0006914|GO:0035325|GO:0016604|GO:0016310|GO:0007165|GO:0045321|GO:0045087|GO:0036010	NM_019009	Hs.368527	54472	800.464	649.805	9.13071	9.06469
1.03904	up	NR_003662	chr1:160236609-160236550	RPSAP58	Homo sapiens ribosomal protein SA pseudogene 58 (RPSAP58), non-coding RNA [NR_003662]		NR_003662	Hs.560655	388524	15627.1	12383	13.6567	13.6015
1.05873	up	NM_006002	chr13:76178950-76179910	UCHL3	Homo sapiens ubiquitin carboxyl-terminal esterase L3 (ubiquitin thiolesterase) (UCHL3), transcript variant 2, mRNA [NM_006002]	GO:0005515|GO:0043130|GO:0030163|GO:0006511|GO:0005737|GO:0004843|GO:0008233|GO:0005654|GO:0005634|GO:0070062	NM_006002	Hs.162241	7347	5108.76	4064.29	11.9066	11.8243
1.17229	up	NM_014648	chr3:108412711-108412770	DZIP3	Homo sapiens DAZ interacting zinc finger protein 3 (DZIP3), mRNA [NM_014648]	GO:0005515|GO:0000209|GO:0005737|GO:0004842|GO:0019902|GO:0016874|GO:0003723|GO:0008270|GO:0031593	NM_014648	Hs.409210	9666	896.805	650.408	9.29531	9.06597
1.03481	up	NM_001005170	chr11:4609036-4609095	OR52I2	Homo sapiens olfactory receptor, family 52, subfamily I, member 2 (OR52I2), mRNA [NM_001005170]	GO:0050911|GO:0004984|GO:0007186|GO:0005886|GO:0004930|GO:0016021	NM_001005170	Hs.553607	143502	104.334	85.6646	6.288	6.23863
1.14188	up	NM_001698	chr9:93976528-93976469	AUH	Homo sapiens AU RNA binding protein/enoyl-CoA hydratase (AUH), mRNA [NM_001698]	GO:0005739|GO:0034641|GO:0005759|GO:0004490|GO:0009083|GO:0044281|GO:0003730|GO:0004300|GO:0006552	NM_001698	Hs.175905	549	867.866	647.189	9.24712	9.0557
1.03732	up	BC007696	chr9:116980054-116980113	COL27A1	Homo sapiens collagen, type XXVII, alpha 1, mRNA (cDNA clone IMAGE:3953131), partial cds. [BC007696]	GO:0003431|GO:0030198|GO:0005788|GO:0005576|GO:0005583|GO:0046872|GO:0005201		Hs.494892	85301	62.1225	50.5202	5.56361	5.51075
1.00746	up	NM_004552	chr1:39500182-39500241	NDUFS5	Homo sapiens NADH dehydrogenase (ubiquinone) Fe-S protein 5, 15kDa (NADH-coenzyme Q reductase) (NDUFS5), transcript variant 1, mRNA [NM_004552]	GO:0022904|GO:0005739|GO:0032981|GO:0005758|GO:0005747|GO:0006120|GO:0005743|GO:0044281|GO:0008137|GO:0044237	NM_004552	Hs.632385	4725	14865.9	11995	13.5496	13.5388
1.12364	up	NM_023915	chr3:151012341-151012282	GPR87	Homo sapiens G protein-coupled receptor 87 (GPR87), mRNA [NM_023915]	GO:0008150|GO:0007186|GO:0045028|GO:0005887|GO:0035589|GO:0007194	NM_023915	Hs.591292	53836	353.338	268.277	7.96873	7.80055
1.06953	up	NM_005509	chr5:118584473-118584532	DMXL1	Homo sapiens Dmx-like 1 (DMXL1), transcript variant 2, mRNA [NM_005509]		NM_005509	Hs.181042	1657	1263.97	1002.49	9.80022	9.70324
1.01185	up	NM_182896	chr3:93773223-93773282	ARL13B	Homo sapiens ADP-ribosylation factor-like 13B (ARL13B), transcript variant 1, mRNA [NM_182896]	GO:0005515|GO:0060170|GO:0006996|GO:0021830|GO:0007264|GO:0021532|GO:0021943|GO:0072372|GO:0070986|GO:0009953|GO:0005525|GO:0035058|GO:0007224|GO:0001947|GO:0005622|GO:0042384|GO:0005929	NM_182896	Hs.533086	200894	455.373	383.586	8.33662	8.31963
1.27194	up	NM_022787	chr1:10045342-10045401	NMNAT1	Homo sapiens nicotinamide nucleotide adenylyltransferase 1 (NMNAT1), transcript variant 1, mRNA [NM_022787]	GO:0005515|GO:0000309|GO:0006766|GO:0004515|GO:0019674|GO:0006767|GO:0005654|GO:0005634|GO:0044281|GO:0009435|GO:0005524	NM_022787	Hs.633762	64802	82.3135	54.581	5.96047	5.61343
1.07869	up	NM_001001664	chr2:139330359-139330418	SPOPL	Homo sapiens speckle-type POZ protein-like (SPOPL), mRNA [NM_001001664]	GO:0016567|GO:0031463|GO:0043161|GO:0005634|GO:0031397	NM_001001664	Hs.333297	339745	588.395	462.394	8.69515	8.58587
1.02005	up	NM_015694	chr7:149128625-149128566	ZNF777	Homo sapiens zinc finger protein 777 (ZNF777), mRNA [NM_015694]	GO:0008150|GO:0003674|GO:0006355|GO:0005634|GO:0005575|GO:0003677|GO:0046872|GO:0006351	NM_015694	Hs.38512	27153	655.286	547.276	8.8486	8.81996
1.00403	up	NM_133259	chr2:44190787-44190728	LRPPRC	Homo sapiens leucine-rich pentatricopeptide repeat containing (LRPPRC), mRNA [NM_133259]	GO:0042645|GO:0008017|GO:0000961|GO:0005515|GO:0048471|GO:0006355|GO:0000794|GO:0070129|GO:0003723|GO:0005874|GO:0048487|GO:0005637|GO:0005634|GO:0006351|GO:0005640|GO:0005739|GO:0051015|GO:0047497|GO:0016020|GO:0003697|GO:0030529|GO:0005654|GO:0051028|GO:0005856	NM_133259	Hs.368084	10128	660.481	559.319	8.85852	8.85272
1.02154	up	NM_000195	chr10:100179822-100177976	HPS1	Homo sapiens Hermansky-Pudlak syndrome 1 (HPS1), transcript variant 1, mRNA [NM_000195]	GO:0005515|GO:0060041|GO:0030318|GO:0005764|GO:0032816|GO:0005737|GO:0031085|GO:0005887|GO:0007596|GO:0033299|GO:0048069|GO:0046983|GO:0016023|GO:0007040|GO:0007601	NM_000195	Hs.404568	3257	73.1067	60.7572	5.7885	5.75776
1.4244	up	NM_032744	chr6:11714061-11714002	ADTRP	Homo sapiens androgen-dependent TFPI-regulating protein (ADTRP), transcript variant 2, mRNA [NM_032744]	GO:0005886|GO:0016021	NM_032744	Hs.126409	84830	247.031	147.212	7.47848	6.96813
1.18117	up	AK091261	chr11:28147072-28147131	METTL15	methyltransferase like 15 [Source:HGNC Symbol;Acc:HGNC:26606] [ENST00000437814]	GO:0071424|GO:0070475		Hs.243326	196074	67.351	47.6171	5.67378	5.43356
1.24505	up	NM_001282771	chr2:241418904-241418845	ANKMY1	Homo sapiens ankyrin repeat and MYND domain containing 1 (ANKMY1), transcript variant 3, mRNA [NM_001282771]	GO:0046872	NM_001282771	Hs.656615	51281	40941	27880	15.2492	14.933
1.04831	up	NM_005359	chr18:48605060-48605119	SMAD4	Homo sapiens SMAD family member 4 (SMAD4), mRNA [NM_005359]	GO:0005515|GO:0000987|GO:0000988|GO:0010467|GO:0000790|GO:0001658|GO:0030308|GO:0003700|GO:0006367|GO:0044212|GO:0005518|GO:0042803|GO:0042802|GO:0007411|GO:0014033|GO:0007179|GO:0017015|GO:0003279|GO:0005813|GO:0003360|GO:0000122|GO:0030509|GO:0000978|GO:0001701|GO:0001702|GO:0007183|GO:0042118|GO:0005654|GO:0045893|GO:0045892|GO:0030616|GO:0008285|GO:0008283|GO:0010718|GO:0005634|GO:0005829|GO:…	NM_005359	Hs.75862	4089	173.794	141.364	6.98503	6.91696
1.08199	up	NM_001010983	chr3:52728844-52728785	GLT8D1	Homo sapiens glycosyltransferase 8 domain containing 1 (GLT8D1), transcript variant 3, mRNA [NM_001010983]	GO:0016020|GO:0016757|GO:0008152|GO:0016021	NM_001010983	Hs.297304	55830	961.555	751.364	9.39457	9.28089
1.12381	up	NR_103738	chr17:70067254-70067195	SOX9-AS1	Homo sapiens SOX9 antisense RNA 1 (SOX9-AS1), transcript variant 1, long non-coding RNA [NR_103738]		NR_103738	Hs.657374	400618	30.7652	22.7512	4.59044	4.42204
2.35234	up	NM_173584	chr11:831224-831283	CRACR2B	Homo sapiens calcium release activated channel regulator 2B (CRACR2B), transcript variant 2, mRNA [NM_173584]	GO:0005737|GO:0002115|GO:0005509|GO:2001256|GO:0034613	NM_173584	Hs.660936	283229	4587.88	1715.86	11.7504	10.5163
1.0475	up	NM_015187	chr4:25749158-25749099	SEL1L3	Homo sapiens sel-1 suppressor of lin-12-like 3 (C. elegans) (SEL1L3), transcript variant 1, mRNA [NM_015187]	GO:0005654|GO:0005634|GO:0016021	NM_015187	Hs.479384	23231	827.196	670.702	9.17629	9.10934
1.19155	up	NM_173083	chr1:226419007-226418948	LIN9	Homo sapiens lin-9 DREAM MuvB core complex component (LIN9), transcript variant 1, mRNA [NM_173083]	GO:0005515|GO:0071897|GO:0017053|GO:0000086|GO:0051726|GO:0005654|GO:0000278|GO:0006351	NM_173083	Hs.120817	286826	940.769	671.118	9.36324	9.11041
1.0647	up	NM_006705	chr9:92221400-92221459	GADD45G	Homo sapiens growth arrest and DNA-damage-inducible, gamma (GADD45G), mRNA [NM_006705]	GO:0005515|GO:0043065|GO:0006950|GO:0046330|GO:0006915|GO:0005634|GO:0007275|GO:0030154|GO:0000186|GO:0005737|GO:0000185|GO:1900745|GO:0051726|GO:0006469	NM_006705	Hs.9701	10912	403.747	324.37	8.1639	8.07345
1.46803	up		chr17:17000529-17000588	MPRIP	myosin phosphatase Rho interacting protein [Source:HGNC Symbol;Acc:HGNC:30321] [ENST00000395807]	GO:0005515|GO:0005737|GO:0003779|GO:0015629|GO:0005925			23164	230.274	131.529	7.37688	6.823
1.11666	up		chr1:002310557-002310498		Q8WW30_HUMAN (Q8WW30) MORN1 protein, partial (44%) [THC2519762]					7477.87	5500.76	12.4795	12.3203
1.04976	up	NM_000181	chr7:65425765-65425706	GUSB	Homo sapiens glucuronidase, beta (GUSB), transcript variant 1, mRNA [NM_000181]	GO:0004566|GO:0005975|GO:0019904|GO:0005102|GO:0006027|GO:0044281|GO:0043231|GO:0016020|GO:0009405|GO:0030212|GO:0030214|GO:0030203|GO:0070062|GO:0043202	NM_000181	Hs.255230	2990	5225.28	4176.23	11.9413	11.8712
1.02888	up	NM_023073	chr5:37206345-37205544	C5orf42	Homo sapiens chromosome 5 open reading frame 42 (C5orf42), mRNA [NM_023073]	GO:0016021	NM_023073	Hs.586199	65250	105.987	87.5955	6.31247	6.27139
1.28579	up	NM_004464	chr4:81207806-81207865	FGF5	Homo sapiens fibroblast growth factor 5 (FGF5), transcript variant 1, mRNA [NM_004464]	GO:0008286|GO:0048011|GO:0008284|GO:0008283|GO:0023019|GO:0048015|GO:0007267|GO:0005104|GO:0005576|GO:0005615|GO:0007399|GO:0007173|GO:0008543|GO:0045087|GO:0010001|GO:0051781|GO:0008083|GO:0038095	NM_004464	Hs.37055	2250	23.4689	15.2232	4.21774	3.85509
1.05841	up	NM_000982	chr13:27830365-27830424	RPL21	Homo sapiens ribosomal protein L21 (RPL21), mRNA [NM_000982]	GO:0010467|GO:0003735|GO:0019083|GO:0003723|GO:0006614|GO:0019058|GO:0005730|GO:0006415|GO:0006412|GO:0006413|GO:0005829|GO:0006414|GO:0005737|GO:0000184|GO:0016020|GO:0016032|GO:0022625|GO:0044267	NM_000982	Hs.381123	6144	47595.8	37471.6	15.4571	15.3752
2.22545	up		chr2:233390356-233390415	PRSS56	Homo sapiens protease, serine, 56 (PRSS56), mRNA [NM_001195129]	GO:0004252|GO:0005783|GO:0006508|GO:0043010	NM_001195129	Hs.570310	646960	9913.57	3928.25	12.9217	11.7676
1.13928	up	NM_016399	chr12:120882083-120882024	TRIAP1	Homo sapiens TP53 regulated inhibitor of apoptosis 1 (TRIAP1), mRNA [NM_016399]	GO:0005515|GO:0043066|GO:0048471|GO:0030330|GO:0097035|GO:0005739|GO:0002039|GO:0005758|GO:0043234|GO:0034644|GO:0090201|GO:0015914|GO:0045944|GO:2001140|GO:0043154|GO:0006977	NM_016399	Hs.69499	51499	881.154	659.508	9.27257	9.08445
1.13873	up	BC009725	chr19:40023120-40023061	EID2B	EP300 interacting inhibitor of differentiation 2B [Source:HGNC Symbol;Acc:HGNC:26796] [ENST00000326282]	GO:0006355|GO:0007517|GO:0005634|GO:0030154|GO:0006351		Hs.135181	126272	50.6287	37.0774	5.28066	5.09323
1.06567	up	NM_031903	chr7:42977163-42977222	MRPL32	Homo sapiens mitochondrial ribosomal protein L32 (MRPL32), mRNA [NM_031903]	GO:0070124|GO:0070125|GO:0070126|GO:0032543|GO:0006996|GO:0003735|GO:0005761|GO:0005743|GO:0015934|GO:0006412	NM_031903	Hs.50252	64983	7901.94	6083.5	12.564	12.4722
1.04131	up	NM_001134492	chr1:87564043-87564102	HS2ST1	Homo sapiens heparan sulfate 2-O-sulfotransferase 1 (HS2ST1), transcript variant 2, mRNA [NM_001134492]	GO:0016020|GO:0000139|GO:0005975|GO:0009405|GO:0008146|GO:0044281|GO:0016021|GO:0030203|GO:0006024	NM_001134492	Hs.743280	9653	113.599	93.0087	6.40673	6.34834
1.21707	up	NM_001167986	chr17:4891704-4891645	INCA1	Homo sapiens inhibitor of CDK, cyclin A1 interacting protein 1 (INCA1), transcript variant 1, mRNA [NM_001167986]	GO:0005515|GO:0005737|GO:0008285|GO:0045736|GO:0030332|GO:2001235|GO:0004861|GO:0005634	NM_001167986	Hs.658926	388324	21.2981	14.4463	4.07131	3.78789
2.04612	up	BC040680	chr11:071404228-071404169		Homo sapiens cDNA clone IMAGE:4817893. [BC040680]			Hs.531959		50.6371	20.1823	5.28112	4.24823
1	up	NM_015442	chr3:32815146-32815205	CNOT10	Homo sapiens CCR4-NOT transcription complex, subunit 10 (CNOT10), transcript variant 1, mRNA [NM_015442]	GO:0005515|GO:0010467|GO:0006355|GO:0016020|GO:0005634|GO:0031047|GO:0030014|GO:0006417|GO:0006351|GO:0000289|GO:0005829|GO:0000288	NM_015442	Hs.444851	25904	1503.17	1261.98	10.0482	10.0482
1.30456	up	NM_000139	chr11:59865756-59865815	MS4A2	Homo sapiens membrane-spanning 4-domains, subfamily A, member 2 (MS4A2), transcript variant 1, mRNA [NM_000139]	GO:0051219|GO:0050663|GO:0005886|GO:0019901|GO:0051279|GO:0007202|GO:0007205|GO:0043306|GO:0032998|GO:0006955|GO:0019863|GO:0006954|GO:0005887|GO:0045087|GO:0045121|GO:0019767|GO:0042169|GO:0009897|GO:0038095|GO:0005768	NM_000139	Hs.386748	2206	39.4566	25.0323	4.93896	4.5554
1.02105	up	NM_001206	chr9:72999896-72999837	KLF9	Homo sapiens Kruppel-like factor 9 (KLF9), mRNA [NM_001206]	GO:0010839|GO:0050847|GO:0097067|GO:0003700|GO:0005886|GO:0006357|GO:0007566|GO:0005634|GO:0003677|GO:0006351|GO:0046872|GO:0071387|GO:0005737|GO:0007623|GO:0005654	NM_001206	Hs.150557	687	105.19	87.6321	6.30229	6.27224
1.12905	up	NM_016591	chr5:74323839-74323780	GCNT4	Homo sapiens glucosaminyl (N-acetyl) transferase 4, core 2 (GCNT4), mRNA [NM_016591]	GO:0003829|GO:0005975|GO:0016266|GO:0008109|GO:0002121|GO:0048872|GO:0042403|GO:0000139|GO:0006493|GO:0060993|GO:0048729|GO:0016021|GO:0044267|GO:0043687	NM_016591	Hs.272404	51301	16.616	12.3727	3.73796	3.56285
1.00041	up	NM_006677	chr3:49148212-49148153	USP19	Homo sapiens ubiquitin specific peptidase 19 (USP19), transcript variant 4, mRNA [NM_006677]	GO:0005515|GO:0016579|GO:0034976|GO:0004843|GO:0030433|GO:0048642|GO:0046872|GO:0005829|GO:0090068|GO:0004197|GO:1900037|GO:0031647|GO:0061136|GO:0005789|GO:0016021	NM_006677	Hs.255596	10869	154.545	132.309	6.83256	6.83197
1.03247	up	NM_032217	chr4:73940618-73940559	ANKRD17	Homo sapiens ankyrin repeat domain 17 (ANKRD17), transcript variant 1, mRNA [NM_032217]	GO:0005515|GO:1900087|GO:0051151|GO:1900246|GO:1900245|GO:0005634|GO:0045787|GO:0005737|GO:0016020|GO:0003682|GO:0045087|GO:0016032|GO:0043123|GO:0000785|GO:0001955|GO:0006275|GO:0042742	NM_032217	Hs.601206	26057	1250.65	1029.62	9.78727	9.74117
1.06069	up	NM_001145122	chr2:31396260-31396201	CAPN14	Homo sapiens calpain 14 (CAPN14), mRNA [NM_001145122]	GO:0005737|GO:0004198|GO:0005509|GO:0006508|GO:0005654	NM_001145122	Hs.468059	440854	54.0118	42.7646	5.36731	5.28231
1.01182	up	NM_002467	chr8:128753268-128753327	MYC	Homo sapiens v-myc avian myelocytomatosis viral oncogene homolog (MYC), mRNA [NM_002467]	GO:0005515|GO:0010468|GO:0010467|GO:0001658|GO:0006367|GO:0003700|GO:2001022|GO:0032403|GO:0006879|GO:0034644|GO:0007219|GO:0045656|GO:0000165|GO:0046983|GO:0007179|GO:0051782|GO:0010332|GO:0090096|GO:0050679|GO:0070888|GO:0000122|GO:0070848|GO:0000978|GO:0043280|GO:0043234|GO:0005654|GO:0045893|GO:0008134|GO:0008284|GO:0051276|GO:2000573|GO:0048147|GO:0005634|GO:0048146|GO:0032873|GO:0005829|GO:…	NM_002467	Hs.202453	4609	1158.12	968.003	9.67337	9.65641
1.108	up	NM_001166222	chr11:67192533-67192592	CARNS1	Homo sapiens carnosine synthase 1 (CARNS1), transcript variant 1, mRNA [NM_001166222]	GO:0047730|GO:0035499|GO:0005575|GO:0016887|GO:0005524|GO:0046872	NM_001166222	Hs.502982	57571	39.6371	30.0548	4.94667	4.79871
1.05393	up	NM_004724	chr11:113604384-113604325	ZW10	Homo sapiens zw10 kinetochore protein (ZW10), mRNA [NM_004724]	GO:0005828|GO:0005515|GO:0007093|GO:0005783|GO:0007096|GO:0034501|GO:0000132|GO:0005634|GO:0015031|GO:0005829|GO:0005737|GO:0007030|GO:0019237|GO:0006888|GO:0000922|GO:0000070|GO:0006461|GO:0007126|GO:0016020|GO:0005789|GO:0000777|GO:0000776|GO:0007080|GO:0000278|GO:0051301	NM_004724	Hs.503886	9183	746.499	607.012	9.03745	8.96167
1.0169	up	NM_001113239	chr7:139416115-139416056	HIPK2	Homo sapiens homeodomain interacting protein kinase 2 (HIPK2), transcript variant 2, mRNA [NM_001113239]	GO:0005515|GO:0001654|GO:0046330|GO:0046332|GO:0048596|GO:0007224|GO:0043524|GO:0030578|GO:0018105|GO:0050882|GO:0018107|GO:0007179|GO:0006978|GO:0001102|GO:0001105|GO:0060235|GO:0003714|GO:0046790|GO:0010842|GO:0000122|GO:0042771|GO:0043388|GO:0045893|GO:0008284|GO:0005634|GO:0061072|GO:0009952|GO:0060395|GO:0032092|GO:0030514|GO:0005737|GO:0051091|GO:0030182|GO:0045944|GO:0007628|GO:0051726|GO:…	NM_001113239	Hs.731417	28996	81.0029	67.8244	5.9379	5.91372
1.00868	up	NM_001802	chr16:22358232-22358173	CDR2	Homo sapiens cerebellar degeneration-related protein 2, 62kDa (CDR2), mRNA [NM_001802]	GO:0005515|GO:0003674|GO:0005737	NM_001802	Hs.513430	1039	120.285	102.307	6.48935	6.47689
1.06052	up	NM_203290	chr6:43487873-43488021	POLR1C	Homo sapiens polymerase (RNA) I polypeptide C, 30kDa (POLR1C), mRNA [NM_203290]	GO:0010467|GO:0006386|GO:0006385|GO:0003899|GO:0006363|GO:0006362|GO:0006361|GO:0006360|GO:0003677|GO:0006383|GO:0005829|GO:0001056|GO:0005736|GO:0045814|GO:0045087|GO:0001054|GO:0046983|GO:0040029|GO:0005666|GO:0032481|GO:0005654	NM_203290	Hs.743509	9533	487.301	391.024	8.43389	8.34913
1.00334	up	NM_031412	chr12:10374676-10374735	GABARAPL1	Homo sapiens GABA(A) receptor-associated protein like 1 (GABARAPL1), mRNA [NM_031412]	GO:0005515|GO:0008017|GO:0005776|GO:0005794|GO:0000422|GO:0005783|GO:0000421|GO:0005874|GO:0048487|GO:0032839|GO:0050811|GO:0000407|GO:0030957|GO:0044297|GO:0005829|GO:0005622|GO:0032590|GO:0061025|GO:0000045|GO:0030659|GO:0019898	NM_031412	Hs.524250	23710	515.963	438.932	8.51518	8.51037
1.09561	up	NM_024121	chr2:120979636-120979577	TMEM185B	Homo sapiens transmembrane protein 185B (TMEM185B), mRNA [NM_024121]	GO:0016021	NM_024121	Hs.376722	79134	451.322	350.827	8.32007	8.18834
1.02972	up	NM_001039845	chr2:207602556-207602497	MDH1B	Homo sapiens malate dehydrogenase 1B, NAD (soluble) (MDH1B), transcript variant 1, mRNA [NM_001039845]	GO:0006099|GO:0005975|GO:0016615|GO:0006108|GO:0016616	NM_001039845	Hs.147816	130752	58.8541	47.9899	5.48643	5.44418
1.0173	up	NM_032892	chr15:44165889-44165830	FRMD5	Homo sapiens FERM domain containing 5 (FRMD5), transcript variant 2, mRNA [NM_032892]	GO:0008092|GO:0005515|GO:0008150|GO:0003674|GO:0005737|GO:0016021|GO:0005575|GO:0005856|GO:0019898	NM_032892	Hs.578544	84978	304.67	258.894	7.77066	7.74591
1.05299	up	NM_016573	chr19:19740535-19740476	GMIP	Homo sapiens GEM interacting protein (GMIP), transcript variant 1, mRNA [NM_016573]	GO:0035556|GO:0005622|GO:0005515|GO:0051056|GO:0034259|GO:0032321|GO:0007264|GO:0046872|GO:0005100|GO:0005829	NM_016573	Hs.49427	51291	264.145	215.837	7.56951	7.49502
1.01632	up	NM_016848	chr9:91653107-91653048	SHC3	Homo sapiens SHC (Src homology 2 domain containing) transforming protein 3 (SHC3), mRNA [NM_016848]	GO:0005515|GO:0008286|GO:0030971|GO:0048011|GO:0005886|GO:0019901|GO:0035249|GO:0007265|GO:0005575|GO:0007417|GO:0005829|GO:0007173|GO:0007611|GO:0004871|GO:0007169	NM_016848	Hs.292737	53358	15.7052	13.0635	3.66168	3.63833
1.10254	up	NM_015383	chr1:145369062-145369121	NBPF14	Homo sapiens neuroblastoma breakpoint family, member 14 (NBPF14), mRNA [NM_015383]	GO:0005737	NM_015383	Hs.714127	25832	1097.24	846.233	9.59335	9.45252
1.09802	up	NM_032121	chrX:77126365-77126306	MAGT1	Homo sapiens magnesium transporter 1 (MAGT1), mRNA [NM_032121]	GO:0015693|GO:0050890|GO:0016020|GO:0005886|GO:0005887|GO:0015095|GO:0006487|GO:0008250|GO:0044267|GO:0043687|GO:0018279	NM_032121	Hs.323562	84061	418.634	325.118	8.21202	8.07711
1.00539	up	NM_014230	chr17:74041401-74040009	SRP68	Homo sapiens signal recognition particle 68kDa (SRP68), transcript variant 1, mRNA [NM_014230]	GO:0005786|GO:0010467|GO:0005783|GO:0042493|GO:0030942|GO:0006614|GO:0008312|GO:0005730|GO:0045047|GO:0006412|GO:0005829|GO:0005737|GO:0005840|GO:0005047|GO:0005048|GO:0044267|GO:0005925	NM_014230	Hs.514495	6730	280.075	240.658	7.65273	7.64498
1.06563	up	NM_007145	chr19:36728855-36728914	ZNF146	Homo sapiens zinc finger protein 146 (ZNF146), transcript variant 1, mRNA [NM_007145]	GO:0006355|GO:0005737|GO:0003700|GO:0005730|GO:0008270|GO:0005634|GO:0008201|GO:0003677	NM_007145	Hs.643436	7705	1128.62	900.906	9.6366	9.54489
1.00303	up	NR_015401	chr7:44081962-44082021	LINC00957	Homo sapiens long intergenic non-protein coding RNA 957 (LINC00957), transcript variant 2, long non-coding RNA [NR_015401]		NR_015401	Hs.661253	255031	153.144	130.71	6.81879	6.81443
1.13563	up	NM_001080451	chr14:94909539-94909480	SERPINA11	Homo sapiens serpin peptidase inhibitor, clade A (alpha-1 antiproteinase, antitrypsin), member 11 (SERPINA11), mRNA [NM_001080451]	GO:0010951|GO:0004867|GO:0005615	NM_001080451	Hs.145890	256394	17.0928	12.6574	3.77528	3.59179
1.07174	up	NM_002267	chr13:50273552-50273493	KPNA3	Homo sapiens karyopherin alpha 3 (importin alpha 4) (KPNA3), mRNA [NM_002267]	GO:0005515|GO:0006461|GO:0005643|GO:0019221|GO:0008565|GO:0008139|GO:0005654|GO:0046718|GO:0008022|GO:0006607|GO:0005829	NM_002267	Hs.527919	3839	3246.47	2554.99	11.2165	11.1165
1.13434	up	NM_002143	chr1:33360179-33360238	HPCA	Homo sapiens hippocalcin (HPCA), mRNA [NM_002143]	GO:0048839|GO:0005509|GO:0003779	NM_002143	Hs.632391	3208	43.1047	31.829	5.05887	4.87702
1.12366	up	NM_001131028	chr5:81550614-81550673	ATG10	Homo sapiens autophagy related 10 (ATG10), transcript variant 3, mRNA [NM_001131028]	GO:0005622|GO:0005737|GO:0016874|GO:0019777|GO:0006914|GO:0006497|GO:0032446|GO:0034263|GO:0015031|GO:0031401	NM_001131028	Hs.713698	83734	43.6276	32.5667	5.07492	4.90672
1.02082	up	NM_018847	chr9:21331160-21331101	KLHL9	Homo sapiens kelch-like family member 9 (KLHL9), mRNA [NM_018847]	GO:0000910|GO:0007067|GO:0004842|GO:0016567|GO:0031463|GO:0030496	NM_018847	Hs.701778	55958	239.902	201.903	7.43538	7.40565
1.14475	up	NM_024558	chr14:50576138-50576079	VCPKMT	Homo sapiens valosin containing protein lysine (K) methyltransferase (VCPKMT), transcript variant 1, mRNA [NM_024558]	GO:0005515|GO:0005737|GO:0005575|GO:0016279|GO:0018023	NM_024558	Hs.558541	79609	350.112	261.52	7.95612	7.76108
1.00938	up	NM_053023	chr11:58384672-58384731	ZFP91	Homo sapiens ZFP91 zinc finger protein (ZFP91), transcript variant 1, mRNA [NM_053023]	GO:0070534|GO:0004842|GO:0007250|GO:0016874|GO:0005634|GO:0003676|GO:0046872	NM_053023	Hs.524920	80829	420.696	356.007	8.22047	8.20701
1.0453	up	NM_000963	chr1:186641528-186641469	PTGS2	Homo sapiens prostaglandin-endoperoxide synthase 2 (prostaglandin G/H synthase and cyclooxygenase) (PTGS2), mRNA [NM_000963]	GO:0019369|GO:0006693|GO:0035633|GO:0019674|GO:0010042|GO:0042803|GO:0071636|GO:0031622|GO:0034644|GO:0004601|GO:0001516|GO:0032496|GO:0051926|GO:0007613|GO:0007612|GO:0006979|GO:0032355|GO:0042633|GO:0007566|GO:0051968|GO:0031394|GO:0051384|GO:0045786|GO:0071318|GO:0043234|GO:0070542|GO:0050873|GO:0032227|GO:0005789|GO:0019899|GO:0055114|GO:0020037|GO:0042346|GO:0043005|GO:0008285|GO:0006767|GO:…	NM_000963	Hs.196384	5743	14.6092	11.7447	3.55375	3.48982
1.10074	up	NM_025075	chr3:63821001-63820842	THOC7	Homo sapiens THO complex 7 homolog (Drosophila) (THOC7), transcript variant 1, mRNA [NM_025075]	GO:0005515|GO:0006397|GO:0008380|GO:0000347|GO:0000346|GO:0003723|GO:0005634|GO:0046784|GO:0005737|GO:0006406|GO:0016607|GO:0000445|GO:0005654	NM_025075	Hs.288151	80145	1507.72	1154.33	10.0544	9.91589
1.07431	up	NM_001303429	chr1:46511650-46511591	PIK3R3	Homo sapiens phosphoinositide-3-kinase, regulatory subunit 3 (gamma) (PIK3R3), transcript variant 5, mRNA [NM_001303429]	GO:0008286|GO:0005515|GO:0006661|GO:0043551|GO:0036092|GO:0035014|GO:0016303|GO:0044281|GO:0006644|GO:0005942|GO:0005829	NM_001303429	Hs.655387	8503	67.8484	53.3965	5.68391	5.5805
1.08679	up	NM_018471	chr2:187373716-187373775	ZC3H15	Homo sapiens zinc finger CCCH-type containing 15 (ZC3H15), mRNA [NM_018471]	GO:0005515|GO:0005737|GO:0019221|GO:0005730|GO:0046872	NM_018471	Hs.741180	55854	4613.51	3595.04	11.7601	11.6401
1.08353	up	NM_001282213	chr14:21485301-21485242	NDRG2	Homo sapiens NDRG family member 2 (NDRG2), transcript variant 11, mRNA [NM_001282213]	GO:0005515|GO:0048471|GO:0005813|GO:0005794|GO:0005815|GO:0048662|GO:0001818|GO:0010574|GO:0030154|GO:0030426|GO:0005829|GO:0003674|GO:0005737|GO:0021762|GO:0090361|GO:0070373|GO:0005654|GO:0016055|GO:0070062	NM_001282213	Hs.525205	57447	198.76	156.503	7.16918	7.05344
1.05108	up	NM_017425	chr11:124561634-124564213	SPA17	Homo sapiens sperm autoantigenic protein 17 (SPA17), mRNA [NM_017425]	GO:0007338|GO:0005516|GO:0005737|GO:0016020|GO:0003351|GO:0031514|GO:0072372|GO:0007283|GO:0007339	NM_017425	Hs.286233	53340	581.825	470.888	8.67957	8.60769
1.01159	up	NM_006400	chr12:57924362-57924303	DCTN2	Homo sapiens dynactin 2 (p50) (DCTN2), transcript variant 1, mRNA [NM_006400]	GO:0005515|GO:0005813|GO:0006996|GO:0008283|GO:0005874|GO:0030507|GO:0031982|GO:0032402|GO:0030426|GO:0005829|GO:0019886|GO:0003774|GO:0005737|GO:0007067|GO:0030286|GO:0016020|GO:0000086|GO:0008152|GO:0000776|GO:0000278|GO:0005869|GO:0007052|GO:0070062	NM_006400	Hs.289123	10540	1429.6	1191.2	9.97828	9.96166
1.01269	up	NM_005988	chr1:153028985-153028926	SPRR2A	Homo sapiens small proline-rich protein 2A (SPRR2A), mRNA [NM_005988]	GO:0005515|GO:0005737|GO:0008544|GO:0030216|GO:0031424|GO:0001533	NM_005988	Hs.355542	6700	75.9052	63.5998	5.84147	5.82328
1.02687	up	NM_138578	chr20:30253383-30253324	BCL2L1	Homo sapiens BCL2-like 1 (BCL2L1), transcript variant 1, mRNA [NM_138578]	GO:0005515|GO:0019050|GO:0030054|GO:0097284|GO:0007283|GO:2000811|GO:0051402|GO:0007281|GO:0042803|GO:0042802|GO:0000910|GO:0043524|GO:0008637|GO:0005759|GO:0097136|GO:0030672|GO:0005813|GO:0031965|GO:0019901|GO:0046982|GO:0071312|GO:2001244|GO:2001243|GO:0001701|GO:0006897|GO:0009566|GO:0070584|GO:0045087|GO:1900118|GO:0010507|GO:0071839|GO:0040007|GO:0008284|GO:0007093|GO:0008283|GO:0005743|GO:…	NM_138578	Hs.516966	598	821.918	681.119	9.16919	9.13094
1.0286	up	NM_002661	chr16:81991575-81991634	PLCG2	Homo sapiens phospholipase C, gamma 2 (phosphatidylinositol-specific) (PLCG2), mRNA [NM_002661]	GO:0050853|GO:0010468|GO:0005515|GO:0050852|GO:0019722|GO:0005886|GO:0043647|GO:0044281|GO:0005829|GO:0004629|GO:0043069|GO:0032237|GO:0032959|GO:0030183|GO:0032496|GO:0004871|GO:0016055|GO:0070062|GO:0051209|GO:0006661|GO:0030168|GO:0007596|GO:0004435|GO:0045087|GO:0002316|GO:0009395|GO:0038096|GO:0038095	NM_002661	Hs.413111	5336	208.095	173.686	7.23789	7.19721
1.054	up		chr7:143526270-143526211							110.769	89.4877	6.37426	6.29839
1.0589	up	NM_003414	chr16:31927638-31927697	ZNF267	Homo sapiens zinc finger protein 267 (ZNF267), transcript variant 1, mRNA [NM_003414]	GO:0006355|GO:0003700|GO:0007275|GO:0005634|GO:0003677|GO:0046872|GO:0006351	NM_003414	Hs.460645	10308	717.514	581.068	8.98217	8.89961
1.01038	up	NM_139286	chr9:116029538-116029479	CDC26	Homo sapiens cell division cycle 26 (CDC26), mRNA [NM_139286]	GO:0005515|GO:0007094|GO:0051437|GO:0051436|GO:0031145|GO:0051439|GO:0005829|GO:0007067|GO:0070979|GO:0005680|GO:0005654|GO:0000278|GO:0051301	NM_139286	Hs.727648	246184	1585.85	1326.01	10.1401	10.1252
1.36942	up	NM_001001551	chr9:86258959-86259018	IDNK	Homo sapiens idnK, gluconokinase homolog (E. coli) (IDNK), transcript variant 1, mRNA [NM_001001551]	GO:0016310|GO:0008150|GO:0003674|GO:0046316|GO:0005524|GO:0046177	NM_001001551	Hs.530261	414328	222.49	136.872	7.32556	6.87199
1.17675	up	NM_001008495	chr8:91634707-91634648	TMEM64	Homo sapiens transmembrane protein 64 (TMEM64), transcript variant 1, mRNA [NM_001008495]	GO:0045780|GO:0005783|GO:0051480|GO:0043462|GO:0045672|GO:0016021	NM_001008495	Hs.567759	169200	88.434	63.6942	6.0609	5.82609
1.19174	up	NM_000043	chr10:90774545-90774604	FAS	Homo sapiens Fas cell surface death receptor (FAS), transcript variant 1, mRNA [NM_000043]	GO:0005515|GO:0019724|GO:0031265|GO:0031264|GO:0097284|GO:0097049|GO:0048536|GO:0042802|GO:0045619|GO:0051260|GO:0070062|GO:0032464|GO:0071285|GO:0009986|GO:0009636|GO:0051384|GO:0007623|GO:0045121|GO:0009897|GO:0002377|GO:0004888|GO:0008625|GO:2001239|GO:0005886|GO:0006927|GO:0006925|GO:0005634|GO:0006924|GO:0005829|GO:0005737|GO:0004872|GO:0045637|GO:2001241|GO:0004871|GO:0019900|GO:0043066|GO:…	NM_000043	Hs.244139	355	411.061	294.884	8.19041	7.93734
1.12736	up	BC042002	chr15:65250029-65250088	ANKDD1A	ankyrin repeat and death domain containing 1A [Source:HGNC Symbol;Acc:HGNC:28002] [ENST00000620154]	GO:0007165		Hs.207157	348094	172.355	129.611	6.97485	6.8019
1.05869	up	NM_001242417	chr14:102675959-102676018	WDR20	Homo sapiens WD repeat domain 20 (WDR20), transcript variant 7, mRNA [NM_001242417]		NM_001242417	Hs.36859	91833	104.921	84.3039	6.29776	6.21548
1.07709	up	NM_001684	chr1:203690464-203690523	ATP2B4	Homo sapiens ATPase, Ca++ transporting, plasma membrane 4 (ATP2B4), transcript variant 2, mRNA [NM_001684]	GO:0005515|GO:0050998|GO:1900082|GO:0005516|GO:0030346|GO:0030018|GO:0005886|GO:0046872|GO:0055074|GO:0033138|GO:0034220|GO:0045019|GO:0097110|GO:2000481|GO:0006357|GO:0006874|GO:0030315|GO:0070885|GO:0055085|GO:0005524|GO:0010751|GO:0005388|GO:0043234|GO:0071872|GO:0016020|GO:0051001|GO:0007596|GO:0005887|GO:0005901|GO:0051599|GO:0008152|GO:0070588|GO:0017080	NM_001684	Hs.343522	493	48.2467	37.6531	5.2196	5.11246
1.21355	up	NM_002658	chr10:75677050-75677109	PLAU	Homo sapiens plasminogen activator, urokinase (PLAU), transcript variant 1, mRNA [NM_002658]	GO:0005515|GO:0033628|GO:0001666|GO:0010469|GO:0004252|GO:0005886|GO:0009986|GO:0014910|GO:0014909|GO:0005576|GO:2000097|GO:0005615|GO:0061041|GO:0007165|GO:0006935|GO:0007596|GO:0042127|GO:0006508|GO:0042730|GO:0005925|GO:0070062	NM_002658	Hs.77274	5328	1578.78	1106.13	10.1284	9.84921
1.05336	up	NM_014634	chr22:22285539-22279996	PPM1F	Homo sapiens protein phosphatase, Mg2+/Mn2+ dependent, 1F (PPM1F), mRNA [NM_014634]	GO:0005515|GO:0048471|GO:0016576|GO:0010811|GO:0051894|GO:0035690|GO:0097193|GO:0046872|GO:0005829|GO:0043280|GO:0010628|GO:0043234|GO:0016791|GO:0035970|GO:0050921|GO:0044387|GO:0033137|GO:0051496|GO:0004722|GO:0006469|GO:0010634|GO:0045892|GO:0045927|GO:0033192	NM_014634	Hs.112728	9647	61.9406	49.4239	5.56001	5.48501
1.00244	up	NM_003236	chr2:70675378-70675319	TGFA	Homo sapiens transforming growth factor, alpha (TGFA), transcript variant 1, mRNA [NM_003236]	GO:0050679|GO:0005515|GO:0048471|GO:0043066|GO:0005154|GO:0005886|GO:0009986|GO:0008283|GO:0045741|GO:0042493|GO:0045840|GO:0005634|GO:0031410|GO:0001525|GO:0005615|GO:0016323|GO:0000187|GO:0001948|GO:0007173|GO:0005887|GO:0042060|GO:0008083|GO:0060749	NM_003236	Hs.170009	7039	82.8785	70.2484	5.97004	5.96652
1.03866	up	NM_153488	chrX:151886664-151886723	MAGEA2B	Homo sapiens melanoma antigen family A, 2B (MAGEA2B), mRNA [NM_153488]	GO:0005515|GO:0042826|GO:0005634|GO:0000122|GO:0006351|GO:0072331|GO:0016605|GO:0070491|GO:0051443|GO:0033234|GO:0044257|GO:0031625|GO:0090398	NM_153488	Hs.534597	266740	146.353	121.071	6.76051	6.70579
1.03689	up	NM_030899	chr6:28293096-28293037	ZSCAN31	Homo sapiens zinc finger and SCAN domain containing 31 (ZSCAN31), transcript variant 1, mRNA [NM_030899]	GO:0006355|GO:0003700|GO:0005634|GO:0003677|GO:0046872|GO:0006351	NM_030899	Hs.656413	64288	79.1001	64.7709	5.90106	5.8488
1.00224	up	NM_174893	chr17:6920231-6920290	C17orf49	Homo sapiens chromosome 17 open reading frame 49 (C17orf49), transcript variant 2, mRNA [NM_174893]	GO:0071339|GO:0003682|GO:0016589|GO:0003677|GO:0016568	NM_174893	Hs.511801	124944	393.022	335.598	8.12631	8.12308
1.0405	up	NM_015114	chr12:133302989-133302930	ANKLE2	Homo sapiens ankyrin repeat and LEM domain containing 2 (ANKLE2), mRNA [NM_015114]	GO:0005515|GO:0007084|GO:0008601|GO:0035307|GO:0030176|GO:0042326|GO:0007067|GO:0050790|GO:0016020|GO:0005789|GO:0000278|GO:0051721|GO:0051301	NM_015114	Hs.654628	23141	354.1	291.03	7.97437	7.91709
1	up	NM_001807	chr9:135945982-135946041	CEL	Homo sapiens carboxyl ester lipase (CEL), mRNA [NM_001807]	GO:0052689|GO:0005515|GO:0006629|GO:0006707|GO:0004806|GO:0044241|GO:0005576|GO:0044281|GO:0030157|GO:0003824|GO:0005615|GO:0018350|GO:0009062|GO:0030299|GO:0005737|GO:0016787|GO:0047372|GO:0006641|GO:0044258|GO:0008201|GO:0070062|GO:0004771	NM_001807	Hs.533258	1056	33.4243	27.9465	4.70002	4.70002
1.04086	up	NM_001001974	chr10:124189516-124189575	PLEKHA1	Homo sapiens pleckstrin homology domain containing, family A (phosphoinositide binding specific) member 1 (PLEKHA1), transcript variant 2, mRNA [NM_001001974]	GO:0005515|GO:0050853|GO:0051898|GO:0070301|GO:0005886|GO:0001553|GO:0048705|GO:0007283|GO:0009791|GO:0031529|GO:0045184|GO:0005737|GO:0035264|GO:0060021|GO:0070062|GO:0008209|GO:0043325|GO:0032587|GO:0030165|GO:0014065|GO:0008210|GO:0060325|GO:0033327|GO:0005654|GO:0048008	NM_001001974	Hs.643512	59338	869.641	709.849	9.24985	9.19208
1.00217	up	NM_015188	chr10:96295315-96295374	TBC1D12	Homo sapiens TBC1 domain family, member 12 (TBC1D12), mRNA [NM_015188]	GO:0032851|GO:0005097	NM_015188	Hs.500598	23232	290.014	250.326	7.70162	7.69849
1.08935	up	NM_016142	chr11:43877854-43877913	HSD17B12	Homo sapiens hydroxysteroid (17-beta) dehydrogenase 12 (HSD17B12), mRNA [NM_016142]	GO:0005515|GO:0004303|GO:0006703|GO:0005518|GO:0010811|GO:0044281|GO:0035338|GO:0031012|GO:0030198|GO:0005789|GO:0019432|GO:0006633|GO:0016021|GO:0001968|GO:0008201|GO:0044255|GO:0055114	NM_016142	Hs.132513	51144	4388.12	3382.49	11.6699	11.5464
1.11556	up	AK093202	chr1:16864566-16864625	LOC100133616	Homo sapiens cDNA FLJ35883 fis, clone TESTI2008929. [AK093202]			Hs.722379	100133616	49.8267	37.4092	5.26041	5.10264
1.03299	up	NM_001031709	chr10:90074354-90074295	RNLS	Homo sapiens renalase, FAD-dependent amine oxidase (RNLS), transcript variant 1, mRNA [NM_001031709]	GO:0060047|GO:0055062|GO:0003214|GO:0005615|GO:0003073|GO:0042415|GO:0042417|GO:0071871|GO:0002931|GO:0016491|GO:0071873|GO:0042414|GO:0055114	NM_001031709	Hs.149849	55328	62.3682	51.0009	5.56893	5.52209
1.05713	up	NM_017599	chr12:95694737-95694796	VEZT	Homo sapiens vezatin, adherens junctions transmembrane protein (VEZT), transcript variant 1, mRNA [NM_017599]	GO:0016337|GO:0005737|GO:0005912|GO:0005886|GO:0001669|GO:0002142|GO:0017022|GO:0005654|GO:0016021|GO:0043009	NM_017599	Hs.24135	55591	1337.14	1068.72	9.87736	9.79721
1.04643	up	NM_024617	chr9:88903200-88903141	ZCCHC6	Homo sapiens zinc finger, CCHC domain containing 6 (ZCCHC6), transcript variant 1, mRNA [NM_024617]	GO:0071044|GO:0031123|GO:0008270|GO:0050265	NM_024617	Hs.597057	79670	150.582	123.379	6.80024	6.73477
1.09856	up	AK025118	chr5:179032932-179032873		Homo sapiens cDNA: FLJ21465 fis, clone COL04784. [AK025118]			Hs.612899		137.146	106.647	6.66761	6.53199
1.40719	up	NM_001288589	chr15:56991785-56991726	ZNF280D	Homo sapiens zinc finger protein 280D (ZNF280D), transcript variant 5, mRNA [NM_001288589]	GO:0006355|GO:0005634|GO:0003677|GO:0046872|GO:0006351	NM_001288589	Hs.511477	54816	48.7606	28.855	5.23388	4.74107
1.06389	up	XM_006719983	chr13:114515136-114515195	TMEM255B	transmembrane protein 255B [Source:HGNC Symbol;Acc:HGNC:28297] [ENST00000375353]	GO:0016021	XM_006719983		348013	33.2614	25.911	4.69382	4.60446
1.00563	up	NM_004589	chr17:10584322-10584263	SCO1	Homo sapiens SCO1 cytochrome c oxidase assembly protein (SCO1), mRNA [NM_004589]	GO:0005739|GO:0006878|GO:0008535|GO:0005507|GO:0005743|GO:0006091|GO:0030016|GO:0006825	NM_004589	Hs.14511	6341	1400.86	1169.84	9.94465	9.93655
1.1029	up	NM_005975	chr20:62160798-62160739	PTK6	Homo sapiens protein tyrosine kinase 6 (PTK6), transcript variant 1, mRNA [NM_005975]	GO:0005515|GO:0042506|GO:0030036|GO:0042503|GO:0071300|GO:0061099|GO:0005634|GO:0042802|GO:0060575|GO:0005737|GO:0046777|GO:0042127|GO:0038083|GO:0045926|GO:0005102|GO:0005524|GO:0001726|GO:0031234|GO:0016477|GO:0045087|GO:0010976|GO:0006468|GO:0005654|GO:0007169|GO:0004715	NM_005975	Hs.51133	5753	242.897	189.095	7.45592	7.31462
1.01039	up	NM_145254	chr16:75481508-75481449	TMEM170A	Homo sapiens transmembrane protein 170A (TMEM170A), mRNA [NM_145254]	GO:0016021	NM_145254	Hs.487510	124491	502.651	424.306	8.47752	8.4626
1.18496	up	NM_032025	chr3:150302684-150302743	EIF2A	Homo sapiens eukaryotic translation initiation factor 2A, 65kDa (EIF2A), mRNA [NM_032025]	GO:0005515|GO:0005850|GO:0000049|GO:0042255|GO:0003743|GO:0072562|GO:0009967|GO:0005615|GO:0006413|GO:0006417|GO:0005737|GO:0032933|GO:0043022|GO:0006468	NM_032025	Hs.655782	83939	57.1793	40.2323	5.44583	5.20099
1.036	up	NM_021209	chr2:32449762-32449703	NLRC4	Homo sapiens NLR family, CARD domain containing 4 (NLRC4), transcript variant 1, mRNA [NM_021209]	GO:0005515|GO:0004842|GO:0004869|GO:0016567|GO:0005634|GO:0002218|GO:0035872|GO:0042803|GO:0005829|GO:0042802|GO:0005622|GO:0043523|GO:0005737|GO:0051092|GO:0006954|GO:0051260|GO:0005876|GO:0090307|GO:0042742|GO:0043066|GO:0000287|GO:0043065|GO:0006919|GO:0072557|GO:0050702|GO:0009966|GO:0005524|GO:0070269|GO:0045087|GO:0016045	NM_021209	Hs.574741	58484	21.063	16.8316	4.05422	4.00319
1.22493	up		chr15:023259349-023259290		AF204231 88-kDa Golgi protein {Homo sapiens} (exp=-1; wgp=0; cg=0), partial (4%) [THC2600547]					44.4052	30.1898	5.09909	4.8064
1.15966	up	NM_004688	chr2:152127069-152127010	NMI	Homo sapiens N-myc (and STAT) interactor (NMI), mRNA [NM_004688]	GO:0005515|GO:0003712|GO:0005737|GO:0006954|GO:0006366|GO:0005654|GO:0007259	NM_004688	Hs.54483	9111	1238.67	910.385	9.77317	9.55947
1.35075	up		chr8:81095357-81095298	TPD52	tumor protein D52 [Source:HGNC Symbol;Acc:HGNC:12005] [ENST00000602950]	GO:0005515|GO:0048471|GO:0008284|GO:0005737|GO:0046982|GO:0005783|GO:0030183|GO:0005509|GO:0009653|GO:0046903|GO:0042803			7163	115.089	71.6669	6.42716	5.9934
1.27876	up	NM_005773	chr19:58452297-58452238	ZNF256	Homo sapiens zinc finger protein 256 (ZNF256), mRNA [NM_005773]	GO:0005515|GO:0003700|GO:0007275|GO:0005654|GO:0005634|GO:0045892|GO:0003677|GO:0046872|GO:0006351	NM_005773	Hs.596242	10172	34.3964	22.2929	4.74353	4.38878
1.09983	up	NM_015186	chr9:79985462-79985832	VPS13A	Homo sapiens vacuolar protein sorting 13 homolog A (S. cerevisiae) (VPS13A), transcript variant B, mRNA [NM_015186]	GO:0005622|GO:0005515|GO:0008104|GO:0045053|GO:0035176|GO:0031045|GO:0006623|GO:0007626|GO:0006895|GO:0019898|GO:0007399	NM_015186	Hs.459790	23230	120.911	93.8843	6.49625	6.35897
1.04364	up	NM_004153	chr1:52840560-52840501	ORC1	Homo sapiens origin recognition complex, subunit 1 (ORC1), transcript variant 1, mRNA [NM_004153]	GO:0005515|GO:0000808|GO:0005886|GO:0005730|GO:0005634|GO:0003677|GO:0005524|GO:0005829|GO:0006260|GO:0000082|GO:0005737|GO:0000083|GO:0006270|GO:0003682|GO:0005654|GO:0005664|GO:0000278	NM_004153	Hs.17908	4998	124.268	101.732	6.53093	6.46931
1.08285	up	NM_152261	chr12:107367533-107367592	TMEM263	Homo sapiens transmembrane protein 263 (TMEM263), mRNA [NM_152261]	GO:0016021	NM_152261	Hs.257664	90488	2779.57	2149.92	10.9872	10.8724
1.12522	up	NM_022063	chr10:120069008-120068949	FAM204A	Homo sapiens family with sequence similarity 204, member A (FAM204A), transcript variant 1, mRNA [NM_022063]		NM_022063	Hs.372309	63877	136.565	103.623	6.66143	6.49123
1.14261	up	NM_014814	chr3:64004350-64004291	PSMD6	Homo sapiens proteasome (prosome, macropain) 26S subunit, non-ATPase, 6 (PSMD6), transcript variant 2, mRNA [NM_014814]	GO:0002474|GO:0010467|GO:0090263|GO:0044281|GO:0031145|GO:0005829|GO:0034641|GO:0000082|GO:0006508|GO:0016032|GO:0090090|GO:0016887|GO:0070062|GO:0006977|GO:0000209|GO:0000502|GO:0043066|GO:0005838|GO:0006521|GO:0051437|GO:0042590|GO:0006915|GO:0042981|GO:0051436|GO:0051439|GO:0002479|GO:0005654|GO:0022624|GO:0043161|GO:0000278	NM_014814	Hs.152536	9861	1398.05	1034.61	9.94106	9.74873
1.09564	up	BU535024	chr10:97949085-97949026		AGENCOURT_10185273 NIH_MGC_126 Homo sapiens cDNA clone IMAGE:6562423 5', mRNA sequence [BU535024]			Hs.621182		9102.43	6901.32	12.8038	12.6721
1.33941	up	NM_006043	chr16:22927193-22927252	HS3ST2	Homo sapiens heparan sulfate (glucosamine) 3-O-sulfotransferase 2 (HS3ST2), mRNA [NM_006043]	GO:0000139|GO:0005975|GO:0009405|GO:0008146|GO:0033871|GO:0007623|GO:0044281|GO:0016021|GO:0030203|GO:0006024	NM_006043	Hs.115830	9956	23.9958	14.9008	4.25151	3.82991
1.06044	up	NM_001012506	chr3:56653364-56653423	CCDC66	Homo sapiens coiled-coil domain containing 66 (CCDC66), transcript variant 2, mRNA [NM_001012506]	GO:0046548|GO:0060060	NM_001012506	Hs.476399	285331	130.659	105.814	6.60387	6.51921
1.07193	up	NM_000483	chr19:45452640-45452699	APOC2	Homo sapiens apolipoprotein C-II (APOC2), mRNA [NM_000483]	GO:0032375|GO:0007603|GO:0060697|GO:0042627|GO:0070328|GO:0010898|GO:0010902|GO:0044281|GO:0005615|GO:0042803|GO:0008289|GO:0034361|GO:0034384|GO:0043274|GO:0034382|GO:0034363|GO:0034362|GO:0055102|GO:0070062|GO:0042632|GO:0033344|GO:0045723|GO:0043691|GO:0034366|GO:0010518|GO:0005576|GO:0043086|GO:0001523|GO:0060230|GO:0016042|GO:0010916|GO:0034370|GO:0033700|GO:0034372|GO:0016004|GO:0034371|GO:…	NM_000483	Hs.75615	344	40.5572	31.8463	4.97802	4.87781
1.02241	up	NM_000147	chr1:24171909-24171850	FUCA1	Homo sapiens fucosidase, alpha-L- 1, tissue (FUCA1), mRNA [NM_000147]	GO:0005737|GO:0004560|GO:0006027|GO:0016139|GO:0042806|GO:0006004|GO:0005764|GO:0070062	NM_000147	Hs.370858	2517	789.098	655.014	9.10883	9.07686
1.09482	up	NM_014859	chr17:12894799-12894858	ARHGAP44	Homo sapiens Rho GTPase activating protein 44 (ARHGAP44), mRNA [NM_014859]	GO:0005515|GO:0051056|GO:0031256|GO:0030054|GO:0007264|GO:0045202|GO:0006887|GO:0005829|GO:0043547|GO:0005543|GO:0043197|GO:0055037|GO:0005096	NM_014859	Hs.499758	9912	497.357	386.429	8.46114	8.33045
1.00677	up	NM_152542	chr4:89189978-89189919	PPM1K	Homo sapiens protein phosphatase, Mg2+/Mn2+ dependent, 1K (PPM1K), mRNA [NM_152542]	GO:0006470|GO:0005759|GO:0004722|GO:0046872	NM_152542	Hs.43744	152926	154.22	130.975	6.82889	6.81916
1.00279	up	NM_005146	chr11:65747203-65747262	SART1	Homo sapiens squamous cell carcinoma antigen recognized by T cells (SART1), mRNA [NM_005146]	GO:0005515|GO:0005794|GO:0015030|GO:0045292|GO:0000481|GO:0071013|GO:0000387|GO:0097193|GO:0005829|GO:0005737|GO:0000398|GO:0005654|GO:0007050|GO:0046540|GO:0045585	NM_005146	Hs.502883	9092	254.818	218.221	7.51715	7.51313
1.00555	up	NM_003177	chr9:93658142-93658201	SYK	Homo sapiens spleen tyrosine kinase (SYK), transcript variant 1, mRNA [NM_003177]	GO:0046638|GO:0005515|GO:0045401|GO:0043313|GO:0050731|GO:0002554|GO:0042991|GO:0019815|GO:0046641|GO:0009887|GO:0002366|GO:0070372|GO:0038083|GO:0001945|GO:0042742|GO:0019901|GO:0045588|GO:0030593|GO:0032928|GO:0030168|GO:0031234|GO:0043306|GO:0043234|GO:0005178|GO:0007229|GO:0045087|GO:0038096|GO:0038095|GO:0050853|GO:0045425|GO:0005886|GO:0008283|GO:0045579|GO:0010543|GO:0048514|GO:0005634|GO:…	NM_003177	Hs.371720	6850	147.622	126.308	6.77382	6.76583
1.02041	up	NM_014660	chr7:11091294-11091353	PHF14	Homo sapiens PHD finger protein 14 (PHF14), transcript variant 2, mRNA [NM_014660]	GO:2000791|GO:2000584|GO:0048286|GO:0008270|GO:0005634|GO:0000122	NM_014660	Hs.655688	9678	943.761	785.23	9.36705	9.3379
1.18437	up	NM_001198726	chr22:45204211-45204270	ARHGAP8	Homo sapiens Rho GTPase activating protein 8 (ARHGAP8), transcript variant 3, mRNA [NM_001198726]	GO:0005515|GO:0051056|GO:0032321|GO:0007264|GO:0070374|GO:0005100|GO:0005829	NM_001198726	Hs.102336	23779	73.5026	52.3325	5.79798	5.55386
1.00942	up	AK125520	chr12:125625788-125625847	LOC100129380	Homo sapiens cDNA FLJ43532 fis, clone PLACE7001022. [AK125520]			Hs.169054	100129380	71.9092	60.5565	5.76545	5.75193
1.12974	up	NM_177424	chr1:28150636-28150695	STX12	Homo sapiens syntaxin 12 (STX12), mRNA [NM_177424]	GO:0005515|GO:0033344|GO:0050821|GO:0031201|GO:0006886|GO:0006906|GO:0012505|GO:0045335|GO:0005484|GO:0000139|GO:0031083|GO:0000149|GO:0045121|GO:0016021|GO:0048278|GO:0010008|GO:0070062	NM_177424	Hs.523855	23673	975.38	732.134	9.42118	9.24519
1.01144	up	NM_020244	chr12:102110521-102110580	CHPT1	Homo sapiens choline phosphotransferase 1 (CHPT1), mRNA [NM_020244]	GO:0006629|GO:0006663|GO:0044281|GO:0001558|GO:0046872|GO:0019992|GO:0043231|GO:0000139|GO:0016020|GO:0004142|GO:0016021|GO:0006644|GO:0006657|GO:0046474|GO:0006656	NM_020244	Hs.293077	56994	124.763	105.775	6.53535	6.51893
1.00839	up		chr1:17524033-17524092	LOC400743				Hs.522935	400743	419.225	354.68	8.21398	8.20192
1.0541	up	NM_018467	chr19:17330512-17330571	USE1	Homo sapiens unconventional SNARE in the ER 1 homolog (S. cerevisiae) (USE1), mRNA [NM_018467]	GO:0006888|GO:0005515|GO:0030163|GO:0060628|GO:0005783|GO:0071786|GO:0005789|GO:0007041|GO:0016021|GO:0015031|GO:0032940|GO:0005764	NM_018467	Hs.16187	55850	933.793	750.166	9.35443	9.27842
1.06277	up	NM_030927	chr10:82276016-82276075	TSPAN14	Homo sapiens tetraspanin 14 (TSPAN14), transcript variant 1, mRNA [NM_030927]	GO:0045747|GO:0051604|GO:0009986|GO:0005886|GO:0097197|GO:0016021|GO:0019899|GO:0090002	NM_030927	Hs.718943	81619	149.242	120.803	6.78985	6.70202
1.11649	up	BC025419	chr20:57571712-57571653	CTSZ	cathepsin Z [Source:HGNC Symbol;Acc:HGNC:2547] [ENST00000503833]	GO:0060441|GO:0005886|GO:0002003|GO:0005783|GO:0006508|GO:0008234|GO:0044267|GO:0005764|GO:0005615|GO:0070062|GO:0043231		Hs.252549	1522	362.954	277.497	8.00977	7.85079
1.09397	up	NM_001290131	chr17:27237154-27237095	PHF12	Homo sapiens PHD finger protein 12 (PHF12), transcript variant 3, mRNA [NM_001290131]	GO:0005515|GO:0001106|GO:0005730|GO:0005634|GO:0000122|GO:0006351|GO:0001222|GO:0016580|GO:0017053|GO:0005654|GO:0008270|GO:0035091|GO:0045892	NM_001290131	Hs.444173	57649	31.7901	24.0248	4.63193	4.50236
1.09893	up	NM_001233	chr7:116140389-116140448	CAV2	Homo sapiens caveolin 2 (CAV2), transcript variant 1, mRNA [NM_001233]	GO:0005515|GO:0008286|GO:0030133|GO:0048471|GO:0005886|GO:0005634|GO:0051259|GO:0006906|GO:0042803|GO:0070836|GO:0005622|GO:0016050|GO:0031748|GO:0060161|GO:0002080|GO:0048278|GO:0030512|GO:0007088|GO:0005794|GO:0048741|GO:0031410|GO:0031234|GO:0043547|GO:0043234|GO:0001938|GO:0000139|GO:0016020|GO:0005887|GO:0001937|GO:0005901|GO:0045121|GO:0007005|GO:0043410|GO:0005925|GO:0007029	NM_001233	Hs.212332	858	1611.12	1245.33	10.1634	10.0273
1.74042	up	AK097853	chr6:43808441-43808382	LOC285857	Homo sapiens cDNA FLJ40534 fis, clone TESTI2047824. [AK097853]			Hs.582798	285857	49.8346	23.3465	5.26087	4.46143
1.09069	up	NM_024335	chr16:55364250-55364309	IRX6	Homo sapiens iroquois homeobox 6 (IRX6), mRNA [NM_024335]	GO:0043565|GO:0006355|GO:0005634	NM_024335	Hs.369907	79190	56.0219	43.0703	5.41894	5.2937
1.02091	up	NM_000312	chr2:128186633-128186692	PROC	Homo sapiens protein C (inactivator of coagulation factors Va and VIIIa) (PROC), mRNA [NM_000312]	GO:0005515|GO:0043066|GO:0004252|GO:0005796|GO:0005509|GO:0005576|GO:0050900|GO:0017187|GO:0007596|GO:0030195|GO:0006508|GO:0005788|GO:0044267|GO:0043687	NM_000312	Hs.224698	5624	23.7296	19.5302	4.23345	4.2036
1.32623	up	NM_021123	chrX:49218341-49218400	GAGE7	Homo sapiens G antigen 7 (GAGE7), mRNA [NM_021123]	GO:0008150|GO:0003674|GO:0005575	NM_021123	Hs.460641	2579	16.3098	10.2596	3.71262	3.30529
1.02865	up	NM_001008215	chr2:99220631-99220572	COA5	Homo sapiens cytochrome c oxidase assembly factor 5 (COA5), mRNA [NM_001008215]	GO:0005739	NM_001008215	Hs.596537	493753	721.4	600.077	8.98835	8.9476
1.05726	up	NM_198560	chr3:9540200-9540141	LHFPL4	Homo sapiens lipoma HMGIC fusion partner-like 4 (LHFPL4), mRNA [NM_198560]	GO:0016021	NM_198560	Hs.56782	375323	2316.49	1855.29	10.7245	10.6442
1.09675	up	NM_052903	chr15:22868945-22869952	TUBGCP5	Homo sapiens tubulin, gamma complex associated protein 5 (TUBGCP5), transcript variant 1, mRNA [NM_052903]	GO:0008017|GO:0005813|GO:0005737|GO:0000922|GO:0007020|GO:0000086|GO:0005874|GO:0005654|GO:0000278|GO:0008274|GO:0005829	NM_052903	Hs.533898	114791	173.098	133.987	6.98049	6.84725
1.08222	up	NM_016475	chr14:59971064-59971123	JKAMP	Homo sapiens JNK1/MAPK8-associated membrane protein (JKAMP), transcript variant 1, mRNA [NM_016475]	GO:0006986|GO:0005789|GO:0016021|GO:0030433|GO:0031625	NM_016475	Hs.446850	51528	2645.31	2051.38	10.9167	10.8027
1.10452	up	NM_001059	chr4:104577492-104577433	TACR3	Homo sapiens tachykinin receptor 3 (TACR3), mRNA [NM_001059]	GO:0005515|GO:0060259|GO:0005886|GO:0007568|GO:0007217|GO:0043278|GO:0042538|GO:0005634|GO:0045777|GO:0042220|GO:0042053|GO:0032809|GO:0004995|GO:0005737|GO:0032590|GO:0070474|GO:0005887|GO:0010460|GO:0032355	NM_001059	Hs.942	6870	35.6306	26.8172	4.79106	4.64764
1.07109	up	NM_017860	chr1:151023792-151023851	C1orf56	Homo sapiens chromosome 1 open reading frame 56 (C1orf56), mRNA [NM_017860]	GO:0005737|GO:0005654|GO:0005576	NM_017860	Hs.549171	54964	4226.45	3323.87	11.6099	11.5108
1.14628	up	NM_001271700	chr7:6075952-6076011	ANKRD61	Homo sapiens ankyrin repeat domain 61 (ANKRD61), mRNA [NM_001271700]		NM_001271700	Hs.744468	100310846	73.3194	53.9729	5.79364	5.59667
1.08736	up	NM_001014990	chr5:154346304-154346363	MRPL22	Homo sapiens mitochondrial ribosomal protein L22 (MRPL22), transcript variant 2, mRNA [NM_001014990]	GO:0070124|GO:0005739|GO:0070125|GO:0070126|GO:0032543|GO:0006996|GO:0003735|GO:0005743|GO:0015934	NM_001014990	Hs.483924	29093	2632.67	2031.89	10.9086	10.7877
1.03338	up	NM_015488	chr2:219210607-219210666	PNKD	Homo sapiens paroxysmal nonkinesigenic dyskinesia (PNKD), transcript variant 1, mRNA [NM_015488]	GO:0005739|GO:0005515|GO:0016020|GO:0032225|GO:0006750|GO:0050884|GO:0008270|GO:0005634|GO:0004416|GO:0042053	NM_015488	Hs.98475	25953	231.925	192.541	7.38674	7.33937
1.04448	up	NM_198159	chr3:69987007-69987066	MITF	Homo sapiens microphthalmia-associated transcription factor (MITF), transcript variant 1, mRNA [NM_198159]	GO:0005515|GO:0006355|GO:0006366|GO:0003705|GO:0030316|GO:0044336|GO:0030318|GO:0005634|GO:0045670|GO:0000122|GO:0000978|GO:0000979|GO:0001227|GO:0043234|GO:0001077|GO:0045165|GO:0006461|GO:0046849|GO:0045944|GO:0042127|GO:0003682|GO:0046983|GO:0043010|GO:0045893	NM_198159	Hs.166017	4286	53.4392	42.8787	5.3493	5.28652
1.05311	up	NM_018024	chr8:124453600-124453659	WDYHV1	Homo sapiens WDYHV motif containing 1 (WDYHV1), transcript variant 1, mRNA [NM_018024]	GO:0005515|GO:0070773|GO:0005634|GO:0006464|GO:0005829	NM_018024	Hs.18029	55093	353.669	287.327	7.9717	7.89705
1.25103	up	NM_031942	chr2:174233490-174233549	CDCA7	Homo sapiens cell division cycle associated 7 (CDCA7), transcript variant 1, mRNA [NM_031942]	GO:0006355|GO:0005737|GO:0042127|GO:0006915|GO:0005654|GO:0005634|GO:0006351	NM_031942	Hs.470654	83879	2537.19	1741.77	10.8611	10.538
1.01406	up	XM_005250562	chr7:73640637-73640696	LAT2	linker for activation of T cells family, member 2 [Source:HGNC Symbol;Acc:HGNC:12749] [ENST00000398475]	GO:0005515|GO:0050853|GO:0043303|GO:0019722|GO:0005886|GO:0042629|GO:0035556|GO:0042113|GO:0045087|GO:0045121|GO:0016021|GO:0042169|GO:0038095|GO:0070062	XM_005250562		7462	48969.4	40526.9	15.5035	15.4834
1.06609	up	NM_005114	chr4:11400729-11400670	HS3ST1	Homo sapiens heparan sulfate (glucosamine) 3-O-sulfotransferase 1 (HS3ST1), mRNA [NM_005114]	GO:0005975|GO:0005796|GO:0009405|GO:0008146|GO:0044281|GO:0016021|GO:0008467|GO:0030203|GO:0006024	NM_005114	Hs.507348	9957	39.6725	31.3161	4.94748	4.85515
1.18994	up	AK124658	chr6:84675872-84675931	CYB5R4	cytochrome b5 reductase 4 [Source:HGNC Symbol;Acc:HGNC:20147] [ENST00000369681]	GO:0048471|GO:0004128|GO:0005783|GO:0050660|GO:0006801|GO:0006739|GO:0006091|GO:0042593|GO:0046872|GO:0016653|GO:0003032|GO:0003958|GO:0016174|GO:0048468|GO:0030073|GO:0046677|GO:0055114|GO:0020037			51167	109.13	77.824	6.35238	6.10148
1.02369	up	XR_109259	chr16:14420232-14420291	LOC100129781	PREDICTED: Homo sapiens uncharacterized LOC100129781 (LOC100129781), transcript variant X2, ncRNA [XR_109259]		XR_109259	Hs.190748	100129781	43.4404	35.6356	5.06864	5.03485
1.24266	up	NM_170587	chr8:54871444-54871503	RGS20	Homo sapiens regulator of G-protein signaling 20 (RGS20), transcript variant 1, mRNA [NM_170587]	GO:0043547|GO:0005515|GO:0005737|GO:0008277|GO:0005886|GO:0038032|GO:0005634|GO:0005096	NM_170587	Hs.368733	8601	445.799	306.747	8.30469	7.99126
1.03288	up	NM_019100	chr1:44684321-44684380	DMAP1	Homo sapiens DNA methyltransferase 1 associated protein 1 (DMAP1), transcript variant 1, mRNA [NM_019100]	GO:0001103|GO:0005515|GO:0003714|GO:0005657|GO:0006325|GO:0005634|GO:0000122|GO:0042993|GO:0006351|GO:0006306|GO:0005737|GO:0006281|GO:0043967|GO:0043968|GO:0003682|GO:0035267|GO:0005654|GO:0006338|GO:0045892|GO:0040008	NM_019100	Hs.8008	55929	49.6968	40.5044	5.2558	5.20912
1.05329	up	NR_026761	chr1:211565258-211565317	LINC00467	Homo sapiens long intergenic non-protein coding RNA 467 (LINC00467), long non-coding RNA [NR_026761]		NR_026761	Hs.523932	84791	256.885	209.196	7.52913	7.45423
1.0005	up	NM_001297548	chr5:43175762-43175821	ZNF131	Homo sapiens zinc finger protein 131 (ZNF131), transcript variant 1, mRNA [NM_001297548]	GO:0006355|GO:0003700|GO:0006366|GO:0006357|GO:0000981|GO:0005634|GO:0003677|GO:0046872	NM_001297548	Hs.535804	7690	7373.58	6032.32	12.4591	12.4584
1.00876	up	NM_001105521	chr10:133998130-133998189	JAKMIP3	Homo sapiens Janus kinase and microtubule interacting protein 3 (JAKMIP3), mRNA [NM_001105521]	GO:0008017|GO:0005794|GO:0019900	NM_001105521	Hs.106254	282973	372.473	316.003	8.04743	8.03485
1.27864	up		chr2:100726366-100726307	AFF3	AF4/FMR2 family, member 3 [Source:HGNC Symbol;Acc:HGNC:6473] [ENST00000483600]	GO:0006355|GO:0005737|GO:0003690|GO:0035116|GO:0034612|GO:0005654|GO:0005634|GO:0006351			3899	46.2451	30.1001	5.15535	4.80074
1.20618	up	NM_152283	chr5:180275886-180275827	ZFP62	Homo sapiens ZFP62 zinc finger protein (ZFP62), transcript variant 1, mRNA [NM_152283]	GO:0006355|GO:0005634|GO:0003676|GO:0046872|GO:0006351	NM_152283	Hs.509227	643836	45.3373	31.4188	5.12966	4.85921
1.33831	up	NM_016932	chr2:45233321-45233262	SIX2	Homo sapiens SIX homeobox 2 (SIX2), mRNA [NM_016932]	GO:0072161|GO:0003700|GO:0005886|GO:0008283|GO:0090189|GO:0005634|GO:0006606|GO:0009653|GO:0032403|GO:0048701|GO:0072038|GO:0005737|GO:0030278|GO:0009948|GO:0002062|GO:0045944|GO:0042474|GO:0031965|GO:0001822|GO:0072028|GO:0032330|GO:0043565|GO:0007501|GO:0003337|GO:0016477|GO:0048557|GO:0072006|GO:0097168|GO:0005654|GO:0008134	NM_016932	Hs.101937	10736	125.17	78.692	6.53969	6.11928
1.32742	up	NM_001278547	chr10:49634025-49634084	MAPK8	Homo sapiens mitogen-activated protein kinase 8 (MAPK8), transcript variant JNK1-b2, mRNA [NM_001278547]	GO:0097300|GO:0005515|GO:0070301|GO:0071732|GO:0051403|GO:0002756|GO:0004705|GO:1900740|GO:0018105|GO:0018107|GO:0002755|GO:0009411|GO:0035033|GO:0038124|GO:0038123|GO:0034134|GO:0006950|GO:0002224|GO:0001503|GO:0045087|GO:0005654|GO:0034166|GO:0035666|GO:0019899|GO:0034162|GO:0038095|GO:0046686|GO:0032091|GO:0034142|GO:0042826|GO:0005634|GO:0005829|GO:0032880|GO:0005739|GO:0051090|GO:0034138|GO:…	NM_001278547	Hs.138211	5599	185.712	118.171	7.07575	6.66713
1.14549	up		chr2:67402720-67402661	LOC644838					644838	144.287	107.603	6.73965	6.54368
1.04876	up	NM_017446	chr21:26965250-26965191	MRPL39	Homo sapiens mitochondrial ribosomal protein L39 (MRPL39), transcript variant 1, mRNA [NM_017446]	GO:0070124|GO:0070125|GO:0008150|GO:0070126|GO:0032543|GO:0006996|GO:0000166|GO:0005761|GO:0005743	NM_017446	Hs.420696	54148	1220.28	987.873	9.75207	9.68339
1.03134	up	NM_144697	chr1:150259057-150259116	CIART	Homo sapiens circadian associated repressor of transcription (CIART), transcript variant 1, mRNA [NM_144697]	GO:0005515|GO:0045475|GO:0016605|GO:0070888|GO:0005634|GO:0001046|GO:0045892|GO:0032922|GO:0006351	NM_144697	Hs.54680	148523	40.6264	33.2535	4.98204	4.93751
1.09876	up	NM_000215	chr19:17935656-17935597	JAK3	Homo sapiens Janus kinase 3 (JAK3), mRNA [NM_000215]	GO:0005515|GO:0007260|GO:0070232|GO:0032693|GO:0007262|GO:0060397|GO:0051427|GO:0005829|GO:0002731|GO:0035556|GO:0006954|GO:0045944|GO:0042102|GO:0030183|GO:0070670|GO:0070672|GO:2001241|GO:0035771|GO:0043029|GO:0005856|GO:0038083|GO:0071104|GO:0050868|GO:0019903|GO:0070244|GO:0042981|GO:0018108|GO:0005524|GO:0012505|GO:0031234|GO:0016477|GO:0045221|GO:0032695|GO:0045087|GO:0030218|GO:0045626|GO:…	NM_000215	Hs.515247	3718	104.142	80.6242	6.28607	6.15018
1.04503	up	NM_024811	chr11:61170262-61170203	CPSF7	Homo sapiens cleavage and polyadenylation specific factor 7, 59kDa (CPSF7), transcript variant 1, mRNA [NM_024811]	GO:0005515|GO:0008380|GO:0006369|GO:0010467|GO:0051262|GO:0006366|GO:0031124|GO:0005634|GO:0000166|GO:0016020|GO:0000398|GO:0005654|GO:0005849	NM_024811	Hs.718984	79869	2429.88	1960.21	10.7958	10.7323
1.04982	up	NM_001080467	chr18:47349484-47349425	MYO5B	Homo sapiens myosin VB (MYO5B), mRNA [NM_001080467]	GO:0005515|GO:0005516|GO:0017137|GO:0032439|GO:0003779|GO:0016459|GO:0015031|GO:0055085|GO:0005524|GO:0003091|GO:0043234|GO:0000146|GO:0045179|GO:0008152|GO:0006833|GO:0055037|GO:0016192|GO:0030659|GO:0070062	NM_001080467	Hs.720076	4645	38.3992	30.7419	4.90122	4.83107
1.10182	up	NM_000201	chr19:10396298-10396358	ICAM1	Homo sapiens intercellular adhesion molecule 1 (ICAM1), mRNA [NM_000201]	GO:0005515|GO:0014070|GO:0008360|GO:0007605|GO:0019221|GO:0050731|GO:0050900|GO:0005615|GO:0030155|GO:0030838|GO:1900027|GO:0001618|GO:0030198|GO:0071356|GO:0031669|GO:0051926|GO:0070374|GO:0070062|GO:0060333|GO:0009986|GO:0007569|GO:0071312|GO:0005178|GO:0005887|GO:0032321|GO:0071347|GO:0050776|GO:0046688|GO:0005925|GO:0002457|GO:0009897|GO:0004888|GO:0002438|GO:0033627|GO:0005886|GO:0045471|GO:…	NM_000201	Hs.643447	3383	381.566	295.019	8.07796	7.93807
1.02047	up	NM_004586	chrX:20173538-20173480	RPS6KA3	Homo sapiens ribosomal protein S6 kinase, 90kDa, polypeptide 3 (RPS6KA3), mRNA [NM_004586]	GO:0005515|GO:0034142|GO:0030307|GO:0045597|GO:0007268|GO:0043620|GO:0051403|GO:0005829|GO:0043555|GO:0002756|GO:0007411|GO:0045944|GO:0002755|GO:0032496|GO:0043154|GO:0034138|GO:0043027|GO:0048011|GO:0043066|GO:0038124|GO:0000287|GO:0038123|GO:0019901|GO:0034134|GO:0002224|GO:0007417|GO:0005524|GO:0007165|GO:0007049|GO:0001501|GO:0004672|GO:0004674|GO:0045087|GO:0035666|GO:0034166|GO:0006468|GO:…	NM_004586	Hs.445387	6197	455.728	380.732	8.33799	8.30876
1.08253	up	NM_007021	chr10:45471769-45471710	C10orf10	Homo sapiens chromosome 10 open reading frame 10 (C10orf10), mRNA [NM_007021]	GO:0005739	NM_007021	Hs.93675	11067	184.098	144.916	7.06316	6.94875
1.06713	up	NM_001006939	chr10:50121522-50121463	LRRC18	Homo sapiens leucine rich repeat containing 18 (LRRC18), mRNA [NM_001006939]	GO:0005737	NM_001006939	Hs.202438	474354	106.321	84.8598	6.31767	6.22394
1.05792	up	NM_001018067	chr1:67885815-67885756	SERBP1	Homo sapiens SERPINE1 mRNA binding protein 1 (SERBP1), transcript variant 1, mRNA [NM_001018067]	GO:0005515|GO:0043488|GO:0048471|GO:0005737|GO:0016020|GO:0005886|GO:0042981|GO:0005634|GO:0003730|GO:0070062	NM_001018067	Hs.530412	26135	8764.71	6762.68	12.7315	12.6502
1.02222	up	NM_001622	chr3:186338832-186338891	AHSG	Homo sapiens alpha-2-HS-glycoprotein (AHSG), mRNA [NM_001622]	GO:0006907|GO:0030500|GO:0004869|GO:0019210|GO:0046627|GO:0050727|GO:0072562|GO:0005576|GO:0006953|GO:0030502|GO:0005615|GO:0010951|GO:0042326|GO:0050766|GO:0001501|GO:0001503|GO:0070062	NM_001622	Hs.324746	197	185.858	155.624	7.07773	7.04602
1.09619	up	NM_006092	chr7:30465046-30464987	NOD1	Homo sapiens nucleotide-binding oligomerization domain containing 1 (NOD1), mRNA [NM_006092]	GO:0032755|GO:0005515|GO:0042228|GO:0050830|GO:0046330|GO:0051259|GO:0051403|GO:0042803|GO:0042802|GO:0002756|GO:0002755|GO:0009595|GO:0070374|GO:0043123|GO:0042742|GO:0050700|GO:0038124|GO:0032760|GO:0038123|GO:0034134|GO:0042834|GO:0006952|GO:0002224|GO:0008656|GO:0043280|GO:0045087|GO:0034166|GO:0035666|GO:0016045|GO:0034162|GO:0034142|GO:0070423|GO:0035872|GO:0005829|GO:0035556|GO:0016323|GO:…	NM_006092	Hs.405153	10392	247.547	193.97	7.48115	7.34865
1.00746	up	NM_022160	chr9:22451878-22451937	DMRTA1	Homo sapiens DMRT-like family A1 (DMRTA1), mRNA [NM_022160]	GO:0000987|GO:0006355|GO:0001541|GO:0003700|GO:0007548|GO:0005634|GO:0060179|GO:0046872|GO:0042803|GO:0006351	NM_022160	Hs.371976	63951	98.1887	83.201	6.20849	6.19776
1.07895	up	NM_016648	chr4:113574268-113574327	LARP7	Homo sapiens La ribonucleoprotein domain family, member 7 (LARP7), transcript variant 1, mRNA [NM_016648]	GO:0005515|GO:0006396|GO:0005737|GO:0005794|GO:0000166|GO:0030529|GO:0005654|GO:0005634	NM_016648	Hs.713663	51574	1057.23	833.333	9.53766	9.42804
1.00117	up	NM_006409	chr7:98961217-98963533	ARPC1A	Homo sapiens actin related protein 2/3 complex, subunit 1A, 41kDa (ARPC1A), transcript variant 1, mRNA [NM_006409]	GO:0034314|GO:0051015|GO:0030036|GO:0048013|GO:0007411|GO:0005885|GO:0045087|GO:0003779|GO:0015629|GO:0038096|GO:0070062|GO:0005829	NM_006409	Hs.124126	10552	4322.5	3612.6	11.6484	11.6467
1.04684	up	NM_001291516		MGC50722	Homo sapiens uncharacterized MGC50722 (MGC50722), transcript variant 1, mRNA [NM_001291516]		NM_001291516	Hs.530383	399693	226.866	185.605	7.3547	7.28867
1.01706	up	NM_006406	chrX:23700566-23700625	PRDX4	Homo sapiens peroxiredoxin 4 (PRDX4), mRNA [NM_006406]	GO:0005515|GO:0007252|GO:0072593|GO:0005634|GO:0007283|GO:0008379|GO:0005615|GO:0042803|GO:0005790|GO:0005829|GO:0022417|GO:0005739|GO:2000255|GO:0019471|GO:0030198|GO:0045454|GO:0008584|GO:0070062|GO:0055114	NM_006406	Hs.83383	10549	5393.02	4416.06	11.986	11.9616
1.08442	up	NM_001905	chr1:41475866-41475925	CTPS1	Homo sapiens CTP synthase 1 (CTPS1), transcript variant 1, mRNA [NM_001905]	GO:0006241|GO:0015949|GO:0042493|GO:0055086|GO:0044281|GO:0005524|GO:0005829|GO:0006139|GO:0016020|GO:0042098|GO:0042100|GO:0003883|GO:0044210|GO:0006541	NM_001905	Hs.473087	1503	2742.34	2115.37	10.9689	10.852
1.29106	up	NM_000855	chr11:106558464-106558405	GUCY1A2	Homo sapiens guanylate cyclase 1, soluble, alpha 2 (GUCY1A2), transcript variant 2, mRNA [NM_000855]	GO:0035556|GO:0007165|GO:0005737|GO:0007596|GO:0006182|GO:0030828|GO:0004383|GO:0005525|GO:0020037	NM_000855	Hs.24321	2977	74.8115	48.2421	5.82096	5.4524
1.04797	up	NM_001033580	chr17:34869010-34868951	MYO19	Homo sapiens myosin XIX (MYO19), transcript variant 3, mRNA [NM_001033580]	GO:0005737|GO:0003774|GO:0008152|GO:0005741|GO:0003779|GO:0016459|GO:0005524	NM_001033580	Hs.302051	80179	3423.48	2740.55	11.2846	11.217
1.05621	up	NM_032858	chr1:166991073-166991132	MAEL	Homo sapiens maelstrom spermatogenic transposon silencer (MAEL), transcript variant 1, mRNA [NM_032858]	GO:0010467|GO:0048471|GO:0005634|GO:0007283|GO:0031047|GO:0030154|GO:0005737|GO:0034587|GO:0000785|GO:0043046|GO:0001741|GO:0046620|GO:0043066|GO:0008630|GO:0007275|GO:0000122|GO:0003677|GO:0009566|GO:0007129|GO:0000902|GO:0033391|GO:0030849|GO:0043186|GO:0071547|GO:0007140	NM_032858	Hs.651245	84944	21.2464	16.6857	4.06643	3.98753
1.30084	up	NM_014716	chr17:7251251-7251310	ACAP1	Homo sapiens ArfGAP with coiled-coil, ankyrin repeat and PH domains 1 (ACAP1), mRNA [NM_014716]	GO:0043547|GO:0008060|GO:0016020|GO:0032312|GO:0008270|GO:0015031|GO:0055038	NM_014716	Hs.337242	9744	38.0258	24.1328	4.88671	4.50726
1.04849	up	NM_022757	chr3:123632725-123632666	CCDC14	Homo sapiens coiled-coil domain containing 14 (CCDC14), mRNA [NM_022757]	GO:0005813|GO:0021762	NM_022757	Hs.645028	64770	2534.02	2040.31	10.8602	10.7918
1.12413	up	NM_001171	chr16:16243914-16243855	ABCC6	Homo sapiens ATP-binding cassette, sub-family C (CFTR/MRP), member 6 (ABCC6), transcript variant 1, mRNA [NM_001171]	GO:0005215|GO:0005886|GO:0006200|GO:0042493|GO:0042626|GO:0005634|GO:0055085|GO:0005524|GO:0016328|GO:0016323|GO:0016324|GO:0005789|GO:0006810|GO:0016021|GO:0007601	NM_001171	Hs.442182	368	96.0103	72.4419	6.17817	6.00937
1.05065	up	NM_001142725	chr16:20809108-20809049	ERI2	Homo sapiens ERI1 exoribonuclease family member 2 (ERI2), transcript variant 1, mRNA [NM_001142725]	GO:0005737|GO:0000175|GO:0005730|GO:0008270|GO:0003676	NM_001142725	Hs.248437	112479	228.837	186.513	7.36707	7.29578
1.35484	up		chr20:034858781-034858840		CT004_HUMAN (Q9Y312) Protein C20orf4, partial (86%) [THC2602905]					49.0656	30.1426	5.24194	4.80381
1.03817	up	NM_001005910	chr3:48731295-48731236	IP6K2	Homo sapiens inositol hexakisphosphate kinase 2 (IP6K2), transcript variant 3, mRNA [NM_001005910]	GO:0008440|GO:0030308|GO:0043065|GO:0043647|GO:0019221|GO:0052724|GO:0052723|GO:0005634|GO:0044281|GO:0000832|GO:0005524|GO:0046854|GO:0060337|GO:0006817|GO:0005654|GO:0045111	NM_001005910	Hs.595983	51447	2286.26	1868.84	10.7071	10.6531
1.08525	up	AK124170	chr20:42583636-42583695	LOC100128170	Homo sapiens cDNA FLJ42176 fis, clone THYMU2030226. [AK124170]			Hs.26608	100128170	52.6883	40.5977	5.33023	5.2122
1.07151	up	NM_032995	chr2:131804762-131804821	ARHGEF4	Homo sapiens Rho guanine nucleotide exchange factor (GEF) 4 (ARHGEF4), transcript variant 2, mRNA [NM_032995]	GO:0005515|GO:0051056|GO:0048011|GO:0043065|GO:0007264|GO:0019904|GO:0030032|GO:0032587|GO:0097190|GO:0032855|GO:0005829|GO:0005085|GO:0043547|GO:0046847|GO:0030676	NM_032995	Hs.469935	50649	1222.49	967.96	9.7558	9.65615
1.02792	up	AK123969	chr12:54971267-54971208	PPP1R1A	Homo sapiens cDNA FLJ41975 fis, clone SKNMC2006998, moderately similar to PROTEIN PHOSPHATASE INHIBITOR 1. [AK123969]	GO:0035556|GO:0005515|GO:0005737|GO:0005977|GO:0004865|GO:0006469|GO:0005615		Hs.505662	5502	18.3951	14.9441	3.87331	3.83359
1.04184	up	NM_003619	chr4:119203016-119202957	PRSS12	Homo sapiens protease, serine, 12 (neurotrypsin, motopsin) (PRSS12), mRNA [NM_003619]	GO:0030424|GO:0004252|GO:0005886|GO:0005576|GO:0043083|GO:0031410|GO:0006887|GO:0006898|GO:0030425|GO:0043195|GO:0006508|GO:0008236|GO:0031638|GO:0005044	NM_003619	Hs.445857	8492	25.5367	20.6437	4.33977	4.28064
1.033	up	NM_016648	chr4:113567826-113568004	LARP7	Homo sapiens La ribonucleoprotein domain family, member 7 (LARP7), transcript variant 1, mRNA [NM_016648]	GO:0005515|GO:0006396|GO:0005737|GO:0005794|GO:0000166|GO:0030529|GO:0005654|GO:0005634	NM_016648	Hs.713663	51574	1636.46	1342.78	10.1854	10.1385
1.05221	up	NM_006271	chr1:153603076-153603135	S100A1	Homo sapiens S100 calcium binding protein A1 (S100A1), mRNA [NM_006271]	GO:0005515|GO:0043005|GO:0030018|GO:0005509|GO:0008016|GO:0005634|GO:0000122|GO:0031430|GO:0042803|GO:0042802|GO:0035556|GO:0044548|GO:0043234|GO:0016529|GO:0021762|GO:0051117|GO:0048306	NM_006271	Hs.515715	6271	534.715	432.543	8.56317	8.48975
1.13647	up	NM_002069	chr7:79848271-79848330	GNAI1	Homo sapiens guanine nucleotide binding protein (G protein), alpha inhibiting activity polypeptide 1 (GNAI1), transcript variant 1, mRNA [NM_002069]	GO:0005515|GO:0005886|GO:0003924|GO:0007268|GO:0043434|GO:0005634|GO:0005765|GO:0007193|GO:0046872|GO:0005737|GO:0004871|GO:0070062|GO:0005813|GO:0005834|GO:0030168|GO:0030496|GO:0005525|GO:0031683|GO:0006184|GO:0007049|GO:0007186|GO:0007596|GO:0007188|GO:0031821|GO:0051301	NM_002069	Hs.134587	2770	187.784	140.094	7.08938	6.90483
1.00765	up		chr11:6078605-6078546		olfactory receptor, family 52, subfamily L, member 2 pseudogene [Source:HGNC Symbol;Acc:HGNC:14788] [ENST00000572217]					234.942	201.001	7.40816	7.39716
1.00041	up	NM_183416	chr1:10368324-10368383	KIF1B	Homo sapiens kinesin family member 1B (KIF1B), transcript variant 2, mRNA [NM_183416]	GO:0005515|GO:0008017|GO:0043005|GO:0005871|GO:0006200|GO:0005875|GO:0005874|GO:0006915|GO:0031410|GO:0007274|GO:0003777|GO:0005524|GO:0007270|GO:0030705|GO:0005739|GO:0047497|GO:0008574|GO:0019894|GO:0008089|GO:0016192|GO:0016887|GO:0030659|GO:0007018	NM_183416	Hs.97858	23095	784.398	667.725	9.10177	9.10118
1.01854	up	NM_001142928	chr7:150035004-150035063	LRRC61	Homo sapiens leucine rich repeat containing 61 (LRRC61), transcript variant 1, mRNA [NM_001142928]		NM_001142928	Hs.647119	65999	94.3737	79.3779	6.15575	6.12925
1.09311	up	NM_000081	chr1:235824436-235824377	LYST	Homo sapiens lysosomal trafficking regulator (LYST), transcript variant 1, mRNA [NM_000081]	GO:0005515|GO:0032438|GO:0042267|GO:0005829|GO:0032816|GO:0051607|GO:0005543|GO:0015630|GO:0033299|GO:0007017|GO:0033364|GO:0042742|GO:0002446|GO:0030595|GO:0042493|GO:0042832|GO:0012505|GO:0032510|GO:0007596|GO:0043473|GO:0055091|GO:0006644|GO:0007040|GO:0002456|GO:0019898	NM_000081	Hs.532411	1130	819.303	637.534	9.16353	9.03509
1.15619	up	NM_014719	chr7:143550522-143550463	TCAF1	Homo sapiens family with sequence similarity 115, member A (FAM115A), transcript variant 1, mRNA [NM_014719]		NM_014719	Hs.744048	9747	2422.39	1796.3	10.7897	10.5803
1.47111	up		chr1:171750719-171750778							54.5875	30.6107	5.38162	4.82472
1.09072	up	NM_015459	chr11:63396800-63396741	ATL3	Homo sapiens atlastin GTPase 3 (ATL3), transcript variant 1, mRNA [NM_015459]	GO:0006888|GO:0016020|GO:0005783|GO:0008152|GO:0007030|GO:0005789|GO:0003924|GO:0051260|GO:0016021|GO:0005525|GO:0007029|GO:0042802	NM_015459	Hs.356719	25923	1092.08	850.167	9.58373	9.45845
1	up	NM_016456	chr1:201104631-201104572	TMEM9	Homo sapiens transmembrane protein 9 (TMEM9), transcript variant 1, mRNA [NM_016456]	GO:0008150|GO:0003674|GO:0005770|GO:0031902|GO:0006810|GO:0016021|GO:0005765|GO:0005764	NM_016456	Hs.181444	252839	770.073	654.525	9.07588	9.07588
1.01115	up	NM_001282167	chrX:48379104-48379163	PORCN	Homo sapiens porcupine homolog (Drosophila) (PORCN), transcript variant F, mRNA [NM_001282167]	GO:0009100|GO:0016746|GO:0032281|GO:0005789|GO:0030176|GO:0016055	NM_001282167	Hs.386453	64840	660.678	555.453	8.8591	8.84309
1.33601	up		chr2:046238044-046238103							55.7475	34.6185	5.41226	4.99432
1.10347	up	NM_145294	chr16:717721-717780	WDR90	Homo sapiens WD repeat domain 90 (WDR90), mRNA [NM_145294]		NM_145294	Hs.511903	197335	2207.84	1699.76	10.6459	10.5038
1.09041	up	NM_001284241	chr10:86133480-86133539	CCSER2	Homo sapiens coiled-coil serine-rich protein 2 (CCSER2), transcript variant 3, mRNA [NM_001284241]	GO:0008017|GO:0001578|GO:0015630	NM_001284241	Hs.461988	54462	426.946	333.88	8.24001	8.11514
1.0047	up	NM_018013	chr6:107827569-107827628	SOBP	Homo sapiens sine oculis binding protein homolog (Drosophila) (SOBP), mRNA [NM_018013]	GO:0042472|GO:0032184|GO:0007605|GO:0007626|GO:0046872	NM_018013	Hs.445244	55084	111.892	95.4066	6.38772	6.38096
1.00595	up	XM_006711993	chr2:85660738-85661198		SH2 domain containing 6 [Source:HGNC Symbol;Acc:HGNC:30439] [ENST00000481426]		XM_006711993	Hs.209542		73.3661	61.8879	5.79411	5.78555
1.1491	up	NM_003503	chr1:91991047-91991106	CDC7	Homo sapiens cell division cycle 7 (CDC7), transcript variant 1, mRNA [NM_003503]	GO:0005515|GO:0006909|GO:0008284|GO:0008360|GO:0005634|GO:0005524|GO:0046872|GO:0045171|GO:0006260|GO:0010971|GO:0000082|GO:0005737|GO:0004672|GO:0018105|GO:0016301|GO:0004674|GO:0006270|GO:0010571|GO:0015630|GO:0000727|GO:0005654|GO:0000278|GO:0051301	NM_003503	Hs.533573	8317	2419.23	1799.42	10.7882	10.5877
1.0479	up	NM_020957	chr5:140565335-140565394	PCDHB16	Homo sapiens protocadherin beta 16 (PCDHB16), mRNA [NM_020957]	GO:0016339|GO:0005886|GO:0005509|GO:0007268|GO:0016021|GO:0007416|GO:0007156	NM_020957	Hs.147674	57717	14.3732	11.5361	3.53541	3.46792
1.04409	up	NM_005805	chr2:162267829-162267888	PSMD14	Homo sapiens proteasome (prosome, macropain) 26S subunit, non-ATPase, 14 (PSMD14), mRNA [NM_005805]	GO:0006511|GO:0002474|GO:0010467|GO:0090263|GO:0005634|GO:0044281|GO:0006303|GO:0031145|GO:0046872|GO:0005829|GO:0034641|GO:0000082|GO:0070536|GO:0000724|GO:0016032|GO:0090090|GO:0070062|GO:0006977|GO:0000209|GO:0043066|GO:0000502|GO:0006521|GO:0051437|GO:0042590|GO:0006915|GO:0042981|GO:0051436|GO:0051439|GO:0061136|GO:0061133|GO:0008541|GO:0010950|GO:0070628|GO:0002479|GO:0005654|GO:0022624|GO:…	NM_005805	Hs.740477	10213	8254.15	6519.86	12.6446	12.5824
1.01202	up	NM_017941	chr17:71232691-71232750	C17orf80	Homo sapiens chromosome 17 open reading frame 80 (C17orf80), transcript variant 1, mRNA [NM_017941]	GO:0008150|GO:0003674|GO:0016021|GO:0070062	NM_017941	Hs.12929	55028	41.4773	34.512	5.00745	4.99021
1.06317	up	NM_005943	chr6:39873884-39873825	MOCS1	Homo sapiens molybdenum cofactor synthesis 1 (MOCS1), transcript variant 1, mRNA [NM_005943]	GO:0032324|GO:0051539|GO:0006766|GO:0006777|GO:0006767|GO:0005634|GO:0044281|GO:0019008|GO:0005525|GO:0046872|GO:0005829	NM_005943	Hs.718492	4337	35.5353	27.9439	4.78813	4.69976
1.0187	up	NM_017822	chr12:49047334-49047275	KANSL2	Homo sapiens KAT8 regulatory NSL complex subunit 2 (KANSL2), mRNA [NM_017822]	GO:0043981|GO:0005515|GO:0043982|GO:0043984|GO:0043996|GO:0043995|GO:0000123|GO:0006325|GO:0046972|GO:0005654	NM_017822	Hs.505412	54934	2275.13	1888.5	10.6961	10.6694
1.20321	up	NR_028408	chr12:46120164-46120105	LINC00938	Homo sapiens long intergenic non-protein coding RNA 938 (LINC00938), long non-coding RNA [NR_028408]		NR_028408	Hs.597122	400027	251.968	178.374	7.50334	7.23644
1.19289	up	NM_052941	chr1:89647795-89647736	GBP4	Homo sapiens guanylate binding protein 4 (GBP4), mRNA [NM_052941]	GO:0005737|GO:0008152|GO:0003924|GO:0005634|GO:0005525	NM_052941	Hs.409925	115361	268.514	192.112	7.5912	7.33674
1.20416	up	NM_001031804	chr16:79628317-79628258	MAF	Homo sapiens v-maf avian musculoaponeurotic fibrosarcoma oncogene homolog (MAF), transcript variant 2, mRNA [NM_001031804]	GO:0048839|GO:0006366|GO:0070306|GO:0005634|GO:0032330|GO:0000122|GO:0001228|GO:0001816|GO:0043565|GO:0005737|GO:0045944|GO:0048468|GO:0000785	NM_001031804	Hs.134859	4094	174.687	122.449	6.99165	6.72362
1.00783	up	NM_002413	chr4:140625256-140625315	MGST2	Homo sapiens microsomal glutathione S-transferase 2 (MGST2), transcript variant 1, mRNA [NM_002413]	GO:0019370|GO:0006805|GO:0005886|GO:0010243|GO:0044281|GO:0005635|GO:0043085|GO:0004364|GO:0004464|GO:0043231|GO:0004602|GO:0006750|GO:0005789|GO:0032496|GO:0016021|GO:0008047|GO:0055114	NM_002413	Hs.81874	4258	1036.07	875.191	9.50973	9.49848
1.01002	up	NM_201612	chr12:99007538-99007479	IKBIP	Homo sapiens IKBKB interacting protein (IKBIP), transcript variant 2, mRNA [NM_201612]	GO:0005515|GO:0016020|GO:0010165|GO:0005783|GO:0005789|GO:0016021	NM_201612	Hs.252543	121457	251.429	214.245	7.50118	7.4868
1.01013	up	NM_001068	chr3:25639773-25639714	TOP2B	Homo sapiens topoisomerase (DNA) II beta 180kDa (TOP2B), mRNA [NM_001068]	GO:0000792|GO:0042826|GO:0000819|GO:0005634|GO:0007409|GO:0046872|GO:0005829|GO:0005737|GO:0005080|GO:0003918|GO:0009330|GO:0046982|GO:0008301|GO:0005730|GO:0006312|GO:0008022|GO:0005524|GO:0003682|GO:0000712|GO:0006268|GO:0005654|GO:0030900|GO:0001764|GO:0019899|GO:0006265|GO:0009295	NM_001068	Hs.475733	7155	4311.42	3560.21	11.642	11.6275
1.26754	up	NM_015169	chr8:67342692-67342751	RRS1	Homo sapiens RRS1 ribosome biogenesis regulator homolog (S. cerevisiae) (RRS1), mRNA [NM_015169]	GO:0000794|GO:0005783|GO:0002244|GO:0042254|GO:0005730|GO:0005634|GO:0007080	NM_015169	Hs.71827	23212	1318.23	888.112	9.86217	9.52014
1.00736	up		chr6:154898103-154898162		ribosomal protein S4X pseudogene 8 [Source:HGNC Symbol;Acc:HGNC:36683] [ENST00000402039]					8975.69	7383.8	12.7739	12.7633
1.16707	up	NM_012207	chr10:70102702-70102761	HNRNPH3	Homo sapiens heterogeneous nuclear ribonucleoprotein H3 (2H9) (HNRNPH3), transcript variant 2H9, mRNA [NM_012207]	GO:0008380|GO:0005515|GO:0006396|GO:0000166|GO:0000398|GO:0003723|GO:0030855|GO:0005681|GO:0005654|GO:0005634	NM_012207	Hs.643472	3189	2675.89	1935.58	10.93	10.7071
1.03472	up	NM_020899	chr17:7363005-7362946	ZBTB4	Homo sapiens zinc finger and BTB domain containing 4 (ZBTB4), transcript variant 1, mRNA [NM_020899]	GO:0005515|GO:0008327|GO:0000977|GO:0019901|GO:0010428|GO:0005634|GO:0000122|GO:0001227|GO:0046872|GO:0006351|GO:0006974|GO:0042803|GO:0043565|GO:0045892	NM_020899	Hs.35096	57659	409.516	338.054	8.18351	8.13427
1.16678	up	NM_018266	chr3:119149952-119149893	TMEM39A	Homo sapiens transmembrane protein 39A (TMEM39A), transcript variant 1, mRNA [NM_018266]	GO:0016021	NM_018266	Hs.594171	55254	253.684	185.662	7.51173	7.2892
1.00508	up	NM_184234	chr20:34292430-34292371	RBM39	Homo sapiens RNA binding motif protein 39 (RBM39), transcript variant 1, mRNA [NM_184234]	GO:0008380|GO:0006397|GO:0005515|GO:0006396|GO:0006355|GO:0016607|GO:0005815|GO:0000166|GO:0015630|GO:0005654|GO:0006351	NM_184234	Hs.282901	9584	4553.09	3833.4	11.7376	11.7303
1.15781	up	NM_007044	chr6:149916283-149916224	KATNA1	Homo sapiens katanin p60 (ATPase containing) subunit A 1 (KATNA1), transcript variant 1, mRNA [NM_007044]	GO:0005515|GO:0008017|GO:0030424|GO:0005886|GO:0001578|GO:0005634|GO:0031122|GO:0030426|GO:0051013|GO:0005737|GO:0008104|GO:0043025|GO:0005811|GO:0005813|GO:0046982|GO:0005815|GO:0005874|GO:0005819|GO:0030496|GO:0005524|GO:0008568|GO:0000922|GO:0007067|GO:0045502|GO:0008152|GO:0010977|GO:0005654|GO:0001764|GO:0051301	NM_007044	Hs.450175	11104	1945.91	1422.05	10.4539	10.2425
1.08198	up	NM_018289	chr17:456693-456634	VPS53	Homo sapiens vacuolar protein sorting 53 homolog (S. cerevisiae) (VPS53), transcript variant 2, mRNA [NM_018289]	GO:0005515|GO:0048471|GO:0005794|GO:0042147|GO:0015031|GO:0010008|GO:0000938	NM_018289	Hs.461819	55275	22.1842	17.0215	4.13356	4.01989
1.00821	up		chrX:153655315-153655256							111.216	94.4472	6.3789	6.3671
1.08231	up	NM_020342	chr2:196601344-196601403	SLC39A10	Homo sapiens solute carrier family 39 (zinc transporter), member 10 (SLC39A10), transcript variant 2, mRNA [NM_020342]	GO:0046873|GO:0006829|GO:0016021|GO:0055085	NM_020342	Hs.650158	57181	315.137	251.46	7.81892	7.7048
1.25941	up	NM_152345	chr17:27941338-27941397	ANKRD13B	Homo sapiens ankyrin repeat domain 13B (ANKRD13B), mRNA [NM_152345]	GO:0005886|GO:0005770|GO:0005769|GO:0043231	NM_152345	Hs.662164	124930	27.3953	18.2238	4.43592	4.10317
1.02681	up	NM_031274	chrX:104463814-104463755	TEX13A	Homo sapiens testis expressed 13A (TEX13A), transcript variant 1, mRNA [NM_031274]	GO:0008270	NM_031274	Hs.567543	56157	28.3919	23.0372	4.47969	4.44152
1.07216	up	NM_006591	chr11:74353632-74353691	POLD3	Homo sapiens polymerase (DNA-directed), delta 3, accessory subunit (POLD3), transcript variant 1, mRNA [NM_006591]	GO:0043625|GO:0005515|GO:0003887|GO:0005634|GO:0005739|GO:0006271|GO:0006281|GO:0000723|GO:0006283|GO:0006284|GO:0000722|GO:0000731|GO:0006297|GO:0005654|GO:0006298|GO:0006289|GO:0000278|GO:0032201	NM_006591	Hs.82502	10714	4232.55	3332.12	11.6129	11.5123
1.14298	up	NM_001042548	chr2:36782886-36782827	FEZ2	Homo sapiens fasciculation and elongation protein zeta 2 (zygin II) (FEZ2), transcript variant 2, mRNA [NM_001042548]	GO:0005515|GO:0007165|GO:0007411|GO:0007399	NM_001042548	Hs.258563	9637	874.136	651.266	9.26144	9.06864
1.00192	up	NM_016938	chr11:65633975-65633916	EFEMP2	Homo sapiens EGF containing fibulin-like extracellular matrix protein 2 (EFEMP2), transcript variant 1, mRNA [NM_016938]	GO:0005515|GO:0007165|GO:0005886|GO:0030198|GO:0007596|GO:0005509|GO:0005576|GO:0031982|GO:0070062|GO:0005604|GO:0005201|GO:0004888	NM_016938	Hs.731454	30008	307.274	263.992	7.77895	7.77619
1.01803	up	NM_181515	chr11:68660384-68658831	MRPL21	Homo sapiens mitochondrial ribosomal protein L21 (MRPL21), transcript variant 1, mRNA [NM_181515]	GO:0070124|GO:0070125|GO:0070126|GO:0032543|GO:0006996|GO:0003735|GO:0005743|GO:0005840	NM_181515	Hs.503047	219927	5124.23	4213.36	11.9109	11.8851
1.18561	up	NM_017906	chr6:10709515-10709574	PAK1IP1	Homo sapiens PAK1 interacting protein 1 (PAK1IP1), mRNA [NM_017906]	GO:0005886|GO:0008283|GO:0005730|GO:0060021|GO:0005654|GO:0009968	NM_017906	Hs.310231	55003	2369.3	1707.79	10.756	10.5104
1.03404	up	NM_015250	chr9:95474086-95474027	BICD2	Homo sapiens bicaudal D homolog 2 (Drosophila) (BICD2), transcript variant 2, mRNA [NM_015250]	GO:0005515|GO:0017137|GO:0005737|GO:0005794|GO:0005886|GO:0072385|GO:0031410|GO:0005856|GO:0072393	NM_015250	Hs.436939	23299	533.814	440.002	8.56131	8.51303
1.02441	up	NM_024717	chr5:94208929-94208870	MCTP1	Homo sapiens multiple C2 domains, transmembrane 1 (MCTP1), transcript variant L, mRNA [NM_024717]	GO:0005544|GO:0019722|GO:0005509|GO:0016021	NM_024717	Hs.655087	79772	28.2167	22.9769	4.47219	4.4374
1.01124	up		chr2:217364080-217364688	RPL37A	Homo sapiens ribosomal protein L37a (RPL37A), mRNA [NM_000998]	GO:0010467|GO:0003735|GO:0019083|GO:0006614|GO:0019058|GO:0005634|GO:0006415|GO:0006412|GO:0046872|GO:0006413|GO:0005829|GO:0006414|GO:0000184|GO:0016032|GO:0022625|GO:0044267|GO:0005925|GO:0070062	NM_000998	Hs.433701	6168	27477.8	22795.3	14.6095	14.5933
1.0163	up	NR_000029	chr2:114368843-114368816	RPL23AP7	Homo sapiens ribosomal protein L23a pseudogene 7 (RPL23AP7), transcript variant 3, non-coding RNA [NR_000029]		NR_000029	Hs.595056	118433	27085.9	22692.6	14.5933	14.57
1.05855	up	NM_001267803	chr11:73638720-73638779	PAAF1	Homo sapiens proteasomal ATPase-associated factor 1 (PAAF1), transcript variant 1, mRNA [NM_001267803]	GO:0005515|GO:0000502|GO:0016032	NM_001267803	Hs.525017	80227	1969.61	1569.69	10.4663	10.3842
1.06231	up		chr7:138734075-138734016							211.864	170.983	7.26409	7.17688
1.0126	up	NM_031280	chr1:36921953-36921894	MRPS15	Homo sapiens mitochondrial ribosomal protein S15 (MRPS15), mRNA [NM_031280]	GO:0070124|GO:0005739|GO:0070125|GO:0070126|GO:0031965|GO:0032543|GO:0006996|GO:0003735|GO:0005743|GO:0006412|GO:0005763	NM_031280	Hs.352839	64960	2870.83	2384.09	11.0386	11.0206
1.02394	up	NM_000052	chrX:77305601-77305657	ATP7A	Homo sapiens ATPase, Cu++ transporting, alpha polypeptide (ATP7A), transcript variant 1, mRNA [NM_000052]	GO:0005802|GO:0005515|GO:0010468|GO:0051353|GO:0051216|GO:0018205|GO:0031526|GO:0051542|GO:0010043|GO:0021860|GO:0010041|GO:0031069|GO:0043524|GO:0006878|GO:0034220|GO:0030198|GO:0019430|GO:0030199|GO:0043025|GO:0060003|GO:0048251|GO:0046034|GO:0005794|GO:0032767|GO:0048286|GO:0005507|GO:0043085|GO:0001701|GO:0048553|GO:0048554|GO:0006584|GO:0043588|GO:0007005|GO:0000302|GO:0043005|GO:0048471|GO:…	NM_000052	Hs.496414	538	78.0111	64.5579	5.87921	5.84508
1.03785	up	NM_000283	chr4:663873-663932	PDE6B	Homo sapiens phosphodiesterase 6B, cGMP-specific, rod, beta (PDE6B), transcript variant 1, mRNA [NM_000283]	GO:0060041|GO:0007603|GO:0005886|GO:0051480|GO:0047555|GO:0046037|GO:0022400|GO:0007601|GO:0046872|GO:0016056	NM_000283	Hs.654544	5158	54.6568	44.1579	5.38411	5.33051
1.12528	up	NM_001079528	chr16:16315206-16315147	ABCC6	Homo sapiens ATP-binding cassette, sub-family C (CFTR/MRP), member 6 (ABCC6), transcript variant 2, mRNA [NM_001079528]	GO:0005215|GO:0005886|GO:0006200|GO:0042493|GO:0042626|GO:0005634|GO:0055085|GO:0005524|GO:0016328|GO:0016323|GO:0016324|GO:0005789|GO:0006810|GO:0016021|GO:0007601	NM_001079528	Hs.442182	368	350.74	266.077	7.95745	7.78717
1.10593	up	NM_021648	chr6:116571248-116571189	TSPYL4	Homo sapiens TSPY-like 4 (TSPYL4), mRNA [NM_021648]	GO:0006334|GO:0005634	NM_021648	Hs.284141	23270	881.088	679.648	9.27241	9.12715
1.71569	up	NM_001031748	chr12:40115345-40115404	C12orf40	Homo sapiens chromosome 12 open reading frame 40 (C12orf40), mRNA [NM_001031748]		NM_001031748	Hs.648205	283461	75.4402	36.0857	5.83238	5.05359
1.17177	up	NM_018356	chr5:31554157-31554216	C5orf22	Homo sapiens chromosome 5 open reading frame 22 (C5orf22), mRNA [NM_018356]		NM_018356	Hs.519246	55322	1885.08	1374.21	10.4083	10.1796
1.18112	up		chr11:3656287-3656346	TRPC2	Homo sapiens transient receptor potential cation channel, subfamily C, member 2, pseudogene (TRPC2), non-coding RNA [NR_002720]		NR_002720	Hs.131910	7221	34.4495	24.1222	4.74634	4.50619
1.25729	up	NM_145312	chr10:44112506-44112565	ZNF485	Homo sapiens zinc finger protein 485 (ZNF485), mRNA [NM_145312]	GO:0006355|GO:0005634|GO:0003677|GO:0046872|GO:0006351	NM_145312	Hs.147440	220992	143.884	96.9768	6.734	6.40367
1.01546	up	NM_207123	chr4:144390452-144390511	GAB1	Homo sapiens GRB2-associated binding protein 1 (GAB1), transcript variant 1, mRNA [NM_207123]	GO:0005515|GO:0008286|GO:0030334|GO:0060711|GO:0048011|GO:0008283|GO:0048015|GO:0007257|GO:0005829|GO:0007507|GO:0007173|GO:0008544|GO:0008543|GO:0045087|GO:0005070|GO:0070102|GO:0048008|GO:0004871|GO:0006979|GO:0038095	NM_207123	Hs.80720	2549	58.6568	48.3989	5.4809	5.45876
1.10359	up	NM_001562	chr11:112020870-112020811	IL18	Homo sapiens interleukin 18 (IL18), transcript variant 1, mRNA [NM_001562]	GO:0005515|GO:0042346|GO:0007267|GO:0042088|GO:0032819|GO:0030155|GO:0005615|GO:0045662|GO:0005829|GO:0042094|GO:0042104|GO:0006955|GO:0042092|GO:0006954|GO:0030101|GO:0000165|GO:0042095|GO:0031663|GO:0070062|GO:0032729|GO:0032740|GO:0032725|GO:0042253|GO:0042231|GO:0005576|GO:0030431|GO:0001525|GO:0005125|GO:0010628|GO:0071407|GO:0042033|GO:0034105|GO:0050729|GO:0051142	NM_001562	Hs.83077	3606	820.276	633.546	9.16561	9.02341
1.28459	up	NR_003677	chr20:30135944-30136003	MCTS2P	Homo sapiens malignant T cell amplified sequence 2, pseudogene (MCTS2P), non-coding RNA [NR_003677]		NR_003677	Hs.710741	100101490	39.7771	25.6774	4.95219	4.59089
1.09149	up	NM_133439	chr17:35822207-35825575	TADA2A	Homo sapiens transcriptional adaptor 2A (TADA2A), transcript variant 2, mRNA [NM_133439]	GO:0003712|GO:0006355|GO:0003700|GO:0006366|GO:0005694|GO:0006325|GO:0005634|GO:0003677|GO:0043966|GO:0000125|GO:0003682|GO:0008270|GO:0004402	NM_133439	Hs.500066	6871	164.689	128.418	6.91616	6.78985
1.00789	up		chr3:098379592-098379651							615.858	520.427	8.7591	8.74776
1.05243	up	BC000189	chr9:137969010-137969069	OLFM1	olfactomedin 1 [Source:HGNC Symbol;Acc:HGNC:17187] [ENST00000615948]	GO:0005515|GO:0030054|GO:0001540|GO:2001223|GO:0032281|GO:0045202|GO:0051259|GO:0005615|GO:0007399		Hs.522484	10439	74.7071	60.3124	5.81793	5.7442
1.02556	up	NM_015416	chr12:51453755-51453814	LETMD1	Homo sapiens LETM1 domain containing 1 (LETMD1), transcript variant 1, mRNA [NM_015416]	GO:0005515|GO:0005741|GO:0016021	NM_015416	Hs.655272	25875	636.112	527.728	8.80542	8.76901
1.61095	up	NR_102432	chr13:51658353-51658294	LINC00371	Homo sapiens long intergenic non-protein coding RNA 371 (LINC00371), transcript variant 1, long non-coding RNA [NR_102432]		NR_102432	Hs.539702	647166	33.7393	17.0757	4.71332	4.02541
1.03279	up	NR_003594	chr8:86775512-86775453	REXO1L2P	Homo sapiens REX1, RNA exonuclease 1 homolog (S. cerevisiae)-like 2 (pseudogene) (REXO1L2P), non-coding RNA [NR_003594]		NR_003594	Hs.535056	100288527	31.7911	25.5823	4.63206	4.58551
1.19863	up	NM_153333	chrX:102508057-102507998	TCEAL8	Homo sapiens transcription elongation factor A (SII)-like 8 (TCEAL8), transcript variant 1, mRNA [NM_153333]	GO:0006355|GO:0005634|GO:0006351	NM_153333	Hs.389734	90843	2191.16	1552.37	10.6289	10.3675
1.29443	up	NM_001035256	chr2:25383996-25383937	POMC	Homo sapiens proopiomelanocortin (POMC), transcript variant 1, mRNA [NM_001035256]	GO:0005782|GO:2000852|GO:0007267|GO:0032098|GO:0006091|GO:0070873|GO:0005615|GO:0005737|GO:0016486|GO:0007218|GO:0031781|GO:0045944|GO:0031782|GO:0030141|GO:0005777|GO:0001664|GO:0033059|GO:0005102|GO:0032720|GO:0005576|GO:0042593|GO:0070996|GO:0007165|GO:0005179|GO:0008217|GO:0044267|GO:0034774	NM_001035256	Hs.1897	5443	22.7977	14.6233	4.17663	3.80431
1.07764	up	NM_173503	chr17:60484392-60484451	EFCAB3	Homo sapiens EF-hand calcium binding domain 3 (EFCAB3), transcript variant 2, mRNA [NM_173503]	GO:0005509	NM_173503	Hs.152670	146779	98.7136	78.1941	6.21761	6.10974
1.04974	up	NM_000775	chr1:60359279-60359220	CYP2J2	Homo sapiens cytochrome P450, family 2, subfamily J, polypeptide 2 (CYP2J2), mRNA [NM_000775]	GO:0019369|GO:0008392|GO:0006805|GO:0070330|GO:0005506|GO:0008395|GO:0019373|GO:0008016|GO:0071614|GO:0044281|GO:0006690|GO:0043651|GO:0043231|GO:0005737|GO:0019825|GO:0042738|GO:0005789|GO:0016712|GO:0008405|GO:0008404|GO:0070062|GO:0055114|GO:0020037	NM_000775	Hs.152096	1573	156	127.049	6.8454	6.77536
1.0867	up	NM_004960	chr16:31201099-31201403	FUS	Homo sapiens FUS RNA binding protein (FUS), transcript variant 1, mRNA [NM_004960]	GO:0008380|GO:0005515|GO:0010467|GO:0005737|GO:0000166|GO:0000398|GO:0003723|GO:0008270|GO:0005654|GO:0005634|GO:0003677|GO:0042802	NM_004960	Hs.46894	2521	1154.26	903.532	9.66938	9.54943
1.01319	up	NM_000074	chrX:135742456-135742515	CD40LG	Homo sapiens CD40 ligand (CD40LG), mRNA [NM_000074]	GO:0005164|GO:0043066|GO:0005886|GO:0045190|GO:0030168|GO:0032735|GO:0005125|GO:0005615|GO:0051023|GO:0006954|GO:0042100|GO:0005887|GO:0050776|GO:0030183|GO:0007159|GO:0016021|GO:2000353|GO:0048305|GO:0009897|GO:0005174	NM_000074	Hs.592244	959	610.041	513.087	8.74513	8.72622
1.11405	up	NM_003217	chr12:50152262-50152523	TMBIM6	Homo sapiens transmembrane BAX inhibitor motif containing 6 (TMBIM6), transcript variant 1, mRNA [NM_003217]	GO:0006986|GO:0016020|GO:0070059|GO:0005887|GO:0005783|GO:0032469|GO:0005789|GO:0005634	NM_003217	Hs.743965	7009	1422.88	1079.99	9.97051	9.8147
1.00938	up	NM_016544	chr2:25167079-25167020	DNAJC27	Homo sapiens DnaJ (Hsp40) homolog, subfamily C, member 27 (DNAJC27), transcript variant 1, mRNA [NM_016544]	GO:0006184|GO:0005739|GO:0003924|GO:0005634|GO:0070374|GO:0032482|GO:0019003|GO:0005525|GO:0006886|GO:0071701|GO:0012505	NM_016544	Hs.434993	51277	533.725	450.686	8.56108	8.54761
1.08752	up	NM_018590	chr10:43679826-43679885	CSGALNACT2	Homo sapiens chondroitin sulfate N-acetylgalactosaminyltransferase 2 (CSGALNACT2), mRNA [NM_018590]	GO:0050652|GO:0050653|GO:0050650|GO:0050651|GO:0005975|GO:0044281|GO:0046872|GO:0008376|GO:0030166|GO:0030173|GO:0030206|GO:0000139|GO:0016020|GO:0032580|GO:0009405|GO:0030204|GO:0030203|GO:0047237	NM_018590	Hs.657569	55454	318.77	252.716	7.8323	7.71126
1.01665	up	NM_002516	chr19:46442850-46442791	NOVA2	Homo sapiens neuro-oncological ventral antigen 2 (NOVA2), mRNA [NM_002516]	GO:0051252|GO:0003723|GO:0005634	NM_002516	Hs.375439	4858	50.8679	42.221	5.28753	5.2637
1.15682	up	NM_002546	chr8:119936779-119936720	TNFRSF11B	Homo sapiens tumor necrosis factor receptor superfamily, member 11b (TNFRSF11B), mRNA [NM_002546]	GO:0046685|GO:0043627|GO:0007584|GO:0042493|GO:0005578|GO:0006915|GO:0005576|GO:0005125|GO:0005615|GO:0045779|GO:0007165|GO:0001501|GO:0030198|GO:0032026|GO:0004872|GO:0042489	NM_002546	Hs.81791	4982	44.5764	32.3098	5.10478	4.89462
1.04122	up	NM_033407	chr1:62939716-62939657	DOCK7	Homo sapiens dedicator of cytokinesis 7 (DOCK7), transcript variant 2, mRNA [NM_033407]	GO:0043005|GO:0030424|GO:0007264|GO:0045178|GO:0000226|GO:0045200|GO:0007409|GO:0032863|GO:0031175|GO:0030426|GO:0005085|GO:0048365|GO:0033138|GO:0050767|GO:0008180|GO:0002244|GO:0022027|GO:0043473|GO:0005925	NM_033407	Hs.744927	85440	878.194	716.524	9.2683	9.21003
1.08906	up	NM_002703	chr4:57261568-57261509	PPAT	Homo sapiens phosphoribosyl pyrophosphate amidotransferase (PPAT), mRNA [NM_002703]	GO:0032869|GO:0051539|GO:0009168|GO:0001822|GO:0060135|GO:0031100|GO:0055086|GO:0044281|GO:0035690|GO:0046872|GO:0005829|GO:0000082|GO:0007595|GO:0051289|GO:0006144|GO:0006543|GO:0009116|GO:0009113|GO:0004044|GO:0006164|GO:0006189	NM_002703	Hs.331420	5471	742.81	584.451	9.03064	8.90756
1.16785	up	AK054591	chr17:73772926-73772867		H3 histone, family 3B (H3.3B) [Source:HGNC Symbol;Acc:HGNC:4765] [ENST00000254810]			Hs.180877		301.183	220.517	7.75282	7.52896
1.43237	up	NM_001031705	chrX:134290762-134290704	CT55	Homo sapiens cancer/testis antigen 55 (CT55), transcript variant 1, mRNA [NM_001031705]		NM_001031705	Hs.272804	54967	275.529	163.123	7.62803	7.10962
1.13495	up	NM_001990	chr1:28330876-28326531	EYA3	Homo sapiens EYA transcriptional coactivator and phosphatase 3 (EYA3), transcript variant 1, mRNA [NM_001990]	GO:0005515|GO:0005667|GO:0005813|GO:0006355|GO:0016576|GO:0005634|GO:0007275|GO:0045739|GO:0009653|GO:0046872|GO:0035335|GO:0006351|GO:0006302|GO:0005737|GO:0010212|GO:0003682|GO:0005654|GO:0008138|GO:0007601|GO:0004725	NM_001990	Hs.185774	2140	50.115	36.8306	5.26779	5.08516
1.06033	up	NM_000122	chr2:128018872-128018813	ERCC3	Homo sapiens excision repair cross-complementation group 3 (ERCC3), transcript variant 1, mRNA [NM_000122]	GO:0005515|GO:0010467|GO:0006368|GO:0009650|GO:0006367|GO:0006366|GO:0006363|GO:0006362|GO:0006361|GO:0006360|GO:0000439|GO:0006979|GO:0009411|GO:0008094|GO:0032564|GO:0006370|GO:0006281|GO:0006283|GO:0005654|GO:0043138|GO:0006289|GO:0008134|GO:0035315|GO:0006200|GO:0005634|GO:0004003|GO:0008104|GO:0045944|GO:0016032|GO:0016887|GO:0001666|GO:0042277|GO:0043065|GO:0006915|GO:0005525|GO:0008022|GO:…	NM_000122	Hs.469872	2071	237.711	192.278	7.42206	7.33755
1.07091	up	NM_080860	chr21:43892970-43892911	RSPH1	Homo sapiens radial spoke head 1 homolog (Chlamydomonas) (RSPH1), transcript variant 1, mRNA [NM_080860]	GO:0051321|GO:0035082|GO:0031514|GO:0005634|GO:0005829	NM_080860	Hs.661069	89765	189.7	151.118	7.10463	7.00579
1.12143	up	NM_005358	chr13:76430684-76430743	LMO7	Homo sapiens LIM domain 7 (LMO7), transcript variant 1, mRNA [NM_005358]	GO:0005737|GO:0004842|GO:0016567|GO:0023051|GO:0000151|GO:0008270|GO:0005634|GO:0030155|GO:0005925	NM_005358	Hs.207631	4008	1559.47	1174.82	10.1072	9.94187
1.00006	up	NM_006820	chr1:79107590-79107649	IFI44L	Homo sapiens interferon-induced protein 44-like (IFI44L), mRNA [NM_006820]	GO:0051607|GO:0006955|GO:0005737	NM_006820	Hs.744918	10964	51.6896	43.4001	5.30631	5.30621
1.02182	up	NM_014602	chr3:130399467-130398281	PIK3R4	Homo sapiens phosphoinositide-3-kinase, regulatory subunit 4 (PIK3R4), mRNA [NM_014602]	GO:0008286|GO:0005515|GO:0006661|GO:0005770|GO:0005930|GO:0016236|GO:0044281|GO:0002224|GO:0005524|GO:0071561|GO:0005829|GO:0045324|GO:0004672|GO:0016020|GO:0004674|GO:0005643|GO:0045087|GO:0006623|GO:0006468|GO:0034271|GO:0006644|GO:0030242|GO:0034162|GO:0034272	NM_014602	Hs.149032	30849	417.765	347.914	8.20844	8.1773
1.01907	up	NM_017823	chr1:159752201-159752260	DUSP23	Homo sapiens dual specificity phosphatase 23 (DUSP23), mRNA [NM_017823]	GO:0005634|GO:0008138|GO:0035335|GO:0004725|GO:0070062|GO:0005829	NM_017823	Hs.425801	54935	4151.94	3409.04	11.5841	11.5569
1.15687	up	NM_020165	chr3:8921693-8921634	RAD18	Homo sapiens RAD18 E3 ubiquitin protein ligase (RAD18), mRNA [NM_020165]	GO:0001741|GO:0005515|GO:0016567|GO:0005657|GO:0016874|GO:0000403|GO:0005634|GO:0007283|GO:0003684|GO:0006281|GO:0008270|GO:0000785|GO:0009411|GO:0045910|GO:0031625|GO:0031593	NM_020165	Hs.375684	56852	890.551	655.765	9.28792	9.07769
1.01628	up	NM_173794	chrX:44397762-44386602	FUNDC1	Homo sapiens FUN14 domain containing 1 (FUNDC1), mRNA [NM_173794]	GO:0005515|GO:0001666|GO:0000422|GO:0005741|GO:0031307	NM_173794	Hs.7549	139341	267.178	226.125	7.58451	7.56122
1.0159	up	NM_023079	chr17:47006292-47006351	UBE2Z	Homo sapiens ubiquitin-conjugating enzyme E2Z (UBE2Z), mRNA [NM_023079]	GO:0005515|GO:0000209|GO:0005737|GO:0019787|GO:0016874|GO:0006915|GO:0005654|GO:0005524|GO:0031625	NM_023079	Hs.514297	65264	5794.96	4745.74	12.0939	12.0712
1.03462	up		chrX:40767312-40767371							2348.89	1921.72	10.7435	10.6944
1.19768	up	NM_144651	chr8:52232460-52232401	PXDNL	Homo sapiens peroxidasin-like (PXDNL), mRNA [NM_144651]	GO:0005737|GO:0004601|GO:0004519|GO:0090305|GO:0042744|GO:0006979|GO:0005615|GO:0046872|GO:0055114|GO:0020037	NM_144651	Hs.444882	137902	43.2317	30.1244	5.06262	4.80238
1.04313	up	NM_000958	chr5:40693563-40693622	PTGER4	Homo sapiens prostaglandin E receptor 4 (subtype EP4) (PTGER4), mRNA [NM_000958]	GO:0005515|GO:0005886|GO:0051492|GO:0007254|GO:0050715|GO:0050710|GO:0004957|GO:0033624|GO:2000420|GO:0009612|GO:0060348|GO:0042093|GO:0006955|GO:0030278|GO:0050728|GO:0050729|GO:0032496|GO:0007188|GO:0016021|GO:0071260|GO:0070371	NM_000958	Hs.199248	5734	681.694	556.564	8.90716	8.84624
1.08509	up	NM_001001436	chr16:46836784-46836725	C16orf87	Homo sapiens chromosome 16 open reading frame 87 (C16orf87), mRNA [NM_001001436]	GO:0005515	NM_001001436	Hs.406551	388272	356.739	281.025	7.98508	7.86726
1.15504	up	NM_007357	chr1:230829207-230829266	COG2	Homo sapiens component of oligomeric golgi complex 2 (COG2), transcript variant 1, mRNA [NM_007357]	GO:0005515|GO:0009312|GO:0005795|GO:0000139|GO:0008565|GO:0007030|GO:0017119|GO:0006891|GO:0006486|GO:0032403|GO:0006886|GO:0005829	NM_007357	Hs.211800	22796	995.221	732.1	9.45289	9.24494
1.06025	up	NM_017693	chr13:103492701-103492760	BIVM	Homo sapiens basic, immunoglobulin-like variable motif containing (BIVM), transcript variant 1, mRNA [NM_017693]	GO:0005737|GO:0005634|GO:0005615	NM_017693	Hs.288809	54841	450.746	362.14	8.31841	8.234
1.00775	up	NM_152449	chr15:100267828-100267769	LYSMD4	Homo sapiens LysM, putative peptidoglycan-binding, domain containing 4 (LYSMD4), transcript variant 1, mRNA [NM_152449]	GO:0016021	NM_152449	Hs.562568	145748	451.975	381.225	8.3222	8.31106
1.00824	up	NM_002133	chr22:35790122-35790181	HMOX1	Homo sapiens heme oxygenase (decycling) 1 (HMOX1), mRNA [NM_002133]	GO:0031670|GO:0008219|GO:0042542|GO:0043627|GO:0005615|GO:0042803|GO:0006879|GO:0043524|GO:0051260|GO:0042167|GO:0043123|GO:0006979|GO:0032764|GO:0043305|GO:0014806|GO:0006788|GO:0043392|GO:0006778|GO:0010656|GO:0005789|GO:0019899|GO:0071243|GO:0020037|GO:0045080|GO:0048471|GO:0007264|GO:0005783|GO:0004392|GO:0034101|GO:0004630|GO:0005634|GO:0044281|GO:0055072|GO:0046872|GO:0043433|GO:0005829|GO:…	NM_002133	Hs.517581	3162	1610.25	1352.62	10.162	10.1502
1.07245	up	NM_138283	chr20:23421061-23421120	CSTL1	Homo sapiens cystatin-like 1 (CSTL1), mRNA [NM_138283]	GO:0010951|GO:0004869|GO:0005576	NM_138283	Hs.352134	128817	31.1358	24.0952	4.60647	4.50557
1.11291	up	NM_001145268	chr7:102427831-102427890	FAM185A	Homo sapiens family with sequence similarity 185, member A (FAM185A), transcript variant 1, mRNA [NM_001145268]	GO:0005737	NM_001145268	Hs.202543	222234	365.095	280.237	8.01905	7.86472
1.09903	up	NM_015906	chr1:114935511-114935452	TRIM33	Homo sapiens tripartite motif containing 33 (TRIM33), transcript variant a, mRNA [NM_015906]	GO:0005515|GO:0010467|GO:0004842|GO:0006367|GO:0016567|GO:0016874|GO:0070410|GO:0070412|GO:0005634|GO:0000122|GO:0003677|GO:0006351|GO:0043231|GO:0030514|GO:0005654|GO:0007179|GO:0008270|GO:0017015|GO:0045892	NM_015906	Hs.26837	51592	894.441	693.476	9.29323	9.157
1.06021	up	NM_002865	chr8:61504465-61504524	RAB2A	Homo sapiens RAB2A, member RAS oncogene family (RAB2A), transcript variant 1, mRNA [NM_002865]	GO:0005515|GO:0042470|GO:0003924|GO:0005634|GO:0005525|GO:0005765|GO:0006886|GO:0006184|GO:0006888|GO:0000139|GO:0033116|GO:0005789|GO:0007030|GO:0032482|GO:0000278|GO:0019003|GO:0070062	NM_002865	Hs.369017	5862	1506.48	1196.11	10.0533	9.96894
[truncated: 12,895 more rows]
