# Supplementary material for: Phosphorylation of glutaminase by PKCε is essential for its enzymatic activity and critically contributes to tumorigenesis
Source: Cell Res. 2018 Mar 7;28(6):655–69. doi: 10.1038/s41422-018-0021-y (PMC5993826; doi:10.1038/s41422-018-0021-y)
Supplement: Supplementary file 21 — Supplementary table 9 [file 41422_2018_21_MOESM21_ESM.xlsx]

## Sheet: Sheet1
Supplementary Table 9.Up-regulated genes in A549-GAC(S314A) cells cultured in glutamine free medium
Fold change and Regulation		Annotations								Raw Intensity		Normalized Intensity
Fold Change	Regulation	GenbankAccession	GenomicCoordinates	GeneSymbol	Description	Go	RefSeqAccession	UniGeneID	EntrezGeneID	[A549-GAC(S314A) Gln+](raw)	[A549-GAC(S314A) Gln-](raw)	[A549-GAC(S314A) Gln+](normalized)	[A549-GAC(S314A) Gln-](normalized)
1.12972	down		chr2:32047698-32047660		keratin 18 pseudogene 52 [Source:HGNC Symbol;Acc:HGNC:37888] [ENST00000404956]					12548.6	11358.1	13.3049	13.4809
1.03434	down	XM_005256273	chr16:74425436-74425495	NPIPB15	nuclear pore complex interacting protein family, member B15 [Source:HGNC Symbol;Acc:HGNC:34409] [ENST00000429990]	GO:0005576	XM_005256273	Hs.513695	440348	6019.69	5137.2	12.1487	12.1974
1.04987	down	NM_033081	chr20:61509639-61509580	DIDO1	Homo sapiens death inducer-obliterator 1 (DIDO1), transcript variant 4, mRNA [NM_033081]	GO:0005737|GO:0005819|GO:0008270|GO:0005634|GO:0097190|GO:0006351	NM_033081	Hs.517172	11083	828.21	734.215	9.17844	9.24864
1.05749	down	NM_020188	chr16:81009944-81009885	CMC2	Homo sapiens C-x(9)-C motif containing 2 (CMC2), mRNA [NM_020188]	GO:0005739	NM_020188	Hs.55028	56942	3709.01	3254.93	11.3997	11.4804
1.02185	down	NM_018042	chr17:33738460-33738401	SLFN12	Homo sapiens schlafen family member 12 (SLFN12), transcript variant 1, mRNA [NM_018042]	GO:0005524	NM_018042	Hs.663548	55106	236.758	208.614	7.41843	7.44961
1.11236	down		chr9:045352252-045352193							220.153	210.845	7.3128	7.46642
1.0422	down	AF307332	chr10:103556891-103556832	MGEA5	Homo sapiens meningioma-expressed antigen 5s splice variant mRNA, complete cds. [AF307332]	GO:0060124|GO:0046060|GO:0010524|GO:0005634|GO:0005829|GO:0010616|GO:0051901|GO:0043243|GO:0006612|GO:0046326|GO:0032024|GO:0004402|GO:0016231|GO:0070265|GO:0051054|GO:0060051|GO:0016573|GO:0007568|GO:0006044|GO:0048545|GO:0045862|GO:0031343|GO:0016020|GO:0006517|GO:0006516|GO:0004415		Hs.500842	10724	1559.67	1364.68	10.1074	10.1671
1.20177	down		chr14:55033854-55033913	SAMD4A	sterile alpha motif domain containing 4A [Source:HGNC Symbol;Acc:HGNC:23023] [ENST00000554335]	GO:0017148|GO:0005737|GO:0030054|GO:0045202|GO:0045727|GO:0030371|GO:0030425			23034	75.9433	78.0668	5.84184	6.107
1.08218	down	NM_001145073	chrX:49645828-49645887	USP27X	Homo sapiens ubiquitin specific peptidase 27, X-linked (USP27X), mRNA [NM_001145073]	GO:0006511|GO:0008234	NM_001145073	Hs.143587	389856	69.0147	63.4889	5.70702	5.82096
1.26363	down	XR_428276	chr7:56887238-56887179				XR_428276	Hs.520384		955.011	1013.57	9.38167	9.71924
1.17189	down	NM_001001290	chr4:9828161-9828102	SLC2A9	Homo sapiens solute carrier family 2 (facilitated glucose transporter), member 9 (SLC2A9), transcript variant 2, mRNA [NM_001001290]	GO:0016323|GO:0016324|GO:0015758|GO:0005886|GO:0005887|GO:0005351|GO:0016021|GO:0005635|GO:0046415|GO:0055085|GO:0005355|GO:0015992	NM_001001290	Hs.656895	56606	100.657	101.826	6.24278	6.47162
1.39226	down	NM_024574	chr4:121957475-121957416	NDNF	Homo sapiens neuron-derived neurotrophic factor (NDNF), mRNA [NM_024574]	GO:0031012|GO:0019800|GO:0043524|GO:0030198|GO:0010976|GO:0010811|GO:0016049|GO:0005576|GO:0005539|GO:0001764|GO:0008201	NM_024574	Hs.709520	79625	16.5912	19.7125	3.73569	4.21312
1.08413	down	NM_004466	chr13:93519265-93519324	GPC5	Homo sapiens glypican 5 (GPC5), mRNA [NM_004466]	GO:0005886|GO:0007603|GO:0005796|GO:0005975|GO:0005578|GO:0006027|GO:0043395|GO:0005576|GO:0044281|GO:0031225|GO:0001523|GO:0005615|GO:0006024|GO:0005887|GO:0009405|GO:0030204|GO:0030203|GO:0043202	NM_004466	Hs.655675	2262	28.9446	26.2695	4.5059	4.62243
1.16284	down	NM_002831	chr12:7069332-7069391	PTPN6	Homo sapiens protein tyrosine phosphatase, non-receptor type 6 (PTPN6), transcript variant 1, mRNA [NM_002831]	GO:0005515|GO:0042267|GO:0019221|GO:0050732|GO:0050900|GO:2000045|GO:0030154|GO:0035335|GO:0042130|GO:0060334|GO:0060337|GO:0060338|GO:0005001|GO:0042169|GO:0070372|GO:0060333|GO:0070062|GO:0019901|GO:0018108|GO:0014068|GO:0035855|GO:0007186|GO:0001784|GO:0050853|GO:0045577|GO:0017124|GO:0008284|GO:0008285|GO:0008283|GO:0050859|GO:0031295|GO:0051279|GO:0005634|GO:0060397|GO:0005829|GO:0005737|GO:…	NM_002831	Hs.63489	5777	89.0769	88.6768	6.06986	6.28752
1.03219	down	NM_002405	chr22:37865384-37865325	MFNG	Homo sapiens MFNG O-fucosylpeptide 3-beta-N-acetylglucosaminyltransferase (MFNG), transcript variant 1, mRNA [NM_002405]	GO:0045747|GO:0033829|GO:0007389|GO:0030173|GO:0008152|GO:0005615|GO:0046872|GO:0032092	NM_002405	Hs.517603	4242	316.583	281.658	7.82474	7.87045
1.00637	down	NM_001004695	chr1:248436213-248436154	OR2T33	Homo sapiens olfactory receptor, family 2, subfamily T, member 33 (OR2T33), mRNA [NM_001004695]	GO:0050911|GO:0004984|GO:0007186|GO:0005886|GO:0004930|GO:0016021	NM_001004695	Hs.553783	391195	15.9795	13.5723	3.6849	3.69406
1.2098	down	AK093639	chr10:6568397-6568338	LOC100130920	Homo sapiens cDNA FLJ36320 fis, clone THYMU2005480. [AK093639]			Hs.683904	100130920	151.702	160.531	6.80906	7.08383
1.10714	down	NM_003049	chr14:70242941-70242882	SLC10A1	Homo sapiens solute carrier family 10 (sodium/bile acid cotransporter), member 1 (SLC10A1), mRNA [NM_003049]	GO:0016323|GO:0005886|GO:0005887|GO:0015721|GO:0008508|GO:0006810|GO:0008206|GO:0044281|GO:0006814|GO:0055085	NM_003049	Hs.952	6554	120.65	115.803	6.49303	6.63986
1.01771	down	NM_002601	chr2:232597716-232597657	PDE6D	Homo sapiens phosphodiesterase 6D, cGMP-specific, rod, delta (PDE6D), transcript variant 1, mRNA [NM_002601]	GO:0005515|GO:0017137|GO:0006996|GO:0004114|GO:0072372|GO:0031410|GO:0043086|GO:0005829|GO:0033124|GO:0008152|GO:0005095|GO:0005856|GO:0007601|GO:0050896|GO:0030659	NM_002601	Hs.516808	5147	493.08	428.126	8.44812	8.47344
1.06233	down		chr1:053390845-053390786		68MP_HUMAN (P56378) 6.8 kDa mitochondrial proteolipid, partial (62%) [THC2673793]					88.5541	80.5852	6.06257	6.1498
1.22964	down	NM_182920	chr3:64501648-64501589	ADAMTS9	Homo sapiens ADAM metallopeptidase with thrombospondin type 1 motif, 9 (ADAMTS9), mRNA [NM_182920]	GO:0005783|GO:0005578|GO:0007275|GO:0015031|GO:0005615|GO:0031012|GO:0006508|GO:0006516|GO:0008270|GO:0045636|GO:0004222|GO:0016192|GO:0008237	NM_182920	Hs.656071	56999	25.4458	26.4862	4.33453	4.63276
1.00758	down	NM_014643	chr18:74072289-74072230	ZNF516	Homo sapiens zinc finger protein 516 (ZNF516), mRNA [NM_014643]	GO:0006355|GO:0005634|GO:0003677|GO:0046872|GO:0006351	NM_014643	Hs.436973	9658	176.762	152.625	7.00868	7.01958
1.03883	down	NR_003111	chr3:129115974-129115915	RPL32P3	Homo sapiens ribosomal protein L32 pseudogene 3 (RPL32P3), non-coding RNA [NR_003111]		NR_003111	Hs.652423	132241	7885.85	6625.13	12.5585	12.6134
1.04074	down	NM_017922	chr14:45584252-45584311	PRPF39	Homo sapiens pre-mRNA processing factor 39 (PRPF39), mRNA [NM_017922]	GO:0008380|GO:0006397|GO:0005634	NM_017922	Hs.274337	55015	758.959	673.521	9.05808	9.11569
1.1624	down		chr14:105878291-105878232							29.4178	28.9486	4.52905	4.74616
1.04453	down	NM_052876	chr19:13251892-13251951	NACC1	Homo sapiens nucleus accumbens associated 1, BEN and BTB (POZ) domain containing (NACC1), mRNA [NM_052876]	GO:0016604|GO:0008284|GO:0005737|GO:0030054|GO:0051260|GO:0005654|GO:0005634|GO:0045892|GO:0006351|GO:0043231	NM_052876	Hs.531614	112939	8677.74	7469.58	12.7195	12.7824
1.02655	down	NM_016639	chr16:3072180-3072239	TNFRSF12A	Homo sapiens tumor necrosis factor receptor superfamily, member 12A (TNFRSF12A), mRNA [NM_016639]	GO:0005515|GO:2001238|GO:0043065|GO:0005886|GO:0009986|GO:0045773|GO:0045765|GO:0001525|GO:0097191|GO:0001726|GO:0006931|GO:0061041|GO:0016021	NM_016639	Hs.355899	51330	6506.92	5480.07	12.2749	12.3127
1.28078	down	NM_015569	chr1:172381687-172381746	DNM3	Homo sapiens dynamin 3 (DNM3), transcript variant 1, mRNA [NM_015569]	GO:0005515|GO:0048471|GO:0005874|GO:0003924|GO:0014069|GO:0005525|GO:0007416|GO:0006897|GO:0005739|GO:0043197|GO:0008152|GO:0046847|GO:0070062	NM_015569	Hs.654775	26052	34.2548	37.1535	4.73809	5.0951
1.07356	down	NM_022778	chr1:26604377-26604436	CEP85	Homo sapiens centrosomal protein 85kDa (CEP85), transcript variant 1, mRNA [NM_022778]	GO:0005515|GO:0005813|GO:0005737|GO:0000922|GO:0005794|GO:0005730	NM_022778	Hs.63795	64793	133.094	122.936	6.62673	6.72913
1.01773	down	NM_012151	chrX:154116220-154116279	F8A1	Homo sapiens coagulation factor VIII-associated 1 (F8A1), mRNA [NM_012151]	GO:0008150|GO:0003674|GO:0005634	NM_012151	Hs.533543	8263	5986.23	5036.23	12.1382	12.1635
1.11838	down	AL080137	chr9:34826835-34826776	FAM205BP	Homo sapiens mRNA; cDNA DKFZp434J193 (from clone DKFZp434J193). [AL080137]			Hs.725618	389715	35.5951	33.5782	4.79015	4.95156
1.00456	down	NM_000788	chr4:71895933-71895992	DCK	Homo sapiens deoxycytidine kinase (DCK), mRNA [NM_000788]	GO:0009157|GO:0055086|GO:0005634|GO:0044281|GO:0043097|GO:0006220|GO:0019206|GO:0005524|GO:0009165|GO:0042803|GO:0005829|GO:0016310|GO:0006144|GO:0008144|GO:0043101|GO:0004137|GO:0006206	NM_000788	Hs.709	1633	589.827	506.213	8.69817	8.70473
1.0398	down	NM_002489	chr7:10973244-10973185	NDUFA4	Homo sapiens NDUFA4, mitochondrial complex associated (NDUFA4), mRNA [NM_002489]	GO:0005515|GO:0004129|GO:0005743|GO:0044281|GO:0005751|GO:0032403|GO:0005739|GO:0022904|GO:0005747|GO:0006120|GO:0008137|GO:0044237|GO:0070062	NM_002489	Hs.50098	4697	52234.9	44511.2	15.6246	15.6809
1.19787	down	NM_017891	chr1:1017648-1017589	C1orf159	Homo sapiens chromosome 1 open reading frame 159 (C1orf159), mRNA [NM_017891]	GO:0016021	NM_017891	Hs.235095	54991	135.178	140.582	6.64992	6.91039
1.02484	down	NR_038221	chr3:72223424-72223483	LINC00870	Homo sapiens long intergenic non-protein coding RNA 870 (LINC00870), long non-coding RNA [NR_038221]		NR_038221	Hs.382623	201617	95.0965	83.3436	6.16478	6.20018
1.10593	down	NM_020151	chr2:96851060-96851001	STARD7	Homo sapiens StAR-related lipid transfer (START) domain containing 7 (STARD7), mRNA [NM_020151]	GO:0005739|GO:0008289	NM_020151	Hs.469331	56910	2209.43	2041.73	10.648	10.7932
1.05719	down	NR_046244	chr3:24541439-24541498	THRB-AS1	Homo sapiens THRB antisense RNA 1 (THRB-AS1), long non-coding RNA [NR_046244]		NR_046244	Hs.631912	644990	76.6623	68.9023	5.85502	5.93525
1.03749	down	NM_002195	chr9:5233695-5233754	INSL4	Homo sapiens insulin-like 4 (placenta) (INSL4), mRNA [NM_002195]	GO:0007165|GO:0007565|GO:0005179|GO:0008283|GO:0005159|GO:0007267|GO:0005102|GO:0007275|GO:0005615	NM_002195	Hs.418506	3641	15.6901	13.7505	3.65974	3.71284
1.04189	down	NM_001271870	chr1:143916261-144013912	SRGAP2B	Homo sapiens SLIT-ROBO Rho GTPase activating protein 2B (SRGAP2B), mRNA [NM_001271870]	GO:0007399	NM_001271870	Hs.497575	647135	45.2547	39.7744	5.12719	5.18639
1.04102	down	NM_014483	chr3:29925698-29938927	RBMS3	Homo sapiens RNA binding motif, single stranded interacting protein 3 (RBMS3), transcript variant 2, mRNA [NM_014483]	GO:0005737|GO:0000166|GO:0045727|GO:0003730	NM_014483	Hs.221436	27303	122.163	109.641	6.50769	6.56569
1.02661	down	NM_001276687	chr1:237167614-237167555	MT1HL1	Homo sapiens metallothionein 1H-like 1 (MT1HL1), mRNA [NM_001276687]	GO:0046872	NM_001276687	Hs.632513	645745	3695.53	3163.97	11.3941	11.432
1.02225	down	NM_003404	chr20:43536954-43537013	YWHAB	Homo sapiens tyrosine 3-monooxygenase/tryptophan 5-monooxygenase activation protein, beta (YWHAB), transcript variant 1, mRNA [NM_003404]	GO:0051219|GO:0005515|GO:0008286|GO:0010467|GO:0048471|GO:0042826|GO:0007264|GO:0007265|GO:0005634|GO:0006605|GO:0051291|GO:0032403|GO:0050815|GO:0005829|GO:0005737|GO:0000186|GO:1900740|GO:0007173|GO:0000165|GO:0007411|GO:0017053|GO:0061024|GO:0030659|GO:0070062|GO:0048010|GO:0042470|GO:0048011|GO:0003714|GO:0019904|GO:0035308|GO:0051220|GO:0006915|GO:0035329|GO:0043085|GO:0008022|GO:0097193|GO:…	NM_003404	Hs.643544	7529	4686.19	4022.21	11.7801	11.8118
1.0871	down	AK124574	chr7:97512620-97512679					Hs.689574		48.4025	44.6782	5.2243	5.34478
1.01786	down	NM_005095	chr1:35887010-35887069	ZMYM4	Homo sapiens zinc finger, MYM-type 4 (ZMYM4), mRNA [NM_005095]	GO:0005737|GO:0022604|GO:0007010|GO:0005730|GO:0008270|GO:0007275|GO:0005654|GO:0005634|GO:0003677	NM_005095	Hs.269211	9202	371.567	323.594	8.04382	8.06935
1.00205	down	NM_004553	chr5:1802479-1814502	NDUFS6	Homo sapiens NADH dehydrogenase (ubiquinone) Fe-S protein 6, 13kDa (NADH-coenzyme Q reductase) (NDUFS6), mRNA [NM_004553]	GO:0005743|GO:0009055|GO:0010259|GO:0044281|GO:0022904|GO:0005747|GO:0006936|GO:0035264|GO:0070584|GO:0006120|GO:0006631|GO:0072358|GO:0008137|GO:0044237	NM_004553	Hs.408257	4726	6243.7	5190.67	12.2158	12.2188
1.81417	down	NM_006391	chr11:9467009-9467068	IPO7	Homo sapiens importin 7 (IPO7), mRNA [NM_006391]	GO:0005515|GO:0005215|GO:0006606|GO:0007165|GO:0042393|GO:0050790|GO:0005083|GO:0005737|GO:0016020|GO:0005643|GO:0045087|GO:0008536|GO:0016032|GO:0005654	NM_006391	Hs.744911	10527	95.6648	154.268	6.17434	7.03365
1.00983	down	NM_001159746	chr17:914102-914043	ABR	Homo sapiens active BCR-related (ABR), transcript variant 3, mRNA [NM_001159746]	GO:0043314|GO:0051056|GO:0048011|GO:0030336|GO:0043065|GO:0030036|GO:0042472|GO:0005886|GO:0007264|GO:0097190|GO:0032855|GO:0005829|GO:0050766|GO:0016020|GO:0007420|GO:0050728|GO:0050885|GO:0032496|GO:0005089|GO:0030675|GO:0005096	NM_001159746	Hs.159306	29	55.7485	47.4005	5.41245	5.42657
1.03227	down	NM_018378	chr16:67197815-67197874	FBXL8	Homo sapiens F-box and leucine-rich repeat protein 8 (FBXL8), mRNA [NM_018378]	GO:0005515	NM_018378	Hs.710714	55336	113.571	100.363	6.4062	6.45201
1.09857	down	NM_004339	chr21:46269935-46269876	PTTG1IP	Homo sapiens pituitary tumor-transforming 1 interacting protein (PTTG1IP), transcript variant 1, mRNA [NM_004339]	GO:0003674|GO:0005737|GO:0016020|GO:0007275|GO:0005634|GO:0004872|GO:0016021|GO:0006606|GO:0070062	NM_004339	Hs.474010	754	6204.12	5573.01	12.2066	12.3422
1.03908	down	NM_016223	chr11:47200985-47200795	PACSIN3	Homo sapiens protein kinase C and casein kinase substrate in neurons 3 (PACSIN3), transcript variant 2, mRNA [NM_016223]	GO:0005515|GO:0008092|GO:0051044|GO:0005886|GO:0097320|GO:0031988|GO:0006897|GO:0008289|GO:0005737|GO:0005543|GO:0016020|GO:0019855|GO:0030100|GO:0045806|GO:0007010|GO:0051926|GO:0005654|GO:0070062|GO:0005768	NM_016223	Hs.334639	29763	140.722	125.702	6.70418	6.7595
1.14938	down	NM_002487	chr15:23931114-23931055	NDN	Homo sapiens necdin, melanoma antigen (MAGE) family member (NDN), mRNA [NM_002487]	GO:0048011|GO:0005813|GO:0006355|GO:0008285|GO:0043015|GO:0008347|GO:0048675|GO:0005634|GO:0042995|GO:0009791|GO:0007417|GO:0003677|GO:0019233|GO:0006351|GO:0005829|GO:0007399|GO:0048871|GO:0003016|GO:0007413|GO:0071514|GO:0043204|GO:0001764|GO:0040008	NM_002487	Hs.50130	4692	13.696	13.2929	3.46376	3.66462
1.01471	down	NM_001044385	chr2:202488995-202488936	TMEM237	Homo sapiens transmembrane protein 237 (TMEM237), transcript variant 1, mRNA [NM_001044385]	GO:0042384|GO:0030111|GO:0016020|GO:0035869|GO:0016021	NM_001044385	Hs.12319	65062	2205.84	1883.61	10.6436	10.6647
1.02684	down	NM_001451	chr16:86547686-86547745	FOXF1	Homo sapiens forkhead box F1 (FOXF1), mRNA [NM_001451]	GO:0006366|GO:0001756|GO:0003705|GO:0007224|GO:0007507|GO:0016337|GO:0030198|GO:0060438|GO:0043305|GO:0000977|GO:0030335|GO:0048286|GO:0051150|GO:0000122|GO:0001701|GO:0045198|GO:0060441|GO:0072189|GO:0071345|GO:0072001|GO:0045893|GO:0060446|GO:0051145|GO:0060426|GO:0007368|GO:0030324|GO:0030323|GO:0010811|GO:0005634|GO:0003214|GO:0045944|GO:0048371|GO:0097070|GO:0005667|GO:0001568|GO:0003197|GO:…	NM_001451	Hs.155591	2294	91.8136	80.7146	6.11425	6.15246
1.00743	down	NM_033380	chrX:107940580-107940639	COL4A5	Homo sapiens collagen, type IV, alpha 5 (COL4A5), transcript variant 2, mRNA [NM_033380]	GO:0031594|GO:0022617|GO:0030198|GO:0007528|GO:0007411|GO:0030574|GO:0005605|GO:0005587|GO:0005788|GO:0005576|GO:0005201	NM_033380	Hs.369089	1287	904.938	774.282	9.31046	9.32114
1.08605	down	NM_032530	chr17:5082968-5082909	ZNF594	Homo sapiens zinc finger protein 594 (ZNF594), mRNA [NM_032530]	GO:0006355|GO:0005634|GO:0003677|GO:0046872|GO:0006351	NM_032530	Hs.658402	84622	249.185	234.185	7.48865	7.60775
1.00715	down	NM_001753	chr7:116200742-116200801	CAV1	Homo sapiens caveolin 1, caveolae protein, 22kDa (CAV1), transcript variant 1, mRNA [NM_001753]	GO:0005515|GO:0043627|GO:0019915|GO:0010524|GO:0030879|GO:0006940|GO:0030301|GO:0005113|GO:0042802|GO:0005622|GO:0016050|GO:0000165|GO:0031397|GO:0032507|GO:0005938|GO:0042632|GO:0005811|GO:0019901|GO:0000122|GO:0019217|GO:0044325|GO:0016504|GO:0043234|GO:0005929|GO:0005887|GO:0007519|GO:0002931|GO:0032570|GO:0006641|GO:0045121|GO:0019899|GO:0005925|GO:0032091|GO:0005886|GO:0005783|GO:0031295|GO:…	NM_001753	Hs.74034	857	4163.29	3484.68	11.5891	11.5994
1.04551	down	NM_006461	chr17:26905097-26905038	SPAG5	Homo sapiens sperm associated antigen 5 (SPAG5), mRNA [NM_006461]	GO:0005515|GO:0072686|GO:0005815|GO:0051988|GO:0030496|GO:0005634|GO:0035371|GO:0000070|GO:0000922|GO:0005737|GO:0007059|GO:0000777|GO:0000776|GO:0005654|GO:0007051|GO:0051301	NM_006461	Hs.514033	10615	4297.02	3762.74	11.6376	11.7018
1.0883	down	NM_000730	chr4:26483040-26483018	CCKAR	Homo sapiens cholecystokinin A receptor (CCKAR), mRNA [NM_000730]	GO:0007631|GO:0042277|GO:0005886|GO:0007584|GO:0007586|GO:0046883|GO:0007200|GO:0007409|GO:0007204|GO:0032870|GO:0005887|GO:0004951|GO:0030900|GO:0001764	NM_000730	Hs.129	886	47.216	43.458	5.18597	5.30805
1.01822	down	NM_001813	chr4:104027398-104027339	CENPE	Homo sapiens centromere protein E, 312kDa (CENPE), transcript variant 1, mRNA [NM_001813]	GO:0005515|GO:0008017|GO:0005634|GO:0007079|GO:0005829|GO:0019886|GO:0051315|GO:0005737|GO:0051382|GO:0007059|GO:0045860|GO:0015630|GO:0016887|GO:0007018|GO:0005871|GO:0005694|GO:0005874|GO:0030496|GO:0007275|GO:0003777|GO:0005524|GO:0000940|GO:0016020|GO:0007596|GO:0008152|GO:0000776|GO:0043515|GO:0000779|GO:0030071|GO:0000778|GO:0007080|GO:0000278|GO:0000775|GO:0051301	NM_001813	Hs.75573	1062	801.755	694.145	9.13305	9.1591
1.10179	down	NR_002948	chr19:51385530-51385471	KLKP1	Homo sapiens kallikrein pseudogene 1 (KLKP1), non-coding RNA [NR_002948]	GO:0005737|GO:0005634	NR_002948	Hs.643424	606293	64.2098	60.5508	5.61151	5.75136
1.07273	down	NM_002751	chr22:50703284-50703225	MAPK11	Homo sapiens mitogen-activated protein kinase 11 (MAPK11), transcript variant 1, mRNA [NM_002751]	GO:0005515|GO:0010467|GO:0034142|GO:0007265|GO:0051403|GO:0005829|GO:0042692|GO:0035556|GO:0051090|GO:0002756|GO:0000187|GO:0002755|GO:0034138|GO:0004707|GO:0048010|GO:0048011|GO:0038124|GO:0006996|GO:0038123|GO:0034134|GO:0006950|GO:0002224|GO:0005524|GO:0006351|GO:0007165|GO:0051149|GO:0004674|GO:0045087|GO:0035666|GO:0006468|GO:0005654|GO:0034166|GO:0007005|GO:0034146|GO:0034162	NM_002751	Hs.57732	5600	134.345	124.178	6.64142	6.74271
1.02169	down	NM_006647	chr9:140328686-140328745	NOXA1	Homo sapiens NADPH oxidase activator 1 (NOXA1), transcript variant 1, mRNA [NM_006647]	GO:0005515|GO:0048365|GO:0017124|GO:0005737|GO:0016176|GO:0006801|GO:0060263|GO:0010310|GO:0043020|GO:0043085|GO:0019899	NM_006647	Hs.495554	10811	200.976	176.103	7.18695	7.2179
1.09397	down	NM_014585	chr2:190425809-190425750	SLC40A1	Homo sapiens solute carrier family 40 (iron-regulated transporter), member 1 (SLC40A1), mRNA [NM_014585]	GO:0005515|GO:0043066|GO:0005886|GO:0005771|GO:0003158|GO:0060586|GO:0055085|GO:0009653|GO:0008021|GO:0005622|GO:0006879|GO:0034395|GO:0016323|GO:0060345|GO:0005737|GO:0005887|GO:0045944|GO:0005381|GO:0016021|GO:0002260|GO:0034755	NM_014585	Hs.643005	30061	178.805	168.052	7.02243	7.15201
1.02957	down	NM_018158	chr2:27911628-27916604	SLC4A1AP	Homo sapiens solute carrier family 4 (anion exchanger), member 1, adaptor protein (SLC4A1AP), mRNA [NM_018158]	GO:0005515|GO:0005737|GO:0005886|GO:0005654|GO:0005634|GO:0043231	NM_018158	Hs.306000	22950	1876.39	1638.51	10.401	10.443
1.05643	down	NM_020701	chr3:128853750-128853691	ISY1	Homo sapiens ISY1 splicing factor homolog (S. cerevisiae) (ISY1), transcript variant 2, mRNA [NM_020701]	GO:0005515|GO:0000398|GO:0071013	NM_020701	Hs.512661	57461	311.941	283.746	7.80209	7.88129
1.01684	down	AF132198	chr4:76877229-76877288		Homo sapiens PRO1405 mRNA, complete cds. [AF132198]			Hs.632604		69.9379	60.5563	5.72766	5.75174
1.10975	down	NR_027401	chrX:153861287-153861228	FAM223A	Homo sapiens family with sequence similarity 223, member A (non-protein coding) (FAM223A), long non-coding RNA [NR_027401]		NR_027401	Hs.391764	100132967	19.0943	17.802	3.92567	4.07591
1.18528	down	NM_001805	chr14:23586606-23586547	CEBPE	Homo sapiens CCAAT/enhancer binding protein (C/EBP), epsilon (CEBPE), mRNA [NM_001805]	GO:0006909|GO:0046982|GO:0006952|GO:0042089|GO:0000978|GO:0006351|GO:0042803|GO:0001077|GO:0071222|GO:0045944|GO:0030225|GO:0005654|GO:0042742	NM_001805	Hs.558308	1053	21.6368	21.5451	4.09641	4.34165
1.02336	down	NM_000190	chr11:118964129-118964188	HMBS	Homo sapiens hydroxymethylbilane synthase (HMBS), transcript variant 1, mRNA [NM_000190]	GO:0018160|GO:0006778|GO:0044281|GO:0006782|GO:0004418|GO:0006783|GO:0005829	NM_000190	Hs.82609	3145	1799.43	1557.67	10.3386	10.372
1.04608	down	NM_173854	chr1:205758434-205758375	SLC41A1	Homo sapiens solute carrier family 41 (magnesium transporter), member 1 (SLC41A1), mRNA [NM_173854]	GO:0005886|GO:0008324|GO:0016021|GO:0055085	NM_173854	Hs.20274	254428	1315.2	1160.67	9.85748	9.92247
1.0478	down	NR_028335	chr17:2310351-2310292	LOC284009	Homo sapiens uncharacterized LOC284009 (LOC284009), long non-coding RNA [NR_028335]		NR_028335	Hs.632244	284009	87.4171	78.3634	6.04509	6.11245
1.0458	down	A23747	chr7:142499120-142499838		T cell receptor beta constant 1 [Source:HGNC Symbol;Acc:HGNC:12156] [ENST00000613594]			Hs.449320		288.657	261.238	7.69447	7.75908
1.07547	down		chr7:31553759-31553818	CCDC129	coiled-coil domain containing 129 [Source:HGNC Symbol;Acc:HGNC:27363] [ENST00000409717]	GO:0005102			223075	395.391	363.184	8.13504	8.24001
1.23886	down	NM_152353	chr19:51870797-51870738	CLDND2	Homo sapiens claudin domain containing 2 (CLDND2), mRNA [NM_152353]	GO:0016021	NM_152353	Hs.720536	125875	67.7412	71.5278	5.68174	5.99075
1.03985	down	NM_020732	chr6:157469939-157469998	ARID1B	Homo sapiens AT rich interactive domain 1B (SWI1-like) (ARID1B), transcript variant 2, mRNA [NM_020732]	GO:0005515|GO:0071565|GO:0005737|GO:0016514|GO:0003713|GO:0005654|GO:0048096|GO:0003677|GO:0006351|GO:0007399	NM_020732	Hs.291587	57492	751.27	667.547	9.04413	9.10051
1.07638	down	NM_000075	chr12:58142322-58142263	CDK4	Homo sapiens cyclin-dependent kinase 4 (CDK4), mRNA [NM_000075]	GO:0045859|GO:0005515|GO:0010468|GO:0071157|GO:0048471|GO:0008284|GO:0031100|GO:0006325|GO:0005634|GO:0048146|GO:0032403|GO:0005829|GO:0000082|GO:0002088|GO:0016538|GO:0000785|GO:0005667|GO:0010288|GO:0031965|GO:0043065|GO:0042493|GO:0030332|GO:0005730|GO:0009636|GO:0045727|GO:0033574|GO:0005524|GO:0045793|GO:0007165|GO:0010971|GO:0000307|GO:0055093|GO:0007623|GO:0005654|GO:0006468|GO:0005923|GO:…	NM_000075	Hs.95577	1019	1922.97	1752.3	10.4399	10.5461
1.03986	down	NM_001242	chr12:6560640-6560699	CD27	Homo sapiens CD27 molecule (CD27), mRNA [NM_001242]	GO:0005515|GO:0043066|GO:0016064|GO:0070233|GO:0045471|GO:0045579|GO:0046330|GO:0005576|GO:0097191|GO:0008588|GO:0005887|GO:0043154|GO:0007166|GO:0009897|GO:0043027|GO:0070062|GO:0004888	NM_001242	Hs.355307	939	120.82	108.209	6.49469	6.55108
1.04998	down	NM_001098	chr22:41924818-41924877	ACO2	Homo sapiens aconitase 2, mitochondrial (ACO2), mRNA [NM_001098]	GO:0051538|GO:0006099|GO:0051539|GO:0005506|GO:0003994|GO:0005634|GO:0006091|GO:0044281|GO:0005739|GO:0006102|GO:0006101|GO:0005759|GO:0044237	NM_001098	Hs.643610	50	2025.91	1795.71	10.5095	10.5799
1.44898	down		chr5:089233808-089233867							12.5405	15.357	3.3317	3.86674
1.00204	down	NM_177995	chr9:96871739-96871798	PTPDC1	Homo sapiens protein tyrosine phosphatase domain containing 1 (PTPDC1), transcript variant 2, mRNA [NM_177995]	GO:0030030|GO:0005654|GO:0008138|GO:0035335|GO:0004725	NM_177995	Hs.437943	138639	195.224	167.321	7.14285	7.14579
1.00713	down	NM_022820	chr7:99463831-99463890	CYP3A43	Homo sapiens cytochrome P450, family 3, subfamily A, polypeptide 43 (CYP3A43), transcript variant 1, mRNA [NM_022820]	GO:0004497|GO:0006805|GO:0070330|GO:0005506|GO:0005789|GO:0044281|GO:0055114|GO:0020037		Hs.306220	64816	168.752	146.154	6.94797	6.95823
1.03436	down	NM_001010873	chr6:41011969-41012028	TSPO2	Homo sapiens translocator protein 2 (TSPO2), transcript variant 1, mRNA [NM_001010873]	GO:0015485|GO:0005783|GO:0006810|GO:0005789|GO:0016021	NM_001010873	Hs.357392	222642	447.039	393.422	8.30832	8.35707
2.0968	down	NM_002407	chr11:61981344-61981404	SCGB2A1	Homo sapiens secretoglobin, family 2A, member 1 (SCGB2A1), mRNA [NM_002407]	GO:0046982|GO:0005615|GO:0030521	NM_002407	Hs.97644	4246	5	10.9081	2.32191	3.3901
1.14647	down	BC115004	chr7:140244416-140244357	DENND2A	DENN/MADD domain containing 2A [Source:HGNC Symbol;Acc:HGNC:22212] [ENST00000492720]	GO:0017112|GO:0005737|GO:0042147|GO:0032851|GO:0015629|GO:0015031		Hs.6385	27147	48.8774	47.6199	5.23657	5.43377
1.14893	down	NM_032627	chr19:18545192-18545251	SSBP4	Homo sapiens single stranded DNA binding protein 4 (SSBP4), transcript variant 1, mRNA [NM_032627]	GO:0003697|GO:0005634	NM_032627	Hs.515259	170463	4417.94	4215.26	11.6855	11.8858
1.0842	down		chr15:60682740-60682799		Q3SZ59_BOVIN (Q3SZ59) Ribosomal protein L36a, partial (96%) [THC2542270]					6720.21	5955.64	12.3192	12.4358
1.15525	down	NM_001077198	chr2:220084835-220084776	ATG9A	Homo sapiens autophagy related 9A (ATG9A), transcript variant 1, mRNA [NM_001077198]	GO:0005515|GO:0005802|GO:0005776|GO:0000422|GO:0005770|GO:0000421|GO:0031410|GO:0000407|GO:0015031|GO:0034497|GO:0016020|GO:0045087|GO:0034067|GO:0031902|GO:0005789|GO:0034727|GO:0016021|GO:0055037|GO:0000045|GO:0005768	NM_001077198	Hs.323363	79065	136.531	136.68	6.66126	6.86948
1.10796	down	XR_424364	chr12:55828616-55828557	LOC102724074	PREDICTED: Homo sapiens uncharacterized LOC102724074 (LOC102724074), ncRNA [XR_424364]		XR_424364		102724074	190.513	181.519	7.11147	7.25938
1.09286	down	NM_004964	chr1:32799037-32799096	HDAC1	Homo sapiens histone deacetylase 1 (HDAC1), mRNA [NM_004964]	GO:0005515|GO:0010467|GO:0000790|GO:0006367|GO:0003700|GO:0044212|GO:0006325|GO:0010832|GO:0007219|GO:0016581|GO:0016580|GO:0007179|GO:0000785|GO:0001103|GO:0000976|GO:0001106|GO:0043044|GO:0019213|GO:0031492|GO:0060766|GO:0001047|GO:0000122|GO:0045786|GO:0000978|GO:0032922|GO:0033558|GO:0043922|GO:0043234|GO:0000118|GO:0005654|GO:0000980|GO:0061198|GO:0045893|GO:0000278|GO:0019899|GO:0045892|GO:…	NM_004964	Hs.88556	3065	3946.97	3569.27	11.5037	11.6318
1.11763	down	AB051501	chr9:43908953-43909012		contactin associated protein-like 3B [Source:HGNC Symbol;Acc:HGNC:32035] [ENST00000618777]			Hs.128474		373.291	356.828	8.05083	8.21127
1.02784	down	NM_201442	chr12:7171593-7171652	C1S	Homo sapiens complement component 1, s subcomponent (C1S), transcript variant 1, mRNA [NM_201442]	GO:0005515|GO:0006956|GO:0004252|GO:0045087|GO:0006958|GO:0005509|GO:0006508|GO:0072562|GO:0005576|GO:0070062|GO:0042802	NM_201442	Hs.458355	716	155.332	137.52	6.83961	6.87922
1.03821	down		chr1:3831740-3831799	LINC01134	Homo sapiens long intergenic non-protein coding RNA 1134 (LINC01134), long non-coding RNA [NR_024455]		NR_024455	Hs.307652	100133612	53.3114	46.3127	5.34527	5.39937
1.09823	down	NM_001251902	chr17:7292997-7293056	TNK1	Homo sapiens tyrosine kinase, non-receptor, 1 (TNK1), transcript variant 1, mRNA [NM_001251902]	GO:0005515|GO:0030308|GO:0051427|GO:0005524|GO:0030154|GO:0031234|GO:0005829|GO:0046580|GO:0005737|GO:0046777|GO:0016020|GO:0016477|GO:0045087|GO:0042127|GO:0006468|GO:0004713|GO:0004871|GO:0038083|GO:0004715|GO:0007169	NM_001251902	Hs.203420	8711	1220.89	1134.56	9.75359	9.88877
1.08116	down	NM_000785	chr12:58156635-58156576	CYP27B1	Homo sapiens cytochrome P450, family 27, subfamily B, polypeptide 1 (CYP27B1), mRNA [NM_000785]	GO:0030308|GO:0043627|GO:0008285|GO:0006805|GO:0042369|GO:0005741|GO:0033280|GO:0030282|GO:0044281|GO:0055074|GO:0005739|GO:0004498|GO:0046697|GO:0010980|GO:0005737|GO:0045618|GO:0032496|GO:0006816|GO:0034341|GO:0008202|GO:0030500|GO:0005506|GO:0042359|GO:0070314|GO:0006766|GO:0010956|GO:0070564|GO:0055114|GO:0020037	NM_000785	Hs.524528	1594	68.8646	63.2408	5.70366	5.81624
1.08876	down	NM_025261	chr6:31686608-31686549	LY6G6C	Homo sapiens lymphocyte antigen 6 complex, locus G6C (LY6G6C), mRNA [NM_025261]	GO:0005886|GO:0031225	NM_025261	Hs.732272	80740	192.55	179.899	7.12302	7.24571
1.06756	down	NM_001144956	chr1:151701998-151702057	RIIAD1	Homo sapiens regulatory subunit of type II PKA R-subunit (RIIa) domain containing 1 (RIIAD1), mRNA [NM_001144956]		NM_001144956	Hs.297967	284485	121.368	111.866	6.50033	6.59465
1.05061	down	NM_007210	chr12:51745941-51745882	GALNT6	Homo sapiens polypeptide N-acetylgalactosaminyltransferase 6 (GALNT6), mRNA [NM_007210]	GO:0048471|GO:0004653|GO:0005794|GO:0006493|GO:0000139|GO:0030246|GO:0016266|GO:0016021|GO:0044267|GO:0046872|GO:0043687	NM_007210	Hs.505575	11226	426.957	381.424	8.24052	8.31175
1.04846	down	NM_020787	chr17:16524397-16524338	ZNF624	Homo sapiens zinc finger protein 624 (ZNF624), mRNA [NM_020787]	GO:0006355|GO:0003700|GO:0005634|GO:0003677|GO:0046872|GO:0006351	NM_020787	Hs.128078	57547	38.2515	33.845	4.89575	4.96402
1.08228	down	XM_005246263	chr2:153501972-153502031	FMNL2	PREDICTED: Homo sapiens formin-like 2 (FMNL2), transcript variant X1, mRNA [XM_005246263]	GO:0005737|GO:0030866|GO:0022604|GO:0007010|GO:0017048|GO:0003779	XM_005246263	Hs.654630	114793	26.2289	23.8428	4.37729	4.49136
1.07088	down	NM_001077416	chr16:75574021-75573962	TMEM231	Homo sapiens transmembrane protein 231 (TMEM231), transcript variant 1, mRNA [NM_001077416]	GO:0042384|GO:0060170|GO:0035869|GO:0036038|GO:0016021|GO:0007224	NM_001077416	Hs.156784	79583	70.8557	64.5685	5.74678	5.84558
1.03855	down	NM_019091	chr2:179369325-179369384	PLEKHA3	Homo sapiens pleckstrin homology domain containing, family A (phosphoinositide binding specific) member 3 (PLEKHA3), mRNA [NM_019091]	GO:0008150|GO:0005545|GO:0005794|GO:0005543|GO:0016020|GO:0005575	NM_019091	Hs.41086	65977	358.271	318.719	7.99272	8.04729
1.02635	down	NM_015190	chr10:75002733-75002674	DNAJC9	Homo sapiens DnaJ (Hsp40) homolog, subfamily C, member 9 (DNAJC9), mRNA [NM_015190]	GO:0035176|GO:0005634	NM_015190	Hs.732485	23234	7714	6421.44	12.5265	12.564
1.04087	down	NM_001278295	chr2:219891961-219891902	CCDC108	Homo sapiens coiled-coil domain containing 108 (CCDC108), transcript variant 3, mRNA [NM_001278295]	GO:0016021	NM_001278295	Hs.147762	255101	99.729	88.6618	6.22945	6.28723
1.05425	down	NM_016828	chr3:9808037-9808096	OGG1	Homo sapiens 8-oxoguanine DNA glycosylase (OGG1), transcript variant 2d, mRNA [NM_016828]	GO:0005515|GO:0008017|GO:0090305|GO:0045471|GO:0016363|GO:0005739|GO:0008534|GO:0033158|GO:0071276|GO:0006979|GO:0032355|GO:0009314|GO:0006355|GO:0002526|GO:0043066|GO:0042493|GO:0007568|GO:0034039|GO:0051593|GO:0003684|GO:0019104|GO:0006281|GO:0004519|GO:0016607|GO:0045007|GO:0006284|GO:0006285|GO:0005654|GO:0006289|GO:0000737	NM_016828	Hs.380271	4968	427.168	383.202	8.24152	8.31774
1.13273	down	NM_032211	chr10:100007805-100007746	LOXL4	Homo sapiens lysyl oxidase-like 4 (LOXL4), mRNA [NM_032211]	GO:0043235|GO:0005515|GO:0016020|GO:0005507|GO:0004720|GO:0005615|GO:0006898|GO:0070062|GO:0055114|GO:0005044	NM_032211	Hs.306814	84171	64.3147	62.2575	5.6143	5.79411
1.05619	down	NM_001282450	chr11:64083361-64083420	ESRRA	Homo sapiens estrogen-related receptor alpha (ESRRA), transcript variant 2, mRNA [NM_001282450]	GO:0005515|GO:0010467|GO:0006367|GO:0051216|GO:0003707|GO:0005634|GO:0045944|GO:0042127|GO:0015630|GO:0043401|GO:0004879|GO:0005496|GO:0006355|GO:0006996|GO:0019904|GO:0005730|GO:0045670|GO:0000122|GO:0000978|GO:0003677|GO:0045171|GO:0043565|GO:0001078|GO:0045667|GO:0001077|GO:0005654|GO:0008270|GO:0007005|GO:0030522	NM_001282450	Hs.110849	2101	64.5595	58.2857	5.61975	5.69863
1.06937	down	NM_001424	chr16:10622683-10622624	EMP2	Homo sapiens epithelial membrane protein 2 (EMP2), mRNA [NM_001424]	GO:0005515|GO:0008219|GO:2001212|GO:0070252|GO:0008284|GO:0005886|GO:0008283|GO:0005634|GO:0045022|GO:0070836|GO:0032147|GO:0005737|GO:0016324|GO:0010594|GO:0007015|GO:0007155|GO:0019900|GO:2001046|GO:0005794|GO:0019901|GO:0009986|GO:0007566|GO:0032060|GO:0045765|GO:0045177|GO:0031410|GO:0072659|GO:0043534|GO:0005178|GO:0000139|GO:0007160|GO:0016477|GO:0001913|GO:0034394|GO:0005901|GO:0003093|GO:…	NM_001424	Hs.531561	2013	1117.29	1012.63	9.62151	9.71827
1.09563	down	NM_032548	chr3:127399373-127399432	ABTB1	Homo sapiens ankyrin repeat and BTB (POZ) domain containing 1 (ABTB1), transcript variant 1, mRNA [NM_032548]	GO:0005737|GO:0005886|GO:0005730|GO:0003746|GO:0006414	NM_032548	Hs.107812	80325	480.926	450.436	8.41488	8.54664
1.25102	down	NM_014207	chr11:60895260-60895319	CD5	Homo sapiens CD5 molecule (CD5), mRNA [NM_014207]	GO:0005515|GO:0008037|GO:0005886|GO:0008283|GO:0005887|GO:0031295|GO:0004872|GO:0097190|GO:0009897|GO:0006898|GO:0005044|GO:0004888	NM_014207	Hs.58685	921	22.9265	24.1473	4.18533	4.50843
1.00958	down	NM_002710	chr12:111158224-111158165	PPP1CC	Homo sapiens protein phosphatase 1, catalytic subunit, gamma isozyme (PPP1CC), transcript variant 1, mRNA [NM_002710]	GO:0005515|GO:0005634|GO:0044281|GO:0032154|GO:0046872|GO:0005829|GO:0005739|GO:0016791|GO:0005737|GO:0006470|GO:0004721|GO:0007179|GO:0004722|GO:0019433|GO:0043153|GO:0030512|GO:0019901|GO:0005977|GO:0005730|GO:0030496|GO:0032922|GO:0043234|GO:0016607|GO:0070688|GO:0000777|GO:0042752|GO:0000278|GO:0072357|GO:0005925|GO:0051301	NM_002710	Hs.79081	5501	4417.71	3752.33	11.6847	11.6984
1.04374	down	NM_052965	chr1:184042890-184042949	TSEN15	Homo sapiens TSEN15 tRNA splicing endonuclease subunit (TSEN15), transcript variant 1, mRNA [NM_052965]	GO:0006397|GO:0006388|GO:0005730|GO:0000213	NM_052965	Hs.548197	116461	1575.66	1377.72	10.1252	10.187
1.03319	down	NM_002091	chr18:56897918-56897977	GRP	Homo sapiens gastrin-releasing peptide (GRP), transcript variant 1, mRNA [NM_002091]	GO:0007165|GO:0007218|GO:0005102|GO:0005576|GO:0005184|GO:0005615	NM_002091	Hs.153444	2922	35.6207	30.9044	4.79072	4.83781
1.09346	down	NM_001025237	chr11:866883-866942	TSPAN4	Homo sapiens tetraspanin 4 (TSPAN4), transcript variant 1, mRNA [NM_001025237]	GO:0006461|GO:0005178|GO:0005886|GO:0016021|GO:0031982|GO:0005925|GO:0003823	NM_001025237	Hs.654836	7106	974.327	902.875	9.4195	9.5484
1.05014	down	AK127438	chr16:88620171-88620112	ZC3H18-AS1	Homo sapiens cDNA FLJ45530 fis, clone BRTHA2028297. [AK127438]			Hs.120392	400555	126.607	114.626	6.55632	6.6269
1.11328	down	NM_152304	chr1:28920713-28920772	RAB42	Homo sapiens RAB42, member RAS oncogene family (RAB42), transcript variant 2, mRNA [NM_152304]	GO:0006184|GO:0005794|GO:0016020|GO:0003924|GO:0032482|GO:0019003|GO:0005525|GO:0006886	NM_152304	Hs.652321	115273	188.909	180.539	7.09641	7.25123
1.03981	down	NM_002645	chr11:17108358-17108299	PIK3C2A	Homo sapiens phosphatidylinositol-4-phosphate 3-kinase, catalytic subunit type 2 alpha (PIK3C2A), mRNA [NM_002645]	GO:0008286|GO:0005886|GO:0030136|GO:0071583|GO:0005634|GO:0044281|GO:0006887|GO:0005829|GO:0005737|GO:0007173|GO:0016303|GO:0070062|GO:0005794|GO:0006661|GO:0036092|GO:0048015|GO:0005524|GO:0031982|GO:0006897|GO:0014829|GO:0046854|GO:0016020|GO:0035005|GO:0035004|GO:0048008|GO:0006644|GO:0005942|GO:0035091|GO:0048268	NM_002645	Hs.175343	5286	3110.99	2728.42	11.1541	11.2104
1.64298	down		chr7:057928889-057928948							16.0349	22.5081	3.68934	4.40565
1.05436	down	NM_022087	chr7:151817927-151817986	GALNT11	Homo sapiens polypeptide N-acetylgalactosaminyltransferase 11 (GALNT11), mRNA [NM_022087]	GO:0007368|GO:0007220|GO:0005112|GO:0016266|GO:0046872|GO:0061314|GO:0004653|GO:0000139|GO:0006493|GO:0060271|GO:0030246|GO:0018243|GO:0016021|GO:0044267|GO:0008593|GO:0043687	NM_022087	Hs.647109	63917	140.972	127.84	6.70777	6.78413
1.055	down	NM_019004	chr7:92029770-92029829	ANKIB1	Homo sapiens ankyrin repeat and IBR domain containing 1 (ANKIB1), mRNA [NM_019004]	GO:0005515|GO:0008270	NM_019004	Hs.83293	54467	310.923	282.29	7.79569	7.87294
1.00791	down	NM_207416	chr9:84564713-84564772	SPATA31D3	Homo sapiens SPATA31 subfamily D, member 3 (SPATA31D3), mRNA [NM_207416]	GO:0016021|GO:0007283|GO:0030154	NM_207416	Hs.522246	389762	27.4818	23.1819	4.4383	4.44967
1.00303	down	NM_024610	chr3:122459319-122459260	HSPBAP1	Homo sapiens HSPB (heat shock 27kDa) associated protein 1 (HSPBAP1), mRNA [NM_024610]	GO:0005737	NM_024610	Hs.29169	79663	886.209	755.851	9.28114	9.28551
1.09249	down	NM_000823	chr7:31013632-31013691	GHRHR	Homo sapiens growth hormone releasing hormone receptor (GHRHR), mRNA [NM_000823]	GO:0005515|GO:0060124|GO:0043627|GO:0008284|GO:0005886|GO:0030819|GO:0005637|GO:0016520|GO:0033143|GO:0008340|GO:0016363|GO:0005640|GO:0048609|GO:0007190|GO:0030104|GO:0005737|GO:0019838|GO:0048469|GO:0030252|GO:0040018|GO:0030141|GO:0051246|GO:0032868|GO:0032869|GO:0009986|GO:0060133|GO:0004930|GO:0051384|GO:0007595|GO:0043568|GO:0019933|GO:0042445|GO:0016021|GO:0007189|GO:0017046	NM_000823	Hs.767	2692	83.5532	78.1599	5.98153	6.10915
1.16119	down	BC038429	chr18:43109759-43109818	LOC284263	Homo sapiens hypothetical protein LOC284263, mRNA (cDNA clone IMAGE:4826426). [BC038429]			Hs.135642	284263	36.0771	35.3385	4.80761	5.02321
1.0273	down	NM_001029870	chr4:77816680-77816621	SOWAHB	Homo sapiens sosondowah ankyrin repeat domain family member B (SOWAHB), mRNA [NM_001029870]		NM_001029870	Hs.257292	345079	25.4529	22.0615	4.33534	4.3742
1.07889	down	NM_181659	chr20:46283630-46283689	NCOA3	Homo sapiens nuclear receptor coactivator 3 (NCOA3), transcript variant 1, mRNA [NM_181659]	GO:0005515|GO:0060713|GO:0060068|GO:0035257|GO:0005634|GO:0050681|GO:0032870|GO:0046966|GO:0005737|GO:0048589|GO:0030374|GO:0045618|GO:0035264|GO:0045944|GO:0046983|GO:0004871|GO:2001141|GO:0004402|GO:0070062|GO:0016922|GO:0060744|GO:0016573|GO:0003713|GO:0035624|GO:0006351|GO:0010628|GO:0047485|GO:0003682|GO:0005654|GO:0045893|GO:0030522|GO:0030521	NM_181659	Hs.592142	8202	198.827	184.221	7.16958	7.27913
1.05827	down	NM_174912	chrX:57515446-57515505	FAAH2	Homo sapiens fatty acid amide hydrolase 2 (FAAH2), mRNA [NM_174912]	GO:0016884|GO:0016787|GO:0008152|GO:0016021	NM_174912	Hs.496205	158584	7.13364	6.55305	2.56913	2.65083
1.02682	down	NM_005328	chr8:122626146-122626087	HAS2	Homo sapiens hyaluronan synthase 2 (HAS2), mRNA [NM_005328]	GO:0008284|GO:0030335|GO:0001822|GO:0070295|GO:0071498|GO:0045226|GO:0085029|GO:0036120|GO:0005887|GO:0060349|GO:0071356|GO:0071347|GO:0030213|GO:0050501|GO:0035810|GO:1900625|GO:0001570	NM_005328	Hs.159226	3037	38.8852	33.703	4.9189	4.95708
1.02865	down	NM_000579	chr3:46417558-46417617	CCR5	Homo sapiens chemokine (C-C motif) receptor 5 (gene/pseudogene) (CCR5), transcript variant A, mRNA [NM_000579]	GO:0071791|GO:0005515|GO:0019722|GO:0005886|GO:0030260|GO:0007267|GO:0007204|GO:0019957|GO:0005737|GO:0006955|GO:0006954|GO:0006935|GO:0000165|GO:0004950|GO:0016032|GO:0006816|GO:0070098|GO:0009986|GO:0023052|GO:0002407|GO:0003779|GO:0014808|GO:0015026|GO:0006968|GO:0071222|GO:0007186|GO:0005887|GO:0004435|GO:0070723|GO:0016493|GO:0007166|GO:0009897|GO:0005768	NM_000579	Hs.450802	1234	95.791	84.3971	6.17591	6.21667
1.10212	down	NM_014653	chr12:108589508-108589567	WSCD2	Homo sapiens WSC domain containing 2 (WSCD2), mRNA [NM_014653]	GO:0016021	NM_014653	Hs.143591	9671	689.642	650.687	8.92647	9.06675
1.08221	down		chr6:147486881-147486940		yx87g09.r1 Soares melanocyte 2NbHM Homo sapiens cDNA clone IMAGE:268768 5', mRNA sequence [N35358]			Hs.575390		1053.46	961.744	9.53344	9.64742
1.10883	down	NM_001004715	chr14:20586292-20586351	OR4K17	Homo sapiens olfactory receptor, family 4, subfamily K, member 17 (OR4K17), mRNA [NM_001004715]	GO:0050911|GO:0050907|GO:0004984|GO:0007186|GO:0005886|GO:0004930|GO:0016021|GO:0004888	NM_001004715	Hs.553765	390436	102.407	97.5173	6.26262	6.41167
1.03129	down	NM_017590	chr22:41755957-41756016	ZC3H7B	Homo sapiens zinc finger CCCH-type containing 7B (ZC3H7B), mRNA [NM_017590]	GO:0005515|GO:0016032|GO:0005634|GO:0046872	NM_017590	Hs.592188	23264	202.467	178.924	7.19606	7.24052
1.17025	down	NM_052948	chr19:36279423-36279482	ARHGAP33	Homo sapiens Rho GTPase activating protein 33 (ARHGAP33), transcript variant 1, mRNA [NM_052948]	GO:0005515|GO:0051056|GO:0005886|GO:0007264|GO:0035091|GO:0015031|GO:0032855|GO:0030675|GO:0005829	NM_052948	Hs.515364	115703	81.9029	82.3193	5.9547	6.18151
1.03512	down	NM_001856	chr1:32148595-32148536	COL16A1	Homo sapiens collagen, type XVI, alpha 1 (COL16A1), mRNA [NM_001856]	GO:0005515|GO:0007565|GO:0005578|GO:0005576|GO:0005597|GO:0005178|GO:0022617|GO:0071230|GO:0007229|GO:0030198|GO:0030574|GO:0005788|GO:0007155	NM_001856	Hs.368921	1307	181.077	161.409	7.04235	7.09215
1.01275	down	NM_002602	chr17:79617549-79617490	PDE6G	Homo sapiens phosphodiesterase 6G, cGMP-specific, rod, gamma (PDE6G), transcript variant 1, mRNA [NM_002602]	GO:0004857|GO:0005515|GO:0045745|GO:0005886|GO:0007603|GO:0045742|GO:0047555|GO:0030507|GO:0022400|GO:0043086|GO:0000187|GO:0030553|GO:0008152|GO:0007601|GO:0016056	NM_002602	Hs.654482	5148	260.39	227.037	7.54717	7.56545
1.03775	down	NM_001167902	chr15:99511923-99511864	PGPEP1L	Homo sapiens pyroglutamyl-peptidase I-like (PGPEP1L), transcript variant 2, mRNA [NM_001167902]	GO:0006508|GO:0008234	NM_001167902	Hs.592021	145814	128.748	115.541	6.58247	6.63593
1.42788	down	NR_121573	chr9:104243729-104243788	TMEM246-AS1	Homo sapiens TMEM246 antisense RNA 1 (TMEM246-AS1), transcript variant 1, long non-coding RNA [NR_121573]		NR_121573		101928470	14.2793	17.3169	3.52606	4.03994
1.17921	down	NM_023037	chr13:32870558-32870617	FRY	Homo sapiens furry homolog (Drosophila) (FRY), mRNA [NM_023037]	GO:0005737|GO:0000922|GO:0005815	NM_023037	Hs.507669	10129	195.359	199.057	7.1445	7.38232
1.00106	down	NM_016190	chr1:152381792-152381733	CRNN	Homo sapiens cornulin (CRNN), mRNA [NM_016190]	GO:0016337|GO:0005737|GO:0016020|GO:0009408|GO:0005509|GO:0070062	NM_016190	Hs.242057	49860	300.902	260.035	7.75152	7.75306
1.09081	down	NM_003239	chr14:76424963-76424904	TGFB3	Homo sapiens transforming growth factor, beta 3 (TGFB3), mRNA [NM_003239]	GO:0005515|GO:0043627|GO:0043932|GO:0051491|GO:0030879|GO:0042704|GO:0048702|GO:0005615|GO:0005114|GO:0042802|GO:0043524|GO:0030198|GO:0042127|GO:0043025|GO:0051781|GO:0007179|GO:0048839|GO:0007565|GO:0030501|GO:0048286|GO:0046982|GO:0009986|GO:0045740|GO:0007568|GO:0030168|GO:0060391|GO:0001701|GO:0005125|GO:0045216|GO:0010936|GO:0070483|GO:0032967|GO:0007184|GO:0032570|GO:0016049|GO:0045893|GO:…	NM_003239	Hs.592317	7043	63.7761	59.6643	5.60314	5.72854
1.06214	down	NM_203456	chr1:40211127-40214590	PPIE	Homo sapiens peptidylprolyl isomerase E (cyclophilin E) (PPIE), transcript variant 2, mRNA [NM_203456]	GO:0005515|GO:0000413|GO:0016018|GO:0006355|GO:0000166|GO:0006457|GO:0000398|GO:0003723|GO:0003755|GO:0005634|GO:0071013|GO:0045070	NM_203456	Hs.524690	10450	247.299	227.316	7.47992	7.5669
1.14606	down	NM_198586	chr6:18121709-18121650	NHLRC1	Homo sapiens NHL repeat containing E3 ubiquitin protein ligase 1 (NHLRC1), mRNA [NM_198586]	GO:0000209|GO:0005515|GO:0048471|GO:0004842|GO:0005783|GO:0005975|GO:0005978|GO:0016874|GO:0006914|GO:0005634|GO:0044281|GO:0005829|GO:0031398|GO:0009405|GO:0006006|GO:0043161|GO:0008270	NM_198586	Hs.348351	378884	56.388	55.1701	5.42878	5.62547
1.01081	down	NM_005932	chr13:24411757-24411698	MIPEP	Homo sapiens mitochondrial intermediate peptidase (MIPEP), mRNA [NM_005932]	GO:0005739|GO:0006627|GO:0005759|GO:0006508|GO:0004222|GO:0046872	NM_005932	Hs.507498	4285	88.2675	76.1848	6.05857	6.07408
1.09042	down	NM_001001890	chr21:36164142-36164083	RUNX1	Homo sapiens runt-related transcription factor 1 (RUNX1), transcript variant 2, mRNA [NM_001001890]	GO:0005515|GO:0003700|GO:0071560|GO:0005634|GO:0042803|GO:0043231|GO:0031069|GO:2000872|GO:0071336|GO:0005737|GO:0045944|GO:0030854|GO:0070491|GO:0030099|GO:0030853|GO:0035162|GO:0030097|GO:0000975|GO:0000977|GO:0046982|GO:0005509|GO:0060216|GO:0009966|GO:0001228|GO:0007417|GO:0005524|GO:0003677|GO:0001701|GO:0045766|GO:0006351|GO:0005604|GO:0001889|GO:0071425|GO:0001501|GO:0048935|GO:0005654|GO:…	NM_001001890	Hs.149261	861	1344.86	1233.98	9.88385	10.0087
1.23569	down	NM_033256	chr19:38741996-38741937	PPP1R14A	Homo sapiens protein phosphatase 1, regulatory (inhibitor) subunit 14A (PPP1R14A), transcript variant 1, mRNA [NM_033256]	GO:0042325|GO:0005737|GO:0004864|GO:0043086	NM_033256	Hs.631569	94274	5160.68	5222.64	11.9229	12.2282
1.35498	down	AK097948	chr2:113495817-113495758	CKAP2L	cytoskeleton associated protein 2-like [Source:HGNC Symbol;Acc:HGNC:26877] [ENST00000435431]	GO:0005813|GO:0005737|GO:0000922		Hs.434250	150468	175.089	206.287	6.9951	7.43338
1.08834	down		chrX:150343798-150343739	lnc-CD99L2-1	Q3ZAR0_HUMAN (Q3ZAR0) GPR50 protein, partial (4%) [THC2603334]					81.5812	75.9391	5.94811	6.07024
1.07543	down	NM_002120	chr6:32780722-32780663	HLA-DOB	Homo sapiens major histocompatibility complex, class II, DO beta (HLA-DOB), mRNA [NM_002120]	GO:0019886|GO:0007165|GO:0006955|GO:0002587|GO:0023026|GO:0042613|GO:0016021|GO:0005765|GO:0032395|GO:0005764|GO:0010008	NM_002120	Hs.1802	3112	332.181	306.768	7.88645	7.99136
1.03642	down	NM_181435	chr5:34020663-34020604	C1QTNF3	Homo sapiens C1q and tumor necrosis factor related protein 3 (C1QTNF3), transcript variant 2, mRNA [NM_181435]	GO:0005515|GO:0045721|GO:0005581|GO:0042347|GO:0070165|GO:0035356|GO:0050715|GO:0071638|GO:0005615|GO:0003674|GO:0070206|GO:1900165|GO:0016020|GO:0050728|GO:0010629|GO:0045444|GO:0070062	NM_181435	Hs.171929	114899	42.535	37.0338	5.0397	5.09132
1.08011	down	NM_006695	chr17:42393791-42393850	RUNDC3A	Homo sapiens RUN domain containing 3A (RUNDC3A), transcript variant 2, mRNA [NM_006695]	GO:0005083|GO:0030250|GO:0005886|GO:0007264|GO:0031284|GO:0051428|GO:0005829	NM_006695	Hs.500197	10900	85.4228	79.2342	6.01638	6.12756
1.13486	down	NM_001284259	chr10:91522529-91522588	KIF20B	Homo sapiens kinesin family member 20B (KIF20B), transcript variant 1, mRNA [NM_001284259]	GO:0008017|GO:0005813|GO:0007088|GO:0050699|GO:2001222|GO:0005874|GO:2000114|GO:0005730|GO:0005819|GO:0001843|GO:0003777|GO:0005524|GO:0005737|GO:0007067|GO:0070201|GO:0008152|GO:0005654|GO:0007050|GO:0016887|GO:0051301|GO:0007018	NM_001284259	Hs.240	9585	636.727	618.9	8.80747	8.98999
1.00631	down	NM_024749	chr1:213163328-213163387	VASH2	Homo sapiens vasohibin 2 (VASH2), transcript variant 1, mRNA [NM_024749]	GO:0005737|GO:0001938|GO:0045766	NM_024749	Hs.96885	79805	347.269	298.311	7.94511	7.95419
1.18975	down	NM_007052	chrX:100098871-100098812	NOX1	Homo sapiens NADPH oxidase 1 (NOX1), transcript variant 1, mRNA [NM_007052]	GO:0050661|GO:0005515|GO:0045730|GO:0008284|GO:0030054|GO:0006801|GO:0046330|GO:0046872|GO:0003081|GO:0006954|GO:0016175|GO:0030198|GO:0071438|GO:0034765|GO:0042743|GO:0042554|GO:0072592|GO:0071455|GO:0006739|GO:0001525|GO:0045726|GO:0048661|GO:0010575|GO:0030171|GO:0048365|GO:0007165|GO:0016477|GO:0051454|GO:0008217|GO:0016021|GO:0043020|GO:0005769|GO:0055114|GO:0015992	NM_007052	Hs.592227	27035	52.0677	52.903	5.31669	5.56735
1.01177	down	NM_017602	chrX:48783309-48783250	OTUD5	Homo sapiens OTU deubiquitinase 5 (OTUD5), transcript variant 1, mRNA [NM_017602]	GO:0071108|GO:0004843|GO:0070536|GO:0045087|GO:0032496|GO:0006508|GO:0032480|GO:0005829	NM_017602	Hs.496098	55593	45.608	38.8255	5.13672	5.1536
1.12271	down	AK128128	chr9:66951229-66951170		Q6UKZ5_WHEAT (Q6UKZ5) HMW glutenin subunit, partial (3%) [THC2631913]			Hs.637572		4817.02	4474.9	11.819	11.986
1.03844	down	NM_145200	chr11:67225969-67226140	CABP4	Homo sapiens calcium binding protein 4 (CABP4), transcript variant 1, mRNA [NM_145200]	GO:0007165|GO:0046549|GO:0060040|GO:0043195|GO:0005509|GO:0045202|GO:0005576|GO:0007602|GO:0008594|GO:0007601|GO:0005829	NM_145200	Hs.143036	57010	1664.58	1449.53	10.2132	10.2676
1.04714	down	NM_001065	chr12:6438123-6438064	TNFRSF1A	Homo sapiens tumor necrosis factor receptor superfamily, member 1A (TNFRSF1A), mRNA [NM_001065]	GO:0005515|GO:0006693|GO:0033160|GO:0032715|GO:0019221|GO:0045202|GO:0002020|GO:0032403|GO:0005615|GO:0043525|GO:0071392|GO:0032496|GO:0043123|GO:0042742|GO:0009986|GO:0032760|GO:0043279|GO:0033209|GO:0043235|GO:0005031|GO:0005887|GO:0045121|GO:0008625|GO:0030424|GO:0005886|GO:0045471|GO:0005634|GO:0051291|GO:0005829|GO:0005739|GO:0006954|GO:0045944|GO:0016032|GO:0043200|GO:0001666|GO:0043066|GO:…	NM_001065	Hs.279594	7132	816.28	724.053	9.15983	9.22628
1.0823	down		chr8:108569479-108569537							74.4735	68.5026	5.8136	5.92771
1.05577	down	NM_014477	chr20:44005865-44004147	TP53TG5	Homo sapiens TP53 target 5 (TP53TG5), mRNA [NM_014477]	GO:0035556|GO:0003674|GO:0030308|GO:0005737|GO:0005634	NM_014477	Hs.710271	27296	412.737	371.685	8.19471	8.27301
1.00029	down	NM_152396	chr3:15451443-15451384	METTL6	Homo sapiens methyltransferase like 6 (METTL6), transcript variant 1, mRNA [NM_152396]	GO:0008168|GO:0032259	NM_152396	Hs.149487	131965	30.2602	25.2657	4.56855	4.56897
1.01168	down	NM_001145783	chr19:19292747-19292688	MEF2BNB	Homo sapiens MEF2B neighbor (MEF2BNB), transcript variant 2, mRNA [NM_001145783]	GO:0007507|GO:0005515	NM_001145783	Hs.153629	729991	189.812	164.676	7.10555	7.12231
1.0542	down	NM_004691	chr16:67472152-67472093	ATP6V0D1	Homo sapiens ATPase, H+ transporting, lysosomal 38kDa, V0 subunit d1 (ATP6V0D1), mRNA [NM_004691]	GO:0008286|GO:0005515|GO:0005765|GO:0032403|GO:0030968|GO:0006879|GO:0033572|GO:0016324|GO:0008553|GO:0030670|GO:0043679|GO:0090382|GO:0033179|GO:0070062|GO:0005813|GO:0051701|GO:0055085|GO:0008021|GO:0042384|GO:0016020|GO:0007420|GO:0015991|GO:0006987|GO:0044267|GO:0010008|GO:0005769|GO:0016471|GO:0015992	NM_004691	Hs.106876	9114	1369.06	1209.11	9.90604	9.98219
1.00959	down	NM_001360	chr11:71145573-71145514	DHCR7	Homo sapiens 7-dehydrocholesterol reductase (DHCR7), transcript variant 1, mRNA [NM_001360]	GO:0006695|GO:0001568|GO:0005783|GO:0030324|GO:0045540|GO:0047598|GO:0044281|GO:0009791|GO:0030154|GO:0005640|GO:0016020|GO:0035264|GO:0042127|GO:0005789|GO:0016021|GO:0055114	NM_001360	Hs.503134	1717	4738.29	4016.64	11.796	11.8098
1.03916	down	NM_018197	chr20:50768744-50768685	ZFP64	Homo sapiens ZFP64 zinc finger protein (ZFP64), transcript variant 1, mRNA [NM_018197]	GO:0048026|GO:0006355|GO:0005634|GO:0003677|GO:0046872|GO:0006351	NM_018197	Hs.473082	55734	165.371	148.146	6.92188	6.9773
1.05844	down	NM_005298	chr1:200843145-200843204	GPR25	Homo sapiens G protein-coupled receptor 25 (GPR25), mRNA [NM_005298]	GO:0007186|GO:0005887|GO:0004930	NM_005298	Hs.534316	2848	276.725	253.708	7.63528	7.71721
1.71843	down	NM_000332	chr6:16306614-16306555	ATXN1	Homo sapiens ataxin 1 (ATXN1), transcript variant 1, mRNA [NM_000332]	GO:0005515|GO:0008344|GO:0005634|GO:0043621|GO:0016363|GO:0042802|GO:0043231|GO:0008266|GO:0005737|GO:0045944|GO:0042272|GO:0051168|GO:0006396|GO:0048286|GO:0060079|GO:0000122|GO:0008022|GO:0003677|GO:0006351|GO:0042326|GO:0034046|GO:0043569|GO:0008542|GO:0003682|GO:0005654|GO:0045892|GO:0042405	NM_000332	Hs.434961	6310	11.5984	16.6863	3.2071	3.98819
1.07771	down	NM_003357	chr11:62189823-62190532	SCGB1A1	Homo sapiens secretoglobin, family 1A, member 1 (uteroglobin) (SCGB1A1), mRNA [NM_003357]	GO:0005515|GO:0032714|GO:0032713|GO:0005635|GO:0034021|GO:0005615|GO:0071774|GO:0042130|GO:0032496|GO:0030141|GO:0009410|GO:0034097|GO:0032689|GO:0070062|GO:0005791|GO:0043488|GO:0007565|GO:0007566|GO:0042493|GO:0010193|GO:0050727|GO:0051384|GO:0019834|GO:0000122|GO:0043086|GO:0007165|GO:0032696	NM_003357	Hs.523732	7356	339.797	313.528	7.91529	8.02326
1.14763	down	NM_054108	chr11:63229094-63229035	HRASLS5	Homo sapiens HRAS-like suppressor family, member 5 (HRASLS5), transcript variant 1, mRNA [NM_054108]	GO:0016746|GO:0008152	NM_054108	Hs.410316	117245	6545.63	6153.17	12.2875	12.4862
1.03212	down	NM_001199165	chr17:63685309-63685250	CEP112	Homo sapiens centrosomal protein 112kDa (CEP112), transcript variant 3, mRNA [NM_001199165]	GO:0005813|GO:0005737	NM_001199165	Hs.408676	201134	82.6074	72.501	5.96486	6.01047
1.04177	down	NM_001080450	chr6:107389936-107389877	BEND3	Homo sapiens BEN domain containing 3 (BEND3), mRNA [NM_001080450]		NM_001080450	Hs.418045	57673	160.441	144.286	6.88356	6.94259
1.00966	down	NM_001237	chr4:122740054-122739995	CCNA2	Homo sapiens cyclin A2 (CCNA2), mRNA [NM_001237]	GO:0005515|GO:0007095|GO:0019901|GO:0010389|GO:0031100|GO:0005634|GO:0007265|GO:0048146|GO:0000079|GO:0005737|GO:0007067|GO:0001939|GO:0033762|GO:0000086|GO:0005654|GO:0001940|GO:0045893|GO:0000278|GO:0032355|GO:0051301	NM_001237	Hs.58974	890	745.447	643.48	9.03509	9.04896
1.13535	down	NM_145699	chr22:39359092-39359151	APOBEC3A	Homo sapiens apolipoprotein B mRNA editing enzyme, catalytic polypeptide-like 3A (APOBEC3A), transcript variant 1, mRNA [NM_145699]	GO:0005515|GO:0009972|GO:0047844|GO:0005634|GO:0010529|GO:0071466|GO:0044356|GO:0005737|GO:0051607|GO:0045087|GO:0080111|GO:0004126|GO:0005654|GO:0008270|GO:0070383|GO:0045071	NM_145699	Hs.226307	200315	17.3381	16.5878	3.79533	3.97847
1.01941	down	NM_001914	chr18:71920777-71920718	CYB5A	Homo sapiens cytochrome b5 type A (microsomal) (CYB5A), transcript variant 2, mRNA [NM_001914]	GO:0004129|GO:0006767|GO:0005741|GO:0044281|GO:0046872|GO:0019852|GO:0004033|GO:0016020|GO:0006766|GO:0005789|GO:0016021|GO:0019899|GO:0046686|GO:0070062|GO:0055114|GO:0020037	NM_001914	Hs.465413	1528	1759.63	1520.64	10.3048	10.3325
1.02698	down	NM_002302	chr5:135283121-135283062	LECT2	Homo sapiens leukocyte cell-derived chemotaxin 2 (LECT2), mRNA [NM_002302]	GO:0005737|GO:0001501|GO:0006935|GO:0030178|GO:0005615|GO:0042802	NM_002302	Hs.512580	3950	27.4128	23.5767	4.43648	4.47489
1.03192	down	NM_012445	chr4:1160797-1160738	SPON2	Homo sapiens spondin 2, extracellular matrix protein (SPON2), transcript variant 1, mRNA [NM_012445]	GO:0032755|GO:0002448|GO:0032760|GO:0050832|GO:0005578|GO:0003823|GO:0005615|GO:0046872|GO:0001530|GO:0051607|GO:0071222|GO:0007411|GO:0045087|GO:0060907|GO:0007155|GO:0008228|GO:0043152|GO:0070062	NM_012445	Hs.635350	10417	428.401	376.617	8.24614	8.29148
1.16527	down		chrUn_gl000215:000135672-000135731							62.1247	61.8497	5.5637	5.78437
1.16545	down	NM_022358	chr20:43379593-43379652	KCNK15	Homo sapiens potassium channel, two pore domain subfamily K, member 15 (KCNK15), mRNA [NM_022358]	GO:0005244|GO:0005267|GO:0034765|GO:0016021|GO:0071805	NM_022358	Hs.528664	60598	1959.02	1903.65	10.4596	10.6805
1.19585	down	NM_003110	chr17:46005939-46005998	SP2	Homo sapiens Sp2 transcription factor (SP2), mRNA [NM_003110]	GO:0006357|GO:0006366|GO:0042826|GO:0000981|GO:0005634|GO:0001701|GO:0003677|GO:0048144|GO:0046872|GO:0006955|GO:0035264|GO:0048568|GO:0005654|GO:0072358	NM_003110	Hs.514276	6668	186.503	192.465	7.08092	7.33896
1.01341	down	NM_017877	chr2:27003342-27003401	SLC35F6	Homo sapiens solute carrier family 35, member F6 (SLC35F6), mRNA [NM_017877]	GO:0005739|GO:0005515|GO:0008284|GO:0006810|GO:0016021|GO:0005765|GO:0070062	NM_017877	Hs.516034	54978	314.139	274.032	7.81232	7.83154
1.06108	down	NM_030912	chr10:104417554-104417613	TRIM8	Homo sapiens tripartite motif containing 8 (TRIM8), mRNA [NM_030912]	GO:0016567|GO:0016874|GO:0019221|GO:0032897|GO:0042803|GO:0005829|GO:0042802|GO:0043231|GO:0051091|GO:0005737|GO:0051092|GO:0046597|GO:0045087|GO:0016605|GO:0005654|GO:0008270|GO:0043123|GO:0060333	NM_030912	Hs.336810	81603	372.909	338.167	8.0495	8.13504
1.0384	down	NM_024832	chr14:93154782-93154841	RIN3	Homo sapiens Ras and Rab interactor 3 (RIN3), mRNA [NM_024832]	GO:0005515|GO:0017112|GO:0007165|GO:0017137|GO:0032851|GO:0016023|GO:0031410|GO:0005769|GO:0006897|GO:0005096	NM_024832	Hs.326822	79890	37.5261	32.9771	4.87149	4.92585
1.05826	down	NM_023922	chr12:11091141-11091082	TAS2R14	Homo sapiens taste receptor, type 2, member 14 (TAS2R14), mRNA [NM_023922]	GO:0033038|GO:0007186|GO:0005886|GO:0008527|GO:0016021|GO:0001580	NM_023922	Hs.679406	50840	45.1568	40.3162	5.1225	5.20419
1.38257	down	NM_001277126	chr19:54297367-54297308	NLRP12	Homo sapiens NLR family, pyrin domain containing 12 (NLRP12), transcript variant 3, mRNA [NM_001277126]	GO:0005515|GO:0045751|GO:0045409|GO:0005634|GO:0050710|GO:0050711|GO:0031953|GO:0005737|GO:0045345|GO:0050718|GO:0070373|GO:0009968|GO:0043122|GO:0043124|GO:0045381|GO:0006919|GO:0032088|GO:0008656|GO:0005524|GO:0007165|GO:0008588|GO:0043281|GO:0071345|GO:0050728|GO:0050729	NM_001277126	Hs.631573	91662	13.7484	16.1352	3.47091	3.93826
1.01922	down	NM_001017535	chr12:48235561-48235502	VDR	Homo sapiens vitamin D (1,25- dihydroxyvitamin D3) receptor (VDR), transcript variant 2, mRNA [NM_001017535]	GO:0060558|GO:0005515|GO:0010839|GO:0010467|GO:0006367|GO:0003700|GO:0008285|GO:0003707|GO:0005634|GO:0046965|GO:0046697|GO:0010980|GO:0045618|GO:0045944|GO:0043401|GO:0006816|GO:0008434|GO:0060745|GO:0060058|GO:0006874|GO:0000122|GO:0003677|GO:0010628|GO:0043235|GO:0043565|GO:0007165|GO:0000902|GO:0050892|GO:0001501|GO:0070561|GO:0007595|GO:0005654|GO:0008270|GO:0070644|GO:0045892	NM_001017535	Hs.524368	7421	884.485	766.395	9.27842	9.30588
1.07497	down		chr16:3050184-3050243							1717.74	1555.27	10.2653	10.3696
1.90549	down	XM_006713979	chr4:16503179-16503167	LDB2	LIM domain binding 2 [Source:HGNC Symbol;Acc:HGNC:6533] [ENST00000509803]	GO:0003712|GO:0005667|GO:0044089|GO:0010669|GO:0045944|GO:0030274|GO:0005634|GO:0019899|GO:0035019|GO:0001942	XM_006713979	Hs.714330	9079	9.32685	15.0675	2.91369	3.84385
1.04185	down	BC128044	chr17:73616680-73616739	MYO15B	myosin XVB pseudogene [Source:HGNC Symbol;Acc:HGNC:14083] [ENST00000579052]			Hs.390817	80022	77.2555	68.4079	5.86559	5.92473
1.22933	down	NM_001204315	chr5:35070340-35070281	PRLR	Homo sapiens prolactin receptor (PRLR), transcript variant 2, mRNA [NM_001204315]	GO:0005515|GO:0042978|GO:0006694|GO:0042977|GO:0060736|GO:0005886|GO:0004925|GO:0060397|GO:0030155|GO:0042803|GO:0046872|GO:0007171|GO:0060644|GO:0030856|GO:0043066|GO:0038161|GO:0009986|GO:0007566|GO:0005576|GO:0031904|GO:0042110|GO:0007595|GO:0016021|GO:0017046|GO:0060749|GO:0007166	NM_001204315	Hs.368587	5618	24.835	25.8767	4.30404	4.60192
1.19341	down	NM_001143832	chr19:40276491-40276550	LEUTX	Homo sapiens leucine twenty homeobox (LEUTX), mRNA [NM_001143832]	GO:0043565|GO:0006355|GO:0005634	NM_001143832	Hs.451638	342900	21.5754	21.6212	4.09193	4.34703
1.06779	down	NM_003259	chr19:10407322-10407381	ICAM5	Homo sapiens intercellular adhesion molecule 5, telencephalin (ICAM5), mRNA [NM_003259]	GO:0006909|GO:0005515|GO:0016337|GO:0005178|GO:0005886|GO:0005887|GO:0007155	NM_003259	Hs.465862	7087	42.7327	38.5084	5.04689	5.14152
1.11228	down	NM_017869	chr16:88066814-88068950	BANP	Homo sapiens BTG3 associated nuclear protein (BANP), transcript variant 1, mRNA [NM_017869]	GO:0005515|GO:0002039|GO:0034504|GO:0007049|GO:0006355|GO:0042177|GO:0007275|GO:0005654|GO:0003677|GO:0006351|GO:0016568	NM_017869	Hs.461705	54971	74.7024	70.5061	5.81761	5.97114
1.15823	down	NM_001042476	chr16:8946862-8946803	CARHSP1	Homo sapiens calcium regulated heat stable protein 1, 24kDa (CARHSP1), transcript variant 2, mRNA [NM_001042476]	GO:0035556|GO:0043488|GO:0006355|GO:0019902|GO:0000932|GO:0000177|GO:0043186|GO:0003730|GO:0003677|GO:0070062|GO:0005829	NM_001042476	Hs.632184	23589	2598	2532.53	10.8915	11.1035
1.05822	down	NM_003500	chr3:58490967-58490908	ACOX2	Homo sapiens acyl-CoA oxidase 2, branched chain (ACOX2), mRNA [NM_003500]	GO:0016402|GO:0005782|GO:0006699|GO:0033791|GO:0050660|GO:0005102|GO:0044281|GO:0003997|GO:0003995|GO:0008206|GO:0033540|GO:0044255|GO:0005777	NM_003500	Hs.444959	8309	45.2071	40.4343	5.12509	5.20673
1.18746	down	NM_001178106	chrX:152141632-152141691	ZNF185	Homo sapiens zinc finger protein 185 (LIM domain) (ZNF185), transcript variant 1, mRNA [NM_001178106]	GO:0005737|GO:0005886|GO:0008270|GO:0015629|GO:0005925	NM_001178106	Hs.16622	7739	1330.31	1321.2	9.87203	10.1199
1.46417	down	AK124996	chr10:27389993-27390053		Homo sapiens cDNA FLJ43006 fis, clone BRTHA2013707. [AK124996]			Hs.738711		35.9647	44.8641	4.80092	5.351
1.09516	down	NM_012154	chr8:141542006-141541947	AGO2	Homo sapiens argonaute RISC catalytic component 2 (AGO2), transcript variant 1, mRNA [NM_012154]	GO:0005515|GO:0010467|GO:0003743|GO:0031047|GO:0003729|GO:0009791|GO:0035279|GO:0006412|GO:0046872|GO:0035087|GO:0006413|GO:0016441|GO:0035068|GO:0005829|GO:0010586|GO:0016442|GO:0070551|GO:0005737|GO:0007173|GO:0007219|GO:0000932|GO:0031054|GO:0045947|GO:0000340|GO:0048011|GO:0006355|GO:0048015|GO:0060213|GO:0004521|GO:0006351|GO:0035278|GO:0035198|GO:0035197|GO:0016020|GO:1900153|GO:0008543|GO:…	NM_012154	Hs.743313	27161	897.95	833.535	9.29787	9.42901
1.31365	down	NM_001001922	chr11:5798949-5798890	OR52N5	Homo sapiens olfactory receptor, family 52, subfamily N, member 5 (OR52N5), mRNA [NM_001001922]	GO:0050911|GO:0004984|GO:0007186|GO:0005886|GO:0004930|GO:0016021	NM_001001922	Hs.690207	390075	24.5504	27.5228	4.28711	4.68069
1.05725	down	NM_001539	chr9:33036682-33037066	DNAJA1	Homo sapiens DnaJ (Hsp40) homolog, subfamily A, member 1 (DNAJA1), mRNA [NM_001539]	GO:0006986|GO:0005515|GO:0048471|GO:0009408|GO:0051087|GO:0000151|GO:0005634|GO:0007283|GO:0046872|GO:0005829|GO:0005739|GO:0042026|GO:0006457|GO:0042769|GO:0031397|GO:0043508|GO:0031625|GO:0070062|GO:0043066|GO:0001664|GO:0043065|GO:0030317|GO:0005524|GO:0051223|GO:0016020|GO:0070585|GO:0030544|GO:0051082|GO:0030521|GO:0050750	NM_001539	Hs.445203	3301	5364.13	4711.17	11.979	12.0593
1.10139	down	NM_001012633	chr16:3119014-3119073	IL32	Homo sapiens interleukin 32 (IL32), transcript variant 4, mRNA [NM_001012633]	GO:0005515|GO:0006955|GO:0016020|GO:0006952|GO:0007155|GO:0005615|GO:0005125	NM_001012633	Hs.943	9235	90.1112	84.9931	6.08853	6.22786
1.02712	down	NM_006929	chr6:31936701-31936760	SKIV2L	Homo sapiens superkiller viralicidic activity 2-like (S. cerevisiae) (SKIV2L), mRNA [NM_006929]	GO:0004004|GO:0003723|GO:0008152|GO:0005654|GO:0005634|GO:0055087|GO:0005524	NM_006929	Hs.89864	6499	89.3404	78.482	6.07638	6.11498
1.01809	down		chr7:138089164-138089105							2053.18	1766.52	10.5309	10.5568
1.01275	down	NM_170711	chr19:1433767-1433826	DAZAP1	Homo sapiens DAZ associated protein 1 (DAZAP1), transcript variant 1, mRNA [NM_170711]	GO:0048026|GO:0035613|GO:0005737|GO:0000166|GO:0008283|GO:0003723|GO:0001893|GO:0005654|GO:0007283|GO:0030154	NM_170711	Hs.222510	26528	20.165	16.9998	3.99925	4.01752
1.36952	down	NM_198568	chr6:87993716-87993657	GJB7	Homo sapiens gap junction protein, beta 7, 25kDa (GJB7), mRNA [NM_198568]	GO:0007154|GO:0005922|GO:0016021	NM_198568	Hs.146727	375519	38.3545	44.9067	4.89954	5.35321
1.05003	down	NM_145027	chr6:39311545-39311486	KIF6	Homo sapiens kinesin family member 6 (KIF6), transcript variant 1, mRNA [NM_145027]	GO:0008017|GO:0005515|GO:0005871|GO:0005737|GO:0008152|GO:0005874|GO:0003777|GO:0001673|GO:0016887|GO:0005524|GO:0007018	NM_145027	Hs.588202	221458	15.1229	13.4329	3.60827	3.6787
1.12024	down	NM_001297417	chr5:33951653-33951594	SLC45A2	Homo sapiens solute carrier family 45, member 2 (SLC45A2), transcript variant 3, mRNA [NM_001297417]	GO:0033162|GO:0042438|GO:0016021|GO:0007601|GO:0050896	NM_001297417	Hs.278962	51151	54.6768	52.1051	5.38472	5.54853
1.05408	down	NM_000552	chr12:6058242-6058183	VWF	Homo sapiens von Willebrand factor (VWF), mRNA [NM_000552]	GO:0005515|GO:0005783|GO:0005518|GO:0051087|GO:0002020|GO:0042803|GO:0042802|GO:0001948|GO:0019865|GO:0030198|GO:0031091|GO:0051260|GO:0031093|GO:0007155|GO:0070062|GO:0033093|GO:0031589|GO:0005578|GO:0009611|GO:0030168|GO:0005576|GO:0001890|GO:0001889|GO:0007599|GO:0031012|GO:0047485|GO:0005178|GO:0007596|GO:0007597|GO:0002576|GO:0009897	NM_000552	Hs.440848	7450	100.858	91.1476	6.24611	6.3221
1.08908	down	NM_003689	chr1:19630652-19630593	AKR7A2	Homo sapiens aldo-keto reductase family 7, member A2 (aflatoxin aldehyde reductase) (AKR7A2), mRNA [NM_003689]	GO:0044598|GO:0005794|GO:0006805|GO:0044597|GO:0005975|GO:0006081|GO:0009055|GO:0044281|GO:0005829|GO:0005739|GO:0019119|GO:0004032|GO:0070062|GO:0055114	NM_003689	Hs.571886	8574	2819.04	2583.23	11.0076	11.1308
1.09834	down	X58768	chr14:22636811-22636870		T cell receptor alpha variable 30 [Source:HGNC Symbol;Acc:HGNC:12129] [ENST00000557168]			Hs.495158		676.799	636.149	8.89532	9.03064
1.12115	down	NM_002253	chr4:55945456-55945397	KDR	Homo sapiens kinase insert domain receptor (a type III receptor tyrosine kinase) (KDR), mRNA [NM_002253]	GO:0005515|GO:0030054|GO:0035584|GO:2001214|GO:0008360|GO:0051879|GO:0046777|GO:0030198|GO:0043129|GO:0070374|GO:0045446|GO:0038084|GO:0038083|GO:0001945|GO:0038085|GO:0023014|GO:0005794|GO:0030335|GO:0048286|GO:0014068|GO:0018108|GO:0010595|GO:0005178|GO:0045165|GO:0005887|GO:0045121|GO:0009897|GO:0008284|GO:0035924|GO:0005886|GO:0005783|GO:0002042|GO:0005634|GO:0051894|GO:0055074|GO:0050927|GO:…	NM_002253	Hs.479756	3791	58.1091	55.545	5.46803	5.63301
1.02824	down		chr3:045718927-045718868							380.556	333.949	8.07578	8.11596
1.04714	down	NM_052859	chr3:53122589-53122530	RFT1	Homo sapiens RFT1 homolog (S. cerevisiae) (RFT1), mRNA [NM_052859]	GO:0005789|GO:0008643|GO:0034203|GO:0016021|GO:0006488|GO:0044267|GO:0005319|GO:0043687|GO:0018279	NM_052859	Hs.631910	91869	180.97	162.973	7.04157	7.10803
1.03303	down	NM_004021	chrX:31152279-31152220	DMD	Homo sapiens dystrophin (DMD), transcript variant Dp140b, mRNA [NM_004021]	GO:0050998|GO:0005515|GO:0030054|GO:0002162|GO:2000651|GO:0090287|GO:0005886|GO:0031527|GO:0005634|GO:0030175|GO:0014819|GO:0015629|GO:0060048|GO:0043623|GO:0005829|GO:0044458|GO:0016010|GO:0033137|GO:0030198|GO:0010880|GO:0060314|GO:0045211|GO:0016013|GO:0086001|GO:0008307|GO:0005856|GO:0030049|GO:0009986|GO:0043043|GO:0010881|GO:0003779|GO:0014809|GO:0016328|GO:0042383|GO:0043234|GO:0007517|GO:…	NM_004021	Hs.495912	1756	105.396	93.3013	6.30478	6.35165
1.0034	down	NM_003316	chr21:38574855-38574914	TTC3	Homo sapiens tetratricopeptide repeat domain 3 (TTC3), transcript variant 1, mRNA [NM_003316]	GO:0005773|GO:0005739|GO:0005515|GO:0006511|GO:0004842|GO:0045665|GO:0016874|GO:0010771|GO:0008270|GO:0005654|GO:0005634|GO:0070936	NM_003316	Hs.368214	7267	549.001	470.889	8.60301	8.60791
1.02753	down	NM_004608	chr16:30100056-30099920	TBX6	Homo sapiens T-box 6 (TBX6), mRNA [NM_004608]	GO:0001191|GO:0001102|GO:0001707|GO:0003700|GO:0001708|GO:0023019|GO:0014043|GO:0005634|GO:0000122|GO:0003677|GO:0009653|GO:0006351|GO:0032525|GO:0045944|GO:0001085|GO:0010977|GO:0007498	NM_004608	Hs.198301	6911	95.2365	83.6726	6.16738	6.20656
1.16361	down	AK127489	chr19:51060933-51060874	LOC100129938	Homo sapiens cDNA FLJ45581 fis, clone BRTHA3011892. [AK127489]			Hs.669728	100129938	24.5691	24.1323	4.28848	4.50709
1.09249	down	NM_014700	chr16:572086-572145	RAB11FIP3	Homo sapiens RAB11 family interacting protein 3 (class II) (RAB11FIP3), transcript variant 1, mRNA [NM_014700]	GO:0005515|GO:0005813|GO:0017137|GO:0006996|GO:0005815|GO:0030306|GO:0032456|GO:0005509|GO:0030496|GO:0032154|GO:0042803|GO:0045171|GO:0043231|GO:0005829|GO:0000910|GO:0005654|GO:0055037|GO:0016192|GO:0055038|GO:0005768	NM_014700	Hs.531642	9727	140.494	132.156	6.70236	6.82998
1.08608	down	NM_015456	chr9:140167572-140167631	NELFB	Homo sapiens negative elongation factor complex member B (NELFB), mRNA [NM_015456]	GO:0005515|GO:0010467|GO:0006368|GO:0005737|GO:0006366|GO:0032021|GO:0016032|GO:0005654|GO:0045892|GO:0050434	NM_015456	Hs.521809	25920	541.259	504.199	8.57996	8.69909
1.00711	down	NM_023067	chr3:138663218-138663159	FOXL2	Homo sapiens forkhead box L2 (FOXL2), mRNA [NM_023067]	GO:0005515|GO:0003700|GO:0006366|GO:0000981|GO:0005634|GO:0042703|GO:0030154|GO:0001541|GO:0045944|GO:0031624|GO:0043028|GO:0048048|GO:0043065|GO:0006357|GO:0030331|GO:0000122|GO:0003677|GO:0043280|GO:0043565|GO:0019101|GO:0006309|GO:0002074|GO:0045893|GO:0045892|GO:0060014	NM_023067	Hs.289292	668	93.0788	80.4942	6.13729	6.14752
1.0413	down		chr21:39874471-39874530		small nuclear ribonucleoprotein polypeptide G pseudogene 13 [Source:HGNC Symbol;Acc:HGNC:39332] [ENST00000442212]					3033.69	2657.73	11.1151	11.1734
1.03703	down	NM_032839	chr3:122598486-122598545	DIRC2	Homo sapiens disrupted in renal carcinoma 2 (DIRC2), mRNA [NM_032839]	GO:0006810|GO:0016021|GO:0005765	NM_032839	Hs.477346	84925	941.798	827.403	9.36419	9.41665
1.10275	down		chr18:57429001-57429060		ribosomal protein S26 pseudogene 54 [Source:HGNC Symbol;Acc:HGNC:36868] [ENST00000473094]					3100.75	2869.64	11.1485	11.2896
1.01313	down	NM_007375	chr1:11085296-11085355	TARDBP	Homo sapiens TAR DNA binding protein (TARDBP), mRNA [NM_007375]	GO:0008380|GO:0005515|GO:0006397|GO:0034976|GO:0003700|GO:0006366|GO:0035061|GO:0003723|GO:0001205|GO:0005634|GO:0043922|GO:0042802|GO:0005726|GO:0005737|GO:0003690|GO:0016607|GO:0000166|GO:0045944|GO:0032024|GO:0005654|GO:0003730|GO:0070935	NM_007375	Hs.300624	23435	663.834	573.459	8.86503	8.88384
1.12794	down		chrX:103892628-103892569		prohibitin pseudogene 10 [Source:HGNC Symbol;Acc:HGNC:39289] [ENST00000416467]					275.924	268.875	7.6298	7.80349
1.04789	down	NM_025237	chr17:41832027-41831968	SOST	Homo sapiens sclerostin (SOST), mRNA [NM_025237]	GO:0005515|GO:0005794|GO:0005578|GO:0005576|GO:0005615|GO:0009612|GO:0030514|GO:0031012|GO:2000054|GO:0030279|GO:0031333|GO:0001503|GO:0071374|GO:0045893|GO:0016055|GO:0090090|GO:0008201|GO:0008134	NM_025237	Hs.349204	50964	472.317	422.433	8.38875	8.45623
1.07804	down	NM_001193273	chr1:205064098-205064039	RBBP5	Homo sapiens retinoblastoma binding protein 5 (RBBP5), transcript variant 3, mRNA [NM_001193273]	GO:0005515|GO:0006355|GO:0043627|GO:0044212|GO:0005730|GO:0006325|GO:0005634|GO:0035064|GO:0042800|GO:0006351|GO:0006974|GO:0035097|GO:0071339|GO:0048188|GO:0005654|GO:0051568	NM_001193273	Hs.519230	5929	56.325	51.5434	5.42731	5.53572
1.05714	down	NM_024767	chr8:13259098-13259039	DLC1	Homo sapiens DLC1 Rho GTPase activating protein (DLC1), transcript variant 3, mRNA [NM_024767]	GO:0005515|GO:0008285|GO:0030036|GO:0007264|GO:0008360|GO:0035024|GO:0005634|GO:0021575|GO:0005829|GO:0008289|GO:0005737|GO:0048041|GO:0032956|GO:0030675|GO:0042169|GO:0051056|GO:0030336|GO:0006919|GO:0035307|GO:0006915|GO:0001843|GO:0005100|GO:0051497|GO:0003007|GO:0032321|GO:1900119|GO:0005901|GO:0030900|GO:0005925	NM_024767	Hs.134296	10395	32.6005	28.9242	4.66489	4.74506
1.11592	down	NR_024341	chr9:140658651-140658710	EHMT1-IT1	Homo sapiens EHMT1 intronic transcript 1 (EHMT1-IT1), long non-coding RNA [NR_024341]		NR_024341	Hs.721002	643210	54.2584	51.3679	5.37259	5.53082
1.53578	down		chr11:089721922-089721863							15.5199	20.4158	3.64483	4.2638
1.09984	down	X13953	chr14:22938093-22938034		T cell receptor delta variable 3 [Source:HGNC Symbol;Acc:HGNC:12264] [ENST00000535880]			Hs.508889		32.4738	30.0267	4.65988	4.79718
1.09754	down	NM_001001668	chr19:57089867-57089926	ZNF470	Homo sapiens zinc finger protein 470 (ZNF470), mRNA [NM_001001668]	GO:0006355|GO:0003700|GO:0005654|GO:0003677|GO:0046872|GO:0006351	NM_001001668	Hs.204449	388566	70.7938	66.1133	5.74528	5.87956
1.03662	down	NM_006636	chr2:74441985-74442044	MTHFD2	Homo sapiens methylenetetrahydrofolate dehydrogenase (NADP+ dependent) 2, methenyltetrahydrofolate cyclohydrolase (MTHFD2), transcript variant 1, mRNA [NM_006636]	GO:0000287|GO:0004329|GO:0004477|GO:0005615|GO:0005829|GO:0005739|GO:0004488|GO:0004487|GO:0042301|GO:0046653|GO:0009396|GO:0006730|GO:0055114	NM_006636	Hs.469030	10797	5440.88	4697.41	12.0043	12.0562
1.0429	down	NM_005604	chr6:99286550-99286609	POU3F2	Homo sapiens POU class 3 homeobox 2 (POU3F2), mRNA [NM_005604]	GO:0005515|GO:0005667|GO:0021985|GO:0001105|GO:0008284|GO:0003700|GO:0071310|GO:0022011|GO:0021869|GO:0021979|GO:0005634|GO:0006351|GO:0042802|GO:0043565|GO:0008544|GO:0014002|GO:0045944|GO:0030182|GO:0021799|GO:0040018|GO:0050770	NM_005604	Hs.182505	5454	98.4513	87.6378	6.21197	6.27257
1.10026	down	NM_012210	chr9:119462472-119462531	TRIM32	Homo sapiens tripartite motif containing 32 (TRIM32), transcript variant 1, mRNA [NM_012210]	GO:0005515|GO:0005863|GO:0043130|GO:0045732|GO:0004842|GO:0032479|GO:0016567|GO:0030307|GO:0016874|GO:0003723|GO:0048147|GO:0005634|GO:0043621|GO:2000147|GO:0005829|GO:0051091|GO:0005737|GO:0051092|GO:0042787|GO:0050769|GO:0045444|GO:0032481|GO:0043123|GO:0009411|GO:0000209|GO:0030335|GO:0003713|GO:0032897|GO:0045787|GO:0030957|GO:0045862|GO:0045666|GO:0045087|GO:0008270|GO:0017022|GO:0031369|GO:…	NM_012210	Hs.591910	22954	194.005	183.702	7.13529	7.27314
1.35025	down	NM_032470	chr6:32009022-32008964	TNXB	Homo sapiens tenascin XB (TNXB), transcript variant XB-S, mRNA [NM_032470]	GO:0030036|GO:0005518|GO:0005578|GO:0005583|GO:0005615|GO:0031012|GO:0005622|GO:0016337|GO:0005178|GO:0007160|GO:0030199|GO:0032963|GO:0006631|GO:0006641|GO:0043506|GO:0043206|GO:0007155|GO:0008201|GO:0070062|GO:0048251	NM_032470	Hs.485104	7148	166.661	196.642	6.93317	7.3664
1.11445	down	NM_019055	chr11:124754315-124754256	ROBO4	Homo sapiens roundabout, axon guidance receptor, homolog 4 (Drosophila) (ROBO4), transcript variant 1, mRNA [NM_019055]	GO:0030334|GO:0030336|GO:0004872|GO:0016021|GO:0001525|GO:0030154|GO:0009897|GO:0070062	NM_019055	Hs.524121	54538	21.1725	19.7511	4.06103	4.21737
1.08432	down	NM_024874	chr1:35900305-35900246	KIAA0319L	Homo sapiens KIAA0319-like (KIAA0319L), mRNA [NM_024874]	GO:0005515|GO:0031410|GO:0016021|GO:0070062	NM_024874	Hs.456507	79932	122.991	115.486	6.51893	6.63572
1.0663	down	NM_005310	chr17:37902381-37902440	GRB7	Homo sapiens growth factor receptor-bound protein 7 (GRB7), transcript variant 1, mRNA [NM_005310]	GO:0005515|GO:0017148|GO:0030335|GO:0005886|GO:0019901|GO:0010494|GO:0003723|GO:0009967|GO:0042995|GO:0050900|GO:0042802|GO:0005829|GO:0034063|GO:0007173|GO:0007596|GO:0005070|GO:0035091|GO:0005925	NM_005310	Hs.86859	2886	307.319	282.151	7.77933	7.87194
1.00976	down	NM_005012	chr1:64644540-64644599	ROR1	Homo sapiens receptor tyrosine kinase-like orphan receptor 1 (ROR1), transcript variant 1, mRNA [NM_005012]	GO:0043235|GO:0005515|GO:0017147|GO:0005737|GO:0005886|GO:0005887|GO:0018108|GO:0004714|GO:0007169|GO:0005524	NM_005012	Hs.128753	4919	750.486	647.501	9.04278	9.0568
1.12872	down	NM_153334	chr22:20780247-20780188	SCARF2	Homo sapiens scavenger receptor class F, member 2 (SCARF2), transcript variant 1, mRNA [NM_153334]	GO:0005515|GO:0016021|GO:0005925|GO:0007157|GO:0006898|GO:0005044	NM_153334	Hs.474251	91179	374.772	361.827	8.05761	8.2323
1.1443	down	NM_175839	chr20:4168300-4168359	SMOX	Homo sapiens spermine oxidase (SMOX), transcript variant 1, mRNA [NM_175839]	GO:0052901|GO:0006805|GO:0005634|GO:0044281|GO:0005829|GO:0046592|GO:0034641|GO:0005737|GO:0006598|GO:0006596|GO:0006595|GO:0052895|GO:0046208|GO:0052894|GO:0055114	NM_175839	Hs.433337	54498	90.8823	89.2946	6.10116	6.29563
1.11945	down	NM_001278649	chr20:60854299-60854358	OSBPL2	Homo sapiens oxysterol binding protein-like 2 (OSBPL2), transcript variant 3, mRNA [NM_001278649]	GO:0015485|GO:0006869	NM_001278649	Hs.473254	9885	347.09	331.624	7.94298	8.10577
1.15518	down	NR_002930	chr1:202158518-202158577	PTPRVP	Homo sapiens protein tyrosine phosphatase, receptor type, V, pseudogene (PTPRVP), non-coding RNA [NR_002930]		NR_002930	Hs.523870	148713	28.8362	28.1987	4.50133	4.70945
1.02275	down	NM_017515	chr11:107661964-107661905	SLC35F2	Homo sapiens solute carrier family 35, member F2 (SLC35F2), mRNA [NM_017515]	GO:0008150|GO:0003674|GO:0006810|GO:0016021|GO:0005575	NM_017515	Hs.524014	54733	1082.63	931.717	9.57029	9.60275
1.21027	down	AK056793	chr15:69689302-69689243	lnc-ANP32A-3	Homo sapiens cDNA FLJ32231 fis, clone PLACE6004491. [AK056793]			Hs.147229		427.997	442.774	8.24406	8.51939
1.09075	down	NM_178433	chr1:152586425-152586484	LCE3B	Homo sapiens late cornified envelope 3B (LCE3B), mRNA [NM_178433]	GO:0031424	NM_178433	Hs.553715	353143	97.8545	91.6708	6.20407	6.32939
1.04921	down	AK127606	chr22:51093987-51093928	LOC100131346	Homo sapiens cDNA FLJ45704 fis, clone FEBRA2026977. [AK127606]			Hs.640125	100131346	53.7904	47.5583	5.36171	5.431
1.09756	down	NM_024722	chr17:43213872-43213931	ACBD4	Homo sapiens acyl-CoA binding domain containing 4 (ACBD4), transcript variant 2, mRNA [NM_024722]	GO:0000062|GO:0008289	NM_024722	Hs.110298	79777	482.123	452.547	8.41842	8.55273
1.11459	down	NM_181361	chr3:178561870-178561929	KCNMB2	Homo sapiens potassium channel subfamily M regulatory beta subunit 2 (KCNMB2), transcript variant 1, mRNA [NM_181361]	GO:0005513|GO:0005886|GO:0007268|GO:0015459|GO:0019228|GO:0019229|GO:0005887|GO:0007596|GO:0008076|GO:0001508|GO:0008200|GO:0006813|GO:0015269|GO:0071805	NM_181361	Hs.478368	10242	14.3123	13.4928	3.52892	3.68543
1.15009	down	NM_004651	chrX:47100961-47101020	USP11	Homo sapiens ubiquitin specific peptidase 11 (USP11), mRNA [NM_004651]	GO:0005515|GO:0004197|GO:0016579|GO:0005737|GO:0004843|GO:0061136|GO:0043161|GO:0005634	NM_004651	Hs.171501	8237	40.5841	39.6074	4.97937	5.18111
1.08158	down	NM_024093	chr2:105964250-105964309	C2orf49	Homo sapiens chromosome 2 open reading frame 49 (C2orf49), transcript variant 1, mRNA [NM_024093]	GO:0008150|GO:0003674|GO:0048598|GO:0072669	NM_024093	Hs.549577	79074	95.9655	88.9581	6.17733	6.29047
1.02751	down	NM_002574	chr1:45980589-45980295	PRDX1	Homo sapiens peroxiredoxin 1 (PRDX1), transcript variant 1, mRNA [NM_002574]	GO:0005515|GO:0042345|GO:0005782|GO:0008283|GO:0042267|GO:0034101|GO:0005634|GO:0032872|GO:0005615|GO:0042803|GO:0005829|GO:0005737|GO:0004601|GO:0001895|GO:0005759|GO:0019430|GO:0042744|GO:0070062|GO:0042470|GO:0005719|GO:0005730|GO:0008379|GO:0001501|GO:0000302|GO:0020037|GO:0055114	NM_002574	Hs.180909	5052	13795.2	11319.8	13.4335	13.4726
1.09539	down		chr1:78557627-78557688							1161.95	1076.66	9.67823	9.80968
1.1901	down	AK091323	chr7:91808677-91808618	LRRD1	leucine-rich repeats and death domain containing 1 [Source:HGNC Symbol;Acc:HGNC:34300] [ENST00000343318]	GO:0007165		Hs.671729	401387	204.49	210.289	7.2114	7.46249
1.07732	down		chrY:008492853-008492794							331.331	306.133	7.88157	7.98901
1.09524	down	NM_001038618	chr17:80443420-80443479	NARF	Homo sapiens nuclear prelamin A recognition factor (NARF), transcript variant 3, mRNA [NM_001038618]	GO:0005730|GO:0005652|GO:0005634|GO:0031981|GO:0005638|GO:0005521	NM_001038618	Hs.256526	26502	488.64	457.103	8.43632	8.56757
1.07766	down	NM_152404	chr5:35954141-35954082	UGT3A1	Homo sapiens UDP glycosyltransferase 3 family, polypeptide A1 (UGT3A1), transcript variant 1, mRNA [NM_152404]	GO:0052696|GO:0009813|GO:0043541|GO:0015020|GO:0008194|GO:0016021|GO:0032870	NM_152404	Hs.254699	133688	169.609	157.679	6.95457	7.06247
1.17255	down	NM_020950	chr1:180913533-180913592	KIAA1614	Homo sapiens KIAA1614 (KIAA1614), mRNA [NM_020950]		NM_020950	Hs.734816	57710	99.8892	100.951	6.23096	6.46061
1.26108	down	NM_002981	chr17:32687668-32687609	CCL1	Homo sapiens chemokine (C-C motif) ligand 1 (CCL1), mRNA [NM_002981]	GO:0008009|GO:0007165|GO:0006955|GO:0006935|GO:0060326|GO:0006874|GO:0016032|GO:0005615	NM_002981	Hs.72918	6346	19.7171	20.9649	3.9683	4.30296
1.05584	down	NM_178483	chr20:18794649-18794708	SCP2D1	Homo sapiens SCP2 sterol-binding domain containing 1 (SCP2D1), mRNA [NM_178483]		NM_178483	Hs.112794	140856	16.2123	14.3899	3.70363	3.78202
1.01467	down	NM_173544	chr19:17660266-17660325	FAM129C	Homo sapiens family with sequence similarity 129, member C (FAM129C), transcript variant 1, mRNA [NM_173544]		NM_173544	Hs.434133	199786	57.6421	49.0797	5.45636	5.47737
1.01973	down	NM_002116	chr6:29913492-29913551	HLA-A	Homo sapiens major histocompatibility complex, class I, A (HLA-A), transcript variant 1 (A*03:01:0:01 allele), mRNA [NM_002116]	GO:0005515|GO:0002474|GO:0005886|GO:0005783|GO:0019221|GO:0042608|GO:0006955|GO:0060337|GO:0042605|GO:0030670|GO:0071556|GO:0016032|GO:0070062|GO:0060333|GO:0042270|GO:0032729|GO:0012507|GO:0030881|GO:0002480|GO:0005794|GO:0002486|GO:0009986|GO:2000568|GO:0042612|GO:0005797|GO:0042590|GO:0005102|GO:0070971|GO:0050690|GO:0000139|GO:0016020|GO:0005887|GO:0001916|GO:0031901|GO:0050776|GO:0002479|GO:…	NM_002116	Hs.181244	3105	28846.1	24529	14.6934	14.7216
1.05614	down	NM_001029	chr12:56437160-56437219	RPS26	Homo sapiens ribosomal protein S26 (RPS26), mRNA [NM_001029]	GO:0005515|GO:0010467|GO:0003735|GO:0019083|GO:0006614|GO:0019058|GO:0015935|GO:0005730|GO:0003729|GO:0006415|GO:0006412|GO:0006413|GO:0005829|GO:0006414|GO:0005737|GO:0016020|GO:0000184|GO:0033119|GO:0022627|GO:0016032|GO:0044267|GO:0070062	NM_001029	Hs.567235	6231	4378.89	3866.9	11.6672	11.746
1.01223	down	XR_429794	chr16:88588489-88588430	LOC100128882	PREDICTED: Homo sapiens uncharacterized LOC100128882 (LOC100128882), transcript variant X3, misc_RNA [XR_429794]		XR_429794	Hs.722546	100128882	1326.4	1133.45	9.86872	9.88626
1.04038	down	NM_001000	chrX:118920630-118920571	RPL39	Homo sapiens ribosomal protein L39 (RPL39), mRNA [NM_001000]	GO:0010467|GO:0003735|GO:0050830|GO:0019083|GO:0003723|GO:0006614|GO:0019058|GO:0006415|GO:0005615|GO:0006412|GO:0006413|GO:0002227|GO:0005829|GO:0006414|GO:0000184|GO:0019731|GO:0016032|GO:0022625|GO:0044267	NM_001000	Hs.558387	6170	38297.2	32667.7	15.1195	15.1766
1.27489	down	NM_001098814	chr16:4239438-4239379	SRL	Homo sapiens sarcalumenin (SRL), mRNA [NM_001098814]	GO:0033018|GO:0005525	NM_001098814	Hs.10041	6345	20.3841	21.8883	4.01396	4.36433
1.02331	down	NM_018132	chr6:49460399-49460458	CENPQ	Homo sapiens centromere protein Q (CENPQ), mRNA [NM_018132]	GO:0034080|GO:0006334|GO:0005654|GO:0015629|GO:0000278|GO:0000775|GO:0005829	NM_018132	Hs.88663	55166	1228.06	1068.32	9.76245	9.79569
1.02483	down	NR_026890	chr9:79014052-79014111	RPSAP9	Homo sapiens ribosomal protein SA pseudogene 9 (RPSAP9), non-coding RNA [NR_026890]		NR_026890	Hs.655646	653162	13102.5	10691.1	13.3572	13.3926
1.03056	down	NM_006348	chr7:106843982-106843923	COG5	Homo sapiens component of oligomeric golgi complex 5 (COG5), transcript variant 1, mRNA [NM_006348]	GO:0005515|GO:0003674|GO:0005794|GO:0016020|GO:0000139|GO:0017119|GO:0006891|GO:0005654|GO:0015031|GO:0005829	NM_006348	Hs.239631	10466	1141.3	996.817	9.65346	9.6969
1.00095	down	NM_001793	chr16:68732812-68732871	CDH3	Homo sapiens cadherin 3, type 1, P-cadherin (placental) (CDH3), mRNA [NM_001793]	GO:0010838|GO:0005886|GO:0048023|GO:0031424|GO:0032912|GO:0003674|GO:0016337|GO:0005737|GO:0005913|GO:0001895|GO:0007155|GO:0060070|GO:0007156|GO:0060901|GO:0034329|GO:0042493|GO:0005509|GO:0045216|GO:0022405|GO:0010628|GO:0043568|GO:0032773|GO:0042060|GO:0016021|GO:0051796|GO:0007601|GO:0034332	NM_001793	Hs.191842	1001	1136.86	961.219	9.64521	9.64657
1.79685	down	M27390	chr7:142353832-142353891		T cell receptor beta variable 23-1 (non-functional) [Source:HGNC Symbol;Acc:HGNC:12201] [ENST00000390396]			Hs.449276		14.1719	21.8059	3.51324	4.35871
1.3091	down	NM_033184	chr17:39221524-39221465	KRTAP2-4	Homo sapiens keratin associated protein 2-4 (KRTAP2-4), mRNA [NM_033184]	GO:0045095	NM_033184	Hs.560502	85294	16.9157	18.8221	3.76254	4.15111
1.16887	down	NM_001010867	chr1:228369854-228369913	IBA57	Homo sapiens IBA57, iron-sulfur cluster assembly homolog (S. cerevisiae) (IBA57), mRNA [NM_001010867]	GO:0016226|GO:0005759|GO:0016740|GO:0006783	NM_001010867	Hs.237017	200205	170.643	172.534	6.96269	7.1878
1.01152	down	NM_005367	chrX:151899971-151899912	MAGEA12	Homo sapiens melanoma antigen family A, 12 (MAGEA12), transcript variant 3, mRNA [NM_005367]	GO:0008150|GO:0003674|GO:0005575	NM_005367	Hs.169246	4111	74.7547	64.0643	5.81941	5.83594
1.06714	down	NM_015629	chr19:54629959-54631473	PRPF31	Homo sapiens pre-mRNA processing factor 31 (PRPF31), mRNA [NM_015629]	GO:0000244|GO:0005515|GO:0015030|GO:0005690|GO:0005634|GO:0016607|GO:0000398|GO:0071339|GO:0043021|GO:0005684|GO:0005687|GO:0046540|GO:0070990	NM_015629	Hs.515598	26121	398.979	364.325	8.14916	8.24291
1.01039	down	NM_001044392	chr1:155162034-155161975	MUC1	Homo sapiens mucin 1, cell surface associated (MUC1), transcript variant 7, mRNA [NM_001044392]	GO:0090240|GO:0003712|GO:0005515|GO:0000790|GO:0009986|GO:0005796|GO:0016266|GO:0043618|GO:0000978|GO:0031982|GO:0005615|GO:0002039|GO:0016324|GO:0005737|GO:0010944|GO:0006493|GO:0005887|GO:0006978|GO:0044267|GO:0070062|GO:0043687|GO:0036003|GO:0006977	NM_001044392	Hs.89603	4582	127.498	110.922	6.56778	6.58269
1.02854	down	NM_006229	chr10:118351377-118351436	PNLIPRP1	Homo sapiens pancreatic lipase-related protein 1 (PNLIPRP1), transcript variant 1, mRNA [NM_006229]	GO:0006629|GO:0004806|GO:0005509|GO:0005576|GO:0005615|GO:0016298	NM_006229	Hs.73923	5407	284.321	253.411	7.67437	7.71497
1.06502	down	NM_001048249	chr5:60453607-60453548	SMIM15	Homo sapiens small integral membrane protein 15 (SMIM15), mRNA [NM_001048249]	GO:0016021	NM_001048249	Hs.508479	643155	1846.31	1661.29	10.3775	10.4683
1.07738	down	NM_032885	chr19:10663725-10663784	ATG4D	Homo sapiens autophagy related 4D, cysteine peptidase (ATG4D), transcript variant 1, mRNA [NM_032885]	GO:0006501|GO:0006995|GO:0000422|GO:0006915|GO:0051697|GO:0005829|GO:0004197|GO:0005737|GO:0016485|GO:0005759|GO:0006612|GO:0006508|GO:0000045	NM_032885	Hs.512799	84971	53.6326	48.5678	5.35511	5.46264
1.02627	down	NM_175698	chrX:52787003-52787062	SSX2	Homo sapiens synovial sarcoma, X breakpoint 2 (SSX2), transcript variant 2, mRNA [NM_175698]	GO:0005515|GO:0006355|GO:0005634|GO:0003676|GO:0006351	NM_175698	Hs.661107	6757	116.537	102.732	6.44515	6.48256
1.00885	down	NM_000158	chr3:81538971-81538912	GBE1	Homo sapiens glucan (1,4-alpha-), branching enzyme 1 (GBE1), mRNA [NM_000158]	GO:0043169|GO:0005975|GO:0005978|GO:0005977|GO:0009405|GO:0006006|GO:0044281|GO:0006091|GO:0004553|GO:0003844|GO:0070062|GO:0005829	NM_000158	Hs.436062	2632	1365.28	1152.76	9.90008	9.91279
1.4067	down	NM_003590	chr2:225335155-225335096	CUL3	Homo sapiens cullin 3 (CUL3), transcript variant 1, mRNA [NM_003590]	GO:0005515|GO:0031208|GO:0005827|GO:0001831|GO:0004842|GO:0008284|GO:0006513|GO:0007369|GO:0016567|GO:0035024|GO:0043149|GO:0017145|GO:0048208|GO:0042803|GO:0005829|GO:0000082|GO:0008054|GO:0040016|GO:0007050|GO:0016055|GO:0090090|GO:0031625|GO:0070062|GO:0000209|GO:0046982|GO:0032467|GO:0030332|GO:0045842|GO:0097193|GO:0006888|GO:0000139|GO:0016020|GO:0016477|GO:0007229|GO:0031463|GO:0043161|GO:…	NM_003590	Hs.372286	8452	10.6873	12.6478	3.09903	3.59134
1.002	down	NM_018215	chr19:46969838-46969779	PNMAL1	Homo sapiens paraneoplastic Ma antigen family-like 1 (PNMAL1), transcript variant 1, mRNA [NM_018215]		NM_018215	Hs.8395	55228	5	5	2.32191	2.32479
1.11885	down	NM_005572	chr1:156107471-156107530	LMNA	Homo sapiens lamin A/C (LMNA), transcript variant 2, mRNA [NM_005572]	GO:0005882|GO:0005515|GO:0007077|GO:2001237|GO:0034504|GO:0048471|GO:0005634|GO:0090343|GO:0005635|GO:0006921|GO:0005638|GO:0005829|GO:0030968|GO:0005737|GO:1900180|GO:0090201|GO:0035105|GO:0030334|GO:0007084|GO:0030951|GO:0071456|GO:0006915|GO:0007517|GO:0016607|GO:0005198|GO:0055015|GO:0005652|GO:0005654|GO:0000278|GO:0006987|GO:0044267	NM_005572	Hs.594444	4000	15834.3	14139.1	13.6858	13.8478
1.20127	down	NM_003247	chr6:169615960-169615901	THBS2	Homo sapiens thrombospondin 2 (THBS2), mRNA [NM_003247]	GO:0051965|GO:0005515|GO:0016525|GO:0005509|GO:0031091|GO:0005576|GO:0007155|GO:0008201|GO:0005604	NM_003247	Hs.371147	7058	39.521	40.3985	4.9414	5.20596
1.76185	down	NM_001077637	chr2:132118345-132118286	WTH3DI	Homo sapiens RAB6C-like (WTH3DI), mRNA [NM_001077637]		NM_001077637	Hs.645670	150786	15.9499	23.9437	3.68122	4.49831
1.03644	down	NM_001001669	chr5:149014156-149014215	ARHGEF37	Homo sapiens Rho guanine nucleotide exchange factor (GEF) 37 (ARHGEF37), mRNA [NM_001001669]	GO:0005737|GO:0032321|GO:0005089	NM_001001669	Hs.256206	389337	105.647	93.9312	6.30829	6.35993
1.10981	down	NM_021100	chr20:34257106-34257047	NFS1	Homo sapiens NFS1 cysteine desulfurase (NFS1), transcript variant 1, mRNA [NM_021100]	GO:0005515|GO:0006534|GO:0005730|GO:0006767|GO:0005634|GO:0044281|GO:0042803|GO:0043231|GO:0005829|GO:0032324|GO:0005739|GO:0005737|GO:0000096|GO:0006461|GO:0006766|GO:0005759|GO:0031071|GO:0030170|GO:0006777|GO:0005654|GO:0018283	NM_021100	Hs.194692	9054	1242.27	1163.33	9.77688	9.92719
1.0128	down	NM_006388	chr11:65486362-65486421	KAT5	Homo sapiens K(lysine) acetyltransferase 5 (KAT5), transcript variant 2, mRNA [NM_006388]	GO:0005515|GO:0048471|GO:0006325|GO:0005634|GO:0050681|GO:0000812|GO:0032403|GO:0046872|GO:0006302|GO:0005829|GO:0071392|GO:0045944|GO:0010212|GO:0070491|GO:0035267|GO:0016032|GO:0006978|GO:0004402|GO:0032703|GO:0005667|GO:0016573|GO:0003713|GO:0005730|GO:0000122|GO:0006351|GO:0032777|GO:0005654|GO:0043161|GO:0045893|GO:0045892|GO:0030521|GO:0040008	NM_006388	Hs.397010	10524	198.551	172.337	7.16769	7.18604
1.06455	down	NM_173821	chr2:242815327-242815386	RTP5	Homo sapiens receptor (chemosensory) transporter protein 5 (putative) (RTP5), mRNA [NM_173821]	GO:0016021	NM_173821	Hs.376307	285093	986.698	895.188	9.44171	9.53195
1.0108	down	XM_006723188	chr19:51162656-51162715	C19orf81	PREDICTED: Homo sapiens chromosome 19 open reading frame 81 (C19orf81), transcript variant X1, mRNA [XM_006723188]		XM_006723188	Hs.621823	342918	163.813	142.199	6.90834	6.92384
1.10673	down	NM_152494	chr1:155015973-155018415	DCST1	Homo sapiens DC-STAMP domain containing 1 (DCST1), transcript variant 1, mRNA [NM_152494]	GO:0008270|GO:0016021	NM_152494	Hs.567717	149095	2682.01	2481.21	10.9332	11.0796
1.06209	down	NM_001161576	chr14:55034385-55034444	SAMD4A	Homo sapiens sterile alpha motif domain containing 4A (SAMD4A), transcript variant 2, mRNA [NM_001161576]	GO:0017148|GO:0005737|GO:0030054|GO:0045202|GO:0045727|GO:0030371|GO:0030425	NM_001161576	Hs.98259	23034	70.431	63.654	5.73842	5.82533
1.06508	down		chr4:158558989-158559048							297.808	273.425	7.73625	7.82722
1.2248	down	NM_001282625	chr1:156106099-156106158	LMNA	Homo sapiens lamin A/C (LMNA), transcript variant 6, mRNA [NM_001282625]	GO:0005882|GO:0005515|GO:0007077|GO:2001237|GO:0034504|GO:0048471|GO:0005634|GO:0090343|GO:0005635|GO:0006921|GO:0005638|GO:0005829|GO:0030968|GO:0005737|GO:1900180|GO:0090201|GO:0035105|GO:0030334|GO:0007084|GO:0030951|GO:0071456|GO:0006915|GO:0007517|GO:0016607|GO:0005198|GO:0055015|GO:0005652|GO:0005654|GO:0000278|GO:0006987|GO:0044267	NM_001282625	Hs.594444	4000	3228.23	3294.21	11.2074	11.5
1.03947	down	NM_001291274	chr19:16268351-16268410	HSH2D	Homo sapiens hematopoietic SH2 domain containing (HSH2D), transcript variant 2, mRNA [NM_001291274]	GO:0005739|GO:0005515|GO:0042110|GO:0051902|GO:0005070|GO:0002903|GO:0009967|GO:0005634|GO:0005829	NM_001291274	Hs.631617	84941	253.773	227.575	7.51233	7.56818
1.08682	down		chr7:136623056-136622997							1983.98	1809.73	10.4793	10.5994
1.03523	down	NM_001040105	chr7:100677854-100677913	MUC17	Homo sapiens mucin 17, cell surface associated (MUC17), mRNA [NM_001040105]	GO:0005515|GO:0019725|GO:0005796|GO:0016266|GO:0005576|GO:0030165|GO:0016324|GO:0006493|GO:0030197|GO:0016021|GO:0044267|GO:0009897|GO:0043687	NM_001040105	Hs.271819	140453	31.3778	27.1623	4.61473	4.66468
1.03653	down	NM_030665	chr17:17714187-17714246	RAI1	Homo sapiens retinoic acid induced 1 (RAI1), mRNA [NM_030665]	GO:0005739|GO:0001501|GO:0040015|GO:0006357|GO:0008270|GO:0005654|GO:0005634|GO:0045893|GO:0035326|GO:0032922	NM_030665	Hs.655395	10743	379.072	335.479	8.07074	8.1225
1.02522	down	BM548627	chr11:62619547-62619488	SNHG1	AGENCOURT_6573317 NIH_MGC_124 Homo sapiens cDNA clone IMAGE:5732165 5', mRNA sequence [BM548627]			Hs.655643	23642	49.4502	42.869	5.25035	5.28629
1.08769	down	NM_152762	chr11:65715525-65715584	TSGA10IP	Homo sapiens testis specific, 10 interacting protein (TSGA10IP), mRNA [NM_152762]		NM_152762	Hs.350671	254187	637.631	593.14	8.80962	8.93088
1.0277	down									28.1308	24.129	4.46721	4.50662
1.05514	down	NM_004096	chr10:72183525-72183584	EIF4EBP2	Homo sapiens eukaryotic translation initiation factor 4E binding protein 2 (EIF4EBP2), mRNA [NM_004096]	GO:0008286|GO:0005515|GO:0019933|GO:0008190|GO:0045947|GO:0006412	NM_004096	Hs.621200	1979	7055.35	6032.51	12.3817	12.4591
1.19642	down	NM_177987	chr10:93730-93671	TUBB8	Homo sapiens tubulin, beta 8 class VIII (TUBB8), mRNA [NM_177987]	GO:0006184|GO:0008150|GO:0003674|GO:0051258|GO:0005737|GO:0005874|GO:0005200|GO:0003924|GO:0007017|GO:0005525|GO:0070062	NM_177987	Hs.532659	347688	104.381	107.946	6.2894	6.54812
1.14177	down	NM_014757	chr5:179203516-179203575	MAML1	Homo sapiens mastermind-like 1 (Drosophila) (MAML1), mRNA [NM_014757]	GO:0005515|GO:0010467|GO:0006367|GO:0019901|GO:0003713|GO:0010831|GO:0005634|GO:0003162|GO:0007221|GO:0043231|GO:0002193|GO:0060928|GO:0007219|GO:0016607|GO:0045944|GO:0042605|GO:0045445|GO:0005654|GO:0006468	NM_014757	Hs.631951	9794	89.1659	87.081	6.072	6.26326
1.03322	down	NM_015415	chr1:167889288-167889229	MPC2	Homo sapiens mitochondrial pyruvate carrier 2 (MPC2), transcript variant 2, mRNA [NM_015415]	GO:0005739|GO:0006850|GO:0006090|GO:0050833|GO:0005743|GO:0005634|GO:0044281|GO:0016021|GO:0044237	NM_015415	Hs.517768	25874	2321.54	2012.73	10.7274	10.7746
1.45805	down	NM_052962	chr6:137465287-137465228	IL22RA2	Homo sapiens interleukin 22 receptor, alpha 2 (IL22RA2), transcript variant 1, mRNA [NM_052962]	GO:0042018|GO:0042017|GO:0005886|GO:0050728|GO:0042516|GO:0019221|GO:0016021|GO:0005615|GO:0005829	NM_052962	Hs.126891	116379	42.4991	53.4157	5.03776	5.5818
1.21326	down	NM_017787	chr10:104575444-104575503	WBP1L	Homo sapiens WW domain binding protein 1-like (WBP1L), transcript variant 2, mRNA [NM_017787]	GO:0016021	NM_017787	Hs.500897	54838	192.522	201.631	7.12286	7.40175
1.07452	down	NM_001013841	chr19:4325469-4325410	STAP2	Homo sapiens signal transducing adaptor family member 2 (STAP2), transcript variant 2, mRNA [NM_001013841]	GO:0005515|GO:0005737|GO:0005886	NM_001013841	Hs.194385	55620	239.992	222.187	7.4363	7.54
1.01623	down	NM_001910	chr1:206332029-206332088	CTSE	Homo sapiens cathepsin E (CTSE), transcript variant 1, mRNA [NM_001910]	GO:0019886|GO:0016540|GO:0007586|GO:0006508|GO:0004190|GO:0042803|GO:0070062|GO:0005768	NM_001910	Hs.644082	1510	166.661	145.918	6.93292	6.95615
1.14812	down	NM_000725	chr12:49222321-49222380	CACNB3	Homo sapiens calcium channel, voltage-dependent, beta 3 subunit (CACNB3), transcript variant 1, mRNA [NM_000725]	GO:0050852|GO:0051899|GO:0005245|GO:0019901|GO:0007268|GO:0008331|GO:0005891|GO:0005829|GO:0016324|GO:0016020|GO:0007411|GO:0007528|GO:0070588|GO:0006810|GO:0006816	NM_000725	Hs.250712	784	156.404	155.834	6.84922	7.0485
1.08182	down	NM_004412	chr10:17196716-17195617	TRDMT1	Homo sapiens tRNA aspartic acid methyltransferase 1 (TRDMT1), mRNA [NM_004412]	GO:0090116|GO:0005737|GO:0001975|GO:0003886|GO:0003723|GO:0030488|GO:0008175|GO:0005634|GO:0003677	NM_004412	Hs.351665	1787	113.147	105.46	6.40202	6.51548
1.25544	down		chr11:000627479-000627420							11045.7	10925.3	13.0913	13.4194
1.05061	down	NM_014346	chr22:47507418-47507477	TBC1D22A	Homo sapiens TBC1 domain family, member 22A (TBC1D22A), transcript variant 1, mRNA [NM_014346]	GO:0032851|GO:0042803|GO:0005097	NM_014346	Hs.435044	25771	114.263	103.114	6.4143	6.48553
1.05836	down	NR_026900	chr1:180169795-180169854	FLJ23867	Homo sapiens uncharacterized protein FLJ23867 (FLJ23867), long non-coding RNA [NR_026900]		NR_026900	Hs.719176	200058	3051.52	2719.96	11.1245	11.2063
1.02565	down	NM_024106	chr19:9639038-9638979	ZNF426	Homo sapiens zinc finger protein 426 (ZNF426), transcript variant 1, mRNA [NM_024106]	GO:0006355|GO:0005634|GO:0003677|GO:0046872|GO:0006351	NM_024106	Hs.594011	79088	428.149	374.121	8.24509	8.28162
1.11332	down	NM_004540	chr21:22910417-22910476	NCAM2	Homo sapiens neural cell adhesion molecule 2 (NCAM2), mRNA [NM_004540]	GO:0030424|GO:0007608|GO:0007413|GO:0005886|GO:0016021|GO:0007158	NM_004540	Hs.473450	4685	343.438	326.539	7.92908	8.08394
1.08742	down	NM_182553	chr11:66050597-66050756	CNIH2	Homo sapiens cornichon family AMPA receptor auxiliary protein 2 (CNIH2), transcript variant 1, mRNA [NM_182553]	GO:0005515|GO:0030054|GO:2000311|GO:0035249|GO:0014069|GO:0030425|GO:0035556|GO:0043197|GO:0043198|GO:0045211|GO:0032281|GO:0042391|GO:0005789|GO:0051668	NM_182553	Hs.437072	254263	107.215	100.225	6.32881	6.44972
1.05536	down	NM_001099744	chr8:110587252-110587193	SYBU	Homo sapiens syntabulin (syntaxin-interacting) (SYBU), transcript variant 1, mRNA [NM_001099744]	GO:0005515|GO:0008017|GO:0005874|GO:0031982|GO:0043231|GO:0005739|GO:0000139|GO:0016023|GO:0005654|GO:0016021|GO:0017075|GO:0019894|GO:0061178	NM_001099744	Hs.390738	55638	314.777	286.582	7.81634	7.89407
1.05339	down	NM_005416	chr1:152976230-152976289	SPRR3	Homo sapiens small proline-rich protein 3 (SPRR3), transcript variant 1, mRNA [NM_005416]	GO:0005515|GO:0005737|GO:0018149|GO:0008544|GO:0030216|GO:0005198|GO:0042060|GO:0031424|GO:0070062	NM_005416	Hs.139322	6707	149.149	136.04	6.78892	6.86396
1.21321	down	NM_015125	chr19:42799560-42799619	CIC	Homo sapiens capicua transcriptional repressor (CIC), mRNA [NM_015125]	GO:0005515|GO:0048286|GO:0003682|GO:0005634|GO:0000122|GO:0003677|GO:0006351	NM_015125	Hs.388236	23152	408.202	422.746	8.17893	8.45775
1.15753	down	NM_001134456	chr3:101542152-101542211	NXPE3	Homo sapiens neurexophilin and PC-esterase domain family, member 3 (NXPE3), transcript variant 1, mRNA [NM_001134456]	GO:0005576	NM_001134456	Hs.595933	91775	42.0369	41.4519	5.02742	5.23847
1.01448	down	NM_000849	chr1:110279673-110279614	GSTM3	Homo sapiens glutathione S-transferase mu 3 (brain) (GSTM3), transcript variant 1, mRNA [NM_000849]	GO:0043627|GO:0006805|GO:0070458|GO:0042178|GO:0006749|GO:0005634|GO:0044281|GO:0004364|GO:0042803|GO:0005829|GO:0042802|GO:0043295|GO:0005737|GO:0008065|GO:0018916|GO:0035686|GO:0019899|GO:0070062	NM_000849	Hs.2006	2947	4806.04	4097.71	11.8165	11.8372
1.06757	down	NR_024279	chr1:16161218-16161159	FLJ37453	Homo sapiens uncharacterized LOC729614 (FLJ37453), long non-coding RNA [NR_024279]		NR_024279	Hs.119298	729614	270.944	250.294	7.604	7.69833
1.39652	down		chr15:102467247-102467188		olfactory receptor, family 4, subfamily G, member 2 pseudogene [Source:HGNC Symbol;Acc:HGNC:8303] [ENST00000328113]					16.3926	19.4927	3.71897	4.20081
1.08371	down	NM_004959	chr9:127244278-127244219	NR5A1	Homo sapiens nuclear receptor subfamily 5, group A, member 1 (NR5A1), mRNA [NM_004959]	GO:0005515|GO:0010467|GO:0006367|GO:0030325|GO:0003705|GO:0003707|GO:0001553|GO:0007267|GO:0050810|GO:0005634|GO:0010259|GO:0030154|GO:0005543|GO:0003690|GO:0045944|GO:0043401|GO:0009888|GO:0004879|GO:2000195|GO:0003713|GO:0003677|GO:0043565|GO:0007538|GO:0051457|GO:0003682|GO:0005654|GO:0008270|GO:0042445|GO:0019899|GO:0030522|GO:0008584|GO:2000020	NM_004959	Hs.495108	2516	199.991	186.332	7.17859	7.29458
1.03994	down	NM_000265	chr7:74203435-74203494	NCF1	Homo sapiens neutrophil cytosolic factor 1 (NCF1), mRNA [NM_000265]	GO:0045730|GO:0005515|GO:0002474|GO:0017124|GO:0008283|GO:0006801|GO:0050665|GO:0006691|GO:0001878|GO:0030425|GO:0005829|GO:0002679|GO:0006954|GO:0045986|GO:0016175|GO:0006612|GO:0043025|GO:0032010|GO:0090382|GO:0070947|GO:0070946|GO:0005791|GO:0042554|GO:0048010|GO:0005794|GO:0051701|GO:0043325|GO:0042590|GO:0006915|GO:0009055|GO:0006968|GO:0045087|GO:0002479|GO:0043020|GO:0035091|GO:0055114|GO:…	NM_000265	Hs.647047	653361	125.662	112.504	6.54672	6.60322
1.04331	down	NR_049748	chr15:85748229-85748170	LOC642423	Homo sapiens golgin A2 pseudogene (LOC642423), non-coding RNA [NR_049748]		NR_049748	Hs.681665	642423	199.949	178.766	7.17849	7.23966
1.00609	down	NM_001249	chr14:74439616-74438582	ENTPD5	Homo sapiens ectonucleoside triphosphate diphosphohydrolase 5 (ENTPD5), mRNA [NM_001249]	GO:0046034|GO:0004382|GO:0008283|GO:0005783|GO:0045134|GO:0051084|GO:0016049|GO:0006487|GO:0045821|GO:0014066|GO:0070062	NM_001249	Hs.720540	957	37.1325	31.4883	4.85342	4.86217
1.06563	down	NM_000989	chr8:99054999-99054940	RPL30	Homo sapiens ribosomal protein L30 (RPL30), mRNA [NM_000989]	GO:0005515|GO:0010467|GO:0003735|GO:0019083|GO:0003723|GO:0006614|GO:0019058|GO:0005634|GO:0006415|GO:0006412|GO:0006413|GO:0005829|GO:0006414|GO:0005737|GO:0016020|GO:0000184|GO:0016032|GO:0022625|GO:0044267|GO:0005925|GO:0070062	NM_000989	Hs.400295	6156	48598	43070.8	15.4834	15.5751
1.3075	down	NM_024632	chr5:153832984-153833043	SAP30L	Homo sapiens SAP30-like (SAP30L), transcript variant 1, mRNA [NM_024632]	GO:0010467|GO:0006355|GO:0045814|GO:0006325|GO:0005730|GO:0040029|GO:0005654|GO:0003677|GO:0046872|GO:0006351	NM_024632	Hs.592566	79685	769.085	850.882	9.07394	9.46075
1.02751	down	NM_032824	chr2:112874089-112874148	TMEM87B	Homo sapiens transmembrane protein 87B (TMEM87B), mRNA [NM_032824]	GO:0016021	NM_032824	Hs.656298	84910	52.479	45.3665	5.32712	5.36628
1.52967	down		chr11:057318049-057318108							25.9919	34.1649	4.36433	4.97755
1.00278	down	NM_002893	chrX:16863069-16863010	RBBP7	Homo sapiens retinoblastoma binding protein 7 (RBBP7), transcript variant 2, mRNA [NM_002893]	GO:0005515|GO:0010467|GO:0030308|GO:0008283|GO:0003723|GO:0006325|GO:0006334|GO:0005634|GO:0007275|GO:0000122|GO:0006351|GO:0034080|GO:0006260|GO:0035098|GO:0016581|GO:0045814|GO:0040029|GO:0005654|GO:0070370	NM_002893	Hs.495755	5931	3724.27	3132.24	11.4092	11.4132
1.08187	down	NM_004311	chr10:104433706-104433647	ARL3	Homo sapiens ADP-ribosylation factor-like 3 (ARL3), mRNA [NM_004311]	GO:0005515|GO:0008017|GO:0005881|GO:0042461|GO:0007264|GO:0003924|GO:0005634|GO:0015031|GO:0046872|GO:0007224|GO:0000910|GO:0042073|GO:0005876|GO:0070062|GO:0005813|GO:0005794|GO:0006996|GO:0001822|GO:0006892|GO:0030496|GO:0072372|GO:0005525|GO:0006184|GO:0000139|GO:0060271|GO:0032391|GO:0019003	NM_004311	Hs.182215	403	123.011	115.251	6.51921	6.63274
1.04079	down	NM_001256869	chr8:11990099-11990040	USP17L7	Homo sapiens ubiquitin specific peptidase 17-like family member 7 (USP17L7), mRNA [NM_001256869]	GO:0006511|GO:0005783|GO:0005634	NM_001256869	Hs.741132	392197	120.127	107.792	6.48778	6.54546
1.02545	down	NM_007126	chr9:35057026-35056967	VCP	Homo sapiens valosin containing protein (VCP), mRNA [NM_007126]	GO:0005515|GO:0048471|GO:0045732|GO:0016567|GO:0006200|GO:0005783|GO:0032436|GO:0005634|GO:0034214|GO:0032403|GO:0019985|GO:0045184|GO:0043231|GO:0042802|GO:0030968|GO:0005829|GO:0006302|GO:0008289|GO:0034605|GO:0005737|GO:0031334|GO:0035800|GO:0051260|GO:0016887|GO:0070062|GO:0018279|GO:0005811|GO:0000836|GO:0000502|GO:0006919|GO:0030970|GO:0019903|GO:0019904|GO:0035861|GO:0005102|GO:0042981|GO:…	NM_007126	Hs.529782	7415	9519.41	8024.69	12.8661	12.9024
1.11267	down	NM_001008237	chr2:20097656-20096855	TTC32	Homo sapiens tetratricopeptide repeat domain 32 (TTC32), mRNA [NM_001008237]	GO:0042802	NM_001008237	Hs.591547	130502	605.917	575.453	8.73639	8.89043
1.14725	down	NM_054028	chr8:11189505-11189564	SLC35G5	Homo sapiens solute carrier family 35, member G5 (SLC35G5), mRNA [NM_054028]	GO:0016021	NM_054028	Hs.458397	83650	48.3958	47.2171	5.22395	5.42213
1.0199	down	NR_126339	chr8:103876780-103876839	LOC100506753	Homo sapiens uncharacterized LOC100506753 (LOC100506753), transcript variant 2, long non-coding RNA [NR_126339]		NR_126339	Hs.657619	100506753	175.203	153.313	6.99633	7.02475
1.06036	down	NM_003029	chr1:154935140-154935081	SHC1	Homo sapiens SHC (Src homology 2 domain containing) transforming protein 1 (SHC1), transcript variant 2, mRNA [NM_003029]	GO:0005515|GO:0008286|GO:0005154|GO:0008284|GO:0005886|GO:0005159|GO:0005158|GO:0007265|GO:0050900|GO:0030968|GO:0005829|GO:0007507|GO:0000187|GO:0016337|GO:0005543|GO:0007173|GO:0000165|GO:0005759|GO:0007176|GO:0005068|GO:0048011|GO:0031532|GO:0019901|GO:0005168|GO:0070435|GO:0045740|GO:0030168|GO:0018108|GO:0001525|GO:0046875|GO:0007596|GO:0008543|GO:0045087|GO:0004713|GO:0006987|GO:0044267|GO:…	NM_003029	Hs.433795	6464	3507.13	3122.99	11.3246	11.4092
1.03859	down	NM_152499	chr1:44459560-44459619	CCDC24	Homo sapiens coiled-coil domain containing 24 (CCDC24), mRNA [NM_152499]		NM_152499	Hs.632394	149473	32.3152	28.1542	4.65355	4.70817
1.07179	down	NM_017617	chr9:139390582-139390523	NOTCH1	Homo sapiens notch 1 (NOTCH1), mRNA [NM_017617]	GO:0005515|GO:0010467|GO:0007386|GO:0007220|GO:0001190|GO:0003700|GO:0006367|GO:0003180|GO:0003181|GO:0003184|GO:0010832|GO:0007409|GO:0007283|GO:0007221|GO:0007507|GO:0001947|GO:0007219|GO:0003241|GO:0009986|GO:0001708|GO:0003273|GO:0005509|GO:0003270|GO:0001047|GO:0000122|GO:0001701|GO:0001889|GO:0005789|GO:0005654|GO:0002437|GO:0008284|GO:0007368|GO:0003160|GO:0008285|GO:0005886|GO:0010812|GO:…	NM_017617	Hs.495473	4851	1097.5	995.249	9.59432	9.69434
1.14829	down	NM_002989	chr9:34709062-34709003	CCL21	Homo sapiens chemokine (C-C motif) ligand 21 (CCL21), mRNA [NM_002989]	GO:0051897|GO:0031295|GO:0046330|GO:0007267|GO:0051491|GO:0005615|GO:2000147|GO:0097026|GO:0031529|GO:0006955|GO:0006954|GO:0050921|GO:0030838|GO:0034695|GO:0043552|GO:0045860|GO:0031274|GO:0048469|GO:0070374|GO:0043123|GO:0008009|GO:0001771|GO:2000406|GO:0051209|GO:2000529|GO:2000548|GO:0002407|GO:0033630|GO:0005576|GO:0042379|GO:0032862|GO:0002606|GO:0010560|GO:0007186|GO:2000107|GO:0060326|GO:…	NM_002989	Hs.57907	6366	232.147	230.716	7.38893	7.58842
1.00619	down	BC031250	chr1:44569746-44569805		Homo sapiens cDNA clone IMAGE:5268928. [BC031250]			Hs.647667		2432.9	2058.21	10.7996	10.8085
1.13706	down	NM_002054	chr2:163008728-163008669	GCG	Homo sapiens glucagon (GCG), mRNA [NM_002054]	GO:0005515|GO:0007631|GO:0005886|GO:0008283|GO:0030819|GO:0035948|GO:0044281|GO:0010737|GO:0090280|GO:0005615|GO:0032092|GO:0042802|GO:0033138|GO:0042594|GO:0071377|GO:0045860|GO:0031769|GO:0070374|GO:0010800|GO:0043066|GO:0035774|GO:0005102|GO:0005576|GO:2001243|GO:0007165|GO:0006112|GO:0051571|GO:0050796|GO:0007186|GO:0005179|GO:1900118|GO:0005788|GO:0007188|GO:0044267|GO:0034774	NM_002054	Hs.516494	2641	187.151	183.249	7.08561	7.27092
1.14267	down		chr2:139036482-139036541							11955.5	10779.4	13.2159	13.4083
1.06377	down		chr11:066127966-066128025							110.056	100.453	6.365	6.45418
1.09868	down	NM_020310	chr17:2289691-2289632	MNT	Homo sapiens MAX network transcriptional repressor (MNT), mRNA [NM_020310]	GO:0000977|GO:0003700|GO:0008285|GO:0006366|GO:2001234|GO:0003714|GO:0007569|GO:0003713|GO:0005634|GO:0007275|GO:0000122|GO:0001227|GO:0003682|GO:0051726|GO:0046983|GO:0005654	NM_020310	Hs.632239	4335	78.8099	73.719	5.89531	6.03108
1.10622	down	NM_005343	chr11:533812-533600	HRAS	Homo sapiens Harvey rat sarcoma viral oncogene homolog (HRAS), transcript variant 1, mRNA [NM_005343]	GO:0005515|GO:0034259|GO:0046330|GO:2000251|GO:0050900|GO:0032855|GO:0043524|GO:1900029|GO:0007173|GO:0006935|GO:0007411|GO:0000165|GO:0048169|GO:0009887|GO:0070374|GO:0050679|GO:0005794|GO:0030335|GO:0045740|GO:0006897|GO:0006184|GO:0060441|GO:0008543|GO:0008542|GO:0032228|GO:0045087|GO:0035176|GO:0045596|GO:0051146|GO:0038095|GO:0090398|GO:0008286|GO:2000630|GO:0048471|GO:0007093|GO:0008284|GO:…	NM_005343	Hs.37003	3265	197.904	188.438	7.16331	7.30895
1.02603	down		chr14:59977209-59977150	CCDC175	coiled-coil domain containing 175 [Source:HGNC Symbol;Acc:HGNC:19847] [ENST00000281581]				729665	39.5895	34.2599	4.94453	4.9816
1.10409	down	NM_001300804	chr6:41621911-41621970	MDFI	Homo sapiens MyoD family inhibitor (MDFI), transcript variant 1, mRNA [NM_001300804]	GO:0005515|GO:0060707|GO:0030178|GO:0005634|GO:0042994|GO:0048704|GO:0000122|GO:0007257|GO:0009790|GO:0009950|GO:0043392|GO:0005737|GO:0008134	NM_001300804	Hs.520119	4188	3686.27	3366.01	11.3915	11.5344
1.03424	down		chr15:21932782-21932723	LOC646214	Homo sapiens p21 protein (Cdc42/Rac)-activated kinase 2 pseudogene (LOC646214), non-coding RNA [NR_027053]		NR_027053	Hs.510697	646214	829.919	725.912	9.18137	9.22993
1.00635	down	NM_001164737	chr7:93055729-93055670	CALCR	Homo sapiens calcitonin receptor (CALCR), transcript variant 1, mRNA [NM_001164737]	GO:0004948|GO:0005515|GO:0032841|GO:0005886|GO:0030819|GO:0051384|GO:0045762|GO:0007202|GO:0015031|GO:0072659|GO:0007204|GO:0031623|GO:0007190|GO:0007186|GO:0005887|GO:0008565|GO:0004872|GO:0007189	NM_001164737	Hs.489127	799	29.8182	25.0327	4.54725	4.55638
1.05202	down	NM_004606	chrX:70680545-70680604	TAF1	Homo sapiens TAF1 RNA polymerase II, TATA box binding protein (TBP)-associated factor, 250kDa (TAF1), transcript variant 1, mRNA [NM_004606]	GO:0005515|GO:0010467|GO:0006368|GO:0006367|GO:0006366|GO:0044212|GO:0032436|GO:0060261|GO:0002039|GO:0046777|GO:0018105|GO:0071339|GO:0018107|GO:0045944|GO:0016032|GO:0070577|GO:0004402|GO:0006352|GO:0005669|GO:0016573|GO:0003713|GO:0005524|GO:0006974|GO:0043565|GO:0007049|GO:0004674|GO:0017025|GO:0005654|GO:0051123|GO:0008134	NM_004606	Hs.158560	6872	38.891	34.569	4.91937	4.99253
1.04501	down	NM_004295	chr17:27076538-27076597	TRAF4	Homo sapiens TNF receptor-associated factor 4 (TRAF4), mRNA [NM_004295]	GO:0005515|GO:0004842|GO:0048471|GO:0016567|GO:0005886|GO:0030323|GO:0046330|GO:0005634|GO:0031996|GO:0005737|GO:0045860|GO:0005856|GO:0031625|GO:0005164|GO:0090073|GO:0007585|GO:0007250|GO:0019901|GO:0050699|GO:0006915|GO:0042981|GO:0003677|GO:0007165|GO:0008270|GO:0005923	NM_004295	Hs.8375	9618	381.712	340.271	8.07886	8.14237
1.13897	down	NM_001024227	chr1:228285947-228286006	ARF1	Homo sapiens ADP-ribosylation factor 1 (ARF1), transcript variant 1, mRNA [NM_001024227]	GO:0005515|GO:0043005|GO:0048471|GO:0005886|GO:0007264|GO:0034315|GO:0003924|GO:0060292|GO:0044281|GO:0015031|GO:0030017|GO:0048205|GO:0005829|GO:0019886|GO:0006878|GO:0045211|GO:0061024|GO:0016032|GO:0070062|GO:0006661|GO:0006890|GO:0006892|GO:0014069|GO:0005525|GO:0050690|GO:0000139|GO:0097061|GO:0002090|GO:0005057|GO:0006644|GO:0005925	NM_001024227	Hs.286221	375	232.603	229.415	7.39118	7.57891
1.08143	down	NM_003399	chrX:128902573-128902632	XPNPEP2	Homo sapiens X-prolyl aminopeptidase (aminopeptidase P) 2, membrane-bound (XPNPEP2), mRNA [NM_003399]	GO:0016020|GO:0005886|GO:0004177|GO:0006508|GO:0031225|GO:0046872|GO:0008237|GO:0070062	NM_003399	Hs.170499	7512	78.0135	71.6075	5.87956	5.99249
1.15289	down	NM_005817	chr19:4839174-4839115	PLIN3	Homo sapiens perilipin 3 (PLIN3), transcript variant 1, mRNA [NM_005817]	GO:0005811|GO:0005515|GO:0005737|GO:0005794|GO:0016020|GO:0016192|GO:0010008|GO:0043231|GO:0005768	NM_005817	Hs.140452	10226	507.966	503.934	8.49291	8.69817
1.07047	down	NM_001040455	chr11:117063914-117063973	SIDT2	Homo sapiens SID1 transmembrane family, member 2 (SIDT2), mRNA [NM_001040455]	GO:0000902|GO:0051033|GO:0044342|GO:0003323|GO:0042593|GO:0016021|GO:0005765|GO:0033227|GO:0061178|GO:0009749	NM_001040455	Hs.712144	51092	258.681	239.14	7.53774	7.63598
1.00923	down	NM_175921	chr5:41921429-41921488	C5orf51	Homo sapiens chromosome 5 open reading frame 51 (C5orf51), mRNA [NM_175921]		NM_175921	Hs.29899	285636	1162.01	993.148	9.67853	9.69178
1.04443	down	AL832454	chr9:733619-733678		KN motif and ankyrin repeat domains 1 [Source:HGNC Symbol;Acc:HGNC:19309] [ENST00000354485]					199.471	178.604	7.17505	7.23777
1.10219	down	NM_152354	chr19:44890444-44890385	ZNF285	Homo sapiens zinc finger protein 285 (ZNF285), transcript variant 2, mRNA [NM_152354]	GO:0006355|GO:0005634|GO:0003677|GO:0046872|GO:0006351	NM_152354	Hs.709428	26974	6.03596	6.00252	2.40582	2.5462
1.02287	down	NM_014288	chr1:63920569-63920094	ITGB3BP	Homo sapiens integrin beta 3 binding protein (beta3-endonexin) (ITGB3BP), transcript variant 2, mRNA [NM_014288]	GO:0048011|GO:0006355|GO:0043065|GO:0006334|GO:0005634|GO:0008022|GO:0097190|GO:0006351|GO:0005829|GO:0034080|GO:0007165|GO:0005737|GO:0007067|GO:0016020|GO:0000777|GO:0005654|GO:0004871|GO:0000278|GO:0007155|GO:0051301	NM_014288	Hs.166539	23421	301.125	265.624	7.75236	7.78499
1.03922	down	NM_021080	chr1:57480698-57480639	DAB1	Homo sapiens Dab, reelin signal transducer, homolog 1 (Drosophila) (DAB1), mRNA [NM_021080]	GO:0043005|GO:0048471|GO:0007264|GO:0021942|GO:0021517|GO:0005829|GO:0021799|GO:0045860|GO:0007628|GO:0043025|GO:0051645|GO:0042493|GO:0014069|GO:0045177|GO:0021813|GO:0016358|GO:0046426|GO:0021589|GO:0005903|GO:0048712|GO:0007162|GO:0016020|GO:0045666|GO:0007494|GO:0050771|GO:0043548	NM_021080	Hs.477370	1600	382.775	339.203	8.08303	8.13854
1.08733	down	NM_002660	chr20:39803549-39803609	PLCG1	Homo sapiens phospholipase C, gamma 1 (PLCG1), transcript variant 1, mRNA [NM_002660]	GO:0005515|GO:0050852|GO:0019722|GO:0043647|GO:0005886|GO:0019221|GO:0044281|GO:0042995|GO:0007202|GO:0050900|GO:0005829|GO:0004629|GO:0005737|GO:0000186|GO:0007173|GO:0008180|GO:0005911|GO:0007411|GO:0016032|GO:0051281|GO:0048010|GO:0030971|GO:0048011|GO:0019901|GO:0005168|GO:0005509|GO:0001726|GO:0001701|GO:0045766|GO:0030027|GO:0043536|GO:0007165|GO:0016477|GO:0071364|GO:0004435|GO:0007596|GO:…	NM_002660	Hs.268177	5335	69.2818	63.9301	5.71231	5.8331
1.06775	down	NM_052909	chr5:182635-182694	PLEKHG4B	Homo sapiens pleckstrin homology domain containing, family G (with RhoGef domain) member 4B (PLEKHG4B), mRNA [NM_052909]	GO:0032321|GO:0005089	NM_052909	Hs.535800	153478	594.153	539.721	8.70817	8.80275
1.16869	down	NM_006374	chr2:242435021-242434962	STK25	Homo sapiens serine/threonine kinase 25 (STK25), transcript variant 4, mRNA [NM_006374]	GO:0005515|GO:0023014|GO:0042542|GO:0005794|GO:0006915|GO:0032874|GO:0051683|GO:0005524|GO:0090168|GO:0046872|GO:0042803|GO:0035556|GO:0007165|GO:0005737|GO:0046777|GO:0004672|GO:0007163|GO:0004702|GO:0045595|GO:0006468|GO:0050772|GO:0051645|GO:0006979|GO:0070062	NM_006374	Hs.516807	10494	346.836	345.595	7.9417	8.16659
1.02236	down	NM_182487	chr9:127577020-127577079	OLFML2A	Homo sapiens olfactomedin-like 2A (OLFML2A), transcript variant 1, mRNA [NM_182487]	GO:0031012|GO:0030198|GO:0050840|GO:0005576|GO:0042803	NM_182487	Hs.357004	169611	2845.76	2442.72	11.0218	11.0537
1.07783	down		chr1:45287574-45287515	PTCH2	patched 2 [Source:HGNC Symbol;Acc:HGNC:9586] [ENST00000438067]	GO:0007165|GO:0042633|GO:0005119|GO:0008544|GO:0008158|GO:0045879|GO:0016021|GO:0097108			8643	20.3806	18.4334	4.01357	4.1217
1.37111	down	NM_001025199	chr1:111784040-111784882	CHI3L2	Homo sapiens chitinase 3-like 2 (CHI3L2), transcript variant 3, mRNA [NM_001025199]	GO:0008061|GO:0006032|GO:0006955|GO:0005975|GO:0030246|GO:0005615|GO:0004568	NM_001025199	Hs.514840	1117	13.1512	15.2346	3.40081	3.85616
1.05288	down	NM_014727	chr19:36229074-36229223	KMT2B	Homo sapiens lysine (K)-specific methyltransferase 2B (KMT2B), mRNA [NM_014727]	GO:0005515|GO:0003700|GO:0080182|GO:0009994|GO:0006325|GO:0005634|GO:0016458|GO:0042800|GO:0003677|GO:0006351|GO:0001541|GO:0035097|GO:0005654|GO:0008270|GO:0051569|GO:0048096|GO:0051568|GO:0030728	NM_014727	Hs.92236	9757	158.605	144.257	6.868	6.94233
1.11952	down		chr21:039618944-039618885							1964.32	1838.21	10.4632	10.626
1.34493	down	AK123383	chr22:46466161-46466102	LOC642648	Homo sapiens cDNA FLJ41389 fis, clone BRCAN2024563. [AK123383]			Hs.631363	642648	49.6545	57.5113	5.25509	5.68263
1.29059	down	NM_080864	chr19:14141724-14141783	RLN3	Homo sapiens relaxin 3 (RLN3), mRNA [NM_080864]	GO:0005515|GO:0001664|GO:0005179|GO:0005576	NM_080864	Hs.352155	117579	21.4038	23.144	4.07959	4.44763
1.05192	down	NM_006681	chr4:56461505-56461446	NMU	Homo sapiens neuromedin U (NMU), transcript variant 1, mRNA [NM_006681]	GO:0007586|GO:0005102|GO:0005576|GO:0009648|GO:0006940|GO:0001696|GO:0019233|GO:0007165|GO:0007186|GO:0045987|GO:0007218|GO:0050806|GO:0043195|GO:0046887|GO:0042922|GO:0042755	NM_006681	Hs.418367	10874	3531.41	3131.39	11.3387	11.4117
1.07817	down	NR_026899	chr17:62776635-62776576	LOC146880	Homo sapiens Rho GTPase activating protein 27 pseudogene (LOC146880), transcript variant 2, non-coding RNA [NR_026899]		NR_026899	Hs.117853	146880	55.3959	50.585	5.40373	5.51231
1.10146	down	NM_020223	chr7:300381-300440	FAM20C	Homo sapiens family with sequence similarity 20, member C (FAM20C), mRNA [NM_020223]	GO:0005794|GO:0030501|GO:0005509|GO:0070166|GO:0005615|GO:0045669|GO:0097187|GO:0040036|GO:0004674|GO:0071895|GO:0006468|GO:0051174|GO:0036179|GO:0070062	NM_020223	Hs.134742	56975	1421.46	1310.54	9.96894	10.1084
1.01598	down	NM_018186	chr1:169822110-169822169	C1orf112	Homo sapiens chromosome 1 open reading frame 112 (C1orf112), mRNA [NM_018186]		NM_018186	Hs.443551	55732	1280.12	1098.75	9.81913	9.84201
1.1732	down		chr12:53126329-53126388							68.5134	68.4744	5.6967	5.92715
1.26751	down	NM_004633	chr2:102632505-102636150	IL1R2	Homo sapiens interleukin 1 receptor, type II (IL1R2), transcript variant 1, mRNA [NM_004633]	GO:0005515|GO:0006955|GO:0004910|GO:0005886|GO:0019221|GO:0004908|GO:0005576|GO:0016021	NM_004633	Hs.25333	7850	32.0973	34.4148	4.64436	4.98635
1.03657	down	S65201	chr22:22516927-22516986		immunoglobulin lambda variable 4-60 [Source:HGNC Symbol;Acc:HGNC:5920] [ENST00000390284]			Hs.449575		21.6129	18.7569	4.09466	4.14647
1.00223	down	NR_036494	chr5:175602897-175602838	LOC643201	Homo sapiens centrosomal protein 192kDa pseudogene (LOC643201), non-coding RNA [NR_036494]		NR_036494	Hs.390285	643201	53.3003	44.7636	5.34478	5.34799
1.26395	down	NM_024518	chr6:150386786-150386727	ULBP3	Homo sapiens UL16 binding protein 3 (ULBP3), mRNA [NM_024518]	GO:0002474|GO:0030101|GO:0005886|GO:0046703|GO:0042267|GO:0050776|GO:0042605|GO:0016032|GO:0046658	NM_024518	Hs.326556	79465	20.5356	21.8369	4.02331	4.36125
1.06784	down	NM_012304	chr5:15937236-15937295	FBXL7	Homo sapiens F-box and leucine-rich repeat protein 7 (FBXL7), transcript variant 1, mRNA [NM_012304]	GO:0006511|GO:0007067|GO:0005813|GO:0005737|GO:0004842|GO:0016567|GO:0008283|GO:0000086|GO:0000151|GO:0031146|GO:0019005|GO:0051301	NM_012304	Hs.433057	23194	65.5048	59.892	5.63796	5.73265
1.06895	down	NR_033827	chr1:44168387-44168328	KDM4A-AS1	Homo sapiens KDM4A antisense RNA 1 (KDM4A-AS1), long non-coding RNA [NR_033827]		NR_033827	Hs.655569	100132774	110.252	101.36	6.36864	6.46484
1.00677	down	NM_138357	chr10:74646758-74646817	MCU	Homo sapiens mitochondrial calcium uniporter (MCU), transcript variant 1, mRNA [NM_138357]	GO:0005515|GO:0005262|GO:0035786|GO:0019722|GO:0006851|GO:0005743|GO:0034704|GO:0042593|GO:0042802|GO:0005739|GO:0051561|GO:0031305|GO:0032024|GO:0015292	NM_138357	Hs.591366	90550	362.872	312.427	8.00894	8.01867
1.0418	down	GQ129372	chr14:53113136-53112990	ERO1L	ERO1-like (S. cerevisiae) [Source:HGNC Symbol;Acc:HGNC:13280] [ENST00000555069]	GO:0005515|GO:0034976|GO:0005783|GO:0015035|GO:0022417|GO:0030968|GO:0043231|GO:0009266|GO:0006457|GO:0030198|GO:0016671|GO:0051209|GO:0003756|GO:0019471|GO:0016020|GO:0070059|GO:0050873|GO:0016491|GO:0005789|GO:0051085|GO:0005788|GO:0045454|GO:0000302|GO:0044267|GO:0006464|GO:0055114		Hs.592304	30001	1986.82	1744.01	10.4812	10.5402
1.11385	down	NM_001365	chr17:7093466-7093407	DLG4	Homo sapiens discs, large homolog 4 (Drosophila) (DLG4), transcript variant 1, mRNA [NM_001365]	GO:0005515|GO:0030054|GO:0008328|GO:2000310|GO:0045202|GO:0031697|GO:0032403|GO:0007411|GO:0045211|GO:0048169|GO:0050885|GO:0060997|GO:0007612|GO:0035641|GO:2000821|GO:2000463|GO:0044224|GO:0019903|GO:0014069|GO:0030165|GO:0071625|GO:0060076|GO:0031234|GO:0045197|GO:0050806|GO:0035176|GO:0046939|GO:0005886|GO:0005783|GO:0097120|GO:0007268|GO:0035418|GO:0032839|GO:0007204|GO:0045184|GO:0016323|GO:…	NM_001365	Hs.463928	1742	209.923	202.315	7.25208	7.40764
1.14181	down	NM_002279	chr17:39520119-39520060	KRT33B	Homo sapiens keratin 33B, type I (KRT33B), mRNA [NM_002279]	GO:0005882|GO:0042633|GO:0005198|GO:0007568|GO:0005615|GO:0070062	NM_002279	Hs.32950	3884	18.1475	17.4354	3.85759	4.0489
1.01231	down	NM_033026	chr7:82383663-82383604	PCLO	Homo sapiens piccolo presynaptic cytomatrix protein (PCLO), transcript variant 1, mRNA [NM_033026]	GO:0005215|GO:0030054|GO:0005509|GO:0045202|GO:0014069|GO:0016079|GO:0008021|GO:0005544|GO:0016020|GO:0007010|GO:0017157|GO:0019933|GO:0048788|GO:0005856|GO:0030073|GO:0005522|GO:0070062	NM_033026	Hs.12376	27445	52.8014	44.8322	5.3326	5.35025
1.05754	down	NM_032552	chr9:124547348-124547407	DAB2IP	Homo sapiens DAB2 interacting protein (DAB2IP), transcript variant 1, mRNA [NM_032552]	GO:0005515|GO:0006986|GO:0032403|GO:0042803|GO:0042802|GO:0032312|GO:0043025|GO:0043122|GO:0034261|GO:0034260|GO:0043124|GO:0019901|GO:0042059|GO:0031235|GO:0031434|GO:0031435|GO:0014067|GO:0000122|GO:0005123|GO:0032266|GO:0038026|GO:0010596|GO:0007049|GO:0032320|GO:0010976|GO:0043184|GO:0040008|GO:0008625|GO:0030948|GO:0030424|GO:0034144|GO:0035662|GO:0017124|GO:0035924|GO:0008285|GO:0005886|GO:…	NM_032552	Hs.522378	153090	163.931	149.716	6.90929	6.99001
1.18511	down	NM_001039966	chr7:1132661-1132720	GPER1	Homo sapiens G protein-coupled estrogen receptor 1 (GPER1), transcript variant 3, mRNA [NM_001039966]	GO:0005802|GO:0005515|GO:0030054|GO:0045599|GO:0019228|GO:0005622|GO:0032024|GO:0005496|GO:0048786|GO:0045745|GO:0005794|GO:0030335|GO:0031966|GO:0045742|GO:0004930|GO:0014069|GO:0014068|GO:0044327|GO:0043280|GO:0042734|GO:0007049|GO:0007186|GO:0005887|GO:0045087|GO:0005789|GO:0030263|GO:0030264|GO:0032962|GO:0001956|GO:0030424|GO:0048471|GO:0008284|GO:0008285|GO:0005886|GO:0005783|GO:0030819|GO:…	NM_001039966	Hs.20961	2852	425.502	429.402	8.23436	8.47939
1.07684	down	NM_178167	chr16:2047756-2047697	ZNF598	Homo sapiens zinc finger protein 598 (ZNF598), mRNA [NM_178167]	GO:0008270	NM_178167	Hs.343828	90850	5211.03	4669.4	11.9382	12.045
1.13749	down	NM_013336	chr3:127789960-127790019	SEC61A1	Homo sapiens Sec61 alpha 1 subunit (S. cerevisiae) (SEC61A1), mRNA [NM_013336]	GO:0005515|GO:0005791|GO:0002474|GO:0006614|GO:0042590|GO:0030176|GO:0045047|GO:0016020|GO:0002479|GO:0016049|GO:0043022|GO:0006620|GO:0034341|GO:0007029	NM_013336	Hs.518236	29927	385.352	374.569	8.09911	8.28497
1.01965	down		chr16:56682743-56682802		metallothionein 1C, pseudogene [Source:HGNC Symbol;Acc:HGNC:7395] [ENST00000567054]					745.22	648.954	9.03444	9.06251
1.22465	down	XM_006711097	chr1:16318213-16318272		TBC1 domain family, member 3 pseudogene 6 [Source:HGNC Symbol;Acc:HGNC:43568] [ENST00000505954]		XM_006711097			14.2944	14.7838	3.52735	3.81972
2.48381	down	NM_000830	chr21:30927622-30927563	GRIK1	Homo sapiens glutamate receptor, ionotropic, kainate 1 (GRIK1), transcript variant 1, mRNA [NM_000830]	GO:0030054|GO:0005886|GO:0005234|GO:0007268|GO:0014054|GO:0030425|GO:0034220|GO:0045211|GO:0015277|GO:0006810|GO:0030534|GO:0051966|GO:0051967|GO:0035249|GO:0060079|GO:0007215|GO:0007417|GO:0032230|GO:0007399|GO:0042734|GO:0035235|GO:0032983|GO:0060080|GO:0005887|GO:0048266	NM_000830	Hs.664641	2897	6.32523	14.2695	2.45476	3.76731
1.04688	down	NM_198695	chr21:46032417-46032476	KRTAP10-8	Homo sapiens keratin associated protein 10-8 (KRTAP10-8), mRNA [NM_198695]	GO:0045095	NM_198695	Hs.528021	386681	676.56	606.546	8.89442	8.96051
1.07312	down	NM_001893	chr17:80206811-80206752	CSNK1D	Homo sapiens casein kinase 1, delta (CSNK1D), transcript variant 1, mRNA [NM_001893]	GO:0051219|GO:0005515|GO:0048471|GO:0005886|GO:0008360|GO:0090263|GO:0050321|GO:0032436|GO:0005634|GO:0005829|GO:0001948|GO:0018105|GO:0000086|GO:0005876|GO:0016055|GO:0042277|GO:0005813|GO:0005794|GO:0006996|GO:0005819|GO:0051225|GO:0005524|GO:0032922|GO:0006897|GO:0007165|GO:0004672|GO:0006281|GO:0004674|GO:0001934|GO:0042752|GO:0006468|GO:0000278	NM_001893	Hs.631725	1453	421.277	384.776	8.22193	8.32373
1.08403	down	NM_005427	chr1:3649541-3649600	TP73	Homo sapiens tumor protein p73 (TP73), transcript variant 1, mRNA [NM_005427]	GO:0005515|GO:0010468|GO:0060044|GO:0003700|GO:0030054|GO:0006366|GO:0044212|GO:0000981|GO:0009791|GO:0042802|GO:0043231|GO:0034644|GO:0043524|GO:0003690|GO:0006298|GO:0006978|GO:0000785|GO:0010332|GO:0005794|GO:0019901|GO:0010243|GO:0000122|GO:0000978|GO:0048546|GO:0042771|GO:0045793|GO:0005654|GO:0045893|GO:0008134|GO:0010165|GO:0005634|GO:0001836|GO:0046872|GO:0005829|GO:0000187|GO:0002039|GO:…	NM_005427	Hs.192132	7161	49.0957	45.1128	5.24309	5.35949
1.4192	down	NM_130441	chr12:7883502-7883443	CLEC4C	Homo sapiens C-type lectin domain family 4, member C (CLEC4C), transcript variant 1, mRNA [NM_130441]	GO:0045087|GO:0030246|GO:0016021	NM_130441	Hs.351812	170482	17.2508	20.8385	3.78757	4.29265
1.10617	down	NM_024309	chr4:2746193-2746134	TNIP2	Homo sapiens TNFAIP3 interacting protein 2 (TNIP2), transcript variant 1, mRNA [NM_024309]	GO:0005515|GO:0019901|GO:0043032|GO:0034134|GO:0023035|GO:0050821|GO:0007249|GO:0006915|GO:0005634|GO:0006351|GO:0005829|GO:0005737|GO:0071222|GO:0006954|GO:0045944|GO:0050871|GO:0005654|GO:2000352|GO:0043123|GO:0034138|GO:0070498|GO:0034162|GO:0031593	NM_024309	Hs.368551	79155	81.2497	77.0631	5.94396	6.08953
1.04396	down	NM_001080434	chr19:48988597-48988538	LMTK3	Homo sapiens lemur tyrosine kinase 3 (LMTK3), mRNA [NM_001080434]	GO:0003674|GO:0004674|GO:0010923|GO:0006468|GO:0016021|GO:0005575|GO:0005524	NM_001080434	Hs.207426	114783	1721.01	1517.13	10.2682	10.3302
1.28116	down	NM_138328	chr17:30651534-30651593	RHBDL3	Homo sapiens rhomboid, veinlet-like 3 (Drosophila) (RHBDL3), mRNA [NM_138328]	GO:0004252|GO:0005509|GO:0006508|GO:0016021	NM_138328	Hs.655027	162494	16.9091	18.4088	3.76228	4.11973
1.20016	down	NM_005730	chr12:58213870-58213811	CTDSP2	Homo sapiens CTD (carboxy-terminal domain, RNA polymerase II, polypeptide A) small phosphatase 2 (CTDSP2), mRNA [NM_005730]	GO:0005515|GO:0006470|GO:0001933|GO:2000134|GO:0005654|GO:0006987|GO:0044267|GO:0046872|GO:0030968|GO:0008420	NM_005730	Hs.524530	10106	3265.93	3268.11	11.2211	11.4843
1.07233	down	AK130930	chr17:45236838-45236779		Homo sapiens cDNA FLJ27420 fis, clone WMC07143. [AK130930]			Hs.660042		28097	24862.3	14.6439	14.7446
1.09663	down	NM_002001	chr1:159276034-159277595	FCER1A	Homo sapiens Fc fragment of IgE, high affinity I, receptor for; alpha polypeptide (FCER1A), mRNA [NM_002001]	GO:0001812|GO:0045401|GO:0019370|GO:0045425|GO:0001820|GO:0005886|GO:0009986|GO:0050731|GO:0007257|GO:0050850|GO:0043306|GO:0019863|GO:0005887|GO:0045087|GO:0019767|GO:0009897|GO:0038095	NM_002001	Hs.897	2205	22.2622	20.5793	4.14224	4.27532
1.05896	down	NM_001206774	chr2:197645020-197644961	GTF3C3	Homo sapiens general transcription factor IIIC, polypeptide 3, 102kDa (GTF3C3), transcript variant 2, mRNA [NM_001206774]	GO:0005515|GO:0042797|GO:0010467|GO:0000127|GO:0005654|GO:0042791|GO:0006383|GO:0003677|GO:0006351	NM_001206774	Hs.470996	9330	51.3118	45.8162	5.29805	5.38069
1.39272	down	NM_130775	chrX:52842182-52842241	XAGE5	Homo sapiens X antigen family, member 5 (XAGE5), mRNA [NM_130775]		NM_130775	Hs.356874	170627	13.3704	15.761	3.4226	3.9005
1.08781	down		chr19:17556068-17556009	TMEM221	Homo sapiens transmembrane protein 221 (TMEM221), mRNA [NM_001190844]	GO:0016021	NM_001190844	Hs.436603	100130519	187.317	175.249	7.08644	7.20787
1.05658	down	AK126579	chr19:4449885-4449944	LOC100130930	Homo sapiens cDNA FLJ44616 fis, clone BRACE2012936. [AK126579]			Hs.661664	100130930	73.2033	65.7306	5.79171	5.8711
1.21276	down	NM_001082	chr19:16001171-16000494	CYP4F2	Homo sapiens cytochrome P450, family 4, subfamily F, polypeptide 2 (CYP4F2), mRNA [NM_001082]	GO:0005515|GO:0019369|GO:0000038|GO:0001676|GO:0052871|GO:0006805|GO:0052872|GO:0017144|GO:0055078|GO:0044281|GO:0006691|GO:0006690|GO:0043231|GO:0036101|GO:0005737|GO:0016324|GO:0042371|GO:0008392|GO:0005506|GO:0019373|GO:0050051|GO:0018685|GO:0052869|GO:0042377|GO:0042376|GO:0003091|GO:0003095|GO:0007596|GO:0097267|GO:0030195|GO:0032304|GO:0016709|GO:0032305|GO:0008217|GO:0005789|GO:0047057|GO:…	NM_001082	Hs.558423	8529	14.2131	14.5534	3.51704	3.79533
1.01388	down	NM_001130105	chr5:74667084-74667025	COL4A3BP	Homo sapiens collagen, type IV, alpha 3 (Goodpasture antigen) binding protein (COL4A3BP), transcript variant 3, mRNA [NM_001130105]	GO:0005515|GO:0034976|GO:0048471|GO:0008283|GO:0006672|GO:0070273|GO:0044281|GO:0005829|GO:0005739|GO:0006955|GO:0006936|GO:0006665|GO:0035621|GO:0005794|GO:0035620|GO:0030148|GO:0055088|GO:0001701|GO:0000902|GO:0007165|GO:0003007|GO:0004672|GO:0070584|GO:0097001|GO:0005789|GO:0006468|GO:0005654|GO:0007029	NM_001130105	Hs.270437	10087	265.157	231.54	7.57442	7.59431
1.14415	down	NM_025129	chr19:50310363-50310304	FUZ	Homo sapiens fuzzy planar cell polarity protein (FUZ), transcript variant 1, mRNA [NM_025129]	GO:0090301|GO:0001736|GO:0021513|GO:0010172|GO:0030336|GO:0008285|GO:0045724|GO:0001843|GO:0048704|GO:0015031|GO:0035058|GO:2000314|GO:0042384|GO:0005737|GO:0008589|GO:0005856|GO:0090090|GO:0001942|GO:0070062	NM_025129	Hs.288800	80199	408.926	398.612	8.18135	8.37563
1.05139	down	NM_001030005	chr15:75123496-75123555	CPLX3	Homo sapiens complexin 3 (CPLX3), mRNA [NM_001030005]	GO:0019905|GO:0030054|GO:0005886|GO:0005326|GO:0046928|GO:0045202|GO:0030073|GO:0016079|GO:0005829	NM_001030005	Hs.187694	594855	34.2149	30.262	4.73668	4.80898
1.09532	down	NM_007308	chr4:90647744-90647685	SNCA	Homo sapiens synuclein, alpha (non A4 component of amyloid precursor) (SNCA), transcript variant 4, mRNA [NM_007308]	GO:0005515|GO:0008017|GO:0030054|GO:0043030|GO:0032410|GO:0010040|GO:0005764|GO:0042802|GO:0031623|GO:0032496|GO:0032026|GO:0005938|GO:0043027|GO:0005791|GO:0006638|GO:0005504|GO:0005794|GO:0000287|GO:0005507|GO:0005509|GO:0007568|GO:0019904|GO:0010517|GO:0000122|GO:0032769|GO:0005747|GO:0042775|GO:0016491|GO:0030544|GO:0007006|GO:0008270|GO:0019894|GO:0001956|GO:0006644|GO:0008344|GO:0030424|GO:…	NM_007308	Hs.21374	6622	168.016	159.258	6.94188	7.07323
1.02906	down	NM_032434	chr2:27845367-27845426	ZNF512	Homo sapiens zinc finger protein 512 (ZNF512), transcript variant 1, mRNA [NM_032434]	GO:0006355|GO:0005654|GO:0005634|GO:0003677|GO:0046872|GO:0006351	NM_032434	Hs.529178	84450	135.907	120.581	6.65662	6.69795
1.1251	down	NM_001003799	chr7:38299809-38299750	TARP	Homo sapiens TCR gamma alternate reading frame protein (TARP), transcript variant 1, mRNA [NM_001003799]		NM_001003799	Hs.534032	445347	724.523	697.771	8.99556	9.16561
1.04744	down	BC132927	chr4:16229120-16229179	TAPT1-AS1	Homo sapiens hypothetical FLJ39653, mRNA (cDNA clone IMAGE:40146949). [BC132927]				202020	103.446	92.5512	6.27409	6.34097
1.01098	down	NM_018088	chr12:8374477-8374418	FAM90A1	Homo sapiens family with sequence similarity 90, member A1 (FAM90A1), mRNA [NM_018088]	GO:0008270|GO:0003676	NM_018088	Hs.196086	55138	68.6798	59.1347	5.69989	5.71565
1.23727	down	NM_001079675	chr17:41606025-41605966	ETV4	Homo sapiens ets variant 4 (ETV4), transcript variant 2, mRNA [NM_001079675]	GO:0005515|GO:0006357|GO:0006366|GO:0060762|GO:0000981|GO:0005730|GO:0000978|GO:0030154|GO:0048863|GO:0001077|GO:0008045|GO:0045944|GO:0033600|GO:0060444	NM_001079675	Hs.434059	2118	54.9492	58.2773	5.39101	5.69817
1.02794	down	NM_018009	chr12:6566840-6566899	TAPBPL	Homo sapiens TAP binding protein-like (TAPBPL), mRNA [NM_018009]	GO:0005886|GO:0000139|GO:0005789|GO:0016021|GO:0002590|GO:0032403|GO:0002376	NM_018009	Hs.504597	55080	235.579	208.829	7.41304	7.45279
1.05952	down	NM_001282468	chr15:28946770-28946711	GOLGA8M	Homo sapiens golgin A8 family, member M (GOLGA8M), mRNA [NM_001282468]	GO:0005794	NM_001282468	Hs.510812	653720	145.16	132.222	6.74798	6.83139
1.0173	down	NM_024589	chr16:4850504-4849729	ROGDI	Homo sapiens rogdi homolog (Drosophila) (ROGDI), transcript variant 1, mRNA [NM_024589]	GO:0030097|GO:0005622|GO:0008284|GO:0005635	NM_024589	Hs.459795	79641	139.972	122.163	6.69534	6.72008
1.0248	down	NM_003559	chr17:36922033-36921974	PIP4K2B	Homo sapiens phosphatidylinositol-5-phosphate 4-kinase, type II, beta (PIP4K2B), mRNA [NM_003559]	GO:0005886|GO:0006661|GO:0044281|GO:0005524|GO:0016309|GO:0005829|GO:0016308|GO:0035556|GO:0046854|GO:0005789|GO:0005654|GO:0005057|GO:0006644|GO:0007166	NM_003559	Hs.260603	8396	2884.36	2480.74	11.0437	11.0791
1.14111	down	NM_006340	chr17:79078484-79079905	BAIAP2	Homo sapiens BAI1-associated protein 2 (BAIAP2), transcript variant 3, mRNA [NM_006340]	GO:0008286|GO:0007009|GO:0005515|GO:0043005|GO:0005886|GO:0008360|GO:0007409|GO:0030175|GO:0015629|GO:0005829|GO:0042802|GO:0009617|GO:0005737|GO:0048167|GO:0032956|GO:0051764|GO:0070064|GO:0051017|GO:0008093|GO:0070062|GO:0048010|GO:0008022|GO:0001726|GO:0016358|GO:0045087|GO:0005654|GO:0038096	NM_006340	Hs.128316	10458	405.696	394.681	8.1697	8.36014
1.01014	down	NM_021120	chrX:69725254-69725313	DLG3	Homo sapiens discs, large homolog 3 (Drosophila) (DLG3), transcript variant 1, mRNA [NM_021120]	GO:0005515|GO:0001736|GO:0008328|GO:0008285|GO:0005886|GO:0097120|GO:0007268|GO:0005615|GO:0030426|GO:0016323|GO:0005737|GO:0043198|GO:0007411|GO:0045211|GO:0010923|GO:0032281|GO:0043025|GO:0031625|GO:0019902|GO:0019903|GO:0004385|GO:0014069|GO:0008022|GO:0030165|GO:0045197|GO:0007399|GO:0035255|GO:0046939|GO:0043113|GO:0005923	NM_021120	Hs.721586	1741	920.641	790.29	9.33592	9.35047
1.01614	down	NM_017988	chr12:100733740-100733799	SCYL2	Homo sapiens SCY1-like 2 (S. cerevisiae) (SCYL2), mRNA [NM_017988]	GO:0005515|GO:0048471|GO:2000370|GO:0005794|GO:0008333|GO:0030136|GO:0005102|GO:0005524|GO:0004672|GO:0006468|GO:0090090|GO:0002092|GO:0010008|GO:2000286	NM_017988	Hs.506481	55681	1455.59	1245.61	10.0047	10.0278
1.11789	down	AK092494	chr16:88775474-88775415		Homo sapiens cDNA FLJ35175 fis, clone PLACE6013400. [AK092494]			Hs.592074		2415.22	2268.41	10.7857	10.9465
1.02492	down	XR_251128	chr2:96657375-96657316		ankyrin repeat domain 36C [Source:HGNC Symbol;Acc:HGNC:32946] [ENST00000619511]		XR_251128			306.792	270.634	7.77714	7.81266
1.10516	down	AY337579	chr8:27762304-27762245	SCARA5	scavenger receptor class A, member 5 [Source:HGNC Symbol;Acc:HGNC:28701] [ENST00000518030]	GO:0034605|GO:0010468|GO:0006879|GO:0070207|GO:0030193|GO:0009986|GO:0005887|GO:0006898|GO:0070287|GO:0034755|GO:0006897|GO:0005044		Hs.591833	286133	70.598	66.4138	5.74217	5.88643
1.09701	down	NM_001297707	chr1:200822485-200822544	CAMSAP2	Homo sapiens calmodulin regulated spectrin-associated protein family, member 2 (CAMSAP2), transcript variant 1, mRNA [NM_001297707]	GO:0005515|GO:0005813|GO:0005737|GO:0051011|GO:0000226|GO:0033043	NM_001297707	Hs.23585	23271	1204.35	1116.17	9.72996	9.86353
1.06783	down	NM_002112	chr15:50534229-50534170	HDC	Homo sapiens histidine decarboxylase (HDC), mRNA [NM_002112]	GO:0001694|GO:0034641|GO:0006547|GO:0030170|GO:0006548|GO:0044281|GO:0004398|GO:0042423|GO:0005829	NM_002112	Hs.1481	3067	203.598	187.233	7.20604	7.30073
1.03418	down	NM_014053	chr1:213068636-213068695	FLVCR1	Homo sapiens feline leukemia virus subgroup C cellular receptor 1 (FLVCR1), mRNA [NM_014053]	GO:0005515|GO:0046620|GO:0005215|GO:0015886|GO:0031966|GO:0001568|GO:0005886|GO:0015232|GO:0048704|GO:0007275|GO:0097037|GO:0048536|GO:0055085|GO:0001701|GO:0005739|GO:0006879|GO:0043249|GO:0035264|GO:0005887|GO:0060323|GO:0030218|GO:0006810|GO:0006839|GO:0042733	NM_014053	Hs.7055	28982	587.868	518.586	8.69335	8.74184
1.02087	down	AK023344	chrX:48934649-48934590		WD repeat domain 45 [Source:HGNC Symbol;Acc:HGNC:28912] [ENST00000465431]			Hs.632807		467.783	407.528	8.37553	8.40534
1.07362	down	NM_144576	chr12:56664424-56664483	COQ10A	Homo sapiens coenzyme Q10 homolog A (S. cerevisiae) (COQ10A), transcript variant 1, mRNA [NM_144576]	GO:0005743	NM_144576	Hs.4096	93058	498.524	456.926	8.46394	8.56643
1.01353	down	NM_018357	chr15:71123971-71123912	LARP6	Homo sapiens La ribonucleoprotein domain family, member 6 (LARP6), transcript variant 1, mRNA [NM_018357]	GO:0006396|GO:0005737|GO:0000166|GO:0030529|GO:0003723|GO:0005634|GO:0006417	NM_018357	Hs.416755	55323	1489.33	1266.02	10.0353	10.0547
1.0291	down	NM_024303	chr19:56732987-56732928	ZSCAN5A	Homo sapiens zinc finger and SCAN domain containing 5A (ZSCAN5A), mRNA [NM_024303]	GO:0006366|GO:0006357|GO:0000981|GO:0005634|GO:0003677|GO:0046872	NM_024303	Hs.177688	79149	216.453	191.491	7.29076	7.33214
1.00342	down		chr22:046189559-046189618		TRNT1_HUMAN (Q96Q11) tRNA-nucleotidyltransferase 1, mitochondrial precursor (Mitochondrial tRNA nucleotidyl transferase, CCA-adding) (mt tRNA adenylyltransferase) (mt tRNA CCA-pyrophosphorylase) (mt tRNA CCA-diphosphorylase) (mt CCA-adding , partial (10%) [THC2652118]					378.53	324.374	8.06884	8.07376
1.07014	down	NR_110587	chr2:160473700-160473759	LOC643072	Homo sapiens uncharacterized LOC643072 (LOC643072), transcript variant 1, long non-coding RNA [NR_110587]		NR_110587		643072	111.521	102.621	6.38318	6.48097
1.01394	down	NM_001035254	chr9:130703275-130703216	FAM102A	Homo sapiens family with sequence similarity 102, member A (FAM102A), transcript variant 1, mRNA [NM_001035254]		NM_001035254	Hs.535972	399665	5671.34	4772.35	12.0593	12.0793
1.33643	down	NM_014699	chr16:31091549-31091608	ZNF646	Homo sapiens zinc finger protein 646 (ZNF646), mRNA [NM_014699]	GO:0005515|GO:0006355|GO:0005634|GO:0003677|GO:0046872|GO:0006351	NM_014699	Hs.119273	9726	44.8088	51.3561	5.11226	5.53065
1.2078	down	NM_012427	chr19:51446925-51446866	KLK5	Homo sapiens kallikrein-related peptidase 5 (KLK5), transcript variant 1, mRNA [NM_012427]	GO:0005515|GO:0045745|GO:0097209|GO:0008544|GO:0004252|GO:0006508|GO:0008236|GO:0008233|GO:0005615	NM_012427	Hs.50915	25818	1239.39	1259.69	9.77449	10.0469
1.15128	down	NM_006887	chr2:43451215-43451156	ZFP36L2	Homo sapiens ZFP36 ring finger protein-like 2 (ZFP36L2), mRNA [NM_006887]	GO:0030097|GO:0048103|GO:0043488|GO:0006355|GO:0033077|GO:0003700|GO:0008283|GO:0060216|GO:0005634|GO:0006402|GO:0003677|GO:0035925|GO:2000737|GO:0046872|GO:0005737|GO:1900153|GO:0017091|GO:0035019|GO:0000288	NM_006887	Hs.503093	678	9870.51	9268.67	12.9191	13.1224
1.03223	down	NM_022894	chr2:61025238-61025297	PAPOLG	Homo sapiens poly(A) polymerase gamma (PAPOLG), mRNA [NM_022894]	GO:0006378|GO:0004652|GO:0005737|GO:0016020|GO:0003723|GO:0043631|GO:0005654|GO:0005634|GO:0005524|GO:0046872	NM_022894	Hs.387471	64895	767.543	674.347	9.07166	9.11743
1.01593	down	NM_003907	chr3:183861961-183862392	EIF2B5	Homo sapiens eukaryotic translation initiation factor 2B, subunit 5 epsilon, 82kDa (EIF2B5), mRNA [NM_003907]	GO:0005515|GO:0010467|GO:0034976|GO:0009408|GO:0048708|GO:0003743|GO:0043434|GO:0005634|GO:0006412|GO:0006413|GO:0005829|GO:0005085|GO:0005737|GO:0001541|GO:0045948|GO:0005851|GO:0042552|GO:0035690|GO:0009749|GO:0043547|GO:0032057|GO:0014002|GO:0014003|GO:0031369|GO:0044267	NM_003907	Hs.283551	8893	383.213	331.902	8.08469	8.1075
1.14046	down	NM_001617	chr2:70901872-70901813	ADD2	Homo sapiens adducin 2 (beta) (ADD2), transcript variant 1, mRNA [NM_001617]	GO:0030097|GO:0005516|GO:0030036|GO:0005886|GO:0046982|GO:0030507|GO:0003779|GO:0042803|GO:0032092|GO:0051016|GO:0051015|GO:0006461|GO:0005198|GO:0016023|GO:0008290|GO:0051017	NM_001617	Hs.188528	119	61.0122	59.8508	5.54198	5.7316
1.02059	down	NM_000831	chr1:37270832-37270773	GRIK3	Homo sapiens glutamate receptor, ionotropic, kainate 3 (GRIK3), mRNA [NM_000831]	GO:0030424|GO:0030054|GO:0005886|GO:0001640|GO:0005234|GO:0007268|GO:0007196|GO:0032839|GO:0030425|GO:0034220|GO:0043195|GO:0045211|GO:0004970|GO:0042391|GO:0015277|GO:0043204|GO:0051967|GO:0007216|GO:0035249|GO:0007215|GO:0042734|GO:0035235|GO:0032983|GO:0005887|GO:0008066	NM_000831	Hs.128848	2899	45.9213	39.4575	5.14491	5.17432
1.00439	down	NM_001123	chr10:76429970-76468080	ADK	Homo sapiens adenosine kinase (ADK), transcript variant 1, mRNA [NM_001123]	GO:0046085|GO:0055086|GO:0044209|GO:0044281|GO:0005524|GO:0046872|GO:0009156|GO:0032922|GO:0005829|GO:0016310|GO:0005737|GO:0044342|GO:0004001|GO:0006144|GO:0042102|GO:0043101|GO:0016773|GO:0005654|GO:0006175|GO:0010613	NM_001123	Hs.656586	132	4924.25	4141.73	11.8513	11.8576
1.03029	down	AK093315	chr2:207118334-207118393	LOC285173	Homo sapiens cDNA FLJ35996 fis, clone TESTI2014988. [AK093315]			Hs.638487	285173	81.2767	71.3776	5.94455	5.98759
1.051	down	NM_002124	chr6:32548583-32548524	HLA-DRB1	Homo sapiens major histocompatibility complex, class II, DR beta 1 (HLA-DRB1), transcript variant 1, mRNA [NM_002124]	GO:0002437|GO:0050852|GO:0005886|GO:0019221|GO:0031295|GO:0042088|GO:0005765|GO:0042130|GO:0019886|GO:0006955|GO:0002381|GO:0042605|GO:2001179|GO:0071556|GO:0032689|GO:0070062|GO:0060333|GO:0030658|GO:0012507|GO:0051262|GO:0009986|GO:0002506|GO:0035774|GO:0002503|GO:0042613|GO:0032588|GO:0030666|GO:0000139|GO:0016020|GO:0005887|GO:0031902|GO:0032673|GO:0023026|GO:0016045|GO:0030669|GO:0032395|GO:…	NM_002124	Hs.696211	3123	520.025	467.089	8.52655	8.59831
1.15912	down	NM_133455	chr22:29655165-29655224	EMID1	Homo sapiens EMI domain containing 1 (EMID1), transcript variant 1, mRNA [NM_133455]	GO:0005581|GO:0005794|GO:0005783|GO:0005578	NM_133455	Hs.289106	129080	102.72	102.496	6.26632	6.47934
1.09429	down	NM_000024	chr5:148208080-148208139	ADRB2	Homo sapiens adrenoceptor beta 2, surface (ADRB2), mRNA [NM_000024]	GO:0005515|GO:0005886|GO:0045453|GO:0004941|GO:0009409|GO:0002024|GO:0002025|GO:0015459|GO:0005634|GO:0005764|GO:0042803|GO:0051380|GO:0042312|GO:0007190|GO:0031649|GO:0007171|GO:0016324|GO:0045986|GO:0040015|GO:0045944|GO:0031398|GO:0030501|GO:0008179|GO:0008333|GO:0006898|GO:0002032|GO:0043235|GO:0050873|GO:0005887|GO:0002028|GO:0071875|GO:0007188|GO:0007189|GO:0043410|GO:0007166|GO:0005768	NM_000024	Hs.2551	154	131.194	123.755	6.60827	6.73827
1.00185	down	NM_001527	chr6:114262873-114262195	HDAC2	Homo sapiens histone deacetylase 2 (HDAC2), transcript variant 1, mRNA [NM_001527]	GO:0000792|GO:0005515|GO:0010467|GO:0000790|GO:0003700|GO:0005657|GO:0006325|GO:0042220|GO:0034605|GO:0016581|GO:0016580|GO:0031072|GO:0045347|GO:0001103|GO:0043044|GO:0019213|GO:0031492|GO:0001047|GO:0000122|GO:0045786|GO:0000978|GO:0016358|GO:0032922|GO:0033558|GO:0043234|GO:0032967|GO:0035851|GO:0010977|GO:0000980|GO:0005654|GO:0045893|GO:0019899|GO:0045892|GO:0042733|GO:0008134|GO:0006344|GO:…	NM_001527	Hs.3352	3066	3460.14	2915.76	11.3047	11.3074
1.06124	down	NM_003537	chr6:26031981-26031922	HIST1H3B	Homo sapiens histone cluster 1, H3b (HIST1H3B), mRNA [NM_003537]	GO:0005515|GO:0010467|GO:0046982|GO:0006325|GO:0006335|GO:0005576|GO:0005634|GO:0000228|GO:0003677|GO:0032776|GO:0043234|GO:0060968|GO:0016020|GO:0000183|GO:0007596|GO:0045814|GO:0040029|GO:0005654|GO:0000786|GO:0070062	NM_003537	Hs.533292	8358	692.357	630.298	8.93088	9.01664
1.00968	down	NM_032870	chr6:99848620-99848561	PNISR	Homo sapiens PNN-interacting serine/arginine-rich protein (PNISR), transcript variant 1, mRNA [NM_032870]	GO:0005737|GO:0016607|GO:0005654|GO:0005634	NM_032870	Hs.520287	25957	268.317	233.34	7.58986	7.60376
1.22582	down	NM_006422	chr12:4735719-4725059	AKAP3	Homo sapiens A kinase (PRKA) anchor protein 3 (AKAP3), transcript variant 2, mRNA [NM_006422]	GO:0005515|GO:0001669|GO:0006928|GO:0005634|GO:0010738|GO:0097228|GO:0007338|GO:0005737|GO:0008104|GO:0035686|GO:0007178|GO:0007340|GO:0051018	NM_006422	Hs.98397	10566	23.5231	24.2471	4.22117	4.51492
1.08856	down	NM_001291324	chr17:79432934-79432993	BAHCC1	Homo sapiens BAH domain and coiled-coil containing 1 (BAHCC1), mRNA [NM_001291324]	GO:0003682	NM_001291324	Hs.514580	57597	60.7293	56.4412	5.53488	5.6573
1.20069	down	NM_000839	chr3:51752561-51752620	GRM2	Homo sapiens glutamate receptor, metabotropic 2 (GRM2), transcript variant 1, mRNA [NM_000839]	GO:0051966|GO:0030424|GO:0030054|GO:0005886|GO:0004930|GO:0005246|GO:0001641|GO:0007268|GO:0007196|GO:0007194|GO:0014047|GO:0030425|GO:0005622|GO:0042734|GO:0005887|GO:0008066	NM_000839	Hs.121510	2912	17.2891	17.5401	3.79139	4.05525
1.06647	down	NR_049725	chr11:19524285-19524226	NAV2-AS5	Homo sapiens NAV2 antisense RNA 5 (NAV2-AS5), long non-coding RNA [NR_049725]		NR_049725	Hs.434602	100874012	52.1841	46.8389	5.31927	5.41211
1.15278	down	NM_003360	chr4:115597201-115597260	UGT8	Homo sapiens UDP glycosyltransferase 8 (UGT8), transcript variant 2, mRNA [NM_003360]	GO:0006682|GO:0052696|GO:0002175|GO:0030913|GO:0008489|GO:0015020|GO:0007417|GO:0032870|GO:0043231|GO:0003851|GO:0009813|GO:0048812|GO:0007010|GO:0007422|GO:0008088|GO:0016021	NM_003360	Hs.144197	7368	107.409	107.101	6.33211	6.53723
1.15665	down	NM_001190946	chr5:176949061-176949002	FAM193B	Homo sapiens family with sequence similarity 193, member B (FAM193B), transcript variant 3, mRNA [NM_001190946]	GO:0005737|GO:0005730|GO:0005654|GO:0005634	NM_001190946	Hs.484289	54540	83.23	82.577	5.97539	6.18535
1.002	down	NM_025212	chr4:105393495-105393436	CXXC4	Homo sapiens CXXC finger protein 4 (CXXC4), mRNA [NM_025212]	GO:0005737|GO:0030178|GO:0016023|GO:0008270|GO:0031410|GO:0007352|GO:0030165|GO:0016055|GO:0003677	NM_025212	Hs.12248	80319	5	5	2.32191	2.32479
1.03893	down	NM_001143975	chr11:89819626-89819685	UBTFL1	Homo sapiens upstream binding transcription factor, RNA polymerase I-like 1 (UBTFL1), mRNA [NM_001143975]	GO:0010468|GO:0005737|GO:0007566|GO:0001832|GO:0005634|GO:0003677	NM_001143975	Hs.719885	642623	153.874	137.79	6.82659	6.88169
1.26344	down	BX378805	chr4:716093-716034		BX378805 Homo sapiens PLACENTA COT 25-NORMALIZED Homo sapiens cDNA clone CS0DI026YC23 5-PRIME, mRNA sequence [BX378805]			Hs.668246		24.4168	26.1925	4.28097	4.61833
1.02526	down	NM_001044264	chr9:35753050-35752991	MSMP	Homo sapiens microseminoprotein, prostate associated (MSMP), mRNA [NM_001044264]	GO:0008150|GO:0003674|GO:0005737|GO:0005615	NM_001044264	Hs.571601	692094	19.546	16.7363	3.95906	3.99504
1.10039	down	NM_001097579	chrX:41555937-41555996	GPR34	Homo sapiens G protein-coupled receptor 34 (GPR34), transcript variant 4, mRNA [NM_001097579]	GO:0007186|GO:0045028|GO:0005887|GO:0004930|GO:0035589	NM_001097579	Hs.495989	2857	42.9383	39.9476	5.053	5.19101
1.19103	down	NM_001104	chr11:66329598-66329745	ACTN3	Homo sapiens actinin, alpha 3 (gene/pseudogene) (ACTN3), transcript variant 1, coding, mRNA [NM_001104]	GO:0005515|GO:0030049|GO:0005884|GO:0005509|GO:0003779|GO:0042981|GO:0042803|GO:0005829|GO:0031143|GO:0005178|GO:0048041|GO:0008307|GO:0005925|GO:0070062	NM_001104	Hs.654432	89	122.867	126.578	6.51731	6.76952
1.33736	down	XR_158888	chr16:11035738-11035797	LOC100505564	PREDICTED: Homo sapiens uncharacterized LOC100505564 (LOC100505564), misc_RNA [XR_158888]		XR_158888	Hs.659355	100505564	20.188	22.7165	4.00117	4.42056
1.05263	down	NM_000343	chr22:32506237-32506296	SLC5A1	Homo sapiens solute carrier family 5 (sodium/glucose cotransporter), member 1 (SLC5A1), transcript variant 1, mRNA [NM_000343]	GO:0001656|GO:0005515|GO:0005886|GO:0005975|GO:0044281|GO:0005412|GO:0031526|GO:0055085|GO:0008645|GO:0050892|GO:0016324|GO:0015758|GO:0005887|GO:0005911|GO:0009405|GO:0006814|GO:0070062	NM_000343	Hs.1964	6523	62.3462	55.8379	5.56813	5.64212
1.2538	down	AK124375	chr16:50640700-50640641	lnc-SNX20-2	Homo sapiens cDNA FLJ42384 fis, clone UTERU2037361. [AK124375]					36.0208	38.145	4.80381	5.13012
1.65626	down		chrX:51665138-51665079		importin 7 pseudogene 1 [Source:HGNC Symbol;Acc:HGNC:39837] [ENST00000442031]					8.52815	12.0635	2.79527	3.5232
1.05348	down	NM_080546	chr9:108153508-108153567	SLC44A1	Homo sapiens solute carrier family 44 (choline transporter), member 1 (SLC44A1), transcript variant 1, mRNA [NM_080546]	GO:0015220|GO:0016020|GO:0005886|GO:0015871|GO:0005741|GO:0044281|GO:0016021|GO:0006644|GO:0055085|GO:0070062|GO:0046474|GO:0006656	NM_080546	Hs.573495	23446	2546.85	2261.7	10.8674	10.9426
1.03803	down	NM_000194	chrX:133634514-133634573	HPRT1	Homo sapiens hypoxanthine phosphoribosyltransferase 1 (HPRT1), mRNA [NM_000194]	GO:0046040|GO:0005515|GO:0044281|GO:0042803|GO:0005829|GO:0045964|GO:0006178|GO:0005737|GO:0042417|GO:0000166|GO:0051289|GO:0032264|GO:0019835|GO:0032263|GO:0046038|GO:0043101|GO:0007626|GO:0043103|GO:0007625|GO:0021895|GO:0070062|GO:0000287|GO:0052657|GO:0004422|GO:0021954|GO:0055086|GO:0048813|GO:0006166|GO:0021756|GO:0001975|GO:0006168|GO:0006144|GO:0046100|GO:0046651|GO:0006164	NM_000194	Hs.412707	3251	6601.25	5600.14	12.2978	12.3516
1.03491	down	NM_033177	chr6:31629940-31629881	GPANK1	Homo sapiens G patch domain and ankyrin repeats 1 (GPANK1), transcript variant 2, mRNA [NM_033177]	GO:0003676	NM_033177	Hs.247478	7918	1067.63	931.734	9.55372	9.60323
1.17666	down	NM_014260	chr6:33258190-33258514	PFDN6	Homo sapiens prefoldin subunit 6 (PFDN6), transcript variant 2, mRNA [NM_014260]	GO:0005737|GO:0006457|GO:0016272|GO:0051087|GO:0051084|GO:0051082|GO:0051131|GO:0044267	NM_014260	Hs.446374	10471	1057.74	1052.12	9.53819	9.77289
1.05374	down	NM_017668	chr16:15818834-15818893	NDE1	Homo sapiens nudE neurodevelopment protein 1 (NDE1), transcript variant 2, mRNA [NM_017668]	GO:0005515|GO:0008017|GO:0021987|GO:0007100|GO:0000132|GO:0032154|GO:0005829|GO:0007405|GO:0042802|GO:0051642|GO:0007059|GO:0047496|GO:0000086|GO:0005871|GO:0005813|GO:0006996|GO:0005874|GO:0019904|GO:0051303|GO:0051298|GO:0016020|GO:0016477|GO:0007020|GO:0000777|GO:0000776|GO:0031616|GO:0001764|GO:0000278|GO:0051301	NM_017668	Hs.655378	54820	4820.34	4247.65	11.8203	11.8959
1.03585	down	NM_181715	chr1:153920247-153920188	CRTC2	Homo sapiens CREB regulated transcription coactivator 2 (CRTC2), mRNA [NM_181715]	GO:0005515|GO:0006094|GO:0042593|GO:0006351|GO:0032793|GO:0005737|GO:0008140|GO:0051289|GO:0045944|GO:0016032|GO:0005654|GO:0043970|GO:0070062	NM_181715	Hs.406392	200186	3219.06	2799.31	11.2034	11.2542
1.02507	down	AK128128	chr16:33346963-33346904		Homo sapiens cDNA FLJ46249 fis, clone TESTI4021377. [AK128128]			Hs.637572		72.4314	63.0892	5.77636	5.81208
1.19009	down	NM_033215	chrX:49143802-49143861	PPP1R3F	Homo sapiens protein phosphatase 1, regulatory subunit 3F (PPP1R3F), transcript variant 1, mRNA [NM_033215]	GO:0005979|GO:0016020|GO:2001069|GO:2000465|GO:0019903|GO:0016021	NM_033215	Hs.433652	89801	121.702	125.148	6.50387	6.75495
1.11027	down	NM_182663	chr1:206762349-206762408	RASSF5	Homo sapiens Ras association (RalGDS/AF-6) domain family member 5 (RASSF5), transcript variant 1, mRNA [NM_182663]	GO:0035556|GO:0005515|GO:0005737|GO:1900180|GO:0008285|GO:0005874|GO:0031398|GO:0006915|GO:0005634|GO:0046872	NM_182663	Hs.497579	83593	306.915	293.102	7.77796	7.92887
1.34149	down	NM_014432	chr6:137321256-137321197	IL20RA	Homo sapiens interleukin 20 receptor, alpha (IL20RA), transcript variant 1, mRNA [NM_014432]	GO:0042015|GO:0004896|GO:0005886|GO:0019221|GO:0045124|GO:2001244|GO:0016021	NM_014432	Hs.445868	53832	12.7298	14.3582	3.35393	3.77776
1.03814	down	NM_018171	chr12:105568002-105567943	APPL2	Homo sapiens adaptor protein, phosphotyrosine interaction, PH domain and leucine zipper containing 2 (APPL2), transcript variant 1, mRNA [NM_018171]	GO:0005515|GO:0007165|GO:0007049|GO:0005737|GO:0016581|GO:0008283|GO:0031901|GO:0005634|GO:0010008|GO:0070062	NM_018171	Hs.506603	55198	113.052	100.491	6.40058	6.45459
1.05962	down	NM_005764	chr1:47650734-47650675	PDZK1IP1	Homo sapiens PDZK1 interacting protein 1 (PDZK1IP1), mRNA [NM_005764]	GO:0016021|GO:0070062	NM_005764	Hs.431099	10158	21.957	19.5167	4.11905	4.20259
1.04151	down	NM_170683	chr12:133198203-133198262	P2RX2	Homo sapiens purinergic receptor P2X, ligand gated ion channel, 2 (P2RX2), transcript variant 4, mRNA [NM_170683]	GO:0007605|GO:0010524|GO:0046870|GO:0051291|GO:0019228|GO:0050850|GO:0042802|GO:0005639|GO:0009743|GO:0016324|GO:0050909|GO:0043197|GO:0007528|GO:0043195|GO:0008144|GO:0043025|GO:0001614|GO:0033198|GO:0051260|GO:0014832|GO:0015276|GO:0016151|GO:0035590|GO:0001666|GO:0004931|GO:0009986|GO:0005507|GO:0048741|GO:0014069|GO:0007274|GO:0005524|GO:0003029|GO:0030432|GO:0045340|GO:0043235|GO:0042734|GO:…	NM_170683	Hs.258580	22953	215.57	193.276	7.28538	7.34405
1.27777	down	NM_001297750	chr12:10223178-10223119	CLEC1A	Homo sapiens C-type lectin domain family 1, member A (CLEC1A), transcript variant 4, mRNA [NM_001297750]	GO:0005622|GO:0005887|GO:0030246|GO:0006952|GO:0007166|GO:0004888	NM_001297750	Hs.29549	51267	76.177	83.3269	5.84622	6.19985
1.20096	down	NM_017664	chr13:111531510-111531451	ANKRD10	Homo sapiens ankyrin repeat domain 10 (ANKRD10), transcript variant 1, mRNA [NM_017664]		NM_017664	Hs.525163	55608	1276.97	1284.81	9.81433	10.0785
1.01926	down	NM_174938	chr9:85914092-85914033	FRMD3	Homo sapiens FERM domain containing 3 (FRMD3), transcript variant 1, mRNA [NM_174938]	GO:0008092|GO:0005737|GO:0016021|GO:0005856|GO:0019898	NM_174938	Hs.127535	257019	6.60588	5.84755	2.49669	2.5242
1.04071	down	NM_005997	chr1:151149155-151149096	VPS72	Homo sapiens vacuolar protein sorting 72 homolog (S. cerevisiae) (VPS72), transcript variant 2, mRNA [NM_005997]	GO:0005515|GO:0043234|GO:0006325|GO:0005654|GO:0005634|GO:0000122|GO:0035019|GO:0003677|GO:0006351|GO:0016568	NM_005997	Hs.2430	6944	802.085	709.303	9.13328	9.19085
1.06871	down	NM_130767	chr5:80626341-80626282	ACOT12	Homo sapiens acyl-CoA thioesterase 12 (ACOT12), mRNA [NM_130767]	GO:0052689|GO:0006637|GO:0006090|GO:0006631|GO:0003986|GO:0006084|GO:0005524|GO:0008289|GO:0005829	NM_130767	Hs.591756	134526	79.3608	72.2151	5.90775	6.00362
1.09208	down	AK097804	chr20:31052830-31052771	NOL4L	nucleolar protein 4-like [Source:HGNC Symbol;Acc:HGNC:16106] [ENST00000326071]	GO:0005737|GO:0005654		Hs.729596	140688	160.493	151.675	6.88391	7.01099
1.06067	down	NM_014109	chr8:124332837-124332778	ATAD2	Homo sapiens ATPase family, AAA domain containing 2 (ATAD2), mRNA [NM_014109]	GO:0006200|GO:0005654|GO:0045893|GO:0016887|GO:0005524|GO:0006351|GO:0070062	NM_014109	Hs.370834	29028	1764.67	1581.37	10.3086	10.3935
1.02082	down	NM_001344	chr14:23034008-23033949	DAD1	Homo sapiens defender against cell death 1 (DAD1), mRNA [NM_001344]	GO:0004576|GO:0043066|GO:0007584|GO:0042493|GO:0001824|GO:0006915|GO:0016020|GO:0004579|GO:0005789|GO:0006486|GO:0016021|GO:0008250|GO:0044267|GO:0070062|GO:0043687|GO:0018279	NM_001344	Hs.82890	1603	3948.22	3366.69	11.5056	11.5354
1.03446	down	NM_004426	chr12:9092293-9092352	PHC1	Homo sapiens polyhomeotic homolog 1 (Drosophila) (PHC1), mRNA [NM_004426]	GO:0035102|GO:0031519|GO:0016604|GO:0071300|GO:0016574|GO:0003682|GO:0008270|GO:0007275|GO:0005654|GO:0005634|GO:0003677|GO:0001739	NM_004426	Hs.744902	1911	153.696	136.952	6.82474	6.87362
1.12192	down	NM_033393	chr4:153899823-153899882	FHDC1	Homo sapiens FH2 domain containing 1 (FHDC1), mRNA [NM_033393]		NM_033393	Hs.132629	85462	50.3948	47.9076	5.27567	5.44164
1.03126	down	NM_080668	chr11:64845055-64844996	CDCA5	Homo sapiens cell division cycle associated 5 (CDCA5), mRNA [NM_080668]	GO:0005515|GO:0007076|GO:0000790|GO:0005886|GO:0005694|GO:0005634|GO:0071922|GO:0005829|GO:0006302|GO:0008278|GO:0007067|GO:0000082|GO:0005737|GO:0003682|GO:0005654|GO:0007080|GO:0000278|GO:0000775|GO:0051301|GO:0007064	NM_080668	Hs.434886	113130	3422.18	2951.97	11.2825	11.3269
1.002	down	NM_015204	chr7:11414524-11414465	THSD7A	Homo sapiens thrombospondin, type I, domain containing 7A (THSD7A), mRNA [NM_015204]	GO:0005886|GO:0016021|GO:0001525|GO:0030154|GO:0070062	NM_015204	Hs.120855	221981	5	5	2.32191	2.32479
1.30397	down	NM_000619	chr12:68549260-68549201	IFNG	Homo sapiens interferon, gamma (IFNG), mRNA [NM_000619]	GO:0051712|GO:0019221|GO:0005615|GO:0030968|GO:0060334|GO:0045348|GO:0051607|GO:0044130|GO:0042742|GO:0060333|GO:0000060|GO:0045410|GO:0032760|GO:0030593|GO:0042832|GO:0000122|GO:0005125|GO:0032224|GO:0045084|GO:0002026|GO:0048304|GO:0009897|GO:0045080|GO:0001781|GO:0051044|GO:0008284|GO:0005133|GO:0006928|GO:0032735|GO:0033141|GO:0045429|GO:0050718|GO:0030857|GO:0019882|GO:0006959|GO:0045944|GO:…	NM_000619	Hs.856	3458	22.1667	24.2499	4.1323	4.51521
1.11282	down	NR_039982	chr14:39307190-39307131	LINC00639	Homo sapiens long intergenic non-protein coding RNA 639 (LINC00639), long non-coding RNA [NR_039982]		NR_039982	Hs.675941	283547	1007.19	944.618	9.46783	9.62205
1.06593	down	AK096227	chr9:37923039-37922980	SHB	Homo sapiens cDNA FLJ38908 fis, clone NT2NE2005358. [AK096227]	GO:0005515|GO:0048010|GO:0007165|GO:0005886|GO:0005070|GO:0006915|GO:0009967|GO:0001525|GO:0030154|GO:0005829		Hs.521482	6461	34.1163	30.6149	4.7328	4.82491
1.0877	down	NM_017859	chr20:62576002-62575943	UCKL1	Homo sapiens uridine-cytidine kinase 1-like 1 (UCKL1), transcript variant 1, mRNA [NM_017859]	GO:0005515|GO:0016310|GO:0005737|GO:0044211|GO:0044206|GO:0004849|GO:0016032|GO:0005634|GO:0005524	NM_017859	Hs.504998	54963	194.331	181.351	7.13708	7.25837
1.02233	down	NM_001136152	chr3:129817087-129817146	ALG1L2	Homo sapiens ALG1, chitobiosyldiphosphodolichol beta-mannosyltransferase-like 2 (ALG1L2), mRNA [NM_001136152]	GO:0016757|GO:0008152	NM_001136152	Hs.722197	644974	345.615	301.228	7.93863	7.9705
1.23083	down	NM_017534	chr17:10424632-10424573	MYH2	Homo sapiens myosin, heavy chain 2, skeletal muscle, adult (MYH2), transcript variant 1, mRNA [NM_017534]	GO:0005515|GO:0014823|GO:0005516|GO:0005826|GO:0030049|GO:0005794|GO:0003779|GO:0030016|GO:0030017|GO:0005524|GO:0005829|GO:0043234|GO:0032982|GO:0000146|GO:0006936|GO:0005911|GO:0045087|GO:0008152|GO:0061024|GO:0001778|GO:0005859|GO:0038096|GO:0031672	NM_017534	Hs.667534	4620	15.6255	16.3099	3.65432	3.95395
1.05055	down	NM_004300	chr2:277899-277958	ACP1	Homo sapiens acid phosphatase 1, soluble (ACP1), transcript variant 3, mRNA [NM_004300]	GO:0005515|GO:0005737|GO:0003993|GO:0009898|GO:0035335|GO:0070062|GO:0004726	NM_004300	Hs.558296	52	2090.95	1848.02	10.5651	10.6362
1.1134	down	NM_152829	chr7:115898128-115898187	TES	Homo sapiens testis derived transcript (3 LIM domains) (TES), transcript variant 2, mRNA [NM_152829]	GO:0043234|GO:0005737|GO:0030054|GO:0008285|GO:0005886|GO:0008270|GO:0005634|GO:0005925	NM_152829	Hs.592286	26136	436.343	413.233	8.27301	8.42797
1.01571	down	NM_003850	chr13:48517447-48517388	SUCLA2	Homo sapiens succinate-CoA ligase, ADP-forming, beta subunit (SUCLA2), mRNA [NM_003850]	GO:0005515|GO:0006099|GO:0044281|GO:0005524|GO:0006781|GO:0046872|GO:0005739|GO:0006105|GO:0005759|GO:0006104|GO:0004775|GO:0044237|GO:0070062	NM_003850	Hs.743361	8803	1159.81	998.946	9.67658	9.69907
1.22747	down	NM_001199	chr8:22054314-22054772	BMP1	Homo sapiens bone morphogenetic protein 1 (BMP1), transcript variant 1, mRNA [NM_001199]	GO:0005794|GO:0031988|GO:0005509|GO:0005578|GO:0005576|GO:0007275|GO:0044281|GO:0005125|GO:0005615|GO:0030154|GO:0001501|GO:0022617|GO:0001503|GO:0030198|GO:0001502|GO:0061036|GO:0042157|GO:0006508|GO:0008270|GO:0008233|GO:0004222|GO:0008083|GO:0008237	NM_001199	Hs.1274	649	35.3424	36.5419	4.77985	5.07554
1.10782	down	NM_001101	chr7:5567240-5567181	ACTB	Homo sapiens actin, beta (ACTB), mRNA [NM_001101]	GO:0050998|GO:0005515|GO:0030424|GO:0000790|GO:0005886|GO:0006325|GO:0006928|GO:0072562|GO:0005615|GO:0005829|GO:0005737|GO:0001895|GO:0006457|GO:0007411|GO:0035267|GO:0061024|GO:0005856|GO:0070062|GO:0048010|GO:0048013|GO:0019901|GO:0043044|GO:0034329|GO:0031492|GO:0014069|GO:0000978|GO:0030957|GO:0005524|GO:0045216|GO:0070527|GO:0043234|GO:0016020|GO:0070688|GO:0007596|GO:0021762|GO:0045087|GO:…	NM_001101	Hs.520640	60	11887.4	10430.4	13.2071	13.3549
1.17406	down	NM_006770	chr2:119751977-119752036	MARCO	Homo sapiens macrophage receptor with collagenous structure (MARCO), mRNA [NM_006770]	GO:0030666|GO:0005581|GO:0002221|GO:0005886|GO:0005887|GO:0045087|GO:0043277|GO:0007166|GO:0006898|GO:0008329|GO:0005044|GO:0004888	NM_006770	Hs.67726	8685	38.6	38.4908	4.90923	5.14073
1.0867	down		chr19:21416316-21416375		ribosomal protein L36a pseudogene 51 [Source:HGNC Symbol;Acc:HGNC:36632] [ENST00000487216]					17897.9	15843.6	13.9082	14.0281
1.0582	down	NM_006711	chr16:2303753-2303694	RNPS1	Homo sapiens RNA binding protein S1, serine-rich domain (RNPS1), transcript variant 1, mRNA [NM_006711]	GO:0008380|GO:0005515|GO:0010467|GO:0006369|GO:0048025|GO:0043065|GO:0006366|GO:0003723|GO:0031124|GO:0005634|GO:0006351|GO:0005829|GO:0005737|GO:0006406|GO:0016607|GO:0000166|GO:0000184|GO:0000381|GO:0000398|GO:0005654|GO:0003730|GO:0035145	NM_006711	Hs.355643	10921	1181.01	1060.15	9.70256	9.78417
1.00297	down	NM_003693	chr17:1537812-1537753	SCARF1	Homo sapiens scavenger receptor class F, member 1 (SCARF1), transcript variant 1, mRNA [NM_003693]	GO:0006707|GO:0005886|GO:0030169|GO:0006898|GO:0016358|GO:0016322|GO:0030666|GO:0007165|GO:0048680|GO:0010976|GO:0016021|GO:0007155|GO:0004888|GO:0005044	NM_003693	Hs.647430	8578	167.582	144.36	6.93963	6.94391
1.07896	down	NM_199287	chr17:79640236-79640295	CCDC137	Homo sapiens coiled-coil domain containing 137 (CCDC137), mRNA [NM_199287]	GO:0005730	NM_199287	Hs.744125	339230	1488.67	1347.23	10.0339	10.1436
1.03056	down	NM_001002914	chr17:7257934-7257993	KCTD11	Homo sapiens potassium channel tetramerization domain containing 11 (KCTD11), mRNA [NM_001002914]	GO:0007049|GO:0005737|GO:0016567|GO:0045666|GO:0051260|GO:0045879|GO:0040008|GO:0007406	NM_001002914	Hs.592112	147040	168.737	149.777	6.94777	6.9912
1.45801	down	AF072164	chr9:91769268-91769209		Homo sapiens HSFE-1 mRNA, partial cds. [AF072164]			Hs.667154		65.3893	82.214	5.63581	6.17981
1.01873	down		chr2:065963409-065963468							49.5238	42.6672	5.25268	5.27945
1.2371	down	NM_205860	chr1:200017524-200017583	NR5A2	Homo sapiens nuclear receptor subfamily 5, group A, member 2 (NR5A2), transcript variant 1, mRNA [NM_205860]	GO:0005515|GO:0010467|GO:0003700|GO:0006367|GO:0044212|GO:0003705|GO:0003707|GO:0005634|GO:0009790|GO:0005737|GO:0005543|GO:0045944|GO:0042127|GO:0043401|GO:0008206|GO:0004879|GO:0045070|GO:0042632|GO:0006355|GO:0042592|GO:0000978|GO:0003677|GO:0043565|GO:0001077|GO:0031018|GO:0005654|GO:0008270|GO:0045893|GO:0030522	NM_205860	Hs.33446	2494	285.793	305.653	7.67985	7.9868
1.01483	down	NM_005194	chr20:48808989-48809048	CEBPB	Homo sapiens CCAAT/enhancer binding protein (C/EBP), beta (CEBPB), transcript variant 1, mRNA [NM_005194]	GO:0005515|GO:0060850|GO:0000790|GO:0034976|GO:0003700|GO:0006366|GO:0003705|GO:0045408|GO:0005634|GO:0035259|GO:0042803|GO:0016363|GO:0043524|GO:0005737|GO:0006955|GO:0060644|GO:0006954|GO:0071230|GO:0045944|GO:0030182|GO:0032496|GO:0006355|GO:0046982|GO:0001892|GO:0006953|GO:0000978|GO:0003677|GO:0045669|GO:0033598|GO:0001077|GO:0050873|GO:0003682|GO:0045600|GO:0005654|GO:0000779|GO:0045892|GO:…	NM_005194	Hs.719041	1051	3842.59	3250.48	11.4571	11.4784
1.11019	down	NM_182964	chr11:20124939-20125241	NAV2	Homo sapiens neuron navigator 2 (NAV2), transcript variant 1, mRNA [NM_182964]	GO:0007608|GO:0021554|GO:0007605|GO:0004386|GO:0005614|GO:0021564|GO:0003025|GO:0005524|GO:0021563|GO:0008152|GO:0005654|GO:0007626|GO:0008201	NM_182964	Hs.502116	89797	92.224	87.6855	6.12228	6.27309
1.0567	down	NM_014297	chr19:44010989-44010930	ETHE1	Homo sapiens ethylmalonic encephalopathy 1 (ETHE1), mRNA [NM_014297]	GO:0005506|GO:0050313|GO:0006749|GO:0044281|GO:0005739|GO:0034641|GO:0005737|GO:0000096|GO:0000098|GO:0005759|GO:0005654|GO:0070813|GO:0070221	NM_014297	Hs.7486	23474	777.481	699.518	9.08996	9.16952
1.03459	down	XM_001127575	chr12:52241701-52241760		PREDICTED: Homo sapiens uncharacterized LOC728503 (LOC728503), mRNA [XM_001127575]			Hs.505582		122.691	109.418	6.5148	6.56386
1.01496	down	NM_017911	chr22:45728525-45728584	FAM118A	Homo sapiens family with sequence similarity 118, member A (FAM118A), transcript variant 2, mRNA [NM_017911]	GO:0016021	NM_017911	Hs.265018	55007	87.2496	75.7001	6.04294	6.06437
1.16529	down	NM_005091	chr19:46522595-46522536	PGLYRP1	Homo sapiens peptidoglycan recognition protein 1 (PGLYRP1), mRNA [NM_005091]	GO:0016019|GO:0050830|GO:0044117|GO:0042834|GO:0008745|GO:0005576|GO:0032827|GO:0009253|GO:0002221|GO:0006955|GO:0050728|GO:0045087|GO:0008270|GO:0016045|GO:0032689|GO:0070062	NM_005091	Hs.137583	8993	61.8039	61.6076	5.55757	5.77826
1.02814	down	AK001769	chr6:167347487-167347428	RNASET2	ribonuclease T2 [Source:HGNC Symbol;Acc:HGNC:21686] [ENST00000358165]	GO:0003723|GO:0033897|GO:0005788|GO:0005576|GO:0004540|GO:0005764|GO:0005615|GO:0070062|GO:0043202|GO:0006401			8635	550.118	484.357	8.6071	8.64714
1.04304	down	NM_006965	chr18:32912748-32912689	ZNF24	Homo sapiens zinc finger protein 24 (ZNF24), mRNA [NM_006965]	GO:0043565|GO:0005515|GO:0003700|GO:0042552|GO:0008270|GO:0005654|GO:0005634|GO:0045892|GO:0003677|GO:0006351	NM_006965	Hs.514802	7572	478.318	426.396	8.40809	8.46888
1.13877	down	NM_015908	chr7:100486219-100486278	SRRT	Homo sapiens serrate, RNA effector molecule (SRRT), transcript variant 1, mRNA [NM_015908]	GO:0097150|GO:0005515|GO:0046685|GO:0006355|GO:0005737|GO:0008283|GO:0031053|GO:0005654|GO:0005634|GO:0003677|GO:0006351	NM_015908	Hs.111801	51593	6511.7	6052.62	12.2756	12.4631
1.06234	down	NM_080597	chr18:21742185-21742126	OSBPL1A	Homo sapiens oxysterol binding protein-like 1A (OSBPL1A), transcript variant 2, mRNA [NM_080597]	GO:0005515|GO:0005770|GO:0005634|GO:0005765|GO:0005622|GO:0019886|GO:0005737|GO:0005543|GO:0015485|GO:0006869|GO:0005654|GO:0016192|GO:0070062|GO:0008203	NM_080597	Hs.370725	114876	173.63	158.877	6.98374	7.07099
1.02761	down	NM_022065	chr2:43459873-43458445	THADA	Homo sapiens thyroid adenoma associated (THADA), transcript variant 1, mRNA [NM_022065]		NM_022065	Hs.369592	63892	176.284	155.414	7.00501	7.04431
1.0336	down	XM_006714944	chr5:180237808-180237749	LOC102724833	PREDICTED: Homo sapiens splicing factor, arginine/serine-rich 19-like (LOC102724833), mRNA [XM_006714944]		XM_006714944		102724833	128.6	114.805	6.58062	6.6283
1.03559	down	NM_001504	chrX:70835866-70835807	CXCR3	Homo sapiens chemokine (C-X-C motif) receptor 3 (CXCR3), transcript variant 1, mRNA [NM_001504]	GO:0008284|GO:0019722|GO:0005886|GO:0006928|GO:0002685|GO:0007204|GO:0019958|GO:0010818|GO:0019956|GO:0005737|GO:0006954|GO:0050921|GO:0006935|GO:0045944|GO:0004950|GO:0043950|GO:0030816|GO:0004872|GO:0007155|GO:0051281|GO:0070098|GO:0006915|GO:0001525|GO:0071954|GO:0045766|GO:0007186|GO:0005887|GO:0001937|GO:0016494|GO:1900119|GO:1900118|GO:0016525|GO:0007166|GO:0009897	NM_001504	Hs.198252	2833	38.3682	33.565	4.90046	4.95091
1.20329	down	NM_002052	chr8:11617080-11617139	GATA4	Homo sapiens GATA binding protein 4 (GATA4), mRNA [NM_002052]	GO:0060045|GO:0005515|GO:0003289|GO:0000790|GO:0043627|GO:0003700|GO:0006366|GO:0044212|GO:0003705|GO:0060290|GO:0003281|GO:0007283|GO:0060575|GO:0001947|GO:0060008|GO:0061049|GO:0003229|GO:0001706|GO:0023019|GO:0003713|GO:0030509|GO:0000978|GO:0001701|GO:0001702|GO:0010507|GO:0005654|GO:0008270|GO:0045893|GO:0001158|GO:0008134|GO:0051525|GO:0007267|GO:0005634|GO:0003215|GO:0051891|GO:0060395|GO:…	NM_002052	Hs.243987	2626	80.5781	83.13	5.92961	6.19659
1.17651	down	AK122603	chr1:34064599-34064540	CSMD2	CUB and Sushi multiple domains 2 [Source:HGNC Symbol;Acc:HGNC:19290] [ENST00000373377]	GO:0005886|GO:0016021		Hs.656915	114784	24.6455	24.4611	4.29306	4.52757
1.06892	down	NM_021813	chr6:90636664-90636605	BACH2	Homo sapiens BTB and CNC homology 1, basic leucine zipper transcription factor 2 (BACH2), transcript variant 1, mRNA [NM_021813]	GO:0005737|GO:0001206|GO:0005634|GO:0000980|GO:0000122|GO:0006351	NM_021813	Hs.269764	60468	57.2277	51.9121	5.44688	5.54304
1.14943	down	NM_001080429	chr19:7682432-7682491	CAMSAP3	Homo sapiens calmodulin regulated spectrin-associated protein family, member 3 (CAMSAP3), transcript variant 1, mRNA [NM_001080429]	GO:0090136|GO:0070507|GO:0005915|GO:0005813|GO:0005737|GO:0034453|GO:0010923|GO:0051011|GO:0000226|GO:0045218|GO:0033043	NM_001080429	Hs.17686	57662	128.705	127.7	6.58144	6.78236
1.00085	down	NM_005956	chr14:64926496-64926555	MTHFD1	Homo sapiens methylenetetrahydrofolate dehydrogenase (NADP+ dependent) 1, methenyltetrahydrofolate cyclohydrolase, formyltetrahydrofolate synthetase (MTHFD1), mRNA [NM_005956]	GO:0006767|GO:0009086|GO:0044281|GO:0004329|GO:0004477|GO:0005524|GO:0035999|GO:0005829|GO:0005739|GO:0004488|GO:0004486|GO:0016020|GO:0006766|GO:0046655|GO:0009396|GO:0006730|GO:0000105|GO:0070062|GO:0055114|GO:0006164	NM_005956	Hs.652308	4522	2448.03	2060.55	10.8088	10.8101
1.02275	down	NR_024014	chr2:241388935-241388876	PP14571	Homo sapiens uncharacterized LOC100130449 (PP14571), long non-coding RNA [NR_024014]		NR_024014	Hs.655753	100130449	723.521	634.374	8.99399	9.02644
1.07142	down	AY465895	chr6:42327093-42327152	HCRP1	Homo sapiens hepatocellular carcinoma-related HCRP1 mRNA, complete cds. [AY465895]			Hs.675399	387535	64.4173	59.1422	5.61658	5.71611
1.00594	down	NM_020414	chr14:94526639-94526580	DDX24	Homo sapiens DEAD (Asp-Glu-Ala-Asp) box helicase 24 (DDX24), mRNA [NM_020414]	GO:0003724|GO:0016070|GO:0016020|GO:0005730|GO:0005524	NM_020414	Hs.510328	57062	104.146	89.2298	6.28616	6.29471
1.01243	down	NM_017990	chr16:70194784-70194843	PDPR	Homo sapiens pyruvate dehydrogenase phosphatase regulatory subunit (PDPR), mRNA [NM_017990]	GO:0010510|GO:0005737|GO:0006090|GO:0005759|GO:0016491|GO:0044281|GO:0044237|GO:0055114	NM_017990	Hs.744043	55066	274.036	239.724	7.62087	7.63869
1.07345	down	DA096222	chr6:28616158-28616217	LINC00533	DA096222 BRACE3 Homo sapiens cDNA clone BRACE3006332 5', mRNA sequence [DA096222]			Hs.369401	387055	17.2475	15.6316	3.78714	3.88939
1.01673	down	NM_020242	chr3:44894386-44894445	KIF15	Homo sapiens kinesin family member 15 (KIF15), mRNA [NM_020242]	GO:0008017|GO:0005813|GO:0005871|GO:0005873|GO:0008283|GO:0005874|GO:0005819|GO:0003777|GO:0003677|GO:0005524|GO:0005829|GO:0019886|GO:0003774|GO:0007067|GO:0016020|GO:0007596|GO:0008152|GO:0016887|GO:0007018	NM_020242	Hs.658939	56992	707.25	617.468	8.96167	8.98561
1.07124	down	NM_001098515	chr11:68773595-68773536	MRGPRF	Homo sapiens MAS-related GPR, member F (MRGPRF), transcript variant 1, mRNA [NM_001098515]	GO:0007186|GO:0005886|GO:0004930|GO:0016021|GO:0070062	NM_001098515	Hs.118513	116535	217.383	200.527	7.29525	7.39454
1.10417	down	AF289593	chr4:6693935-6693876		Homo sapiens clone pp7683 unknown mRNA. [AF289593]			Hs.543740		402.86	379.884	8.16173	8.30469
1.09722	down	NM_018154	chr19:14230697-14230638	ASF1B	Homo sapiens anti-silencing function 1B histone chaperone (ASF1B), mRNA [NM_018154]	GO:0005515|GO:0000790|GO:0006355|GO:0006335|GO:0006336|GO:0007275|GO:0007283|GO:0006351|GO:0030154|GO:0042393|GO:0043234|GO:0005654|GO:0016568	NM_018154	Hs.26516	55723	662.632	621.45	8.86334	8.99719
1.22822	down	NM_020981	chr2:168726358-168726417	B3GALT1	Homo sapiens UDP-Gal:betaGlcNAc beta 1,3-galactosyltransferase, polypeptide 1 (B3GALT1), mRNA [NM_020981]	GO:0009312|GO:0000139|GO:0008499|GO:0006486|GO:0016021	NM_020981	Hs.735833	8708	29.6929	30.931	4.5421	4.83867
1.05428	down	NM_012310	chrX:69640147-69640206	KIF4A	Homo sapiens kinesin family member 4A (KIF4A), mRNA [NM_012310]	GO:0005515|GO:0008017|GO:0051256|GO:0016363|GO:0005829|GO:0019886|GO:0005737|GO:0007411|GO:0008574|GO:0005876|GO:0016887|GO:0007018|GO:0005871|GO:0006996|GO:0005694|GO:0000281|GO:0030496|GO:0003777|GO:0005524|GO:0003677|GO:0016020|GO:0007596|GO:0008152|GO:0005654|GO:0008089	NM_012310	Hs.648326	24137	593.231	532.312	8.70518	8.78144
1.02143	down	NM_001416	chr17:7480389-7480448	EIF4A1	Homo sapiens eukaryotic translation initiation factor 4A1 (EIF4A1), transcript variant 1, mRNA [NM_001416]	GO:0000339|GO:0003725|GO:0005515|GO:0010467|GO:0016281|GO:0031100|GO:0019221|GO:0004386|GO:0003743|GO:0003729|GO:0005524|GO:0006412|GO:0006413|GO:0005829|GO:0016020|GO:0016032|GO:0044267|GO:0000289|GO:0008135|GO:0070062|GO:0000288	NM_001416	Hs.129673	1973	1325.78	1142.82	9.86853	9.89911
1.00043	down	NM_021964	chr3:124952272-124952213	ZNF148	Homo sapiens zinc finger protein 148 (ZNF148), mRNA [NM_021964]	GO:0005515|GO:0005794|GO:0006366|GO:0007276|GO:0000122|GO:0000978|GO:0046872|GO:0043565|GO:0001078|GO:0006968|GO:0003690|GO:0006461|GO:0021762|GO:0045944|GO:0010629|GO:0005654|GO:0045892	NM_021964	Hs.592591	7707	217.981	187.171	7.29971	7.30034
1.28679	down	NM_001145073	chrX:49646597-49646656	USP27X	Homo sapiens ubiquitin specific peptidase 27, X-linked (USP27X), mRNA [NM_001145073]	GO:0006511|GO:0008234	NM_001145073	Hs.143587	389856	28.1359	30.7452	4.4676	4.83137
1.13797	down	NM_015094	chr22:21805554-21805613	HIC2	Homo sapiens hypermethylated in cancer 2 (HIC2), mRNA [NM_015094]	GO:0005886|GO:0005654|GO:0005634|GO:0008022|GO:0045892|GO:0003677|GO:0046872|GO:0006351	NM_015094	Hs.632767	23119	3592.78	3390.19	11.3627	11.5492
1.00574	down	NM_014060	chrX:119746090-119746149	MCTS1	Homo sapiens malignant T cell amplified sequence 1 (MCTS1), transcript variant 1, mRNA [NM_014060]	GO:0006355|GO:0008284|GO:0005886|GO:0001731|GO:0003743|GO:0032790|GO:0006351|GO:0006974|GO:0002192|GO:0005737|GO:0007049|GO:0022627|GO:0040008	NM_014060	Hs.102696	28985	6088.37	5077.09	12.1741	12.1824
1.10425	down		chr1:24228141-24228082							308.511	292.789	7.78425	7.92732
1.02792	down	NM_003206	chr6:134210941-134212865	TCF21	Homo sapiens transcription factor 21 (TCF21), transcript variant 2, mRNA [NM_003206]	GO:0060426|GO:0001657|GO:0001658|GO:0042826|GO:0060425|GO:0005634|GO:0050681|GO:0048536|GO:0032835|GO:0007530|GO:0048608|GO:0072277|GO:0060008|GO:0060541|GO:0045944|GO:0030855|GO:0046983|GO:0060021|GO:0014707|GO:0060435|GO:0001944|GO:0048286|GO:0001822|GO:0060766|GO:0043425|GO:0070888|GO:0000122|GO:0006351|GO:0001078|GO:0001077|GO:0048557|GO:0048732|GO:0060539|GO:0072162|GO:0001763	NM_003206	Hs.78061	6943	15.0309	13.0596	3.59799	3.63771
1.16122	down	NM_015366	chr22:45133267-45133326	PRR5	Homo sapiens proline rich 5 (renal) (PRR5), transcript variant 2, mRNA [NM_015366]	GO:0007049|GO:0001934|GO:0014068|GO:0031932	NM_015366	Hs.102336	55615	328.992	327.989	7.87312	8.08875
1.01727	down		chr9:138509830-138509889	LOC102723979	PREDICTED: Homo sapiens uncharacterized LOC102723979 (LOC102723979), ncRNA [XR_426452]		XR_426452		102723979	46.3218	39.6606	5.15801	5.18272
1.09035	down	NM_003628	chr2:159537064-159537124	PKP4	Homo sapiens plakophilin 4 (PKP4), transcript variant 1, mRNA [NM_003628]	GO:0005515|GO:0030057|GO:0072686|GO:0048471|GO:0005886|GO:0032467|GO:0044291|GO:0007267|GO:0030496|GO:0014069|GO:0051233|GO:0030155|GO:0000922|GO:0005737|GO:0016337|GO:0032321|GO:0005911|GO:0007043|GO:0009898|GO:0005856	NM_003628	Hs.407580	8502	321.604	301.166	7.84527	7.97005
1.14829	down	NM_022489	chr14:105185512-105185589	INF2	Homo sapiens inverted formin, FH2 and WH2 domain containing (INF2), transcript variant 1, mRNA [NM_022489]	GO:0048471|GO:0005737|GO:0030036|GO:0032535|GO:0005783|GO:0017048|GO:0005634|GO:0003779|GO:0090140	NM_022489	Hs.24956	64423	364.103	357.364	8.0145	8.21398
1.06682	down	NM_177998	chr4:4199264-4199205	OTOP1	Homo sapiens otopetrin 1 (OTOP1), mRNA [NM_177998]	GO:0009590|GO:0042472|GO:0016021|GO:0031214|GO:0005615	NM_177998	Hs.534544	133060	27.3086	24.389	4.4297	4.52302
1.10166	down	NR_026943	chr21:46716334-46716393	LOC642852	Homo sapiens uncharacterized LOC642852 (LOC642852), long non-coding RNA [NR_026943]		NR_026943	Hs.11637	642852	176.778	167.564	7.0089	7.14858
1.0498	down	AK130920	chr1:210799982-210800041		Homo sapiens cDNA FLJ27410 fis, clone WMC04875. [AK130920]					244.16	220.968	7.46093	7.53104
1.14068	down	XR_108826	chr7:66368623-66368682	LOC644794	PREDICTED: Homo sapiens uncharacterized LOC644794 (LOC644794), misc_RNA [XR_108826]			Hs.552124	644794	67.6875	65.6976	5.68024	5.87013
1.06452	down	NM_018840	chr20:35240817-35240876	C20orf24	Homo sapiens chromosome 20 open reading frame 24 (C20orf24), transcript variant 1, mRNA [NM_018840]	GO:0008150|GO:0003674|GO:0005575	NM_018840	Hs.584985	55969	12860.6	10942.1	13.3315	13.4217
1.23595	down	NR_027420	chr21:9917195-9917136	LOC389834	Homo sapiens ankyrin repeat domain 57 pseudogene (LOC389834), non-coding RNA [NR_027420]		NR_027420	Hs.720653	389834	4156.01	4242.2	11.5875	11.8931
1.01862	down	NM_018407	chr8:98864581-98864640	LAPTM4B	Homo sapiens lysosomal protein transmembrane 4 beta (LAPTM4B), mRNA [NM_018407]	GO:0005515|GO:0006810|GO:0016021|GO:0012505	NM_018407	Hs.492314	55353	10555.6	8724.46	13.011	13.0376
1.09659	down	NR_024542	chr9:139619106-139619047	SNHG7	Homo sapiens small nucleolar RNA host gene 7 (non-protein coding) (SNHG7), transcript variant 2, long non-coding RNA [NR_024542]		NR_024542	Hs.495480	84973	1230.3	1142.56	9.76557	9.8986
1.13537	down	NM_144666	chr11:6593108-6593167	DNHD1	Homo sapiens dynein heavy chain domain 1 (DNHD1), transcript variant 1, mRNA [NM_144666]	GO:0030286|GO:0008152|GO:0003777|GO:0070062|GO:0007018	NM_144666	Hs.720080	144132	88.0192	85.64	6.05487	6.23802
1.12511	down	NM_019112	chr19:1065272-1065331	ABCA7	Homo sapiens ATP-binding cassette, sub-family A (ABC1), member 7 (ABCA7), mRNA [NM_019112]	GO:0006909|GO:0005215|GO:0017121|GO:0034504|GO:0005886|GO:1900223|GO:0010875|GO:0050766|GO:0005737|GO:0016324|GO:0034380|GO:0007613|GO:0070374|GO:0043190|GO:0016887|GO:0033344|GO:0005794|GO:0009986|GO:0001891|GO:0032587|GO:0032780|GO:0005548|GO:0032781|GO:0055085|GO:0038027|GO:0005524|GO:0042985|GO:0033700|GO:0018149|GO:0000139|GO:0016021|GO:0010008|GO:0034188	NM_019112	Hs.134514	10347	163.332	159.484	6.90483	7.07489
1.04014	down	NM_207328	chr2:96687836-96687777	GPAT2	Homo sapiens glycerol-3-phosphate acyltransferase 2, mitochondrial (GPAT2), mRNA [NM_207328]	GO:0005739|GO:0019432|GO:0016024|GO:0005741|GO:0004366|GO:0044281|GO:0016021|GO:0006644|GO:0006072|GO:0006654|GO:0046474	NM_207328	Hs.348629	150763	32.4345	28.3212	4.65768	4.71446
1.2006	down	NM_001337	chr3:39305093-39305034	CX3CR1	Homo sapiens chemokine (C-X3-C motif) receptor 1 (CX3CR1), transcript variant 4, mRNA [NM_001337]	GO:0005515|GO:0043005|GO:0048471|GO:0030336|GO:0070098|GO:0005886|GO:0009611|GO:0071560|GO:0045766|GO:0032809|GO:0006968|GO:0071222|GO:0021795|GO:0006935|GO:0007186|GO:0016495|GO:0005887|GO:0016525|GO:2001240|GO:0004950|GO:0016032|GO:0002282|GO:0048246|GO:0007155	NM_001337	Hs.78913	1524	31.945	32.4883	4.63848	4.90223
1.09658	down	NM_000537	chr1:204124299-204124240	REN	Homo sapiens renin (REN), mRNA [NM_000537]	GO:0005886|GO:0002003|GO:0005159|GO:0070305|GO:0005615|GO:0051591|GO:0005737|GO:0002018|GO:0043408|GO:0006508|GO:0032496|GO:0048469|GO:0035902|GO:0001822|GO:0001823|GO:0005102|GO:0005576|GO:0035690|GO:0050435|GO:0009755|GO:0042756|GO:0008217|GO:0008233|GO:0004190|GO:0044267|GO:0008584	NM_000537	Hs.3210	5972	59.6129	55.7351	5.50543	5.63844
1.01245	down	NM_022154	chr4:103183010-103182951	SLC39A8	Homo sapiens solute carrier family 39 (zinc transporter), member 8 (SLC39A8), transcript variant 1, mRNA [NM_022154]	GO:0005886|GO:0046873|GO:0070574|GO:0031090|GO:0006829|GO:0016021|GO:0055085	NM_022154	Hs.288034	64116	2339.87	1987.43	10.7367	10.7546
1.06166	down	NM_018429	chr5:70862873-70862932	BDP1	Homo sapiens B double prime 1, subunit of RNA polymerase III transcription initiation factor IIIB (BDP1), mRNA [NM_018429]	GO:0010467|GO:0006355|GO:0005737|GO:0003682|GO:0005654|GO:0005634|GO:0006383|GO:0003677	NM_018429	Hs.258272	55814	307.716	280.931	7.78072	7.86704
1.0611	down	U21252	chr14:107211014-107210955		immunoglobulin heavy variable 3-73 [Source:HGNC Symbol;Acc:HGNC:5623] [ENST00000390636]			Hs.547404		63.0105	56.9641	5.58409	5.66966
1.01305	down	NM_004626	chr11:75897645-75897586	WNT11	Homo sapiens wingless-type MMTV integration site family, member 11 (WNT11), mRNA [NM_004626]	GO:0030308|GO:0030325|GO:0044212|GO:0071300|GO:0048706|GO:0032915|GO:0061101|GO:0048844|GO:0030282|GO:0060675|GO:0005615|GO:0005109|GO:0005737|GO:0090037|GO:0070830|GO:0072177|GO:0030182|GO:0045860|GO:0060548|GO:0060021|GO:0031667|GO:0090090|GO:0060070|GO:0072201|GO:0030336|GO:0043066|GO:0030335|GO:0043065|GO:0060412|GO:0005578|GO:0090272|GO:0005576|GO:0030295|GO:0003151|GO:0001649|GO:0010628|GO:…	NM_004626	Hs.108219	7481	279.257	245.349	7.64874	7.66745
1.06372	down	NM_001135865	chr16:22545395-22545455	NPIPB5	Homo sapiens nuclear pore complex interacting protein family, member B5 (NPIPB5), mRNA [NM_001135865]		NM_001135865	Hs.720286	100132247	5403.81	4775.27	11.992	12.0812
1.06282	down	NM_199454	chr1:3350316-3350375	PRDM16	Homo sapiens PR domain containing 16 (PRDM16), transcript variant 2, mRNA [NM_199454]	GO:0005515|GO:0003713|GO:0046332|GO:0005634|GO:0000122|GO:0043457|GO:0046872|GO:0006351|GO:0043565|GO:0050872|GO:0050873|GO:0017053|GO:0060021|GO:0030853|GO:0045893|GO:0043586|GO:0045892|GO:0035019|GO:0030512|GO:0022008	NM_199454	Hs.99500	63976	185.683	169.274	7.07509	7.16298
1.07115	down	NM_001243197	chrX:53295566-53295507	IQSEC2	Homo sapiens IQ motif and Sec7 domain 2 (IQSEC2), transcript variant 3, mRNA [NM_001243197]	GO:0043547|GO:0005802|GO:0005086|GO:0030054|GO:0030036|GO:0032012|GO:0005634|GO:0016192	NM_001243197	Hs.496138	23096	297.034	274.586	7.734	7.83317
1.1593	down	NR_024485	chr1:227921673-227921732	LOC100130093	Homo sapiens uncharacterized LOC100130093 (LOC100130093), transcript variant 1, long non-coding RNA [NR_024485]		NR_024485	Hs.745334	100130093	97.7961	97.9309	6.20323	6.41648
1.01571	down	NM_053045	chr9:140098995-140098936	TMEM203	Homo sapiens transmembrane protein 203 (TMEM203), mRNA [NM_053045]	GO:0016021	NM_053045	Hs.231029	94107	1182.36	1019.43	9.70446	9.72694
1.12563	down		chr1:201869056-201869115							127.015	123.098	6.56168	6.73241
1.1553	down	NM_001300891	chr1:13002129-13002070	LOC101929983	Homo sapiens PRAME family member 9/15-like (LOC101929983), mRNA [NM_001300891]		NM_001300891	Hs.551617	101929983	12.6565	12.3143	3.34481	3.55307
1.08955	down	NM_020895	chr19:35512470-35512614	GRAMD1A	Homo sapiens GRAM domain containing 1A (GRAMD1A), transcript variant 1, mRNA [NM_020895]	GO:0016021	NM_020895	Hs.515351	57655	24.0168	22.1184	4.25382	4.37756
1.2068	down	AK124631	chr15:40524746-40524805	lnc-BUB1B-1	Homo sapiens cDNA FLJ42640 fis, clone BRACE3025153. [AK124631]			Hs.640216		17.0445	17.3544	3.77151	4.0427
1.22648	down	AF289615	chr13:99189066-99189007		Homo sapiens clone pp9953 unknown mRNA. [AF289615]			Hs.684473		60.6346	63.6961	5.53178	5.8263
1.22871	down	NR_026810	chr17:16692558-16692616	FAM106CP	Homo sapiens family with sequence similarity 106, member C, pseudogene (FAM106CP), long non-coding RNA [NR_026810]		NR_026810	Hs.712114	100129396	28.8046	30.003	4.49919	4.79634
1.11828	down		chr2:203705169-203705110		keratin 8 pseudogene 15 [Source:HGNC Symbol;Acc:HGNC:33367] [ENST00000425226]					4281.44	3978.67	11.6343	11.7956
1.20458	down	NM_001290214	chr10:126822173-126822114	CTBP2	Homo sapiens C-terminal binding protein 2 (CTBP2), transcript variant 4, mRNA [NM_001290214]	GO:0005515|GO:0008285|GO:0030054|GO:0003714|GO:0003713|GO:0045202|GO:0005634|GO:0042974|GO:0019079|GO:0035563|GO:0006351|GO:0016616|GO:0048386|GO:0051287|GO:0050872|GO:0045944|GO:0003682|GO:0017053|GO:0045892|GO:0055114	NM_001290214	Hs.501345	1488	53.1928	54.5124	5.34276	5.61129
1.08432	down	NM_138473	chr12:53810152-53810211	SP1	Homo sapiens Sp1 transcription factor (SP1), transcript variant 1, mRNA [NM_138473]	GO:0005515|GO:0010467|GO:0003700|GO:0006367|GO:0044212|GO:0042826|GO:0030324|GO:0000981|GO:0048706|GO:0005634|GO:0044281|GO:0043353|GO:0048596|GO:0046872|GO:0042803|GO:0005737|GO:0003690|GO:0032993|GO:0045944|GO:0016032|GO:0007179|GO:0001046|GO:0044255|GO:0035035|GO:0001103|GO:0006355|GO:0060136|GO:0043425|GO:0001892|GO:0060216|GO:0001829|GO:0000978|GO:0008022|GO:0003677|GO:0000979|GO:0043923|GO:…	NM_138473	Hs.649191	6667	883.569	814.838	9.27728	9.39407
1.10906	down	NM_015001	chr1:16266686-16266745	SPEN	Homo sapiens spen family transcriptional repressor (SPEN), mRNA [NM_015001]	GO:0001191|GO:0005515|GO:0003700|GO:0003714|GO:0000122|GO:0006351|GO:0000166|GO:0003697|GO:0007219|GO:0050769|GO:0017053|GO:0001085|GO:0016032|GO:0005654|GO:0045893|GO:0045892|GO:0070062	NM_015001	Hs.744843	23013	400.974	380.119	8.15612	8.30545
1.2226	down	AK095617	chr15:84943847-84943788	LOC283728	Homo sapiens cDNA FLJ38298 fis, clone FCBBF3017059. [AK095617]			Hs.635026	283728	14.8498	15.3981	3.58111	3.87106
1.00144	down	NM_005153	chr16:84812831-84812890	USP10	Homo sapiens ubiquitin specific peptidase 10 (USP10), transcript variant 2, mRNA [NM_005153]	GO:0005515|GO:0016579|GO:0004843|GO:0030330|GO:0006914|GO:0005634|GO:0044325|GO:0004197|GO:0002039|GO:0005737|GO:0006281|GO:0061136|GO:0010506|GO:0043161|GO:0005769	NM_005153	Hs.136778	9100	1073.9	912.333	9.5615	9.56358
1.06462	down	AK094324	chr19:37294755-37294814	lnc-ZNF345-1	Homo sapiens cDNA FLJ37005 fis, clone BRACE2009122. [AK094324]			Hs.570010		21.9139	19.5773	4.11649	4.20684
1.02373	down	NM_020415	chr19:7735274-7735333	RETN	Homo sapiens resistin (RETN), transcript variant 1, mRNA [NM_020415]	GO:0032868|GO:0007568|GO:2000252|GO:0005634|GO:0010714|GO:0005615|GO:0048661|GO:0009612|GO:0014911|GO:2000872|GO:0008150|GO:0005179|GO:0050806|GO:0045444|GO:0070062	NM_020415	Hs.283091	56729	37.421	32.4248	4.86607	4.8999
1.19307	down	NM_020461	chr22:50656772-50656713	TUBGCP6	Homo sapiens tubulin, gamma complex associated protein 6 (TUBGCP6), mRNA [NM_020461]	GO:0008017|GO:0005813|GO:0000922|GO:0016020|GO:0007020|GO:0000086|GO:0005874|GO:0000278|GO:0008274|GO:0070062|GO:0005829	NM_020461	Hs.336431	85378	57.5043	58.6893	5.45279	5.70747
1.01574	down	NM_006402	chr1:110944166-110944107	LAMTOR5	Homo sapiens late endosomal/lysosomal adaptor, MAPK and MTOR activator 5 (LAMTOR5), mRNA [NM_006402]	GO:0005515|GO:0008361|GO:0043066|GO:0032008|GO:0009615|GO:0005764|GO:0019079|GO:0005829|GO:0005085|GO:0043547|GO:0071986|GO:0032947|GO:0071230|GO:0043154	NM_006402	Hs.439815	10542	3724.16	3161.15	11.4081	11.4306
1.14335	down		chr7:000460557-000460616							127.352	125.681	6.56609	6.75935
1.04413	down	NM_003247	chr6:169620353-169620294	THBS2	Homo sapiens thrombospondin 2 (THBS2), mRNA [NM_003247]	GO:0051965|GO:0005515|GO:0016525|GO:0005509|GO:0031091|GO:0005576|GO:0007155|GO:0008201|GO:0005604	NM_003247	Hs.371147	7058	36.1465	31.723	4.80919	4.87149
1.10415	down	NM_004594	chr16:67306015-67306074	SLC9A5	Homo sapiens solute carrier family 9, subfamily A (NHE5, cation proton antiporter 5), member 5 (SLC9A5), mRNA [NM_004594]	GO:0015385|GO:0005886|GO:0006810|GO:0035725|GO:0016021|GO:0055085|GO:0006885|GO:0006811	NM_004594	Hs.439650	6553	401.036	378.483	8.1564	8.29933
1.32636	down	BC017346	chr5:114516475-114516534	TRIM36	Homo sapiens tripartite motif-containing 36, mRNA (cDNA clone IMAGE:5015503). [BC017346]	GO:0004842|GO:0016567|GO:0001669|GO:0016874|GO:0051726|GO:0008270|GO:0007340|GO:0005856|GO:0070062		Hs.638953	55521	33.9928	38.2215	4.7258	5.13326
1.002	down	NM_004660	chrY:15032230-15032289	DDX3Y	Homo sapiens DEAD (Asp-Glu-Ala-Asp) box helicase 3, Y-linked (DDX3Y), transcript variant 2, mRNA [NM_004660]	GO:0005737|GO:0016020|GO:0003723|GO:0008152|GO:0004386|GO:0005634|GO:0005524|GO:0003677	NM_004660	Hs.99120	8653	5	5	2.32191	2.32479
1.04581	down	NM_001195382	chr2:241555857-241555916	GPR35	Homo sapiens G protein-coupled receptor 35 (GPR35), transcript variant 3, mRNA [NM_001195382]	GO:0007186|GO:0005887|GO:0004930	NM_001195382	Hs.112218	2859	76.0001	67.5032	5.84286	5.90748
1.0245	down	NM_012068	chr19:50436754-50436813	ATF5	Homo sapiens activating transcription factor 5 (ATF5), transcript variant 1, mRNA [NM_012068]	GO:0005515|GO:0005667|GO:0021891|GO:0043066|GO:0000977|GO:0006357|GO:0003714|GO:0001228|GO:0009791|GO:0006351|GO:0048712|GO:0005737|GO:0035264|GO:0045944|GO:0031072|GO:0007623|GO:0005654	NM_012068	Hs.9754	22809	58.9031	51.0193	5.4875	5.52242
1.12059	down	NM_001659	chr12:49330310-49330251	ARF3	Homo sapiens ADP-ribosylation factor 3 (ARF3), mRNA [NM_001659]	GO:0048471|GO:0006661|GO:0000139|GO:0007264|GO:0003924|GO:0044281|GO:0016192|GO:0015031|GO:0006644|GO:0005525|GO:0070062	NM_001659	Hs.119177	377	1093.42	1036.97	9.58665	9.75091
1.06975	down	NM_198040	chr1:33789459-33789400	PHC2	Homo sapiens polyhomeotic homolog 2 (Drosophila) (PHC2), transcript variant 1, mRNA [NM_198040]	GO:0035102|GO:0031519|GO:0005515|GO:0000792|GO:0008270|GO:0007275|GO:0005654|GO:0005634|GO:0007283|GO:0003677	NM_198040	Hs.524271	1912	988.658	899.746	9.44438	9.54165
1.02841	down	NM_138797	chr22:38227345-38227286	ANKRD54	Homo sapiens ankyrin repeat domain 54 (ANKRD54), transcript variant 1, mRNA [NM_138797]	GO:0045859|GO:0019887|GO:0005737|GO:0045648|GO:0030496|GO:0005634|GO:0032403|GO:0006913	NM_138797	Hs.135259	129138	227.906	201.598	7.36104	7.40145
1.03992	down	NM_178516	chr16:67218599-67218459	EXOC3L1	Homo sapiens exocyst complex component 3-like 1 (EXOC3L1), mRNA [NM_178516]	GO:0030133|GO:0003674|GO:0000145|GO:0051601|GO:0000149|GO:0030141|GO:0030072|GO:0006887	NM_178516	Hs.647356	283849	342.804	304.677	7.92562	7.98209
1.10403	down	NM_013366	chr9:140074667-140070265	ANAPC2	Homo sapiens anaphase promoting complex subunit 2 (ANAPC2), mRNA [NM_013366]	GO:0007094|GO:0090129|GO:0051437|GO:0045773|GO:0051436|GO:0031145|GO:0051439|GO:0005829|GO:0007067|GO:0031915|GO:0070979|GO:0005680|GO:0050775|GO:0005654|GO:0000278|GO:0031625|GO:0051301	NM_013366	Hs.533262	29882	119.094	113.766	6.47536	6.61813
1.00174	down		chr11:134605634-134605693		Homo sapiens cDNA FLJ43050 fis, clone BRTHA3005046. [AK125040]			Hs.148365		95.3471	81.8016	6.16901	6.17151
1.15431	down	NR_103714	chr9:46385948-46385889	FAM27E2	Homo sapiens family with sequence similarity 27, member E2 (FAM27E2), long non-coding RNA [NR_103714]		NR_103714	Hs.567050	100289124	14.6449	14.2352	3.55764	3.76467
1.20124	down	NM_000546	chr17:7572691-7572632	TP53	Homo sapiens tumor protein p53 (TP53), transcript variant 1, mRNA [NM_000546]	GO:0005515|GO:0000790|GO:0009651|GO:0003700|GO:0006983|GO:0006366|GO:0009303|GO:0000981|GO:0001756|GO:0005657|GO:0002020|GO:0007406|GO:0007219|GO:0005759|GO:0010666|GO:0007179|GO:0002360|GO:0002326|GO:0006978|GO:0010332|GO:0000785|GO:0000060|GO:0006977|GO:0005507|GO:0007569|GO:0007275|GO:0000122|GO:0000979|GO:0001701|GO:0000733|GO:0002931|GO:0006284|GO:0008270|GO:0005654|GO:0006289|GO:0008134|GO:…	NM_000546	Hs.437460	7157	57.6485	59.3112	5.45649	5.72102
1.05405	down	NM_031966	chr5:68471363-68473123	CCNB1	Homo sapiens cyclin B1 (CCNB1), mRNA [NM_031966]	GO:0007077|GO:0005515|GO:0060045|GO:0046680|GO:0090266|GO:0007283|GO:0001556|GO:0005113|GO:0071398|GO:0005813|GO:0071283|GO:0019901|GO:0001701|GO:0000922|GO:0035173|GO:0045931|GO:0055015|GO:0005654|GO:0007080|GO:0000278|GO:0031442|GO:0051301|GO:0043148|GO:0005634|GO:0000079|GO:0048146|GO:0042246|GO:0031145|GO:0005829|GO:0005737|GO:0000082|GO:0000086|GO:0051726|GO:2000775|GO:0060623|GO:0051987|GO:…	NM_031966	Hs.23960	891	7534.28	6468.31	12.4966	12.5726
1.10633	down	NM_016235	chr16:19870688-19870629	GPRC5B	Homo sapiens G protein-coupled receptor, class C, group 5, member B (GPRC5B), mRNA [NM_016235]	GO:0001664|GO:0005886|GO:0009986|GO:0019901|GO:0004930|GO:0061098|GO:0090263|GO:0005730|GO:0005634|GO:0042593|GO:0030295|GO:0005615|GO:0043231|GO:0007186|GO:0045666|GO:0050729|GO:0010976|GO:0060907|GO:0045121|GO:0007626|GO:0016021|GO:0043123|GO:0030659|GO:0070062	NM_016235	Hs.148685	51704	261.25	250.339	7.55287	7.69865
1.08354	down	NM_014754	chr8:97346598-97346657	PTDSS1	Homo sapiens phosphatidylserine synthase 1 (PTDSS1), transcript variant 1, mRNA [NM_014754]	GO:0016020|GO:0005789|GO:0044281|GO:0016021|GO:0006644|GO:0016740|GO:0006659|GO:0046474	NM_014754	Hs.292579	9791	1578.18	1422.1	10.1271	10.2429
1.08881	down	NM_002985	chr17:34199391-34199332	CCL5	Homo sapiens chemokine (C-C motif) ligand 5 (CCL5), transcript variant 1, mRNA [NM_002985]	GO:0005515|GO:0006887|GO:0043621|GO:0005615|GO:0042803|GO:0043623|GO:0031726|GO:0030298|GO:0006935|GO:0000165|GO:0031729|GO:0031663|GO:0045070|GO:0045071|GO:0050679|GO:0031584|GO:0008009|GO:0045744|GO:0030335|GO:0042531|GO:0009636|GO:0014068|GO:0042056|GO:0045785|GO:0043922|GO:0016004|GO:0045089|GO:0007186|GO:0048245|GO:0010759|GO:0043491|GO:0048246|GO:0042119|GO:0031730|GO:0007267|GO:0014911|GO:…	NM_002985	Hs.514821	6352	20.9991	19.0754	4.05015	4.1729
1.11116	down	NM_022740	chr7:139246970-139246911	HIPK2	Homo sapiens homeodomain interacting protein kinase 2 (HIPK2), transcript variant 1, mRNA [NM_022740]	GO:0005515|GO:0001654|GO:0046330|GO:0046332|GO:0048596|GO:0007224|GO:0043524|GO:0030578|GO:0018105|GO:0050882|GO:0018107|GO:0007179|GO:0006978|GO:0001102|GO:0001105|GO:0060235|GO:0003714|GO:0046790|GO:0010842|GO:0000122|GO:0042771|GO:0043388|GO:0045893|GO:0008284|GO:0005634|GO:0061072|GO:0009952|GO:0060395|GO:0032092|GO:0030514|GO:0005737|GO:0051091|GO:0030182|GO:0045944|GO:0007628|GO:0051726|GO:…	NM_022740	Hs.731417	28996	192.716	183.947	7.12458	7.27664
1.16183	down	NM_001017980	chrX:150573488-150573547	VMA21	Homo sapiens VMA21 vacuolar H+-ATPase homolog (S. cerevisiae) (VMA21), mRNA [NM_001017980]	GO:0070072|GO:0030127|GO:0033116|GO:0005789|GO:0016021|GO:0005764	NM_001017980	Hs.58633	203547	1748.37	1705.15	10.2915	10.5079
1.09246	down	NM_001003714	chr7:99057746-99055957	ATP5J2	Homo sapiens ATP synthase, H+ transporting, mitochondrial Fo complex, subunit F2 (ATP5J2), transcript variant 3, mRNA [NM_001003714]	GO:0022857|GO:0005743|GO:0005634|GO:0044281|GO:0005753|GO:0022904|GO:0042776|GO:0016021|GO:0016887|GO:0044237|GO:0045263|GO:0015992|GO:0070062	NM_001003714	Hs.521056	9551	4848.19	4402.76	11.8293	11.9569
1.00638	down	NM_002696	chr11:62534122-62534181	POLR2G	Homo sapiens polymerase (RNA) II (DNA directed) polypeptide G (POLR2G), mRNA [NM_002696]	GO:0008380|GO:0010467|GO:0003727|GO:0006368|GO:0006367|GO:0006366|GO:0000291|GO:0005634|GO:0003697|GO:0000932|GO:0034587|GO:0005665|GO:0016032|GO:0045948|GO:0035019|GO:0003899|GO:0005730|GO:0060213|GO:0006370|GO:0006915|GO:0050434|GO:0006281|GO:0006283|GO:0000398|GO:0005654|GO:0031369|GO:0006289	NM_002696	Hs.14839	5436	3146.25	2671.42	11.1739	11.1831
1.19216	down	NM_145806	chr10:135125327-135126332	ZNF511	Homo sapiens zinc finger protein 511 (ZNF511), transcript variant 1, mRNA [NM_145806]	GO:0006355|GO:0005634|GO:0003677|GO:0046872|GO:0006351	NM_145806	Hs.422113	118472	1154.53	1161.41	9.66975	9.92333
1.06599	down	NM_001890	chr4:70810602-70810661	CSN1S1	Homo sapiens casein alpha s1 (CSN1S1), transcript variant 1, mRNA [NM_001890]	GO:0005215|GO:0006810|GO:0005576|GO:0005615	NM_001890	Hs.3155	1446	96.293	87.9494	6.18456	6.27675
1.05441	down	NM_153603	chr16:23400358-23400299	COG7	Homo sapiens component of oligomeric golgi complex 7 (COG7), mRNA [NM_153603]	GO:0005515|GO:0005794|GO:0033365|GO:0000139|GO:0034067|GO:0006890|GO:0050821|GO:0005730|GO:0017119|GO:0006486|GO:0006886|GO:0043231	NM_153603	Hs.185807	91949	136.345	123.542	6.65993	6.73636
1.11029	down	NM_007371	chr9:136901234-136901175	BRD3	Homo sapiens bromodomain containing 3 (BRD3), mRNA [NM_007371]	GO:0005515|GO:0006357|GO:0003682|GO:0070577|GO:0005634|GO:0006351|GO:0016568	NM_007371	Hs.522472	8019	442.035	418.144	8.29239	8.44333
1.08531	down	NM_207426	chr10:129539033-129539092	FOXI2	Homo sapiens forkhead box I2 (FOXI2), mRNA [NM_207426]	GO:0043565|GO:0006366|GO:0006357|GO:0000981|GO:0005634	NM_207426	Hs.449674	399823	20389.1	18482.2	14.1259	14.244
1.06356	down	AJ535838	chr8:33246513-33246454	FUT10	fucosyltransferase 10 (alpha (1,3) fucosyltransferase) [Source:HGNC Symbol;Acc:HGNC:19234] [ENST00000520767]	GO:0097150|GO:0030097|GO:0046920|GO:0042355|GO:0005794|GO:0006605|GO:0009790|GO:0036065|GO:0007399|GO:0009566|GO:0006457|GO:0032580|GO:0021799|GO:0042060|GO:0006486|GO:0016021		Hs.458713	84750	74.7038	67.4484	5.8177	5.90661
1.01196	down	NM_138939	chr3:112648223-112648164	CD200R1	Homo sapiens CD200 receptor 1 (CD200R1), transcript variant 2, mRNA [NM_138939]	GO:0043235|GO:0005515|GO:0005886|GO:0050776|GO:0016032|GO:0005576|GO:0016021	NM_138939	Hs.309158	131450	85.4882	73.9589	6.01751	6.03466
1.00803	down	NM_001995	chr4:185676745-185676732	ACSL1	Homo sapiens acyl-CoA synthetase long-chain family member 1 (ACSL1), transcript variant 1, mRNA [NM_001995]	GO:0014070|GO:0001676|GO:0071902|GO:0005886|GO:0033211|GO:0005741|GO:0035338|GO:0044281|GO:0005739|GO:0019432|GO:0044539|GO:0005778|GO:0044255|GO:0008610|GO:0007584|GO:0042178|GO:0042493|GO:0034201|GO:0036109|GO:0005524|GO:0004467|GO:0033559|GO:0043651|GO:0016020|GO:0005789|GO:0016021	NM_001995	Hs.406678	2180	228.755	198.48	7.3664	7.37793
1.03443	down	NM_012111	chr14:77928985-77929044	AHSA1	Homo sapiens AHA1, activator of heat shock 90kDa protein ATPase homolog 1 (yeast) (AHSA1), mRNA [NM_012111]	GO:0005515|GO:0005737|GO:0005783|GO:0051087|GO:0006950|GO:0032781|GO:0001671|GO:0070062|GO:0005829	NM_012111	Hs.204041	10598	1230	1079.63	9.76507	9.81392
1.15762	down	NM_182537	chr3:183756012-183756206	HTR3D	Homo sapiens 5-hydroxytryptamine (serotonin) receptor 3D, ionotropic (HTR3D), transcript variant 2, mRNA [NM_182537]	GO:0005230|GO:0034220|GO:0005886|GO:0016021|GO:0055085	NM_182537	Hs.448004	200909	27.3899	26.7927	4.4354	4.64656
1.01189	down	NM_130439	chr10:112045945-112046001	MXI1	Homo sapiens MAX interactor 1, dimerization protein (MXI1), transcript variant 2, mRNA [NM_130439]	GO:0005737|GO:0008285|GO:0003714|GO:0046983|GO:0005730|GO:0042994|GO:0005634|GO:0000122|GO:0003677|GO:0006351	NM_130439	Hs.728542	4601	214.902	186.875	7.28134	7.29839
1.01722	down	NM_004092	chr10:135176314-135176255	ECHS1	Homo sapiens enoyl CoA hydratase, short chain, 1, mitochondrial (ECHS1), mRNA [NM_004092]	GO:0005739|GO:0005515|GO:0006635|GO:0005759|GO:0044281|GO:0004300|GO:0044255|GO:0070062	NM_004092	Hs.76394	1892	3493.5	2986.73	11.3191	11.3438
1.13676	down		chrX:152160822-152160763							116.85	115.352	6.4492	6.63412
1.40228	down		chr7:099598714-099598773							15.6978	18.8043	3.66097	4.14874
1.08465	down	NM_021150	chr12:66742192-66742133	GRIP1	Homo sapiens glutamate receptor interacting protein 1 (GRIP1), transcript variant 1, mRNA [NM_021150]	GO:0005515|GO:0043005|GO:0030054|GO:0005886|GO:0008013|GO:0005783|GO:0003713|GO:0007268|GO:0030159|GO:0050681|GO:0035259|GO:0008022|GO:0030425|GO:0016358|GO:0005829|GO:0035556|GO:0008104|GO:0045211|GO:0016023|GO:0045121|GO:0055037|GO:0045893|GO:0030521	NM_021150	Hs.505946	23426	20.2633	18.4669	4.0063	4.12353
1.0523	down	NM_172241	chr18:19994048-19993989	CTAGE1	Homo sapiens cutaneous T-cell lymphoma-associated antigen 1 (CTAGE1), mRNA [NM_172241]	GO:0008150|GO:0016021|GO:0005575	NM_172241	Hs.406709	64693	23.2152	20.5999	4.20282	4.27637
1.01599	down		chr4:109177933-109177992	lnc-HADH-1	LNCipedia lincRNA (lnc-HADH-1), lincRNA [lnc-HADH-1:7]					121.853	106.334	6.50522	6.5281
1.16047	down	NM_207361	chr13:39461187-39461246	FREM2	Homo sapiens FRAS1 related extracellular matrix protein 2 (FREM2), mRNA [NM_207361]	GO:0048839|GO:0007154|GO:0005886|GO:0005509|GO:0016021|GO:0007156|GO:0002009|GO:0070062|GO:0005604	NM_207361	Hs.253994	341640	47.4328	46.7762	5.19568	5.41039
1.01242	down	NM_001293725	chr18:23873435-23873494	TAF4B	Homo sapiens TAF4b RNA polymerase II, TATA box binding protein (TBP)-associated factor, 105kDa (TAF4B), transcript variant 1, mRNA [NM_001293725]	GO:0010467|GO:0006355|GO:0006368|GO:0003700|GO:0005669|GO:0006367|GO:0051059|GO:0048477|GO:0046982|GO:0006366|GO:0005730|GO:0007283|GO:0003677|GO:0005737|GO:0016032|GO:0005654	NM_001293725	Hs.369519	6875	237.337	207.151	7.42034	7.43815
1.15181	down		chr17:041999971-041999912		Q8IWC7_HUMAN (Q8IWC7) LRRC37A protein, partial (5%) [THC2657523]					135.24	134.981	6.65054	6.85444
1.07136	down	NM_001140	chr17:4539114-4539055	ALOX15	Homo sapiens arachidonate 15-lipoxygenase (ALOX15), mRNA [NM_001140]	GO:0005515|GO:0019369|GO:0006646|GO:0034976|GO:0005886|GO:0010811|GO:0035358|GO:0044281|GO:0030282|GO:0006691|GO:0035963|GO:0005829|GO:0006954|GO:0030838|GO:0071277|GO:0034116|GO:0070374|GO:2001303|GO:0002820|GO:0005811|GO:0005506|GO:0019372|GO:0005546|GO:0043277|GO:0031234|GO:0004052|GO:0001503|GO:0016020|GO:0042060|GO:0047977|GO:0097260|GO:0051122|GO:0051120|GO:0055114|GO:0050473	NM_001140	Hs.73809	246	69.3137	63.1264	5.71339	5.81283
1.0405	down	NM_018369	chr5:59893300-59893241	DEPDC1B	Homo sapiens DEP domain containing 1B (DEPDC1B), transcript variant 1, mRNA [NM_018369]	GO:0043547|GO:0051056|GO:0016477|GO:0007264|GO:0030177|GO:0005829|GO:0005096	NM_018369	Hs.482233	55789	1029.81	909.777	9.50131	9.55859
1.05671	down	NM_182529	chr7:108204772-108204713	THAP5	Homo sapiens THAP domain containing 5 (THAP5), transcript variant 2, mRNA [NM_182529]	GO:0007049|GO:0005654|GO:0005634|GO:0045786|GO:0002020|GO:0003677|GO:0046872	NM_182529	Hs.707689	168451	76.156	68.4287	5.84578	5.92536
1.02207	down	BC056409	chr17:48814662-48814721	LUC7L3	LUC7-like 3 (S. cerevisiae) [Source:HGNC Symbol;Acc:HGNC:24309] [ENST00000506686]	GO:0008380|GO:0005515|GO:0016607|GO:0006376|GO:0005654|GO:0005634|GO:0003729|GO:0003677|GO:0005685		Hs.130293	51747	88.6939	77.52	6.06463	6.09611
2.19825	down									42.036	81.3907	5.02721	6.16357
1.22634	down	NM_033060	chr17:39340580-39340521	KRTAP4-1	Homo sapiens keratin associated protein 4-1 (KRTAP4-1), mRNA [NM_033060]	GO:0045095	NM_033060	Hs.437079	85285	12.5568	12.9696	3.33363	3.62798
1.06267	down	NM_001282203	chr17:79860851-79860792	PCYT2	Homo sapiens phosphate cytidylyltransferase 2, ethanolamine (PCYT2), transcript variant 5, mRNA [NM_001282203]	GO:0006646|GO:0004306|GO:0005789|GO:0044281|GO:0008654|GO:0005575|GO:0006644|GO:0046474	NM_001282203	Hs.569843	5833	570.543	518.726	8.65437	8.74206
1.0417	down	NM_198077	chr1:85724296-85724237	C1orf52	Homo sapiens chromosome 1 open reading frame 52 (C1orf52), transcript variant 1, mRNA [NM_198077]	GO:0005654|GO:0005634	NM_198077	Hs.26226	148423	588.815	523.389	8.69631	8.75525
1.20354	down	AF119882	chr17:58356431-58356490		Homo sapiens PRO2492 mRNA, complete cds. [AF119882]					28.0012	28.6147	4.46104	4.72832
1.09676	down	NM_173165	chr16:68225293-68225352	NFATC3	Homo sapiens nuclear factor of activated T-cells, cytoplasmic, calcineurin-dependent 3 (NFATC3), transcript variant 1, mRNA [NM_173165]	GO:0071285|GO:0005515|GO:0001569|GO:0006357|GO:0006366|GO:0005730|GO:0005634|GO:0000978|GO:0005829|GO:0007507|GO:0045333|GO:0001077|GO:0005737|GO:0006954|GO:0045944|GO:0045087|GO:0003682|GO:0071277|GO:0005654|GO:0055001|GO:0038095|GO:0051145	NM_173165	Hs.436585	4775	111.127	104.994	6.37747	6.51071
1.02324	down	NM_005389	chr6:150131752-150131811	PCMT1	Homo sapiens protein-L-isoaspartate (D-aspartate) O-methyltransferase (PCMT1), transcript variant 1, mRNA [NM_005389]	GO:0004719|GO:0005737|GO:0005783|GO:0030091|GO:0006479|GO:0031982|GO:0070062	NM_005389	Hs.279257	5110	3629.18	3121.81	11.3738	11.4069
1.05642	down	NM_024074	chr19:16799430-16799489	TMEM38A	Homo sapiens transmembrane protein 38A (TMEM38A), mRNA [NM_024074]	GO:0031965|GO:0033017|GO:0005267|GO:0016021|GO:0071805|GO:0070062	NM_024074	Hs.436068	79041	209.701	191.331	7.25062	7.3298
1.00431	down	NM_031409	chr6:167552098-167552157	CCR6	Homo sapiens chemokine (C-C motif) receptor 6 (CCR6), transcript variant 2, mRNA [NM_031409]	GO:0070098|GO:0005886|GO:0002407|GO:0006928|GO:0007204|GO:0007165|GO:0006955|GO:0006968|GO:0006935|GO:0007186|GO:0005887|GO:0045087|GO:0006959|GO:0004950|GO:0016493|GO:0004872	NM_031409	Hs.46468	1235	3556.86	3016.58	11.3508	11.357
1.05368	down	NM_001005199	chr11:56057842-56057783	OR8H1	Homo sapiens olfactory receptor, family 8, subfamily H, member 1 (OR8H1), mRNA [NM_001005199]	GO:0050911|GO:0004984|GO:0007186|GO:0005886|GO:0004930|GO:0016021	NM_001005199	Hs.553628	219469	180.821	163.999	7.04001	7.11545
1.14097	down	NM_001005235	chr9:125486510-125486569	OR1L4	Homo sapiens olfactory receptor, family 1, subfamily L, member 4 (OR1L4), mRNA [NM_001005235]	GO:0050911|GO:0004984|GO:0007186|GO:0005886|GO:0004930|GO:0016021	NM_001005235	Hs.626838	254973	19.4554	18.6929	3.95084	4.1411
1.04574	down		chr9:127662558-127662499	GOLGA1	golgin A1 [Source:HGNC Symbol;Acc:HGNC:4424] [ENST00000373551]	GO:0005802|GO:0048471|GO:0005794|GO:0032580|GO:0043231|GO:0000042			2800	58.0026	51.3253	5.46559	5.53012
1.0155	down	NR_004404	chr1:28835114-28835173	SNORA73B	Homo sapiens small nucleolar RNA, H/ACA box 73B (SNORA73B), small nucleolar RNA [NR_004404]		NR_004404	Hs.469723	26768	561.21	487.468	8.63034	8.65253
1.1279	down	NM_001080821	chr19:12501716-12501657	ZNF799	Homo sapiens zinc finger protein 799 (ZNF799), mRNA [NM_001080821]	GO:0006355|GO:0005634|GO:0003677|GO:0046872|GO:0006351	NM_001080821	Hs.546637	90576	96.3557	93.8956	6.1855	6.35914
1.137	down	NM_001256526	chr9:139009978-139009919	C9orf69	Homo sapiens chromosome 9 open reading frame 69 (C9orf69), transcript variant 2, mRNA [NM_001256526]	GO:0005515|GO:0008284|GO:0007049|GO:0005737|GO:0048524|GO:0016032|GO:0005634|GO:0016021|GO:0005525	NM_001256526	Hs.287411	90120	75.7117	73.3127	5.83905	6.02428
1.00871	down	NM_014915	chr10:27302014-27301955	ANKRD26	Homo sapiens ankyrin repeat domain 26 (ANKRD26), transcript variant 1, mRNA [NM_014915]	GO:0046621|GO:0060259|GO:0005813|GO:0040015|GO:0045599|GO:0046627|GO:0005884|GO:0070373|GO:0042593|GO:0019217	NM_014915	Hs.361041	22852	180.141	155.605	7.03343	7.04594
1.12245	down		chrX:102788564-102788505							601.817	576.636	8.72664	8.89329
1.06717	down	NM_002181	chr2:219919220-219919161	IHH	Homo sapiens indian hedgehog (IHH), mRNA [NM_002181]	GO:0033088|GO:0046638|GO:0033089|GO:0033085|GO:0051216|GO:0045453|GO:0005615|GO:0035988|GO:0005113|GO:0048596|GO:0007224|GO:0046639|GO:0009880|GO:0001947|GO:0048745|GO:0006508|GO:0009968|GO:0016539|GO:0032355|GO:0003406|GO:0050679|GO:0001708|GO:0005509|GO:0060135|GO:0001701|GO:0001649|GO:0048074|GO:0030704|GO:0061053|GO:0001501|GO:0032967|GO:0008233|GO:0040008|GO:0005886|GO:0060220|GO:0007267|GO:…	NM_002181	Hs.654504	3549	98.5755	90.1362	6.21481	6.3086
1.08659	down	NM_014799	chrX:65486328-65486387	HEPH	Homo sapiens hephaestin (HEPH), transcript variant 2, mRNA [NM_014799]	GO:0048471|GO:0005886|GO:0005507|GO:0055085|GO:0008198|GO:0005622|GO:0006879|GO:0004322|GO:0016323|GO:0006826|GO:0016021|GO:0006825|GO:0055114	NM_014799	Hs.31720	9843	475.264	441.455	8.39686	8.51667
1.07179	down	NM_031475	chr1:6520696-6520755	ESPN	Homo sapiens espin (ESPN), mRNA [NM_031475]	GO:0005903|GO:0017124|GO:0005737|GO:0051015|GO:0031941|GO:0051494|GO:0030046|GO:0007605|GO:0051491|GO:0032420|GO:0007626|GO:0032426	NM_031475	Hs.744222	83715	126.172	116.94	6.55281	6.65283
1.05556	down		chr13:025912864-025912923							77.9699	69.8386	5.87841	5.95642
1.01511	down	XR_246362	chr1:85009909-85009968	SPATA1	spermatogenesis associated 1 [Source:HGNC Symbol;Acc:HGNC:14682] [ENST00000431031]		XR_246362	Hs.584956	100505741	195.186	169.34	7.14212	7.16376
1.00686	down	NM_006762	chr1:31205902-31205843	LAPTM5	Homo sapiens lysosomal protein transmembrane 5 (LAPTM5), mRNA [NM_006762]	GO:0005887|GO:0006810|GO:0005765|GO:0005764	NM_006762	Hs.371021	7805	73.4917	62.9068	5.79769	5.80755
1.12218	down	NM_001039966	chr7:1132386-1132445	GPER1	Homo sapiens G protein-coupled estrogen receptor 1 (GPER1), transcript variant 3, mRNA [NM_001039966]	GO:0005802|GO:0005515|GO:0030054|GO:0045599|GO:0019228|GO:0005622|GO:0032024|GO:0005496|GO:0048786|GO:0045745|GO:0005794|GO:0030335|GO:0031966|GO:0045742|GO:0004930|GO:0014069|GO:0014068|GO:0044327|GO:0043280|GO:0042734|GO:0007049|GO:0007186|GO:0005887|GO:0045087|GO:0005789|GO:0030263|GO:0030264|GO:0032962|GO:0001956|GO:0030424|GO:0048471|GO:0008284|GO:0008285|GO:0005886|GO:0005783|GO:0030819|GO:…	NM_001039966	Hs.20961	2852	179.744	173.524	7.02999	7.1963
1.08955	down	AK022058	chr18:8015115-8015174		Homo sapiens cDNA FLJ11996 fis, clone HEMBB1001449. [AK022058]					76.2682	70.5034	5.84716	5.97089
1.14792	down		chr16:033573750-033573809							170.645	169.185	6.96285	7.16188
1.04581	down	NM_001168235	chr4:144498734-144498675	FREM3	Homo sapiens FRAS1 related extracellular matrix 3 (FREM3), mRNA [NM_001168235]	GO:0031012|GO:0007154|GO:0016021|GO:0007155|GO:0005615|GO:0046872|GO:0005604	NM_001168235	Hs.252714	166752	90.8462	81.4454	6.09993	6.16455
1.049	down	NR_047572	chr16:3086692-3086751	LOC100128770	Homo sapiens uncharacterized LOC100128770 (LOC100128770), long non-coding RNA [NR_047572]		NR_047572	Hs.666223	100128770	101.707	91.2737	6.25525	6.32426
1.00389	down	NM_013319	chr1:11346237-11346296	UBIAD1	Homo sapiens UbiA prenyltransferase domain containing 1 (UBIAD1), mRNA [NM_013319]	GO:0005515|GO:0009234|GO:0016209|GO:0031966|GO:0005783|GO:0005634|GO:0004659|GO:0006744|GO:0005737|GO:0030173|GO:0016020|GO:0005789|GO:0042371	NM_013319	Hs.522933	29914	527.058	451.003	8.5429	8.54851
1.04399	down		chr14:039839168-039839109							46.0059	40.5492	5.14839	5.2105
1.1682	down	NM_001145513	chr7:29963349-29963290	SCRN1	Homo sapiens secernin 1 (SCRN1), transcript variant 1, mRNA [NM_001145513]	GO:0003674|GO:0031965|GO:0005737|GO:0006508|GO:0005634|GO:0006887|GO:0016805	NM_001145513	Hs.520740	9805	28.9472	28.6571	4.50619	4.73047
1.01973	down	NM_001747	chr2:85622075-85622016	CAPG	Homo sapiens capping protein (actin filament), gelsolin-like (CAPG), transcript variant 1, mRNA [NM_001747]	GO:0042470|GO:0051016|GO:0006461|GO:0030031|GO:0008290|GO:0005634|GO:0003779|GO:0070062	NM_001747	Hs.516155	822	1138.96	984.927	9.65005	9.67823
1.20684	down	NM_176823	chr1:153395392-153395451	S100A7A	Homo sapiens S100 calcium binding protein A7A (S100A7A), mRNA [NM_176823]	GO:0005737|GO:0005509	NM_176823	Hs.442337	338324	20.3776	20.6897	4.0132	4.28444
1.0541	down	NR_110903	chr16:47196599-47196658	ITFG1-AS1	Homo sapiens ITFG1 antisense RNA 1 (ITFG1-AS1), transcript variant 1, long non-coding RNA [NR_110903]		NR_110903		101927102	54.1798	48.038	5.36983	5.44583
1.0609	down	NM_000633	chr18:60790782-60790723	BCL2	Homo sapiens B-cell CLL/lymphoma 2 (BCL2), transcript variant alpha, mRNA [NM_000633]	GO:0016248|GO:0005515|GO:0001656|GO:0030308|GO:0001658|GO:0033689|GO:0030307|GO:0010523|GO:0007409|GO:0002020|GO:0009791|GO:0006808|GO:0031069|GO:0018105|GO:0018107|GO:0010039|GO:0014031|GO:0001662|GO:0002326|GO:0033033|GO:0010332|GO:0031625|GO:0000209|GO:0002320|GO:0033077|GO:0031965|GO:0030336|GO:0007565|GO:0010559|GO:0007569|GO:0032469|GO:0009636|GO:0001503|GO:0002931|GO:0005789|GO:0001952|GO:…	NM_000633	Hs.150749	596	75.0827	67.6461	5.82495	5.91024
1.00275	down	NM_001160301	chr1:98186292-98186233	DPYD	Homo sapiens dihydropyrimidine dehydrogenase (DPYD), transcript variant 2, mRNA [NM_001160301]	GO:0050661|GO:0017113|GO:0006214|GO:0051539|GO:0006210|GO:0050660|GO:0006212|GO:0006222|GO:0055086|GO:0044281|GO:0046872|GO:0042803|GO:0005829|GO:0019483|GO:0046135|GO:0005737|GO:0006145|GO:0004152|GO:0006206|GO:0055114|GO:0006208	NM_001160301	Hs.335034	1806	62.6345	53.3387	5.57557	5.57953
1.18535	down	NM_004562	chr6:161769837-161769778	PARK2	Homo sapiens parkin RBR E3 ubiquitin protein ligase (PARK2), transcript variant 1, mRNA [NM_004562]	GO:0005515|GO:0043130|GO:0004842|GO:0034976|GO:0006513|GO:0016874|GO:0044314|GO:0010906|GO:0042802|GO:0051583|GO:0043524|GO:0046329|GO:0042787|GO:0031072|GO:0007612|GO:0044257|GO:0043123|GO:0046676|GO:0006979|GO:0031625|GO:0031624|GO:0000209|GO:0005794|GO:0019901|GO:0046928|GO:0007417|GO:0030165|GO:0051865|GO:0043388|GO:0010506|GO:0030544|GO:0032368|GO:0008270|GO:0007005|GO:0035519|GO:0043005|GO:…	NM_004562	Hs.132954	5071	26.2039	26.2577	4.37588	4.6212
1.22341	down	NM_198477	chr19:42932920-42932861	CXCL17	Homo sapiens chemokine (C-X-C motif) ligand 17 (CXCL17), mRNA [NM_198477]	GO:0006935|GO:0005576|GO:0001525|GO:0030154	NM_198477	Hs.445586	284340	63.1854	66.1095	5.5883	5.87921
1.04037	down	NM_005348	chr14:102549512-102549453	HSP90AA1	Homo sapiens heat shock protein 90kDa alpha (cytosolic), class A member 1 (HSP90AA1), transcript variant 2, mRNA [NM_005348]	GO:0005515|GO:0006986|GO:0005886|GO:0050999|GO:0005634|GO:0044281|GO:0045040|GO:0042803|GO:0045429|GO:0042802|GO:0005829|GO:0005739|GO:0034605|GO:0042026|GO:0005737|GO:0000166|GO:0007411|GO:0071682|GO:0000086|GO:0046209|GO:0030235|GO:0051131|GO:0006839|GO:0016887|GO:0070062|GO:0048010|GO:0042470|GO:0030911|GO:0006996|GO:0005576|GO:0005524|GO:0006898|GO:0007165|GO:0016020|GO:0045087|GO:0023026|GO:…	NM_005348	Hs.525600	3320	17276.8	14707.9	13.8478	13.9049
1.002	down	NM_001032998	chr2:143715219-143715278	KYNU	Homo sapiens kynureninase (KYNU), transcript variant 2, mRNA [NM_001032998]	GO:0006569|GO:0030429|GO:0044281|GO:0034516|GO:0043420|GO:0042803|GO:0005829|GO:0005739|GO:0097053|GO:0034641|GO:0005737|GO:0019805|GO:0019441|GO:0030170|GO:0005654|GO:0019442|GO:0034341|GO:0034354	NM_001032998	Hs.470126	8942	5	5	2.32191	2.32479
1.01195	down	NM_144973	chr12:31535725-31535666	DENND5B	Homo sapiens DENN/MADD domain containing 5B (DENND5B), mRNA [NM_144973]	GO:0017112|GO:0005262|GO:0050982|GO:0016020|GO:0032851|GO:0016021	NM_144973	Hs.118166	160518	635.266	547.719	8.80357	8.8207
1.22452	down		chr13:113564794-113564853							46.6694	48.4347	5.16722	5.45944
1.11754	down	NM_024899	chr18:12674543-12673452	CEP76	Homo sapiens centrosomal protein 76kDa (CEP76), transcript variant 1, mRNA [NM_024899]	GO:0005515|GO:0043234|GO:0005813|GO:0006996|GO:0005814|GO:0000086|GO:0046599|GO:0000278|GO:0005829	NM_024899	Hs.236940	79959	501.453	479.448	8.47344	8.63377
1.06147	down	XM_006712726	chr2:242688306-242688365	D2HGDH	D-2-hydroxyglutarate dehydrogenase [Source:HGNC Symbol;Acc:HGNC:28358] [ENST00000467427]	GO:0008762|GO:0050660|GO:0044281|GO:0010043|GO:0051990|GO:0010042|GO:0005739|GO:0051592|GO:0005759|GO:0006103|GO:0032026|GO:0032025|GO:0044267|GO:0044237|GO:0055114	XM_006712726	Hs.516813	728294	397.125	360.751	8.14158	8.22765
1.17453	down	NM_000595	chr6:31541154-31541213	LTA	Homo sapiens lymphotoxin alpha (LTA), transcript variant 2, mRNA [NM_000595]	GO:0032729|GO:0001666|GO:0002876|GO:0005164|GO:0043065|GO:0050830|GO:0007584|GO:0042493|GO:0048147|GO:0005102|GO:0007267|GO:0006915|GO:0060252|GO:0005125|GO:0005615|GO:0048535|GO:0007165|GO:0002925|GO:0016020|GO:0006959|GO:0032496|GO:0044130	NM_000595	Hs.36	4049	85.347	86.2075	6.01461	6.2467
1.11922	down	NM_004188	chr9:135866653-135866712	GFI1B	Homo sapiens growth factor independent 1B transcription repressor (GFI1B), transcript variant 1, mRNA [NM_004188]	GO:0005515|GO:0030097|GO:0005667|GO:0006366|GO:0008283|GO:0005634|GO:0000122|GO:0003677|GO:0016363|GO:0046872|GO:0001085|GO:0051569|GO:0016568	NM_004188	Hs.553160	8328	113.371	109.763	6.40502	6.56752
1.04774	down	NM_018558	chrX:151821469-151821528	GABRQ	Homo sapiens gamma-aminobutyric acid (GABA) A receptor, theta (GABRQ), mRNA [NM_018558]	GO:0005230|GO:0030054|GO:0005886|GO:0004890|GO:0005326|GO:0034707|GO:0007268|GO:0055085|GO:0005254|GO:0043235|GO:0007165|GO:0034220|GO:0005887|GO:0045211|GO:0006836|GO:0004888	NM_018558	Hs.283081	55879	24.7598	21.9381	4.30007	4.36735
1.04035	down	NM_000576	chr2:113587488-113587429	IL1B	Homo sapiens interleukin 1, beta (IL1B), mRNA [NM_000576]	GO:0032755|GO:0019221|GO:0046330|GO:0002711|GO:0005615|GO:0032757|GO:0035234|GO:0031622|GO:0009743|GO:0030730|GO:0000165|GO:0001660|GO:0033198|GO:0034116|GO:0043123|GO:0031663|GO:0043122|GO:0032729|GO:0045410|GO:0032725|GO:0007566|GO:0019904|GO:0030593|GO:0014805|GO:0045840|GO:0005125|GO:0045086|GO:0043491|GO:0045893|GO:0045833|GO:0045080|GO:0030949|GO:0042346|GO:0008285|GO:0007267|GO:0035066|GO:…	NM_000576	Hs.126256	3553	47.2377	41.6459	5.18766	5.24473
1.02343	down	NM_018643	chr6:41243592-41243533	TREM1	Homo sapiens triggering receptor expressed on myeloid cells 1 (TREM1), transcript variant 1, mRNA [NM_018643]	GO:0072672|GO:0070945|GO:0005886|GO:0030593|GO:0005576|GO:0050900|GO:0035556|GO:0050755|GO:0007596|GO:0006959|GO:0045087|GO:0097110|GO:0004872|GO:0016021|GO:0002374	NM_018643	Hs.283022	54210	36.3958	31.3122	4.82135	4.85476
1.07006	down	NM_001244959	chr9:85863178-85863119	FRMD3	Homo sapiens FERM domain containing 3 (FRMD3), transcript variant 2, mRNA [NM_001244959]	GO:0008092|GO:0005737|GO:0016021|GO:0005856|GO:0019898	NM_001244959	Hs.127535	257019	23.1409	20.8826	4.19792	4.29561
1.02178	down	NM_001080399	chr8:133036787-133036728	OC90	Homo sapiens otoconin 90 (OC90), mRNA [NM_001080399]	GO:0016042|GO:0008150|GO:0003674|GO:0005509|GO:0004623|GO:0005576|GO:0005575|GO:0006644	NM_001080399	Hs.653174	729330	59.9211	51.9941	5.51365	5.54473
1.03982	down	NM_020182	chr20:56223548-56223489	PMEPA1	Homo sapiens prostate transmembrane protein, androgen induced 1 (PMEPA1), transcript variant 1, mRNA [NM_020182]	GO:0005515|GO:0010991|GO:0005886|GO:0050699|GO:0070412|GO:0060394|GO:0000139|GO:0031901|GO:0007179|GO:0016021|GO:0010008|GO:0030512|GO:0030521	NM_020182	Hs.517155	56937	7844.8	6606.64	12.55	12.6064
1.16679	down		chr10:45478410-45478469	RASSF4	Ras association (RalGDS/AF-6) domain family member 4 [Source:HGNC Symbol;Acc:HGNC:20793] [ENST00000428466]	GO:0005515|GO:0007165|GO:0007049			83937	132.144	132.981	6.61636	6.83891
1.04595	down	NM_020863	chr8:135490097-135490038	ZFAT	Homo sapiens zinc finger and AT hook domain containing (ZFAT), transcript variant 1, mRNA [NM_020863]	GO:0001077|GO:0060712|GO:0002244|GO:0045944|GO:0005634|GO:0003677|GO:0046872|GO:0006351|GO:0005829	NM_020863	Hs.446172	57623	398.177	356.704	8.14544	8.21026
1.04555	down	NM_002031	chr6:116263245-116263186	FRK	Homo sapiens fyn-related Src family tyrosine kinase (FRK), mRNA [NM_002031]	GO:0005515|GO:0008285|GO:0030036|GO:0005102|GO:0005634|GO:0005524|GO:0030154|GO:0031234|GO:0005622|GO:0005737|GO:0016477|GO:0045087|GO:0042127|GO:0006468|GO:0038083|GO:0004715|GO:0007169|GO:0070062	NM_002031	Hs.89426	2444	48.1793	42.7632	5.21746	5.28172
1.07868	down	NM_001242837	chr11:1011179-1011238	AP2A2	Homo sapiens adaptor-related protein complex 2, alpha 2 subunit (AP2A2), transcript variant 1, mRNA [NM_001242837]	GO:0072583|GO:0005515|GO:0048011|GO:0035615|GO:0048013|GO:0019901|GO:0005886|GO:0030122|GO:0042059|GO:0007268|GO:0006886|GO:0050690|GO:0005829|GO:0008289|GO:0030666|GO:0003674|GO:0019886|GO:0007173|GO:0007411|GO:0008565|GO:0016023|GO:0016032|GO:0030669	NM_001242837	Hs.19121	161	39.4907	35.9727	4.94022	5.04949
1.0515	down	NM_001012264	chr14:21501049-21500990	RNASE13	Homo sapiens ribonuclease, RNase A family, 13 (non-active) (RNASE13), mRNA [NM_001012264]	GO:0005576|GO:0003676	NM_001012264	Hs.666729	440163	690.626	623.56	8.92797	9.00041
1.02573	down	NM_052860	chr5:150274493-150274434	ZNF300	Homo sapiens zinc finger protein 300 (ZNF300), transcript variant 2, mRNA [NM_052860]	GO:0005515|GO:0006355|GO:0003700|GO:0005634|GO:0003677|GO:0046872|GO:0006351	NM_052860	Hs.134885	91975	179.161	157.648	7.02555	7.06221
1.09717	down	NM_018179	chr12:14650947-14651006	ATF7IP	Homo sapiens activating transcription factor 7 interacting protein (ATF7IP), transcript variant 2, mRNA [NM_018179]	GO:0005515|GO:0005667|GO:0045898|GO:0006200|GO:0003714|GO:0006325|GO:0005634|GO:0000122|GO:0006351|GO:0006306|GO:0005737|GO:0016032|GO:0005654|GO:0045893|GO:0045892|GO:0016887	NM_018179	Hs.591151	55729	700.58	658.487	8.94925	9.08304
1.02736	down	NM_015959	chr11:57508264-57508323	TMX2	Homo sapiens thioredoxin-related transmembrane protein 2 (TMX2), transcript variant 1, mRNA [NM_015959]	GO:0008150|GO:0003674|GO:0045454|GO:0016021|GO:0005575	NM_015959	Hs.654965	51075	1611.76	1391.81	10.164	10.2029
1.01553	down	NM_005977	chr13:26787364-26787305	RNF6	Homo sapiens ring finger protein (C3H2C3 type) 6 (RNF6), transcript variant 1, mRNA [NM_005977]	GO:0005515|GO:0085020|GO:0006511|GO:0030424|GO:0004842|GO:0006355|GO:0031965|GO:0016874|GO:0060765|GO:0005634|GO:0050681|GO:0044314|GO:0003677|GO:0043231|GO:0005737|GO:0030517|GO:0016605|GO:0008270|GO:0070936|GO:0045893	NM_005977	Hs.136885	6049	1938.96	1664.44	10.4503	10.4725
1.04595	down	AK308862	chr16:10273875-10273816	GRIN2A	glutamate receptor, ionotropic, N-methyl D-aspartate 2A [Source:HGNC Symbol;Acc:HGNC:4585] [ENST00000566665]	GO:0005515|GO:0030054|GO:0005886|GO:0005783|GO:0045471|GO:0005234|GO:0017146|GO:0007268|GO:0030425|GO:0001964|GO:0042417|GO:0034220|GO:0008104|GO:0048167|GO:0004972|GO:0045211|GO:0007611|GO:0006810|GO:0007613|GO:0022008|GO:0005262|GO:0043065|GO:0009986|GO:0042177|GO:0033058|GO:0042493|GO:0060079|GO:0035249|GO:0009611|GO:0030431|GO:0007215|GO:0019233|GO:0008021|GO:0042734|GO:0042428|GO:0035235|GO:…		Hs.411472	2903	60.2411	53.6222	5.52242	5.58724
1.12813	down	NR_024240	chr6:29977388-29977447	HLA-J	Homo sapiens major histocompatibility complex, class I, J (pseudogene) (HLA-J), non-coding RNA [NR_024240]		NR_024240	Hs.720762	3137	2870.77	2731.03	11.038	11.2119
1.0206	down	NM_000927	chr7:87138603-87135313	ABCB1	Homo sapiens ATP-binding cassette, sub-family B (MDR/TAP), member 1 (ABCB1), mRNA [NM_000927]	GO:0005515|GO:0005215|GO:0005886|GO:0009986|GO:0042493|GO:0072089|GO:0042626|GO:0042908|GO:0044281|GO:0055085|GO:0005524|GO:0008559|GO:0016020|GO:0000086|GO:0006855|GO:0006810|GO:0016021|GO:0070062	NM_000927	Hs.489033	5243	63.9373	55.6312	5.60664	5.63606
1.07396	down	AI924184	chr2:119254784-119254843		wn53g02.x1 NCI_CGAP_Lu19 Homo sapiens cDNA clone IMAGE:2449202 3', mRNA sequence [AI924184]			Hs.580542		376.112	345.227	8.06237	8.16531
1.06287	down	NM_000314	chr10:89726025-89726084	PTEN	Homo sapiens phosphatase and tensin homolog (PTEN), mRNA [NM_000314]	GO:0005515|GO:0010997|GO:0042995|GO:0010043|GO:0035335|GO:0035749|GO:0007507|GO:0007173|GO:0007611|GO:0033198|GO:0002902|GO:0007613|GO:0032355|GO:0033032|GO:0021542|GO:0030336|GO:0000287|GO:0019901|GO:0007568|GO:0033555|GO:0014067|GO:0030165|GO:0005161|GO:0007417|GO:0007416|GO:0007270|GO:0008543|GO:0016314|GO:0010975|GO:0035176|GO:0043491|GO:0009898|GO:0005654|GO:0008138|GO:0006644|GO:0019899|GO:…	NM_000314	Hs.500466	5728	845.755	761.232	9.20734	9.29531
1.05149	down	NM_003095	chr12:96255070-96259159	SNRPF	Homo sapiens small nuclear ribonucleoprotein polypeptide F (SNRPF), mRNA [NM_003095]	GO:0008380|GO:0005515|GO:0010467|GO:0006369|GO:0008334|GO:0006366|GO:0003723|GO:0031124|GO:0034660|GO:0071013|GO:0000387|GO:0034709|GO:0005829|GO:0000398|GO:0030532|GO:0005683|GO:0034715|GO:0005654|GO:0005681|GO:0005687|GO:0034719|GO:0005685|GO:0005689	NM_003095	Hs.105465	6636	7501.38	6388.25	12.4874	12.5599
1.13111	down	NM_001003954	chr8:124693447-124693388	ANXA13	Homo sapiens annexin A13 (ANXA13), transcript variant 2, mRNA [NM_001003954]	GO:0005886|GO:0042998|GO:0005509|GO:0031210|GO:0042997|GO:0005615|GO:0030154|GO:0005544|GO:0016323|GO:0016324|GO:0001786|GO:0005654|GO:0045121|GO:0070382|GO:0070062	NM_001003954	Hs.181107	312	41.4948	39.7441	5.00823	5.18597
1.09202	down		chr9:140446712-140446653		Q8IXM3_HUMAN (Q8IXM3) Mitochondrial ribosomal protein L41 (Proliferation-inducing gene 3), partial (67%) [THC2728923]					283.034	266.871	7.6671	7.79409
1.01519	down	NM_017762	chr15:31260183-31260124	MTMR10	Homo sapiens myotubularin related protein 10 (MTMR10), mRNA [NM_017762]	GO:0016791|GO:0016311	NM_017762	Hs.30141	54893	83.754	72.3474	5.98563	6.00738
1.0882	down	NM_007219	chr20:3914467-3914408	RNF24	Homo sapiens ring finger protein 24 (RNF24), transcript variant 1, mRNA [NM_007219]	GO:0000139|GO:0008270|GO:0016021	NM_007219	Hs.589884	11237	212.559	199.677	7.2663	7.38825
1.01873	down	NM_018047	chr5:150070867-150070808	RBM22	Homo sapiens RNA binding motif protein 22 (RBM22), mRNA [NM_018047]	GO:0045292|GO:0005634|GO:0090316|GO:0071013|GO:0035690|GO:0033120|GO:0046872|GO:0005737|GO:0000166|GO:0005487|GO:0000398|GO:0017069|GO:0005654|GO:0036002|GO:0048306|GO:0000060	NM_018047	Hs.713564	55696	646.592	561.824	8.83065	8.85743
1.03425	down	NM_022126	chr10:126302618-126302677	LHPP	Homo sapiens phospholysine phosphohistidine inorganic pyrophosphate phosphatase (LHPP), transcript variant 1, mRNA [NM_022126]	GO:0008969|GO:0005737|GO:0006470|GO:0000287|GO:0004427|GO:0005654|GO:0005634|GO:0006796|GO:0042803|GO:0005829	NM_022126	Hs.527748	64077	914.567	804.654	9.32681	9.3754
1.0548	down	NM_006712	chr7:150773779-150773720	FASTK	Homo sapiens Fas-activated serine/threonine kinase (FASTK), transcript variant 1, mRNA [NM_006712]	GO:0005739|GO:0005515|GO:0004674|GO:0043484|GO:0006468|GO:0033867|GO:0097190|GO:0005524	NM_006712	Hs.647094	10922	4218.81	3692.74	11.6062	11.6832
1.03295	down	NM_001039348	chr2:56093847-56093788	EFEMP1	Homo sapiens EGF containing fibulin-like extracellular matrix protein 1 (EFEMP1), transcript variant 2, mRNA [NM_001039348]	GO:0005515|GO:0005154|GO:0006355|GO:0005509|GO:0005578|GO:0005576|GO:0018108|GO:0005615|GO:0031012|GO:0005006|GO:0007173|GO:0030198|GO:0032331|GO:0007601|GO:0008083|GO:0070062	NM_001039348	Hs.76224	2202	36458.4	30928.5	15.0446	15.0913
1.00914	down	NM_001282431	chr2:235401768-235401709	ARL4C	Homo sapiens ADP-ribosylation factor-like 4C (ARL4C), transcript variant 1, mRNA [NM_001282431]	GO:0005515|GO:0005737|GO:0005886|GO:0043014|GO:0007264|GO:0032456|GO:0008152|GO:0003924|GO:0005634|GO:0030175|GO:0005525	NM_001282431	Hs.730678	10123	608.573	523.231	8.74184	8.75497
2.07778	down	NR_015401	chr7:44079925-44079984	LINC00957	Homo sapiens long intergenic non-protein coding RNA 957 (LINC00957), transcript variant 2, long non-coding RNA [NR_015401]		NR_015401	Hs.661253	255031	28.9534	52.6372	4.50662	5.56166
1.03696	down	NM_001301061	chr7:72950825-72950766	BCL7B	Homo sapiens B-cell CLL/lymphoma 7B (BCL7B), transcript variant 4, mRNA [NM_001301061]	GO:0008150|GO:0003779|GO:0005575	NM_001301061	Hs.647051	9275	1421.19	1242.38	9.96869	10.021
1.06564	down	HV963894	chrM:10200-10259	ND3	mitochondrially encoded NADH dehydrogenase 3 [Source:HGNC Symbol;Acc:HGNC:7458] [ENST00000361227]				4537	6324.12	5547.07	12.2427	12.3344
1.19505	down	NM_178348	chr1:152800026-152800085	LCE1A	Homo sapiens late cornified envelope 1A (LCE1A), mRNA [NM_178348]	GO:0031424	NM_178348	Hs.534645	353131	6718.58	6471.87	12.3171	12.5742
1.08183	down	NM_015144	chr16:87440191-87440132	ZCCHC14	Homo sapiens zinc finger, CCHC domain containing 14 (ZCCHC14), mRNA [NM_015144]	GO:0008270|GO:0035091|GO:0003676	NM_015144	Hs.156231	23174	2262.21	2048.93	10.6861	10.7996
1.04848	down	NM_018648	chr15:34634079-34634020	NOP10	Homo sapiens NOP10 ribonucleoprotein (NOP10), mRNA [NM_018648]	GO:0005515|GO:0030515|GO:0015030|GO:0006364|GO:0005730|GO:0005732|GO:0072588|GO:0001522	NM_018648	Hs.14317	55505	3708.7	3227.56	11.3993	11.4676
1.06802	down	NM_001863	chr19:36149509-36149568	COX6B1	Homo sapiens cytochrome c oxidase subunit VIb polypeptide 1 (ubiquitous) (COX6B1), mRNA [NM_001863]	GO:0022904|GO:0005739|GO:0005758|GO:0021762|GO:0004129|GO:0005743|GO:0044281|GO:0055085|GO:0044237	NM_001863	Hs.431668	1340	4814.07	4284.94	11.8176	11.9126
1.25213	down	NM_003281	chr1:201386936-201384353	TNNI1	Homo sapiens troponin I type 1 (skeletal, slow) (TNNI1), mRNA [NM_003281]	GO:0030049|GO:0005861|GO:0055010|GO:0006942|GO:0003779|GO:0046872|GO:0005829	NM_003281	Hs.320890	7135	1068.37	1128.59	9.55514	9.87952
1.12458	down	NR_027001	chr15:84873671-84873612	GOLGA2P7	Homo sapiens golgin A2 pseudogene 7 (GOLGA2P7), non-coding RNA [NR_027001]		NR_027001	Hs.405809	388152	314.095	304.478	7.81173	7.98111
1.23796	down	NM_201563	chr1:161570485-161570544	FCGR2C	Homo sapiens Fc fragment of IgG, low affinity IIc, receptor for (CD32) (gene/pseudogene) (FCGR2C), transcript variant 1, mRNA [NM_201563]	GO:0005515|GO:0007165|GO:0006955|GO:0005737|GO:0005886|GO:0019864|GO:0016021|GO:0004888	NM_201563	Hs.656750	9103	495.173	525.652	8.45336	8.76132
1.15375	down	NM_014849	chr1:149876051-149875992	SV2A	Homo sapiens synaptic vesicle glycoprotein 2A (SV2A), transcript variant 1, mRNA [NM_014849]	GO:0048786|GO:0043005|GO:0031594|GO:0005886|GO:0019901|GO:0005783|GO:0022857|GO:0006874|GO:0055085|GO:0008021|GO:0005737|GO:0005911|GO:0006836|GO:0009405|GO:0004872|GO:0030672|GO:0016021	NM_014849	Hs.516153	9900	358.387	354.107	7.99395	8.20028
1.02371	down	NM_016263	chr19:3536696-3536755	FZR1	Homo sapiens fizzy/cell division cycle 20 related 1 (Drosophila) (FZR1), transcript variant 2, mRNA [NM_016263]	GO:0005515|GO:0008284|GO:0031965|GO:0045732|GO:0070306|GO:0031572|GO:0090344|GO:0051437|GO:0051436|GO:0031145|GO:0051439|GO:0005829|GO:0051488|GO:0040020|GO:0007067|GO:0006281|GO:0070979|GO:0005680|GO:0005654|GO:0000278|GO:0051301	NM_016263	Hs.413133	51343	804.896	700.003	9.13697	9.17079
1.05407	down	NM_173632	chr19:58268715-58268774	ZNF776	Homo sapiens zinc finger protein 776 (ZNF776), mRNA [NM_173632]	GO:0006355|GO:0005634|GO:0003677|GO:0046872|GO:0006351	NM_173632	Hs.720254	284309	37.3755	33.3081	4.86374	4.93971
1.06095	down	NM_032152	chr19:8555000-8554941	PRAM1	Homo sapiens PML-RARA regulated adaptor molecule 1 (PRAM1), mRNA [NM_032152]	GO:0005515|GO:0008289	NM_032152	Hs.465812	84106	52.727	47.004	5.33105	5.41641
1.11221	down	NM_003975	chr1:156776243-156776184	SH2D2A	Homo sapiens SH2 domain containing 2A (SH2D2A), transcript variant 2, mRNA [NM_003975]	GO:0005515|GO:0048010|GO:0007165|GO:0017124|GO:0005737|GO:0008283|GO:0005070|GO:0009967|GO:0001525|GO:0030154|GO:0005829	NM_003975	Hs.103527	9047	739.646	703.221	9.02341	9.17683
1.09452	down		chr20:048237517-048237576							38.9843	36.0686	4.92288	5.05317
1.40203	down	NR_026943	chr21:46711249-46711308	LOC642852	Homo sapiens uncharacterized LOC642852 (LOC642852), long non-coding RNA [NR_026943]		NR_026943	Hs.11637	642852	18.0686	21.4714	3.84946	4.33698
1.03476	down	NM_181491	chr9:136210661-136210602	MED22	Homo sapiens mediator complex subunit 22 (MED22), transcript variant c, mRNA [NM_181491]	GO:0005515|GO:0005737|GO:0001104|GO:0006366|GO:0006357|GO:0016592	NM_181491	Hs.78354	6837	530.199	467.911	8.551	8.6003
1.12003	down		chr13:019241753-019241812							1672.03	1567.87	10.2177	10.3812
1.09977	down	NM_000518	chr11:5246777-5246718	HBB	Homo sapiens hemoglobin, beta (HBB), mRNA [NM_000518]	GO:0005515|GO:0042542|GO:0072562|GO:0044281|GO:0051291|GO:0070293|GO:0005829|GO:0045429|GO:0030492|GO:0031838|GO:0004601|GO:0050880|GO:0030185|GO:0071682|GO:0042744|GO:0010942|GO:0031720|GO:0070062|GO:0005833|GO:0005506|GO:0005576|GO:0006898|GO:0015671|GO:0070527|GO:0019825|GO:0007596|GO:0008217|GO:0005344|GO:0015701|GO:0055114|GO:0020037	NM_000518	Hs.523443	3043	29.652	27.4246	4.54024	4.67744
1.27822	down	NM_173667	chr5:61001796-61001855	C5orf64	Homo sapiens chromosome 5 open reading frame 64 (C5orf64), transcript variant 1, mRNA [NM_173667]	GO:0005576	NM_173667	Hs.683866	285668	21.6686	23.2461	4.09868	4.45282
1.06247	down	NM_152570	chr9:27948668-27948609	LINGO2	Homo sapiens leucine rich repeat and Ig domain containing 2 (LINGO2), transcript variant 1, mRNA [NM_152570]	GO:0016021	NM_152570	Hs.745029	158038	38.6311	34.6942	4.91023	4.99765
1.13319	down	DB090170	chrX:115827146-115827087		DB090170 TESTI4 Homo sapiens cDNA clone TESTI4038997 5', mRNA sequence [DB090170]			Hs.123784		22.6689	21.6286	4.16715	4.34754
1.06598	down		chr12:050273146-050273205							243.478	223.994	7.45863	7.55081
1.09776	down	AK127831	chr8:6692733-6692792	GS1-24F4.2	Homo sapiens cDNA FLJ45934 fis, clone PLACE7003684. [AK127831]				100652791	29.4135	27.1357	4.52887	4.66344
1.01714	down	NM_001031	chr19:8387220-8387279	RPS28	Homo sapiens ribosomal protein S28 (RPS28), mRNA [NM_001031]	GO:0010467|GO:0003735|GO:0019083|GO:0006364|GO:0006614|GO:0019058|GO:0015935|GO:0006415|GO:0006412|GO:0006413|GO:0005829|GO:0006414|GO:0005737|GO:0000184|GO:0022627|GO:0016032|GO:0042274|GO:0044267|GO:0070062	NM_001031	Hs.322473	6234	58228.1	49865.5	15.8274	15.8519
1.04985	down	XR_243451	chr16:52314138-52314197	CASC22	cancer susceptibility candidate 22 (non-protein coding) [Source:HGNC Symbol;Acc:HGNC:50627] [ENST00000569713]		XR_243451	Hs.266768	283854	402.686	361.655	8.16114	8.23133
1.1693	down	NM_020894	chr4:1379688-1379747	UVSSA	Homo sapiens UV-stimulated scaffold protein A (UVSSA), mRNA [NM_020894]	GO:0005515|GO:0016567|GO:0006283|GO:0005694|GO:0000993|GO:0009411	NM_020894	Hs.380475	57654	28.1998	27.8715	4.4709	4.69654
1.11098	down	NM_144647	chr5:35910004-35904726	CAPSL	Homo sapiens calcyphosine-like (CAPSL), transcript variant 1, mRNA [NM_144647]	GO:0005737|GO:0005509	NM_144647	Hs.55150	133690	143.809	138.146	6.73316	6.88499
1.0953	down	NM_001014795	chr11:6631739-6631798	ILK	Homo sapiens integrin-linked kinase (ILK), transcript variant 3, mRNA [NM_001014795]	GO:0005515|GO:0001658|GO:0030054|GO:0090263|GO:0030017|GO:0010761|GO:0043524|GO:0018105|GO:0032956|GO:0043025|GO:0034446|GO:0010667|GO:2000178|GO:0030335|GO:0019901|GO:0007569|GO:0034329|GO:0030027|GO:0045197|GO:0043234|GO:0005178|GO:0007229|GO:0050775|GO:0043034|GO:0043491|GO:0005654|GO:0045893|GO:0005925|GO:0001954|GO:0051897|GO:0008284|GO:0017124|GO:0005886|GO:0008283|GO:0022011|GO:0045773|GO:…	NM_001014795	Hs.706355	3611	107.162	100.896	6.32798	6.4593
1.08864	down	BC005107	chr21:44337055-44336996		endogenous retrovirus group 48, member 1 [Source:HGNC Symbol;Acc:HGNC:17216] [ENST00000447535]					15.3596	14.0689	3.62721	3.74974
1.06607	down	DW419002	chr2:122288790-122288849	RNU4ATAC	HHAGE001732 Human liver regeneration after partial hepatectomy Homo sapiens cDNA, mRNA sequence [DW419002]			Hs.689638	100151683	99.5266	90.9944	6.22729	6.31959
1.0305	down	NM_198531	chr18:77137941-77138000	ATP9B	Homo sapiens ATPase, class II, type 9B (ATP9B), mRNA [NM_198531]	GO:0005802|GO:0048471|GO:0000287|GO:0005886|GO:0006890|GO:0005524|GO:0045332|GO:0006897|GO:0004012|GO:0008152|GO:0072600|GO:0016021|GO:0005768	NM_198531	Hs.465475	374868	129.486	115.397	6.59133	6.63468
1.19025	down	NM_018699	chr4:121616308-121616249	PRDM5	Homo sapiens PR domain containing 5 (PRDM5), transcript variant 1, mRNA [NM_018699]	GO:0005515|GO:0016575|GO:0044212|GO:0008168|GO:0005634|GO:0000122|GO:0000978|GO:0006351|GO:0046872|GO:0043565|GO:0001078|GO:0070491|GO:0000278|GO:0045892|GO:0051567	NM_018699	Hs.666782	11107	23.1516	23.189	4.19905	4.45032
1.08466	down	NM_015866	chr1:14113806-14113865	PRDM2	Homo sapiens PR domain containing 2, with ZNF domain (PRDM2), transcript variant 2, mRNA [NM_015866]	GO:0006355|GO:0005794|GO:0003700|GO:0034968|GO:0008270|GO:0005634|GO:0003677|GO:0006351|GO:0018024	NM_015866	Hs.371823	7799	772.327	711.522	9.08098	9.19823
1.00227	down	NM_001040057	chr7:92191489-92191430	FAM133B	Homo sapiens family with sequence similarity 133, member B (FAM133B), transcript variant 2, mRNA [NM_001040057]		NM_001040057	Hs.489105	257415	297.888	257.7	7.73696	7.74024
1.00029	down	NM_015332	chr7:44423748-44423689	NUDCD3	Homo sapiens NudC domain containing 3 (NUDCD3), mRNA [NM_015332]	GO:0005515	NM_015332	Hs.488171	23386	371.315	317.577	8.04198	8.0424
1.06948	down	NM_152600	chr19:56088952-56088893	ZNF579	Homo sapiens zinc finger protein 579 (ZNF579), mRNA [NM_152600]	GO:0006355|GO:0005634|GO:0003677|GO:0046872|GO:0006351	NM_152600	Hs.112529	163033	3748.31	3338.62	11.4228	11.5198
1.08685	down	NM_053056	chr11:69468233-69468292	CCND1	Homo sapiens cyclin D1 (CCND1), mRNA [NM_053056]	GO:0005515|GO:0071157|GO:0043627|GO:0006325|GO:0032403|GO:0030968|GO:0005622|GO:0007219|GO:0017053|GO:0010039|GO:0032026|GO:0045444|GO:0016538|GO:0033197|GO:0070064|GO:0051412|GO:0019901|GO:0003714|GO:0010243|GO:0000122|GO:0070141|GO:0001889|GO:0051592|GO:0033598|GO:0010971|GO:0000307|GO:0005654|GO:0005923|GO:0000278|GO:0019899|GO:0008134|GO:0051301|GO:0010165|GO:0042826|GO:0045471|GO:0031100|GO:…	NM_053056	Hs.523852	595	1264.63	1160.21	9.8017	9.92185
1.09947	down	NM_003367	chr19:35770605-35770664	USF2	Homo sapiens upstream transcription factor 2, c-fos interacting (USF2), transcript variant 1, mRNA [NM_003367]	GO:0005515|GO:0003700|GO:0019086|GO:0046982|GO:0006366|GO:0003705|GO:0055088|GO:0043425|GO:0005634|GO:0000978|GO:0042803|GO:0043565|GO:0003690|GO:0007595|GO:0045944|GO:0000430|GO:0000432|GO:0005654	NM_003367	Hs.454534	7392	5152.92	4697.95	11.9202	12.057
1.21682	down		chr12:4208461-4208520		heat shock 70kDa protein 8 pseudogene 5 [Source:HGNC Symbol;Acc:HGNC:44920] [ENST00000456928]					1480.67	1493.06	10.026	10.3091
1.0552	down	NM_153756	chr1:33328386-33328327	FNDC5	Homo sapiens fibronectin type III domain containing 5 (FNDC5), transcript variant 2, mRNA [NM_153756]	GO:0008150|GO:0003674|GO:0005886|GO:0005179|GO:0014850|GO:0005783|GO:0005576|GO:0016021|GO:0090336|GO:0005778	NM_153756	Hs.524234	252995	51.3322	45.6509	5.29871	5.37623
1.05095	down	NM_022170	chr7:73611194-73611253	EIF4H	Homo sapiens eukaryotic translation initiation factor 4H (EIF4H), transcript variant 1, mRNA [NM_022170]	GO:0005515|GO:0010467|GO:0048471|GO:0016281|GO:0003723|GO:0003743|GO:0006412|GO:0006413|GO:0005829|GO:0019953|GO:0048589|GO:0000166|GO:0016020|GO:0006446|GO:0016032|GO:0044267|GO:0008135	NM_022170	Hs.520943	7458	27305.8	24088.9	14.6049	14.6766
1.06047	down	NM_024050	chr19:17425175-17426778	DDA1	Homo sapiens DET1 and DDB1 associated 1 (DDA1), mRNA [NM_024050]		NM_024050	Hs.466154	79016	163.989	150.208	6.91039	6.9951
1.01092	down	NR_024872	chr9:37877631-37877572	SLC25A51	Homo sapiens solute carrier family 25, member 51 (SLC25A51), transcript variant 2, non-coding RNA [NR_024872]	GO:0006810|GO:0005743|GO:0016021	NR_024872	Hs.634120	92014	7123.09	5874.4	12.4024	12.4181
1.07892	down	NR_024469	chr11:67158982-67159041	LOC100130987	Homo sapiens uncharacterized LOC100130987 (LOC100130987), long non-coding RNA [NR_024469]		NR_024469	Hs.664585	100130987	96.1633	89.0042	6.18166	6.29125
1.05822	down	NM_014508	chr22:39414287-39414346	APOBEC3C	Homo sapiens apolipoprotein B mRNA editing enzyme, catalytic polypeptide-like 3C (APOBEC3C), mRNA [NM_014508]	GO:0016814|GO:0005515|GO:0051607|GO:0005737|GO:0009972|GO:0045087|GO:0080111|GO:0016032|GO:0008270|GO:0005634|GO:0010529|GO:0045071	NM_014508	Hs.441124	27350	131.859	120.346	6.61402	6.69565
1.002	down	NM_031500	chr5:140189110-140189169	PCDHA4	Homo sapiens protocadherin alpha 4 (PCDHA4), transcript variant 2, mRNA [NM_031500]	GO:0005887|GO:0005509|GO:0007155|GO:0007156|GO:0007399	NM_031500	Hs.199343	56144	5	5	2.32191	2.32479
1.2549	down		chr9:136104147-136104088	XLOC_l2_015399	BROAD Institute lincRNA (XLOC_l2_015399), lincRNA [TCONS_l2_00029619]					25.9693	27.7543	4.36307	4.69064
1.48965	down	NR_036575	chr19:18360830-18360771	LOC729966	Homo sapiens uncharacterized LOC729966 (LOC729966), non-coding RNA [NR_036575]		NR_036575	Hs.710873	729966	14.7652	18.745	3.57066	4.14563
1.10999	down	NM_020999	chr10:71331901-71331842	NEUROG3	Homo sapiens neurogenin 3 (NEUROG3), mRNA [NM_020999]	GO:0021510|GO:0060290|GO:0005634|GO:0005737|GO:0051091|GO:0003690|GO:0045944|GO:0030855|GO:0046983|GO:0003713|GO:0001047|GO:0000122|GO:0007417|GO:0000978|GO:0006351|GO:0031490|GO:0007399|GO:0048814|GO:0001078|GO:0001077|GO:0045666|GO:0031018|GO:0007422|GO:0030900|GO:0030902	NM_020999	Hs.532682	50674	1589.96	1476.53	10.1441	10.2946
1.13942	down	AK128825	chr19:426964-426905	LOC100131907	Homo sapiens cDNA FLJ46268 fis, clone TESTI4027262. [AK128825]			Hs.30965	100131907	33.269	31.9832	4.69434	4.88264
1.08146	down		chr2:038179970-038180029							1738.77	1587.86	10.2857	10.3987
1.03349	down	NM_178353	chr1:152760119-152760178	LCE1E	Homo sapiens late cornified envelope 1E (LCE1E), mRNA [NM_178353]	GO:0031424	NM_178353	Hs.250236	353135	780.389	687.587	9.09631	9.14383
1.07292	down	NM_153819	chr11:64508476-64508420	RASGRP2	Homo sapiens RAS guanyl releasing protein 2 (calcium and DAG-regulated) (RASGRP2), transcript variant 2, mRNA [NM_153819]	GO:0043005|GO:0030054|GO:0005886|GO:0005509|GO:0045202|GO:0030168|GO:0007265|GO:0032587|GO:0032854|GO:0001558|GO:0005829|GO:0008289|GO:0019992|GO:0005085|GO:0007165|GO:0007596|GO:0071277	NM_153819	Hs.99491	10235	293.136	271.567	7.71554	7.81708
1.11663	down	AF351614	chr4:89192240-89192181	PPM1K	protein phosphatase, Mg2+/Mn2+ dependent, 1K [Source:HGNC Symbol;Acc:HGNC:25415] [ENST00000506423]	GO:0006470|GO:0005759|GO:0004722|GO:0046872		Hs.43744	152926	55.1785	52.4889	5.39713	5.55629
1.03589	down	BC020894	chr11:112131565-112131624	LOC100132686	Homo sapiens hypothetical LOC100132686, mRNA (cDNA clone MGC:24147 IMAGE:4702473), complete cds. [BC020894]			Hs.650455	100132686	23.8181	20.7985	4.2396	4.29048
1.0853	down	NM_031852	chr5:140216279-140216338	PCDHA7	Homo sapiens protocadherin alpha 7 (PCDHA7), transcript variant 2, mRNA [NM_031852]	GO:0005887|GO:0005509|GO:0007155|GO:0007156|GO:0007399	NM_031852	Hs.199343	56141	944.241	865.197	9.36831	9.48641
1.36587	down	AJ251642	chr11:2861464-2861405	lnc-CDKN1C-2	Homo sapiens partial mRNA for KCNQ1OT2 protein. [AJ251642]			Hs.639425		27.027	31.5587	4.41524	4.86506
1.35458	down	AK125228	chr6:43155864-43155923	CUL9	cullin 9 [Source:HGNC Symbol;Acc:HGNC:15982] [ENST00000451399]	GO:0005515|GO:0031461|GO:0006511|GO:0007088|GO:0005737|GO:0016567|GO:0000226|GO:0008270|GO:0005524|GO:0031625		Hs.485434	23113	26.3481	30.4998	4.38237	4.82021
1.01202	down	NR_003228	chr16:90066550-90066609	AFG3L1P	Homo sapiens AFG3-like AAA ATPase 1, pseudogene (AFG3L1P), transcript variant 3, non-coding RNA [NR_003228]		NR_003228	Hs.534773	172	69.7127	60.1739	5.72269	5.73992
1.4456	down	AK126083	chr20:60978020-60977961	LOC100131099	Homo sapiens cDNA FLJ44095 fis, clone TESTI4042444. [AK126083]			Hs.664462	100131099	27.064	33.545	4.41822	4.94989
1.02273	down	NM_025000	chr2:172341501-172341560	DCAF17	Homo sapiens DDB1 and CUL4 associated factor 17 (DCAF17), transcript variant 1, mRNA [NM_025000]	GO:0016567|GO:0005730|GO:0080008|GO:0016021	NM_025000	Hs.659439	80067	269.593	237.758	7.59689	7.62931
1.02179	down	NM_021135	chr6:166827367-166827308	RPS6KA2	Homo sapiens ribosomal protein S6 kinase, 90kDa, polypeptide 2 (RPS6KA2), transcript variant 1, mRNA [NM_021135]	GO:0005515|GO:0060047|GO:0034142|GO:0008285|GO:0070613|GO:0007268|GO:0005634|GO:0001556|GO:0051403|GO:0005829|GO:0035556|GO:0007507|GO:0002756|GO:0005737|GO:0018105|GO:0007411|GO:0002755|GO:0034138|GO:0048011|GO:0031965|GO:0043065|GO:0038124|GO:0000287|GO:0038123|GO:0034134|GO:0005819|GO:0002035|GO:0045786|GO:0002224|GO:0005524|GO:0010628|GO:0007165|GO:0004674|GO:0045087|GO:0010659|GO:0004711|GO:…	NM_021135	Hs.655277	6196	89.0835	77.8153	6.07024	6.10134
1.06463	down	NM_021943	chr6:38121738-38121797	ZFAND3	Homo sapiens zinc finger, AN1-type domain 3 (ZFAND3), mRNA [NM_021943]	GO:0008270|GO:0003677	NM_021943	Hs.36959	60685	203.731	186.782	7.20738	7.29774
1.02653	down	NM_203437	chr2:64819947-64820006	AFTPH	Homo sapiens aftiphilin (AFTPH), transcript variant 1, mRNA [NM_203437]	GO:0005737|GO:0005794|GO:0030276|GO:0030121|GO:0005654|GO:0005634|GO:0015031|GO:0043231|GO:0005829	NM_203437	Hs.655167	54812	353.981	310.887	7.97361	8.01139
1.07275	down	NM_207401	chr1:247275358-247275299	C1orf229	Homo sapiens chromosome 1 open reading frame 229 (C1orf229), mRNA [NM_207401]		NM_207401	Hs.456511	388759	714.432	655.819	8.97683	9.07815
1.04389	down	NM_182961	chr6:152443111-152443052	SYNE1	Homo sapiens spectrin repeat containing, nuclear envelope 1 (SYNE1), transcript variant 1, mRNA [NM_182961]	GO:0005515|GO:0031965|GO:0006997|GO:0005794|GO:0090292|GO:0034993|GO:0003779|GO:0005634|GO:0090286|GO:0005635|GO:0030017|GO:0042803|GO:0042692|GO:0005640|GO:0005737|GO:0051015|GO:0040023|GO:0045211|GO:0007030|GO:0005654|GO:0016021|GO:0005856|GO:0005521	NM_182961	Hs.12967	23345	255.86	230.309	7.52421	7.58619
1.11741	down		chr13:098085882-098085941		Q2J3C8_RHOP2 (Q2J3C8) OmpA/MotB precursor, partial (4%) [THC2618540]					21.502	20.1749	4.08759	4.24775
1.01324	down	NM_024594	chr5:167986045-167984576	PANK3	Homo sapiens pantothenate kinase 3 (PANK3), mRNA [NM_024594]	GO:0004594|GO:0016310|GO:0005737|GO:0015937|GO:0005524	NM_024594	Hs.591729	79646	384.327	333.394	8.09477	8.11375
1.1696	down	NM_213604	chr19:1506798-1506739	ADAMTSL5	Homo sapiens ADAMTS-like 5 (ADAMTSL5), mRNA [NM_213604]	GO:0006508|GO:0005578|GO:0001527|GO:0008270|GO:0005576|GO:0004222|GO:0008201	NM_213604	Hs.371674	339366	3489.72	3377.44	11.3175	11.5435
1.1313	down	AK125981	chr17:28904990-28905049	lnc-TBC1D29-1	Homo sapiens cDNA FLJ43993 fis, clone TESTI4020102. [AK125981]					278.028	272.066	7.64271	7.8207
1.05691	down	S73508	chr14:107083393-107083334		ens			Hs.703938		276.731	253.435	7.63539	7.71524
1.08003	down	NM_006244	chr11:64701663-64701722	PPP2R5B	Homo sapiens protein phosphatase 2, regulatory subunit B', beta (PPP2R5B), mRNA [NM_006244]	GO:0005515|GO:0005737|GO:0008601|GO:0000159|GO:0006987|GO:0044267|GO:0030968|GO:0005829	NM_006244	Hs.75199	5526	163.217	152.143	6.90373	7.0148
1.0194	down	NR_036592	chr9:37087746-37087805	EBLN3	Homo sapiens endogenous Bornavirus-like nucleoprotein 3 (EBLN3), non-coding RNA [NR_036592]		NR_036592	Hs.446271	100506710	2209.56	1898.84	10.6482	10.676
1.32223	down		chr1:12280908-12280851							8072.77	8472.39	12.5979	13.0009
1.06809	down	NR_003683	chr2:73899939-73899998	ALMS1P	Homo sapiens Alstrom syndrome 1 pseudogene (ALMS1P), non-coding RNA [NR_003683]	GO:0016197|GO:0051492	NR_003683	Hs.745426	200420	112.046	103.073	6.39006	6.48509
1.02321	down	NM_182947	chr12:58010715-58010774	ARHGEF25	Homo sapiens Rho guanine nucleotide exchange factor (GEF) 25 (ARHGEF25), transcript variant 1, mRNA [NM_182947]	GO:0005886|GO:0032321|GO:0030016|GO:0005089|GO:0030017|GO:0005829	NM_182947	Hs.61581	115557	66.1829	57.5269	5.65035	5.68346
1.03746	down	NM_014721	chr6:144146229-144146288	PHACTR2	Homo sapiens phosphatase and actin regulator 2 (PHACTR2), transcript variant 3, mRNA [NM_014721]	GO:0005515|GO:0004864|GO:0003779|GO:0043086	NM_014721	Hs.102471	9749	370.641	329.062	8.03995	8.093
1.0936	down	NM_000992	chr3:52028003-52027944	RPL29	Homo sapiens ribosomal protein L29 (RPL29), mRNA [NM_000992]	GO:0010467|GO:0003735|GO:0007566|GO:0019083|GO:0003723|GO:0006614|GO:0019058|GO:0006415|GO:0006412|GO:0006413|GO:0005829|GO:0006414|GO:0000184|GO:0016020|GO:0016032|GO:0022625|GO:0044267|GO:0008201	NM_000992	Hs.425125	6159	6522.73	5824.24	12.2797	12.4087
1.01295	down	NM_017460	chr7:99354663-99354604	CYP3A4	Homo sapiens cytochrome P450, family 3, subfamily A, polypeptide 4 (CYP3A4), transcript variant 1, mRNA [NM_017460]	GO:0006629|GO:0006706|GO:0034875|GO:0006805|GO:0017144|GO:0030343|GO:0070989|GO:0044281|GO:0050649|GO:0047638|GO:0043231|GO:0004497|GO:0005737|GO:0009822|GO:0070576|GO:0016712|GO:0005496|GO:0008202|GO:0046483|GO:0005506|GO:0042359|GO:0008395|GO:0008209|GO:0033780|GO:0016098|GO:0042737|GO:0019825|GO:0042738|GO:0050591|GO:0005789|GO:0016491|GO:0016021|GO:0019899|GO:0055114|GO:0020037	NM_017460	Hs.728751	1576	637.867	550.432	8.81025	8.82881
1.21729	down	NM_004925	chr9:33442956-33442897	AQP3	Homo sapiens aquaporin 3 (Gill blood group) (AQP3), mRNA [NM_004925]	GO:0005215|GO:0005886|GO:0034219|GO:0009992|GO:0033280|GO:0002684|GO:0070295|GO:0016323|GO:0045616|GO:0005737|GO:0034220|GO:0005911|GO:0015250|GO:0015793|GO:0006810|GO:0042476|GO:0015204|GO:0006833|GO:0015254|GO:0032526|GO:0007588|GO:0055085|GO:0003091|GO:0051592|GO:0005887|GO:0016021|GO:0071918	NM_004925	Hs.234642	360	27.28	28.2438	4.42797	4.71165
1.04709	down	NM_001195381	chr2:241570164-241570223	GPR35	Homo sapiens G protein-coupled receptor 35 (GPR35), transcript variant 2, mRNA [NM_001195381]	GO:0007186|GO:0005887|GO:0004930	NM_001195381	Hs.112218	2859	285.894	258.947	7.68049	7.74687
1.02087	down	NM_030643	chr22:36585942-36585883	APOL4	Homo sapiens apolipoprotein L, 4 (APOL4), transcript variant a, mRNA [NM_030643]	GO:0006629|GO:0003674|GO:0006869|GO:0042157|GO:0005575|GO:0005615|GO:0008289	NM_030643	Hs.115099	80832	101.469	88.3232	6.25253	6.28233
1.08055	down	NM_013313	chr22:22052454-22052395	YPEL1	Homo sapiens yippee-like 1 (Drosophila) (YPEL1), mRNA [NM_013313]	GO:0005634	NM_013313	Hs.517436	29799	237.448	221.118	7.42088	7.53265
1.05116	down	NM_007229	chr22:43266674-43266615	PACSIN2	Homo sapiens protein kinase C and casein kinase substrate in neurons 2 (PACSIN2), transcript variant 2, mRNA [NM_007229]	GO:0008092|GO:0005515|GO:0005215|GO:0070300|GO:0030036|GO:0097320|GO:0072584|GO:0070836|GO:0005829|GO:0042802|GO:0043231|GO:0005737|GO:0005911|GO:0030100|GO:0045806|GO:0005856|GO:0030659|GO:0070062|GO:0031988|GO:0032587|GO:0048858|GO:0005901|GO:0036010|GO:0005654|GO:0005925|GO:0055038|GO:0005769|GO:0019898	NM_007229	Hs.162877	11252	391.235	351.933	8.11957	8.19156
1.01344	down	NM_024296	chr1:32669575-32669634	CCDC28B	Homo sapiens coiled-coil domain containing 28B (CCDC28B), transcript variant 2, mRNA [NM_024296]	GO:0005515|GO:0042384|GO:0005813|GO:0005737	NM_024296	Hs.534482	79140	163.37	142.309	6.90567	6.92493
1.02658	down	BC017961	chr1:113667884-113667825	LRIG2	Homo sapiens leucine-rich repeats and immunoglobulin-like domains 2, mRNA (cDNA clone IMAGE:4608480), partial cds. [BC017961]	GO:0060384|GO:0005737|GO:0005886|GO:0007605|GO:0010640|GO:0016021		Hs.729143	9860	30.9176	26.5092	4.59677	4.63462
1.04594	down	NM_001040118	chr11:72397168-72397109	ARAP1	Homo sapiens ArfGAP with RhoGAP domain, ankyrin repeat and PH domain 1 (ARAP1), transcript variant 3, mRNA [NM_001040118]	GO:0005515|GO:0005802|GO:0051056|GO:0030037|GO:0005794|GO:0005886|GO:0007264|GO:0008360|GO:0005547|GO:0051491|GO:0031410|GO:0031702|GO:0005100|GO:0005829|GO:0051497|GO:0008060|GO:0032312|GO:0032580|GO:0043089|GO:0001921|GO:0008270|GO:0051270	NM_001040118	Hs.503165	116985	253.325	228.795	7.51017	7.57498
1.04709	down	AK023303	chr19:19019818-19019759	COPE	Homo sapiens cDNA FLJ13241 fis, clone OVARC1000557. [AK023303]	GO:0006888|GO:0030126|GO:0005794|GO:0005198|GO:0006890|GO:0061024|GO:0006891|GO:0005654|GO:0015031|GO:0048205|GO:0005829		Hs.10326	11316	126.905	114.558	6.55991	6.62629
1.01907	down	NM_001008540	chr2:136872012-136871953	CXCR4	Homo sapiens chemokine (C-X-C motif) receptor 4 (CXCR4), transcript variant 1, mRNA [NM_001008540]	GO:0005515|GO:0043130|GO:0019722|GO:0030260|GO:0007281|GO:0005764|GO:0001618|GO:0031625|GO:0032027|GO:0070062|GO:0030334|GO:0070098|GO:0009986|GO:0004930|GO:0008045|GO:0019955|GO:0007186|GO:0071345|GO:0007420|GO:0016494|GO:0042119|GO:0009897|GO:0005886|GO:0007204|GO:0030426|GO:0061351|GO:0000187|GO:0005737|GO:0006954|GO:0042098|GO:0005911|GO:0050920|GO:0016032|GO:0031252|GO:0001666|GO:0008354|GO:…	NM_001008540	Hs.593413	7852	15.2658	13.1402	3.61877	3.64602
1.48211	down	XR_429106	chr12:94671645-94671586	CEP83	PREDICTED: Homo sapiens coiled-coil domain containing 41 (CCDC41), transcript variant X4, misc_RNA [XR_429106]	GO:0005515|GO:0042384|GO:0003674|GO:0006996|GO:0005794|GO:0005814|GO:0071539|GO:0048278|GO:0005829	XR_429106		51134	25.1854	32.1734	4.3211	4.88875
1.0682	down	NM_014370	chrX:153050866-153050925	SRPK3	Homo sapiens SRSF protein kinase 3 (SRPK3), transcript variant 1, mRNA [NM_014370]	GO:0005515|GO:0007519|GO:0004674|GO:0060537|GO:0006468|GO:0005575|GO:0005524|GO:0030154	NM_014370	Hs.104865	26576	195.323	178.658	7.14407	7.23925
1.23174	down	NR_038433	chr13:45373908-45373849	LINC00330	Homo sapiens long intergenic non-protein coding RNA 330 (LINC00330), long non-coding RNA [NR_038433]		NR_038433	Hs.585616	144817	36.8876	38.5373	4.8423	5.143
1.002	down	NM_018168	chr14:57937011-57936952	C14orf105	Homo sapiens chromosome 14 open reading frame 105 (C14orf105), transcript variant 2, mRNA [NM_018168]		NM_018168	Hs.659706	55195	5	5	2.32191	2.32479
1.1207	down	NM_023018	chr1:1685079-1685020	NADK	Homo sapiens NAD kinase (NADK), transcript variant 1, mRNA [NM_023018]	GO:0016310|GO:0006741|GO:0046034|GO:0003951|GO:0006766|GO:0019674|GO:0006767|GO:0044281|GO:0005524|GO:0046872|GO:0005829	NM_023018	Hs.654792	65220	89.896	86.3145	6.0845	6.24891
1.06055	down	NM_001080432	chr16:54148113-54148172	FTO	Homo sapiens fat mass and obesity associated (FTO), mRNA [NM_001080432]	GO:0001659|GO:0070989|GO:0043734|GO:0005634|GO:0010883|GO:0042245|GO:0035515|GO:0008198|GO:0035553|GO:0035516|GO:0035552|GO:0006307|GO:0016607|GO:0040014|GO:0080111|GO:0070350|GO:0044065|GO:0060612	NM_001080432	Hs.528833	79068	350.022	317.166	7.95577	8.04059
1.23813	down	NM_019067	chrX:54588995-54589054	GNL3L	Homo sapiens guanine nucleotide binding protein-like 3 (nucleolar)-like (GNL3L), transcript variant 2, mRNA [NM_019067]	GO:0005739|GO:0005515|GO:0005737|GO:0016020|GO:0042254|GO:0008152|GO:0005730|GO:0003924|GO:0005654|GO:0005634|GO:0005525	NM_019067	Hs.654677	54552	10474.1	10148.2	12.9968	13.3049
1.0489	down	NM_001019	chr16:18796069-18794375	RPS15A	Homo sapiens ribosomal protein S15a (RPS15A), transcript variant 2, mRNA [NM_001019]	GO:0010467|GO:0008284|GO:0003735|GO:0019083|GO:0003723|GO:0006614|GO:0019058|GO:0006415|GO:0009615|GO:0045787|GO:0006412|GO:0006413|GO:0005829|GO:0006414|GO:0005737|GO:0016020|GO:0000184|GO:0022627|GO:0016032|GO:0044267|GO:0070062	NM_001019	Hs.370504	6210	42142.9	37165	15.2918	15.3606
1.01467	down	NM_001007471	chr9:73150331-73150272	TRPM3	Homo sapiens transient receptor potential cation channel, subfamily M, member 3 (TRPM3), transcript variant 9, mRNA [NM_001007471]	GO:0005262|GO:0034220|GO:0005261|GO:0005886|GO:0070588|GO:0016048|GO:0016021|GO:0005227|GO:0050951|GO:0055085|GO:0006812	NM_001007471	Hs.47288	80036	119.145	104.076	6.4765	6.49751
1.07037	down	NM_033500	chr10:71161158-71161217	HK1	Homo sapiens hexokinase 1 (HK1), transcript variant 5, mRNA [NM_033500]	GO:0005515|GO:0001678|GO:0005975|GO:0097228|GO:0019318|GO:0005741|GO:0044281|GO:0004396|GO:0055085|GO:0005524|GO:0006096|GO:0005829|GO:0008645|GO:0005739|GO:0004340|GO:0008865|GO:0015758|GO:0009405|GO:0046835|GO:0045121|GO:0019158|GO:0051156	NM_033500	Hs.370365	3098	623.699	570.242	8.77859	8.87669
1.12719	down	NM_001080441	chr11:118398249-118398308	TTC36	Homo sapiens tetratricopeptide repeat domain 36 (TTC36), mRNA [NM_001080441]		NM_001080441	Hs.653449	143941	617.652	596.377	8.7637	8.93643
1.13857	down	NM_001039887	chr19:36253157-36253216	PROSER3	Homo sapiens proline and serine rich 3 (PROSER3), mRNA [NM_001039887]		NM_001039887	Hs.527982	148137	174.462	170.968	6.98919	7.17641
1.25254	down	NM_005390	chr4:96762468-96762527	PDHA2	Homo sapiens pyruvate dehydrogenase (lipoamide) alpha 2 (PDHA2), mRNA [NM_005390]	GO:0006099|GO:0006090|GO:0005759|GO:0006006|GO:0005634|GO:0004739|GO:0006096	NM_005390	Hs.131361	5161	14.8765	15.8788	3.58571	3.91057
1.02675	down	NM_021641	chr10:127731711-127731652	ADAM12	Homo sapiens ADAM metallopeptidase domain 12 (ADAM12), transcript variant 2, mRNA [NM_021641]	GO:0005515|GO:0017124|GO:0005886|GO:0005576|GO:0007520|GO:0005739|GO:0007173|GO:0006508|GO:0005654|GO:0008270|GO:0016021|GO:0004222|GO:0007155|GO:0008237	NM_021641	Hs.594351	8038	157.349	139.17	6.85757	6.89566
1.12185	down	NM_023080	chr8:146280237-146280296	C8orf33	Homo sapiens chromosome 8 open reading frame 33 (C8orf33), mRNA [NM_023080]		NM_023080	Hs.169615	65265	167.03	162.221	6.93562	7.1015
1.06451	down	NM_018279	chr12:72097781-72097840	TMEM19	Homo sapiens transmembrane protein 19 (TMEM19), mRNA [NM_018279]	GO:0016021	NM_018279	Hs.644802	55266	961.837	865.537	9.3968	9.48699
1.10418	down	NM_004704	chr3:51967609-51967550	RRP9	Homo sapiens ribosomal RNA processing 9, small subunit (SSU) processome component, homolog (yeast) (RRP9), mRNA [NM_004704]	GO:0006364|GO:0030532|GO:0005730|GO:0005732|GO:0005634	NM_004704	Hs.153768	9136	261.379	250.153	7.55464	7.69761
1.00105	down	XR_429208	chr11:31477853-31455105	IMMP1L	IMP1 inner mitochondrial membrane peptidase-like (S. cerevisiae) [Source:HGNC Symbol;Acc:HGNC:26317] [ENST00000278200]	GO:0005739|GO:0008150|GO:0003674|GO:0006627|GO:0006508|GO:0005743|GO:0008236	XR_429208	Hs.502223	196294	281.852	243.945	7.66089	7.6624
1.12251	down	XR_425408	chr2:65258333-65258392	LOC102724233	PREDICTED: Homo sapiens uncharacterized LOC102724233 (LOC102724233), ncRNA [XR_425408]		XR_425408	Hs.674511	102724233	34.2591	32.5247	4.73852	4.90525
1.13126	down	NR_002929	chr1:202843170-202843229	LOC148709	Homo sapiens actin pseudogene (LOC148709), non-coding RNA [NR_002929]		NR_002929	Hs.162880	148709	842.852	807.609	9.20252	9.38045
1.01307	down	NM_021095	chr2:27423111-27423052	SLC5A6	Homo sapiens solute carrier family 5 (sodium/multivitamin and iodide cotransporter), member 6 (SLC5A6), transcript variant 1, mRNA [NM_021095]	GO:0012506|GO:0015887|GO:0005886|GO:0015939|GO:0006768|GO:0006767|GO:0044281|GO:0031526|GO:0055085|GO:0016020|GO:0005887|GO:0006766|GO:0008523|GO:0006810|GO:0015878|GO:0006814	NM_021095	Hs.435735	8884	154.478	134.334	6.83171	6.85044
1.0195	down	NR_004404	chr1:28835168-28835227	SNORA73B	Homo sapiens small nucleolar RNA, H/ACA box 73B (SNORA73B), small nucleolar RNA [NR_004404]		NR_004404	Hs.469723	26768	264.69	232.508	7.57139	7.59925
1.01047	down	NM_004849	chr6:106633925-106633866	ATG5	Homo sapiens autophagy related 5 (ATG5), transcript variant 1, mRNA [NM_004849]	GO:0005515|GO:0060047|GO:0051279|GO:0009620|GO:0070257|GO:0005737|GO:2000619|GO:0042311|GO:0002739|GO:0044233|GO:0031397|GO:0000045|GO:0032480|GO:0006995|GO:0006501|GO:0043066|GO:0005776|GO:0000422|GO:0005930|GO:0042493|GO:0006914|GO:0006915|GO:0034045|GO:0016020|GO:0048840|GO:0001974|GO:0019776|GO:0045087|GO:0055015|GO:0034274|GO:2000377|GO:0043687	NM_004849	Hs.486063	9474	2884.8	2448.59	11.0445	11.0595
1.06	down	DB092099	chr14:80078042-80077983	lnc-DIO2-3	DB092099 TESTI4 Homo sapiens cDNA clone TESTI4041634 5', mRNA sequence [DB092099]			Hs.589247		290.849	266.277	7.7054	7.78947
1.02238	down	NM_005153	chr16:84778252-84778310	USP10	Homo sapiens ubiquitin specific peptidase 10 (USP10), transcript variant 2, mRNA [NM_005153]	GO:0005515|GO:0016579|GO:0004843|GO:0030330|GO:0006914|GO:0005634|GO:0044325|GO:0004197|GO:0002039|GO:0005737|GO:0006281|GO:0061136|GO:0010506|GO:0043161|GO:0005769	NM_005153	Hs.136778	9100	240.154	211.242	7.43706	7.46899
1.11765	down	NM_019105	chr6:32010593-32010534	TNXB	Homo sapiens tenascin XB (TNXB), transcript variant XB, mRNA [NM_019105]	GO:0030036|GO:0005518|GO:0005578|GO:0005583|GO:0005615|GO:0031012|GO:0005622|GO:0016337|GO:0005178|GO:0007160|GO:0030199|GO:0032963|GO:0006631|GO:0006641|GO:0043506|GO:0043206|GO:0007155|GO:0008201|GO:0070062|GO:0048251	NM_019105	Hs.485104	7148	1664.76	1560.65	10.2135	10.374
1.47543	down		chr4:144480005-144479946							17.683	22.1457	3.81897	4.38011
1.1188	down	NR_026719	chr21:38592834-38592893	DSCR9	Homo sapiens Down syndrome critical region 9 (non-protein coding) (DSCR9), long non-coding RNA [NR_026719]	GO:0008150|GO:0003674|GO:0005575	NR_026719	Hs.505159	257203	465.023	445.956	8.36865	8.5306
1.04702	down	NM_000597	chr2:217529086-217529145	IGFBP2	Homo sapiens insulin-like growth factor binding protein 2, 36kDa (IGFBP2), mRNA [NM_000597]	GO:0005515|GO:0007565|GO:0007584|GO:0042493|GO:0007568|GO:0031994|GO:0031995|GO:0051384|GO:0005576|GO:0031410|GO:0001558|GO:0005615|GO:0032870|GO:0009612|GO:0042104|GO:0007165|GO:0016324|GO:0010226|GO:0043567|GO:0032526|GO:0044267|GO:0032355|GO:0070062	NM_000597	Hs.438102	3485	768.934	685.244	9.07371	9.14
1.02726	down	NM_024907	chr19:39432700-39432641	FBXO17	Homo sapiens F-box protein 17 (FBXO17), transcript variant 2, mRNA [NM_024907]	GO:0005515|GO:0001948|GO:0019005	NM_024907	Hs.531770	115290	119.828	105.96	6.48289	6.52169
1.15948	down	NM_001291774	chr19:55644255-55644196	TNNT1	Homo sapiens troponin T type 1 (skeletal, slow) (TNNT1), transcript variant 4, mRNA [NM_001291774]	GO:0031014|GO:0045932|GO:0030049|GO:0005861|GO:0003009|GO:0031444|GO:0005523|GO:0005829	NM_001291774	Hs.631558	7138	3095.09	3018.35	11.1452	11.3587
1.06696	down	NM_033378	chr19:49535289-49535348	CGB2	Homo sapiens chorionic gonadotropin, beta polypeptide 2 (CGB2), mRNA [NM_033378]	GO:0005179|GO:0005576	NM_033378	Hs.567650	114336	202.772	185.963	7.19829	7.29179
1.16156	down	NM_001134434	chr10:73846187-73846128	SPOCK2	Homo sapiens sparc/osteonectin, cwcv and kazal-like domains proteoglycan (testican) 2 (SPOCK2), transcript variant 1, mRNA [NM_001134434]	GO:0019800|GO:0007165|GO:0030198|GO:0010811|GO:0005509|GO:0050840|GO:0005578|GO:0045595|GO:0005539|GO:0007416	NM_001134434	Hs.523009	9806	1677.95	1632.61	10.2223	10.4384
1.15187	down	NM_001004689	chr1:248367005-248367064	OR2M3	Homo sapiens olfactory receptor, family 2, subfamily M, member 3 (OR2M3), mRNA [NM_001004689]	GO:0050911|GO:0004984|GO:0007186|GO:0005886|GO:0004930|GO:0016021	NM_001004689	Hs.553581	127062	51.1613	50.0396	5.29495	5.49893
1.09817	down	NM_032101	chr5:140799732-140799791	PCDHGB7	Homo sapiens protocadherin gamma subfamily B, 7 (PCDHGB7), transcript variant 2, mRNA [NM_032101]	GO:0005886|GO:0005509|GO:0016021|GO:0007156	NM_032101	Hs.368160	56099	17.9177	16.518	3.83923	3.97433
1.02985	down	NM_022436	chr2:44040115-44040056	ABCG5	Homo sapiens ATP-binding cassette, sub-family G (WHITE), member 5 (ABCG5), mRNA [NM_022436]	GO:0042632|GO:0005515|GO:0007588|GO:0033344|GO:0046982|GO:0005886|GO:0007584|GO:0042493|GO:0017127|GO:0044281|GO:0055085|GO:0045796|GO:0005524|GO:0043235|GO:0030299|GO:0016324|GO:0010212|GO:0010949|GO:0015918|GO:0043190|GO:0016887	NM_022436	Hs.132992	64240	94.8178	83.599	6.16237	6.20479
1.14943	down	NM_022071	chr8:19252242-19252301	SH2D4A	Homo sapiens SH2 domain containing 4A (SH2D4A), transcript variant 1, mRNA [NM_022071]	GO:0005515|GO:0005737|GO:0019902|GO:0010923	NM_022071	Hs.303208	63898	289.368	287.689	7.69849	7.89941
1.00295	down	NM_014168	chr2:170672009-170668981	METTL5	Homo sapiens methyltransferase like 5 (METTL5), transcript variant 1, mRNA [NM_014168]	GO:0008168|GO:0003676|GO:0032259	NM_014168	Hs.470553	29081	3195.04	2701.07	11.1936	11.1978
1.02245	down		chrX:15781042-15781101	CA5B	carbonic anhydrase VB, mitochondrial [Source:HGNC Symbol;Acc:HGNC:1378] [ENST00000380313]	GO:0005739|GO:0005759|GO:0015701|GO:0008270|GO:0044281|GO:0004089|GO:0006730			11238	31.0667	26.5535	4.60485	4.63687
1.2068	down	NM_002939	chr11:498093-498034	RNH1	Homo sapiens ribonuclease/angiogenin inhibitor 1 (RNH1), transcript variant 1, mRNA [NM_002939]	GO:0005515|GO:0005737|GO:0032311|GO:0008428|GO:0045765|GO:0006402|GO:0043086|GO:0070062	NM_002939	Hs.530687	6050	199.39	208.031	7.17406	7.44525
1.00486	down	NM_152902	chr1:168169147-168169206	TIPRL	Homo sapiens TOR signaling pathway regulator (TIPRL), transcript variant 1, mRNA [NM_152902]	GO:0005515|GO:0005737|GO:0000077|GO:0034048|GO:0043231	NM_152902	Hs.209431	261726	4534.28	3850.29	11.7323	11.7393
1.06677	down	AK097997	chr10:102764939-102764998	LZTS2	Homo sapiens cDNA FLJ40678 fis, clone THYMU2022660. [AK097997]	GO:0005515|GO:0051255|GO:0005813|GO:0008285|GO:0001822|GO:0005874|GO:0030496|GO:1900181|GO:0000910|GO:0051013|GO:0005737|GO:0007067|GO:0016055|GO:0090090|GO:0051168		Hs.523221	84445	241.785	222.628	7.45019	7.54345
1.05395	down		chr6:167871558-167871499							169.493	153.795	6.95397	7.02977
1.09682	down		chr17:16520181-16520162							124.428	118.098	6.53243	6.66576
1.11274	down	NM_006552	chr11:61960950-61961009	SCGB1D1	Homo sapiens secretoglobin, family 1D, member 1 (SCGB1D1), mRNA [NM_006552]	GO:0046982|GO:0005615	NM_006552	Hs.202686	10648	15.828	14.8803	3.67352	3.82763
1.05962	down	NM_031925	chr7:75616562-75616503	TMEM120A	Homo sapiens transmembrane protein 120A (TMEM120A), mRNA [NM_031925]	GO:0008150|GO:0003674|GO:0016021|GO:0005575	NM_031925	Hs.488835	83862	311.551	283.924	7.79928	7.88283
1.08728	down	NM_020180	chr18:34823088-34823029	CELF4	Homo sapiens CUGBP, Elav-like family member 4 (CELF4), transcript variant 1, mRNA [NM_020180]	GO:0048026|GO:0017148|GO:0048025|GO:0042835|GO:0006376|GO:0005634|GO:0009790|GO:0003729|GO:0007281|GO:0005737|GO:0090394|GO:0000166|GO:0000381|GO:0000380|GO:0000900	NM_020180	Hs.435976	56853	168.79	158.646	6.94816	7.06888
1.03936	down	NM_001020658	chr1:31404653-31404594	PUM1	Homo sapiens pumilio RNA-binding family member 1 (PUM1), transcript variant 1, mRNA [NM_001020658]	GO:0006892|GO:0061024|GO:0006417|GO:0005829	NM_001020658	Hs.281707	9698	725.609	645.788	8.99756	9.05326
1.24161	down	NM_182705	chr17:289939-289880	FAM101B	Homo sapiens family with sequence similarity 101, member B (FAM101B), mRNA [NM_182705]	GO:0005737|GO:0030036|GO:0031005|GO:0001837|GO:0015629	NM_182705	Hs.741149	359845	1449.75	1495.99	9.99896	10.3112
1.20299	down		chr9:93837092-93837033	LOC100129316	Homo sapiens uncharacterized LOC100129316 (LOC100129316), long non-coding RNA [NR_033912]		NR_033912	Hs.458154	100129316	25.3088	25.7017	4.32627	4.59289
1.0547	down	XM_006711085	chr1:16863279-16863338	LOC102724970	PREDICTED: Homo sapiens putative uncharacterized protein FLJ35883-like (LOC102724970), mRNA [XM_006711085]		XM_006711085		102724970	24.9485	22.2478	4.30895	4.38579
1.06066	down		chr10:95185557-95185498	MYOF	myoferlin [Source:HGNC Symbol;Acc:HGNC:3656] [ENST00000371488]	GO:0005515|GO:0031965|GO:0030947|GO:0005886|GO:0008015|GO:0007520|GO:0005635|GO:0031410|GO:0043231|GO:0034605|GO:0005543|GO:0006936|GO:0005901|GO:0001778|GO:0016021|GO:0030659|GO:0070062			26509	1209.68	1084.61	9.73591	9.82088
1.1254	down	NM_032476	chr21:35515227-35515286	MRPS6	Homo sapiens mitochondrial ribosomal protein S6 (MRPS6), mRNA [NM_032476]	GO:0070124|GO:0005515|GO:0070125|GO:0070126|GO:0032543|GO:0006996|GO:0003735|GO:0015935|GO:0005743|GO:0070181|GO:0006412|GO:0005763	NM_032476	Hs.302742	64968	4908.09	4576.89	11.8461	12.0166
1.05802	down	AK123258	chr6:11717597-11714742	ADTRP	androgen-dependent TFPI-regulating protein [Source:HGNC Symbol;Acc:HGNC:21214] [ENST00000514824]	GO:0005886|GO:0016021		Hs.126409	84830	96.1041	86.9728	6.18046	6.26183
1.05887	down	NM_001527	chr6:114257403-114257344	HDAC2	Homo sapiens histone deacetylase 2 (HDAC2), transcript variant 1, mRNA [NM_001527]	GO:0000792|GO:0005515|GO:0010467|GO:0000790|GO:0003700|GO:0005657|GO:0006325|GO:0042220|GO:0034605|GO:0016581|GO:0016580|GO:0031072|GO:0045347|GO:0001103|GO:0043044|GO:0019213|GO:0031492|GO:0001047|GO:0000122|GO:0045786|GO:0000978|GO:0016358|GO:0032922|GO:0033558|GO:0043234|GO:0032967|GO:0035851|GO:0010977|GO:0000980|GO:0005654|GO:0045893|GO:0019899|GO:0045892|GO:0042733|GO:0008134|GO:0006344|GO:…	NM_001527	Hs.3352	3066	55.1109	49.1154	5.39578	5.47831
1.06323	down	NM_002657	chr20:30784257-30784198	PLAGL2	Homo sapiens pleiomorphic adenoma gene-like 2 (PLAGL2), mRNA [NM_002657]	GO:0043565|GO:0006629|GO:0001077|GO:0003700|GO:0045944|GO:2001244|GO:0005634|GO:0009791|GO:0046872|GO:0006351|GO:0034378	NM_002657	Hs.154104	5326	273.36	251.562	7.61751	7.70597
1.07098	down	NM_031271	chr8:30689830-30689771	TEX15	Homo sapiens testis expressed 15 (TEX15), mRNA [NM_031271]	GO:0034502|GO:0032880|GO:0009566|GO:0030539|GO:0048873|GO:0007283|GO:0007130|GO:0010569|GO:0007140	NM_031271	Hs.458316	56154	66.1726	60.4888	5.65015	5.74908
1.11648	down	NM_207437	chr12:124419946-124420005	DNAH10	Homo sapiens dynein, axonemal, heavy chain 10 (DNAH10), mRNA [NM_207437]	GO:0005929|GO:0005737|GO:0030286|GO:0008152|GO:0005874|GO:0003777|GO:0016887|GO:0005524|GO:0007018	NM_207437	Hs.622654	196385	53.3931	50.3362	5.34748	5.50644
1.02768	down	NM_031448	chr19:30192602-30192543	C19orf12	Homo sapiens chromosome 19 open reading frame 12 (C19orf12), transcript variant 2, mRNA [NM_031448]	GO:0005739|GO:0031966|GO:0005783|GO:0005789|GO:0016021	NM_031448	Hs.529094	83636	257.353	227.959	7.53143	7.57082
1.00094	down	NM_213674	chr9:35682147-35682088	TPM2	Homo sapiens tropomyosin 2 (beta) (TPM2), transcript variant Tpm2.1, mRNA [NM_213674]	GO:0005862|GO:0030049|GO:0006936|GO:0043462|GO:0003779|GO:0008307|GO:0005829	NM_213674	Hs.300772	7169	6376.46	5280.93	12.2488	12.2501
1.206	down	NM_173595	chr12:56631650-56631591	ANKRD52	Homo sapiens ankyrin repeat domain 52 (ANKRD52), mRNA [NM_173595]	GO:0005515	NM_173595	Hs.524506	283373	1370.07	1372.46	9.90653	10.1768
1.20543	down	AK094938	chr9:43028375-43028316		family with sequence similarity 95, member B1 [Source:HGNC Symbol;Acc:HGNC:32318] [ENST00000592873]			Hs.584289		35.8545	36.3966	4.79801	5.06756
1.02571	down	NM_152274	chrX:152853470-152853411	FAM58A	Homo sapiens family with sequence similarity 58, member A (FAM58A), transcript variant 1, mRNA [NM_152274]	GO:0005515|GO:0006355|GO:0019901|GO:0045860|GO:0016591|GO:0030295|GO:0000079|GO:0043410	NM_152274	Hs.496943	92002	5072.24	4332.65	11.8931	11.9297
1.09791	down	NM_024958	chr20:335267-335326	NRSN2	Homo sapiens neurensin 2 (NRSN2), mRNA [NM_024958]	GO:0030133|GO:0008150|GO:0003674|GO:0005886|GO:0043025|GO:0016021	NM_024958	Hs.416024	80023	65.9232	61.7293	5.64647	5.78122
1.00588	down	NM_032286	chr5:6374450-6372669	MED10	Homo sapiens mediator complex subunit 10 (MED10), mRNA [NM_032286]	GO:0005515|GO:0010467|GO:0006367|GO:0001104|GO:0045944|GO:0019827|GO:0016592|GO:0005654	NM_032286	Hs.13885	84246	1514.91	1278.58	10.063	10.0714
1.13275	down	NM_003978	chr15:77329455-77329514	PSTPIP1	Homo sapiens proline-serine-threonine phosphatase interacting protein 1 (PSTPIP1), mRNA [NM_003978]	GO:0005515|GO:0048471|GO:0001725|GO:0005826|GO:0019903|GO:0003779|GO:0032154|GO:0035872|GO:0030027|GO:0005829|GO:0006897|GO:0007165|GO:0006954|GO:0016020|GO:0045087|GO:0001931|GO:0007155	NM_003978	Hs.129758	9051	135.66	132.5	6.65436	6.8342
1.04966	down	NM_031293	chr16:72153134-72153075	PMFBP1	Homo sapiens polyamine modulated factor 1 binding protein 1 (PMFBP1), transcript variant 1, mRNA [NM_031293]	GO:0005737	NM_031293	Hs.714939	83449	91.99	82.6573	6.11747	6.18739
1.34943	down	NR_023342	chr21:31993110-31993169	KRTAP20-4	Homo sapiens keratin associated protein 20-4 (KRTAP20-4), non-coding RNA [NR_023342]	GO:0005882	NR_023342	Hs.580879	100151643	27.1802	31.3423	4.42357	4.85591
1.23955	down		chr7:156058902-156058961							55.3664	58.9947	5.4025	5.71231
1.02513	down	NM_145754	chr8:145694875-145694934	KIFC2	Homo sapiens kinesin family member C2 (KIFC2), mRNA [NM_145754]	GO:0008017|GO:0005871|GO:0005737|GO:0008152|GO:0005874|GO:0003777|GO:0016887|GO:0005524|GO:0007018	NM_145754	Hs.528713	90990	71.3524	62.1213	5.75527	5.79108
1.08314	down	AK307831	chr11:65062111-65063057	POLA2	polymerase (DNA directed), alpha 2, accessory subunit [Source:HGNC Symbol;Acc:HGNC:30073] [ENST00000534785]	GO:0046982|GO:0005658|GO:0003887|GO:0003677|GO:0006260|GO:0003674|GO:0006271|GO:0000082|GO:0005737|GO:0071897|GO:0000723|GO:0006270|GO:0000722|GO:0005654|GO:0000278|GO:0032201|GO:0000060		Hs.201897	23649	147.599	138.489	6.77356	6.88877
1.002	down	NM_024943	chr4:38969231-38969172	TMEM156	Homo sapiens transmembrane protein 156 (TMEM156), transcript variant 1, mRNA [NM_024943]	GO:0016021	NM_024943	Hs.374147	80008	5	5	2.32191	2.32479
1.27794	down	NM_022131	chr3:140286379-140286438	CLSTN2	Homo sapiens calsyntenin 2 (CLSTN2), mRNA [NM_022131]	GO:0000139|GO:0045211|GO:0005509|GO:0005789|GO:0016021|GO:0007156	NM_022131	Hs.158529	64084	16.1845	17.5513	3.70234	4.05616
1.28025	down		chr3:147227891-147227950	lnc-ZIC1-1	LNCipedia lincRNA (lnc-ZIC1-1), lincRNA [lnc-ZIC1-1:1]					41.1802	44.9712	4.99868	5.35511
1.17186	down		chr15:043885724-043885783		Q70CD4_EIMTE (Q70CD4) Surface antigen 2 precursor, partial (6%) [THC2631252]					596.066	597.885	8.71289	8.94169
1.03406	down	NM_014472	chr10:100004055-100004114	R3HCC1L	Homo sapiens R3H domain and coiled-coil containing 1-like (R3HCC1L), transcript variant 4, mRNA [NM_014472]	GO:0000166|GO:0035145	NM_014472	Hs.419800	27291	71.7372	63.0728	5.76295	5.81126
1.20341	down	AK097098	chr14:69262570-69262511		Homo sapiens cDNA FLJ39779 fis, clone SPLEN2001945. [AK097098]			Hs.734777		2160.36	2156.73	10.611	10.8781
1.27005	down	NM_000200	chr4:70898958-70902030	HTN3	Homo sapiens histatin 3 (HTN3), mRNA [NM_000200]	GO:0005515|GO:0050832|GO:0031640|GO:0005576|GO:0031214|GO:0046872|GO:0042742	NM_000200	Hs.654442	3347	16.2761	17.5051	3.70854	4.05343
1.17663	down	NM_006645	chr11:72468822-72466750	STARD10	Homo sapiens StAR-related lipid transfer (START) domain containing 10 (STARD10), mRNA [NM_006645]	GO:0005515|GO:0005902|GO:0046581|GO:0035360|GO:0016020|GO:0032782|GO:0008289|GO:0005829	NM_006645	Hs.188606	10809	340.251	342.506	7.91689	8.15155
1.03073	down	NM_014736	chr15:64657906-64657847	KIAA0101	Homo sapiens KIAA0101 (KIAA0101), transcript variant 1, mRNA [NM_014736]	GO:0051297|GO:0006260|GO:0005515|GO:0048471|GO:0005737|GO:0003682|GO:0051726|GO:0005634|GO:0019985|GO:0009411|GO:0006974	NM_014736	Hs.81892	9768	4266.07	3667.2	11.632	11.6757
1.03055	down	NM_033318	chr22:42479708-42479767	SMDT1	Homo sapiens single-pass membrane protein with aspartate-rich tail 1 (SMDT1), mRNA [NM_033318]	GO:0006851|GO:0051560|GO:0031305	NM_033318	Hs.306083	91689	61.5703	53.9692	5.55273	5.59615
1.29515	down	NM_014258	chr20:58440689-58440630	SYCP2	Homo sapiens synaptonemal complex protein 2 (SYCP2), mRNA [NM_014258]	GO:0009566|GO:0043066|GO:0000795|GO:0046982|GO:0048808|GO:0005634|GO:0000800|GO:0007143|GO:0007130|GO:0003677|GO:0051301|GO:0007140	NM_014258	Hs.202676	10388	144.393	163.593	6.74054	7.11366
1.02014	down	NM_001145207	chr6:135357521-135357462	HBS1L	Homo sapiens HBS1-like translational GTPase (HBS1L), transcript variant 3, mRNA [NM_001145207]	GO:0007165|GO:0016020|GO:0003924|GO:0005525|GO:0003746|GO:0006412|GO:0070062|GO:0006414	NM_001145207	Hs.378532	10767	46.3285	39.7972	5.15817	5.18693
1.06752	down	NM_002592	chr20:5096102-5095957	PCNA	Homo sapiens proliferating cell nuclear antigen (PCNA), transcript variant 1, mRNA [NM_002592]	GO:0005515|GO:0043626|GO:0032405|GO:0008283|GO:0033993|GO:0005634|GO:0032077|GO:0019985|GO:0042802|GO:0007507|GO:0006271|GO:0005737|GO:0000082|GO:0000083|GO:0006272|GO:0000723|GO:0030855|GO:0000722|GO:0070557|GO:0005663|GO:0006297|GO:0006298|GO:0043596|GO:0006275|GO:0070062|GO:0030971|GO:0005813|GO:0070182|GO:0000701|GO:0030337|GO:0006281|GO:0006283|GO:0006284|GO:0032139|GO:0005654|GO:0006289|GO:…	NM_002592	Hs.147433	5111	8572.18	7479.83	12.6941	12.7883
1.03359	down	NM_004994	chr20:44645121-44645180	MMP9	Homo sapiens matrix metallopeptidase 9 (gelatinase B, 92kDa gelatinase, 92kDa type IV collagenase) (MMP9), mRNA [NM_004994]	GO:0005515|GO:0051549|GO:0005518|GO:0035987|GO:0050900|GO:2001258|GO:0005615|GO:0042802|GO:0022617|GO:0007411|GO:0030198|GO:0030574|GO:0006508|GO:0030225|GO:1900122|GO:0070062|GO:0043065|GO:0048013|GO:0007566|GO:0005578|GO:0005576|GO:0001501|GO:0004175|GO:0001503|GO:0008270|GO:0004222	NM_004994	Hs.297413	4318	180.755	160.909	7.03943	7.08709
1.0424	down	NM_001185095	chr9:133998333-133998392	AIF1L	Homo sapiens allograft inflammatory factor 1-like (AIF1L), transcript variant 3, mRNA [NM_001185095]	GO:0005737|GO:0051015|GO:0005884|GO:0005509|GO:0032587|GO:0015629|GO:0005925|GO:0070062	NM_001185095	Hs.4944	83543	1163.2	1028.36	9.67998	9.73989
1.17017	down	BC054009	chr8:76402375-76402434	HNF4G	hepatocyte nuclear factor 4, gamma [Source:HGNC Symbol;Acc:HGNC:5026] [ENST00000396419]	GO:0010467|GO:0003700|GO:0006367|GO:0006357|GO:0003707|GO:0043565|GO:0031018|GO:0043401|GO:0005654|GO:0008270|GO:0004879|GO:0045893|GO:0030522		Hs.241529	3174	60.3516	60.5674	5.5255	5.75222
1.1422	down	NM_054016	chr1:24291533-24291474	SRSF10	Homo sapiens serine/arginine-rich splicing factor 10 (SRSF10), transcript variant 2, mRNA [NM_054016]	GO:0000244|GO:0005515|GO:0006355|GO:0048025|GO:0003723|GO:0006376|GO:0005634|GO:0050733|GO:0005737|GO:0006406|GO:0016607|GO:0000166|GO:0000398|GO:0000375|GO:0016482|GO:0005654|GO:0051082	NM_054016	Hs.3530	10772	283.453	279.494	7.66864	7.86045
1.12577	down	AK125684	chr10:79627888-79627947	LOC100131132	Homo sapiens cDNA FLJ43696 fis, clone TBAES2007964. [AK125684]			Hs.568869	100131132	86.8666	83.6357	6.03466	6.20557
1.19941	down	NM_024786	chr5:795933-795874	ZDHHC11	Homo sapiens zinc finger, DHHC-type containing 11 (ZDHHC11), mRNA [NM_024786]	GO:0005783|GO:0008152|GO:0008270|GO:0016021|GO:0019706	NM_024786	Hs.732788	79844	1194.51	1205.46	9.71622	9.97854
1.0396	down	NM_018677	chr20:33515343-33515401	ACSS2	Homo sapiens acyl-CoA synthetase short-chain family member 2 (ACSS2), transcript variant 1, mRNA [NM_018677]	GO:0008610|GO:0006805|GO:0016208|GO:0006069|GO:0019542|GO:0044281|GO:0005524|GO:0005829|GO:0043231|GO:0005737|GO:0019427|GO:0019413|GO:0005654|GO:0003987	NM_018677	Hs.517034	55902	233.309	208.802	7.39579	7.45181
1.03389	down	NM_007267	chr17:76113361-76109658	TMC6	Homo sapiens transmembrane channel-like 6 (TMC6), transcript variant 2, mRNA [NM_007267]	GO:0005515|GO:0008150|GO:0031965|GO:0005737|GO:0005794|GO:0005783|GO:0005789|GO:0016021|GO:0070062|GO:0006811	NM_007267	Hs.632227	11322	323.411	287.748	7.85157	7.89966
1.30515	down		chr13:37064301-37064242		HIST1H2A pseudogene 6 [Source:HGNC Symbol;Acc:HGNC:42647] [ENST00000448609]					30.5235	33.8572	4.58067	4.96489
1.0719	down	AK124891	chr15:89936478-89936537	LOC100131654	Homo sapiens cDNA FLJ42901 fis, clone BRHIP3011241. [AK124891]			Hs.587277	100131654	56.0347	50.9199	5.4197	5.51987
1.08532	down	NM_201434	chr17:40278796-40277881	RAB5C	Homo sapiens RAB5C, member RAS oncogene family (RAB5C), transcript variant 1, mRNA [NM_201434]	GO:0005515|GO:0005811|GO:0042470|GO:0005886|GO:0003924|GO:0048227|GO:0030139|GO:0005525|GO:0005765|GO:0006886|GO:0043231|GO:0006184|GO:0030100|GO:0031901|GO:0032482|GO:0019003|GO:0005769|GO:0070062	NM_201434	Hs.650382	5878	260.968	245.455	7.55081	7.66893
1.23703	down	NM_001144995	chr14:99981606-99981547	CCDC85C	Homo sapiens coiled-coil domain containing 85C (CCDC85C), mRNA [NM_001144995]	GO:0043296|GO:0021987|GO:0005923	NM_001144995	Hs.709288	317762	29.157	30.6059	4.51699	4.82387
1.10357	down	NM_020777	chr4:7744241-7744300	SORCS2	Homo sapiens sortilin-related VPS10 domain containing receptor 2 (SORCS2), mRNA [NM_020777]	GO:0016020|GO:0007218|GO:0016021|GO:0008188	NM_020777	Hs.479099	57537	146.624	140.124	6.76322	6.9054
1.18308	down	NM_138418	chr16:698235-698294	FAM195A	Homo sapiens family with sequence similarity 195, member A (FAM195A), mRNA [NM_138418]		NM_138418	Hs.706105	84331	605.576	614.807	8.7357	8.97826
1.11725	down	NM_003917	chr14:24029590-24029531	AP1G2	Homo sapiens adaptor-related protein complex 1, gamma 2 subunit (AP1G2), transcript variant 1, mRNA [NM_003917]	GO:0030133|GO:0005515|GO:0005794|GO:0016020|GO:0030121|GO:0008565|GO:0005798|GO:0016032|GO:0016192|GO:0006886|GO:0010008	NM_003917	Hs.343244	8906	211.867	204.673	7.26427	7.42423
1.00057	down	BC066989	chr2:190649903-190649962		Homo sapiens cDNA clone IMAGE:5267335. [BC066989]			Hs.111749		60.8582	51.7101	5.53759	5.5384
1.2173	down	NM_147204	chr12:110222193-110222134	TRPV4	Homo sapiens transient receptor potential cation channel, subfamily V, member 4 (TRPV4), transcript variant 2, mRNA [NM_147204]	GO:0008017|GO:0005516|GO:0043622|GO:0006884|GO:0034605|GO:0030103|GO:0034220|GO:0051015|GO:0005080|GO:0042169|GO:0005262|GO:0007231|GO:0005261|GO:0071476|GO:0019901|GO:0009986|GO:0031532|GO:0071470|GO:0048487|GO:0042538|GO:0030027|GO:0005929|GO:0046785|GO:0070509|GO:0010977|GO:0007043|GO:0070588|GO:0005925|GO:0005034|GO:0005881|GO:0005886|GO:0030175|GO:0007204|GO:0030426|GO:0005912|GO:0007015|GO:…	NM_147204	Hs.506713	59341	43.0821	44.5442	5.05787	5.34154
1.16438	down	NM_153685	chr12:6803073-6803014	PIANP	Homo sapiens PILR alpha associated neural protein (PIANP), transcript variant 1, mRNA [NM_153685]	GO:0016323|GO:0005912|GO:0016021	NM_153685	Hs.44067	196500	65.7168	65.3169	5.64238	5.86194
1.2136	down	NM_022077	chr20:35944983-35945042	MANBAL	Homo sapiens mannosidase, beta A, lysosomal-like (MANBAL), transcript variant 1, mRNA [NM_022077]	GO:0016021	NM_022077	Hs.6126	63905	901.818	923.649	9.30619	9.58549
1.0556	down		chr2:74534419-74534360		keratin 18 pseudogene 26 [Source:HGNC Symbol;Acc:HGNC:33395] [ENST00000454475]					11004.6	9470.04	13.0847	13.1627
1.13276	down	AK127681	chr2:70237008-70236949	LOC100128333	Homo sapiens cDNA FLJ45779 fis, clone NETRP2005282. [AK127681]			Hs.683646	100128333	47.1848	45.315	5.18393	5.36377
1.03919	down	NM_017434	chr15:45457629-45457688	DUOX1	Homo sapiens dual oxidase 1 (DUOX1), transcript variant 1, mRNA [NM_017434]	GO:0050661|GO:0042554|GO:0042335|GO:0005509|GO:0019221|GO:0050665|GO:0051591|GO:0016324|GO:0004601|GO:0042446|GO:0006590|GO:0016174|GO:0016021|GO:0042744|GO:0006979|GO:0055114|GO:0020037	NM_017434	Hs.272813	53905	142.921	127.443	6.72362	6.77908
1.12619	down	NM_001265594	chr1:6528219-6528160	PLEKHG5	Homo sapiens pleckstrin homology domain containing, family G (with RhoGef domain) member 5 (PLEKHG5), transcript variant 8, mRNA [NM_001265594]	GO:0051056|GO:0048471|GO:0048011|GO:0035767|GO:0043065|GO:0005886|GO:0007264|GO:0030139|GO:0097190|GO:0030027|GO:0005829|GO:0005737|GO:0005911|GO:0032321|GO:0004871|GO:0005089|GO:0043123	NM_001265594	Hs.284232	57449	1881.6	1792.55	10.4065	10.5779
1.06644	down	NR_046107	chr9:138076863-138076922	LOC401557	Homo sapiens uncharacterized LOC401557 (LOC401557), long non-coding RNA [NR_046107]		NR_046107	Hs.640138	401557	129.087	119.047	6.58602	6.67882
1.02168	down	NM_004246	chr17:9765347-9765406	GLP2R	Homo sapiens glucagon-like peptide 2 receptor (GLP2R), mRNA [NM_004246]	GO:0008284|GO:0005886|GO:0071377|GO:0004930|GO:0007188|GO:0016021|GO:0004967	NM_004246	Hs.248202	9340	13.5357	11.6393	3.44641	3.47734
1.02703	down	NM_181054	chr14:62214845-62214904	HIF1A	Homo sapiens hypoxia inducible factor 1, alpha subunit (basic helix-loop-helix transcription factor) (HIF1A), transcript variant 2, mRNA [NM_181054]	GO:0042541|GO:0005515|GO:0010468|GO:0003700|GO:0003705|GO:0001755|GO:0000989|GO:0001947|GO:0006879|GO:0007219|GO:0042789|GO:0031625|GO:0035035|GO:0006089|GO:0019901|GO:0014850|GO:0001892|GO:0032722|GO:0030502|GO:0008542|GO:0032963|GO:0019896|GO:0005654|GO:0019899|GO:0032364|GO:0008134|GO:0030949|GO:0032007|GO:0021987|GO:0042826|GO:0035257|GO:0005634|GO:0001837|GO:0010870|GO:0005829|GO:0005737|GO:…	NM_181054	Hs.597216	3091	2375.18	2048.07	10.7599	10.7984
1.21885	down	NM_002363	chrX:30269128-30269187	MAGEB1	Homo sapiens melanoma antigen family B, 1 (MAGEB1), transcript variant 1, mRNA [NM_002363]		NM_002363	Hs.73021	4112	64.258	67.0335	5.61314	5.89867
1.06381	down	NM_022662	chr2:112582737-112582584	ANAPC1	Homo sapiens anaphase promoting complex subunit 1 (ANAPC1), mRNA [NM_022662]	GO:0007094|GO:0007067|GO:0070979|GO:0005680|GO:0051437|GO:0005654|GO:0051436|GO:0000278|GO:0031145|GO:0051439|GO:0051301|GO:0005829	NM_022662	Hs.436527	64682	35.1688	31.4975	4.77358	4.86281
1.09204	down	NR_026932	chr10:112629567-112629508	PDCD4-AS1	Homo sapiens PDCD4 antisense RNA 1 (PDCD4-AS1), long non-coding RNA [NR_026932]		NR_026932	Hs.599931	282997	61.9001	57.6565	5.5597	5.68672
1.00012	down	NM_013444	chrX:56593053-56593112	UBQLN2	Homo sapiens ubiquilin 2 (UBQLN2), mRNA [NM_013444]	GO:0005515|GO:0005737|GO:0005886|GO:0005634	NM_013444	Hs.179309	29978	382.889	326.498	8.08355	8.08373
1.02591	down	NM_130806	chr13:32367042-32367101	RXFP2	Homo sapiens relaxin/insulin-like family peptide receptor 2 (RXFP2), transcript variant 1, mRNA [NM_130806]	GO:0043066|GO:0008285|GO:0005886|GO:0030819|GO:0016021|GO:0007189|GO:0001556|GO:0017046|GO:0007193|GO:0008584|GO:0016500	NM_130806	Hs.680763	122042	24.8233	21.5265	4.30366	4.34057
1.11303	down	NM_080801	chr10:71718811-71718870	COL13A1	Homo sapiens collagen, type XIII, alpha 1 (COL13A1), transcript variant 5, mRNA [NM_080801]	GO:0005515|GO:0005886|GO:0005576|GO:0005600|GO:0030154|GO:0001958|GO:0016337|GO:0007160|GO:0022617|GO:0030198|GO:0005911|GO:0030574|GO:0005788|GO:0008201|GO:0001763	NM_080801	Hs.695934	1305	33.7855	31.692	4.71599	4.87048
1.00552	down	NM_031905	chr7:102739132-102739191	ARMC10	Homo sapiens armadillo repeat containing 10 (ARMC10), transcript variant A, mRNA [NM_031905]	GO:0005739|GO:0005789|GO:0016021|GO:0040008	NM_031905	Hs.287412	83787	590.75	507.083	8.7	8.70794
1.095	down	NM_001243533	chr1:26450313-26450372	PDIK1L	Homo sapiens PDLIM1 interacting kinase 1 like (PDIK1L), transcript variant 3, mRNA [NM_001243533]	GO:0004674|GO:0006468|GO:0005654|GO:0005524	NM_001243533	Hs.468801	149420	113.76	107.302	6.40852	6.53945
1.27974	down	AK127723	chr12:130518100-130518041	LOC100190940					100190940	22.2482	23.9148	4.13986	4.49571
1.07128	down	NM_130803	chr11:64571867-64571808	MEN1	Homo sapiens multiple endocrine neoplasia I (MEN1), transcript variant e1E, mRNA [NM_130803]	GO:0051974|GO:0005515|GO:0010467|GO:0006367|GO:0044212|GO:0048704|GO:0046329|GO:0003690|GO:0000165|GO:0051781|GO:0007179|GO:0030674|GO:0000785|GO:0009411|GO:0010332|GO:0000400|GO:0060135|GO:0000403|GO:0000122|GO:0045786|GO:0032925|GO:0018024|GO:0043280|GO:0043234|GO:0006281|GO:0002076|GO:0007420|GO:0005654|GO:0045892|GO:0008285|GO:0045736|GO:0005634|GO:0032154|GO:0016363|GO:0043433|GO:0005829|GO:…	NM_130803	Hs.423348	4221	156.339	144.881	6.84864	6.94797
1.10727	down	NM_001105539	chr8:81431950-81432009	ZBTB10	Homo sapiens zinc finger and BTB domain containing 10 (ZBTB10), transcript variant 1, mRNA [NM_001105539]	GO:0006355|GO:0005654|GO:0003677|GO:0046872|GO:0006351	NM_001105539	Hs.591868	65986	63.4538	60.2077	5.5941	5.74111
1.01564	down		chr7:3197966-3197907	LOC100129603	Q16673_HUMAN (Q16673) PMS7 protein (HPMS7 protein) (Fragment), partial (11%) [THC2638383]				100129603	54.8228	46.7877	5.38862	5.41102
1.1674	down	NM_001002811	chr1:144890739-144890680	PDE4DIP	Homo sapiens phosphodiesterase 4D interacting protein (PDE4DIP), transcript variant 5, mRNA [NM_001002811]	GO:0005515|GO:0005813|GO:0005737|GO:0005794|GO:0005634|GO:0030016|GO:0019899|GO:0043623	NM_001002811	Hs.731111	9659	215.063	217.004	7.28243	7.50573
1.11768	down	AK294208	chr2:85770672-85770731		Homo sapiens cDNA FLJ52225 complete cds, moderately similar to S-adenosylmethionine synthetase isoform type-2 (EC 2.5.1.6). [AK294208]			Hs.516157		102.758	98.6418	6.26666	6.42716
1.01236	down	NM_182499	chr1:154517305-154517364	TDRD10	Homo sapiens tudor domain containing 10 (TDRD10), transcript variant 2, mRNA [NM_182499]	GO:0000166|GO:0003723	NM_182499	Hs.387671	126668	88.0002	76.0462	6.05457	6.07229
1.02574	down	NM_022915	chr2:224831754-224831813	MRPL44	Homo sapiens mitochondrial ribosomal protein L44 (MRPL44), mRNA [NM_022915]	GO:0070124|GO:0070125|GO:0006396|GO:0070126|GO:0032543|GO:0006996|GO:0004525|GO:0005743|GO:0005840|GO:0005575	NM_022915	Hs.203559	65080	810.208	706.059	9.14683	9.1835
1.17267	down	NM_001319	chr19:1980005-1980195	CSNK1G2	Homo sapiens casein kinase 1, gamma 2 (CSNK1G2), mRNA [NM_001319]	GO:0051219|GO:0005515|GO:0006665|GO:0042277|GO:0000287|GO:0030148|GO:0008360|GO:0090263|GO:0005634|GO:0044281|GO:0005524|GO:0005829|GO:0006897|GO:0007165|GO:0046777|GO:0001948|GO:0018105|GO:0016020|GO:0004674|GO:0006468|GO:0016055	NM_001319	Hs.651905	1455	206.071	208.677	7.21999	7.44978
1.14441	down	BQ932264	chr11:61593923-61593982		AGENCOURT_8882055 Lupski_sciatic_nerve Homo sapiens cDNA clone IMAGE:6197768 5', mRNA sequence [BQ932264]			Hs.734202		171.02	169.078	6.96575	7.16035
1.05944	down	NM_018055	chr10:72192130-72192071	NODAL	Homo sapiens nodal growth differentiation factor (NODAL), mRNA [NM_018055]	GO:0033505|GO:0035987|GO:1900224|GO:0005615|GO:0048701|GO:0009880|GO:0001947|GO:0016015|GO:0042074|GO:0090010|GO:1900164|GO:0010470|GO:0070374|GO:0048018|GO:0001944|GO:0050679|GO:0022409|GO:0001893|GO:0060136|GO:0001892|GO:0060137|GO:0060766|GO:0032927|GO:0000122|GO:0001890|GO:0005125|GO:0005160|GO:0060391|GO:2000036|GO:0001842|GO:0010085|GO:0001889|GO:0043280|GO:0007420|GO:0008083|GO:0040007|GO:…	NM_018055	Hs.370414	4838	15.7982	14.1174	3.67091	3.75422
1.01817	down	NM_016599	chr4:120108443-120108502	MYOZ2	Homo sapiens myozenin 2 (MYOZ2), mRNA [NM_016599]	GO:0005515|GO:0030346|GO:0008150|GO:0030018|GO:0031433|GO:0003779|GO:0015629|GO:0030017	NM_016599	Hs.732122	51778	36.916	31.6873	4.84404	4.87002
1.1829	down	NM_014106	chr15:35270627-35270568	ZNF770	Homo sapiens zinc finger protein 770 (ZNF770), mRNA [NM_014106]	GO:0006366|GO:0006357|GO:0000981|GO:0005634|GO:0003677|GO:0046872	NM_014106	Hs.744990	54989	3360.02	3293.89	11.2569	11.4992
1.10833	down	NM_005101	chr1:949567-949626	ISG15	Homo sapiens ISG15 ubiquitin-like modifier (ISG15), mRNA [NM_005101]	GO:0005515|GO:0032020|GO:0019221|GO:0005576|GO:0005829|GO:0032649|GO:0051607|GO:0060337|GO:0045648|GO:0045087|GO:0019941|GO:0016032|GO:0031386|GO:0034340|GO:0031397|GO:0032480|GO:0042742|GO:0045071	NM_005101	Hs.458485	9636	3140.38	2941.72	11.1729	11.3213
1.18975	down	NM_012254	chr19:59009780-59009721	SLC27A5	Homo sapiens solute carrier family 27 (fatty acid transporter), member 5 (SLC27A5), mRNA [NM_012254]	GO:0015245|GO:0000038|GO:0001676|GO:0005783|GO:0006699|GO:0030176|GO:0044281|GO:0032403|GO:0005524|GO:0004467|GO:0043234|GO:0015911|GO:0009925|GO:0047747|GO:0046951|GO:0015721|GO:0005789|GO:0008206|GO:0031957|GO:0006642	NM_012254	Hs.292177	10998	41.4929	42.0725	5.00809	5.25875
1.23775	down	NM_024997	chr16:10577266-10577325	ATF7IP2	Homo sapiens activating transcription factor 7 interacting protein 2 (ATF7IP2), transcript variant 1, mRNA [NM_024997]	GO:0006355|GO:0005737|GO:0005730|GO:0005654|GO:0005634|GO:0006351	NM_024997	Hs.513343	80063	12.9511	13.5527	3.38333	3.69105
1.07039	down	NM_024691	chr19:58005503-58005562	ZNF419	Homo sapiens zinc finger protein 419 (ZNF419), transcript variant 2, mRNA [NM_024691]	GO:0006355|GO:0005634|GO:0003677|GO:0046872|GO:0006351	NM_024691	Hs.744339	79744	24.2054	21.8933	4.26715	4.36529
1.10665	down	XM_003118552	chr6:71122645-71122586	lnc-COL9A1-1	PREDICTED: Homo sapiens uncharacterized LOC100507172 (LOC100507172), mRNA [XM_003118552]			Hs.669000		60.215	56.903	5.52118	5.66738
1.08594	down	NM_001142966	chr18:19085780-19085839	GREB1L	Homo sapiens growth regulation by estrogen in breast cancer-like (GREB1L), mRNA [NM_001142966]	GO:0016021	NM_001142966	Hs.149020	80000	39.9558	36.5704	4.95807	5.07702
1.16029	down	NM_033180	chr11:5345150-5345091	OR51B2	Homo sapiens olfactory receptor, family 51, subfamily B, member 2 (gene/pseudogene) (OR51B2), mRNA [NM_033180]	GO:0050911|GO:0004984|GO:0007186|GO:0005886|GO:0004930|GO:0016021	NM_033180	Hs.680163	79345	24.3276	23.7947	4.2745	4.48899
1.05462	down	NM_003876	chr17:21101502-21101443	TMEM11	Homo sapiens transmembrane protein 11 (TMEM11), transcript variant 1, mRNA [NM_003876]	GO:0005515|GO:0003674|GO:0005887|GO:0031305|GO:0007005	NM_003876	Hs.592945	8834	963.816	859.136	9.39918	9.47591
1.11332	down	AF119858	chr7:46822781-46822840		epidermal growth factor receptor pathway substrate 15 pseudogene 1 [Source:HGNC Symbol;Acc:HGNC:18166] [ENST00000459691]					524.806	501.967	8.53669	8.69156
1.16743	down	NM_000741	chr11:46406728-46406669	CHRM4	Homo sapiens cholinergic receptor, muscarinic 4 (CHRM4), mRNA [NM_000741]	GO:0040012|GO:0007165|GO:0030054|GO:0005886|GO:0008283|GO:0005887|GO:0045211|GO:0007197|GO:0007213|GO:0016907|GO:0007166	NM_000741	Hs.248100	1132	45.0571	44.5902	5.11942	5.34276
1.00168	down	XM_006717483	chr10:12871082-12871141	CAMK1D	calcium/calmodulin-dependent protein kinase ID [Source:HGNC Symbol;Acc:HGNC:19341] [ENST00000615792]	GO:0005516|GO:0043066|GO:0043065|GO:0071622|GO:0005634|GO:0060267|GO:0005524|GO:0032793|GO:0005737|GO:0050766|GO:0006954|GO:0010976|GO:0090023|GO:0050773|GO:0006468|GO:0004683	XM_006717483	Hs.659517	57118	220.294	189.378	7.31391	7.31634
1.06956	down	AK090887	chr10:7326212-7326153	SFMBT2	Scm-like with four mbt domains 2 [Source:HGNC Symbol;Acc:HGNC:20256] [ENST00000379713]	GO:0005515|GO:0042393|GO:0006355|GO:0016235|GO:0010629|GO:0005654|GO:0005634|GO:0043231		Hs.407983	57713	41.6358	37.5885	5.01303	5.11005
1.04884	down	XM_006710081	chr1:144921882-144921823	LOC100996724	PREDICTED: Homo sapiens myomegalin-like (LOC100996724), transcript variant X8, mRNA [XM_006710081]		XM_006710081		100996724	144.05	129.91	6.73702	6.80581
1.04964	down	NM_001430	chr2:46613666-46613725	EPAS1	Homo sapiens endothelial PAS domain protein 1 (EPAS1), mRNA [NM_001430]	GO:0005515|GO:0006366|GO:0030324|GO:0061418|GO:0055072|GO:0005829|GO:0042415|GO:0045944|GO:0048469|GO:0043129|GO:0004871|GO:0035019|GO:0048625|GO:0035035|GO:0005667|GO:0001666|GO:0046982|GO:0071456|GO:0001892|GO:0043619|GO:0001525|GO:0003677|GO:0043565|GO:0007165|GO:0001077|GO:0002027|GO:0001974|GO:0030218|GO:0005654|GO:0007005|GO:0007601|GO:0008134	NM_001430	Hs.468410	2034	13690.5	11611.2	13.4281	13.498
1.2528	down	NR_001536	chrY:9595896-9595955	TTTY2	Homo sapiens testis-specific transcript, Y-linked 2 (non-protein coding) (TTTY2), long non-coding RNA [NR_001536]		NR_001536	Hs.158345	60439	30.1976	32.1901	4.56536	4.89052
1.13376	down	NM_000780	chr8:59403473-59403414	CYP7A1	Homo sapiens cytochrome P450, family 7, subfamily A, polypeptide 1 (CYP7A1), mRNA [NM_000780]	GO:0042632|GO:0006707|GO:0006805|GO:0005506|GO:0006699|GO:0044281|GO:0055085|GO:0043231|GO:0071397|GO:0070857|GO:0005789|GO:0008206|GO:0016125|GO:0071333|GO:0008123|GO:0044255|GO:0055114|GO:0020037	NM_000780	Hs.1644	1581	68.5659	66.0675	5.6975	5.87862
1.01299	down	NM_006833	chr7:99689299-99689358	COPS6	Homo sapiens COP9 signalosome subunit 6 (COPS6), mRNA [NM_006833]	GO:0005515|GO:0005737|GO:0008180|GO:0010388|GO:0016032|GO:0005654|GO:0070062	NM_006833	Hs.15591	10980	6154.98	5160.19	12.1894	12.208
1.15613	down	NM_004131	chr14:25100295-25100236	GZMB	Homo sapiens granzyme B (granzyme 2, cytotoxic T-lymphocyte-associated serine esterase 1) (GZMB), mRNA [NM_004131]	GO:0001772|GO:0005515|GO:0004252|GO:0006915|GO:0005634|GO:0097193|GO:0043231|GO:0005829|GO:0005737|GO:0006955|GO:1900740|GO:0007219|GO:0016020|GO:0016485|GO:0019835|GO:0006508|GO:0008236|GO:0008626	NM_004131	Hs.1051	3002	115.522	116.095	6.43241	6.64171
1.08666	down	NM_203351	chr17:61773608-61773667	MAP3K3	Homo sapiens mitogen-activated protein kinase kinase kinase 3 (MAP3K3), transcript variant 1, mRNA [NM_203351]	GO:0005515|GO:0001568|GO:0005524|GO:0046872|GO:0005829|GO:0005622|GO:0035556|GO:0000187|GO:0000186|GO:0046777|GO:0004672|GO:1900745|GO:0000165|GO:0043123|GO:0004709|GO:0004708	NM_203351	Hs.29282	4215	1367.52	1243.25	9.90303	10.0229
1.00681	down	NM_178339	chr3:37441068-37441127	C3orf35	Homo sapiens chromosome 3 open reading frame 35 (C3orf35), transcript variant B, mRNA [NM_178339]	GO:0016021	NM_178339	Hs.475945	339883	131.414	113.974	6.61069	6.62049
1.2411	down	NM_030782	chr5:1318471-1318412	CLPTM1L	Homo sapiens CLPTM1-like (CLPTM1L), mRNA [NM_030782]	GO:0016020|GO:0006915|GO:0016021	NM_030782	Hs.444673	81037	5410.15	5452.52	11.9956	12.3072
1.133	down	NR_024468	chr2:2330782-2330841	MYT1L-AS1	Homo sapiens MYT1L antisense RNA 1 (MYT1L-AS1), long non-coding RNA [NR_024468]		NR_024468	Hs.629472	730811	30.3012	29.0516	4.57049	4.75064
1.02127	down	AK001650	chr2:74382244-74382185		MOB kinase activator 1A [Source:HGNC Symbol;Acc:HGNC:16015] [ENST00000396049]			Hs.602092		616.47	536.516	8.7617	8.79206
1.05122	down	NM_201636	chr19:3599878-3595904	TBXA2R	Homo sapiens thromboxane A2 receptor (TBXA2R), transcript variant b, mRNA [NM_201636]	GO:0005515|GO:0001669|GO:0005886|GO:0007584|GO:0042493|GO:0030168|GO:0045777|GO:0007204|GO:0045766|GO:0043547|GO:0005085|GO:0006954|GO:0045907|GO:0007186|GO:0045987|GO:0005887|GO:0007596|GO:0019932|GO:0004961|GO:0032496	NM_201636	Hs.442530	6915	1196.35	1065.87	9.71771	9.78977
1.08684	down	XR_133387	chr4:190942715-190942656		double homeobox 4 like 9 [Source:HGNC Symbol;Acc:HGNC:33855] [ENST00000449051]		XR_133387	Hs.742140		21.1755	19.213	4.06177	4.1819
1.02553	down	NM_152455	chr15:43651055-43650996	ZSCAN29	Homo sapiens zinc finger and SCAN domain containing 29 (ZSCAN29), mRNA [NM_152455]	GO:0006366|GO:0006357|GO:0000981|GO:0005634|GO:0003677|GO:0046872	NM_152455	Hs.418287	146050	198.237	174.144	7.1652	7.20157
1.01873	down	NM_001164603	chr20:30956857-30956916	ASXL1	Homo sapiens additional sex combs like transcriptional regulator 1 (ASXL1), transcript variant 2, mRNA [NM_001164603]	GO:0005515|GO:0000790|GO:0045599|GO:0003714|GO:0003713|GO:0035359|GO:0000122|GO:0042974|GO:0003677|GO:0042975|GO:0046872|GO:0006351|GO:0035517|GO:0060348|GO:0048386|GO:0048387|GO:0035522|GO:0045944|GO:0032526|GO:0070062	NM_001164603	Hs.374043	171023	754.221	654.552	9.0494	9.07617
1.08861	down	NM_032012	chr9:111777792-111777733	TMEM245	Homo sapiens transmembrane protein 245 (TMEM245), mRNA [NM_032012]	GO:0008150|GO:0003674|GO:0016021	NM_032012	Hs.308074	23731	2849.05	2612.89	11.0244	11.1469
1.21537	down	NM_001896	chr16:58192239-58192180	CSNK2A2	Homo sapiens casein kinase 2, alpha prime polypeptide (CSNK2A2), mRNA [NM_001896]	GO:0005515|GO:0031519|GO:0006355|GO:0006915|GO:0005634|GO:0005524|GO:0006351|GO:0005829|GO:0047485|GO:0004674|GO:0007411|GO:0006468|GO:0071174|GO:0000278|GO:0016055	NM_001896	Hs.82201	1459	384.314	398.661	8.09457	8.37597
1.09304	down	NM_148416	chr16:28847384-28847443	ATXN2L	Homo sapiens ataxin 2-like (ATXN2L), transcript variant E, mRNA [NM_148416]	GO:0005515|GO:0034063|GO:0005737|GO:0016607|GO:0016020|GO:0010494|GO:0010603	NM_148416	Hs.460499	11273	2344.27	2146.16	10.7407	10.8691
1.15455	down	NM_198481	chr19:54544173-54544114	VSTM1	Homo sapiens V-set and transmembrane domain containing 1 (VSTM1), transcript variant 1, mRNA [NM_198481]	GO:0016021|GO:0005615|GO:0005125|GO:0002376	NM_198481	Hs.444431	284415	196.68	196.007	7.15468	7.362
1.00977	down	NM_001040057	chr7:92208653-92207671	FAM133B	Homo sapiens family with sequence similarity 133, member B (FAM133B), transcript variant 2, mRNA [NM_001040057]		NM_001040057	Hs.489105	257415	1986.95	1690.67	10.482	10.4961
1.05197	down	NM_001290253	chr7:154379546-154379605	DPP6	Homo sapiens dipeptidyl-peptidase 6 (DPP6), transcript variant 5, mRNA [NM_001290253]	GO:0006508|GO:0008236|GO:0016021|GO:0008239|GO:0019228|GO:0070062	NM_001290253	Hs.703229	1804	44.6925	39.633	5.10867	5.18176
1.40623	down	NM_001182	chr5:125877621-125877562	ALDH7A1	Homo sapiens aldehyde dehydrogenase 7 family, member A1 (ALDH7A1), transcript variant 1, mRNA [NM_001182]	GO:0005515|GO:0007605|GO:0004029|GO:0006081|GO:0019285|GO:0005634|GO:0044281|GO:0005829|GO:0005739|GO:0034641|GO:0005737|GO:0008802|GO:0005759|GO:0006554|GO:0004043|GO:0070062|GO:0055114	NM_001182	Hs.483239	501	16.8035	20.151	3.75453	4.24637
1.03375	down		chr1:149287832-149287773							465.93	410.691	8.37142	8.41931
1.05953	down	AK098235	chrX:154589233-154589292		Homo sapiens cDNA FLJ40916 fis, clone UTERU2005533. [AK098235]					10317.8	8845.73	12.9695	13.0529
1.11418	down	NM_004643	chr14:23792691-23793231	PABPN1	Homo sapiens poly(A) binding protein, nuclear 1 (PABPN1), mRNA [NM_004643]	GO:0005515|GO:0008380|GO:0006369|GO:0006396|GO:0010467|GO:0019054|GO:0006366|GO:0003723|GO:0031124|GO:0019058|GO:0005634|GO:0005737|GO:0006936|GO:0046778|GO:0000166|GO:0016973|GO:0000398|GO:0030529|GO:0019048|GO:0005654	NM_004643	Hs.707712	8106	6100.47	5541.59	12.1764	12.3324
1.04044	down	NM_001288615	chr15:99676528-99676505	TTC23	Homo sapiens tetratricopeptide repeat domain 23 (TTC23), transcript variant 8, mRNA [NM_001288615]		NM_001288615	Hs.513195	64927	127.88	115.034	6.57384	6.63104
1.1945	down	NM_080740	chr22:22868775-22868716	ZNF280A	Homo sapiens zinc finger protein 280A (ZNF280A), mRNA [NM_080740]	GO:0006355|GO:0005634|GO:0003677|GO:0046872|GO:0006351	NM_080740	Hs.178665	129025	23.8221	23.9266	4.23981	4.49622
1.11686	down	NM_001080554	chr12:13237895-13237836	GSG1	Homo sapiens germ cell associated 1 (GSG1), transcript variant 3, mRNA [NM_001080554]	GO:0005789|GO:0016021|GO:0070063	NM_001080554	Hs.240053	83445	34.1745	32.303	4.73437	4.89382
1.75668	down	NM_001012715	chr9:132084813-132084872	C9orf106	Homo sapiens chromosome 9 open reading frame 106 (C9orf106), mRNA [NM_001012715]		NM_001012715	Hs.449434	414318	57.0301	86.6681	5.44215	6.25501
1.0445	down	NM_144991	chr21:45918575-45918516	TSPEAR	Homo sapiens thrombospondin-type laminin G domain and EAR repeats (TSPEAR), transcript variant 1, mRNA [NM_144991]	GO:0003674|GO:0060170|GO:0009986|GO:0007605|GO:0032420|GO:0005576	NM_144991	Hs.660703	54084	20.674	18.0599	4.03151	4.09432
1.05462	down	NM_146421	chr1:110231672-110231731	GSTM1	Homo sapiens glutathione S-transferase mu 1 (GSTM1), transcript variant 2, mRNA [NM_146421]	GO:0043295|GO:0005737|GO:0006805|GO:0018916|GO:0070458|GO:0042178|GO:0006749|GO:0044281|GO:0019899|GO:0004364|GO:0042803|GO:0005829	NM_146421	Hs.301961	2944	855.811	764.666	9.22599	9.30272
1.33549	down	NM_002383	chr16:29819090-29819149	MAZ	Homo sapiens MYC-associated zinc finger protein (purine-binding transcription factor) (MAZ), transcript variant 1, mRNA [NM_002383]	GO:0005515|GO:0006369|GO:0005737|GO:0006367|GO:0045944|GO:0003682|GO:0000981|GO:0005654|GO:0005634|GO:0000979|GO:0046872	NM_002383	Hs.23650	4150	68.3749	78.3079	5.69433	6.1117
1.1506	down	NM_001012271	chr17:76220720-76220779	BIRC5	Homo sapiens baculoviral IAP repeat containing 5 (BIRC5), transcript variant 3, mRNA [NM_001012271]	GO:0008017|GO:0005515|GO:0004842|GO:0042803|GO:0042802|GO:0000910|GO:0043027|GO:0048037|GO:0046982|GO:0005814|GO:0005819|GO:0031536|GO:0030496|GO:0051303|GO:0045931|GO:0000777|GO:0008270|GO:0000278|GO:0019899|GO:0045892|GO:0000775|GO:0051301|GO:0005881|GO:0008284|GO:0031577|GO:0004869|GO:0016567|GO:0031503|GO:0051087|GO:0005634|GO:0046872|GO:0005829|GO:0005737|GO:0007059|GO:0015631|GO:0000086|GO:…	NM_001012271	Hs.744872	332	7231.12	6688.33	12.4266	12.6289
1.09575	down	NM_006253	chr12:120118705-120118764	PRKAB1	Homo sapiens protein kinase, AMP-activated, beta 1 non-catalytic subunit (PRKAB1), mRNA [NM_006253]	GO:0045859|GO:0005515|GO:0008286|GO:0006996|GO:0031588|GO:0019901|GO:0004679|GO:0005634|GO:0051291|GO:0005829|GO:0010628|GO:0007165|GO:0004672|GO:0061024|GO:0006468|GO:0006633|GO:0007050|GO:0007005	NM_006253	Hs.741184	5564	120.895	114.717	6.49578	6.6277
1.14395	down	NR_040117	chr9:90473890-90473831	LOC392364	Homo sapiens nuclear pore associated protein 1 pseudogene (LOC392364), non-coding RNA [NR_040117]		NR_040117	Hs.742401	392364	188.691	185.643	7.09498	7.289
1.03258	down	NM_001000	chrX:118920597-118920538	RPL39	Homo sapiens ribosomal protein L39 (RPL39), mRNA [NM_001000]	GO:0010467|GO:0003735|GO:0050830|GO:0019083|GO:0003723|GO:0006614|GO:0019058|GO:0006415|GO:0005615|GO:0006412|GO:0006413|GO:0002227|GO:0005829|GO:0006414|GO:0000184|GO:0019731|GO:0016032|GO:0022625|GO:0044267	NM_001000	Hs.558387	6170	52251.6	44493.2	15.6285	15.6747
1.04446	down	NM_032501	chr20:24987088-24987029	ACSS1	Homo sapiens acyl-CoA synthetase short-chain family member 1 (ACSS1), transcript variant 1, mRNA [NM_032501]	GO:0005515|GO:0006805|GO:0016208|GO:0019542|GO:0006069|GO:0005759|GO:0019427|GO:0019413|GO:0044281|GO:0003987|GO:0006085|GO:0005524	NM_032501	Hs.529353	84532	90.8151	81.2472	6.09892	6.16169
1.02815	down	NM_006649	chrX:129059066-129059125	UTP14A	Homo sapiens UTP14, U3 small nucleolar ribonucleoprotein, homolog A (yeast) (UTP14A), transcript variant 1, mRNA [NM_006649]	GO:0030490|GO:0005515|GO:0032040|GO:0005730	NM_006649	Hs.458598	10813	179.985	158.924	7.03143	7.07148
1.00065	down	NM_006067	chr16:85813076-85813017	EMC8	Homo sapiens ER membrane protein complex subunit 8 (EMC8), transcript variant 1, mRNA [NM_006067]	GO:0072546|GO:0005739|GO:0005737|GO:0016020|GO:0005634	NM_006067	Hs.173162	10328	3181.26	2685.65	11.1894	11.1903
1.01229	down	NM_213566	chr1:10521342-10521283	DFFA	Homo sapiens DNA fragmentation factor, 45kDa, alpha polypeptide (DFFA), transcript variant 2, mRNA [NM_213566]	GO:0005515|GO:0005811|GO:0000790|GO:0043065|GO:0070242|GO:0006915|GO:0005634|GO:0006921|GO:0005829|GO:0005737|GO:0006309|GO:1900118|GO:0005654	NM_213566	Hs.484782	1676	1218.78	1046.32	9.74745	9.76507
1.05899	down	NR_102701	chr14:46970948-46971007	LINC00871	Homo sapiens long intergenic non-protein coding RNA 871 (LINC00871), transcript variant 1, long non-coding RNA [NR_102701]		NR_102701		100506412	158.109	144.708	6.86396	6.94664
1.0856	down		chr10:050463136-050463195							621.796	575.507	8.77294	8.89144
1.03586	down	NM_015271	chr4:154259817-154259876	TRIM2	Homo sapiens tripartite motif containing 2 (TRIM2), transcript variant 1, mRNA [NM_015271]	GO:0005515|GO:0043523|GO:0005737|GO:0004842|GO:0016567|GO:0016874|GO:0008270	NM_015271	Hs.435711	23321	161.176	143.964	6.88979	6.94061
1.02604	down	NM_001290058	chr11:67786661-67786720	ALDH3B1	Homo sapiens aldehyde dehydrogenase 3 family, member B1 (ALDH3B1), transcript variant 4, mRNA [NM_001290058]	GO:0006629|GO:0005886|GO:0006066|GO:0006068|GO:0046185|GO:0004028|GO:0031982|GO:0005829|GO:0005737|GO:0034599|GO:0004030|GO:0055114|GO:0070062	NM_001290058	Hs.523841	221	187.451	164.804	7.08749	7.12458
1.01391	down	NM_024684	chr11:77580798-77580857	AAMDC	Homo sapiens adipogenesis associated, Mth938 domain containing (AAMDC), mRNA [NM_024684]	GO:0043066|GO:0005737|GO:0045944|GO:0045600	NM_024684	Hs.745040	28971	861.13	736.987	9.23421	9.25413
1.06203	down	NM_014979	chr5:75621242-75621301	SV2C	Homo sapiens synaptic vesicle glycoprotein 2C (SV2C), transcript variant 1, mRNA [NM_014979]	GO:0030054|GO:0005886|GO:0022857|GO:0009405|GO:0006836|GO:0030672|GO:0016021|GO:0055085|GO:0008021	NM_014979	Hs.663229	22987	178.037	162.652	7.01804	7.10485
1.16933	down	NM_014440	chr2:113765437-113765496	IL36A	Homo sapiens interleukin 36, alpha (IL36A), mRNA [NM_014440]	GO:0032755|GO:0006955|GO:0005149|GO:0006954|GO:0045087|GO:0019221|GO:0005576|GO:0005615|GO:0005125	NM_014440	Hs.278910	27179	86.4367	86.6327	6.02856	6.25425
1.10718	down	AB529238	chr11:5424714-5424773		olfactory receptor, family 51, subfamily J, member 1 (gene/pseudogene) [Source:HGNC Symbol;Acc:HGNC:14856] [ENST00000332043]					17.0801	16.0075	3.77489	3.92177
1.00468	down	NM_006397	chr19:12924276-12924335	RNASEH2A	Homo sapiens ribonuclease H2, subunit A (RNASEH2A), mRNA [NM_006397]	GO:0032299|GO:0006260|GO:0004523|GO:0003723|GO:0005634|GO:0004540|GO:0006298|GO:0046872|GO:0006401	NM_006397	Hs.532851	10535	4016.58	3376.68	11.5347	11.5414
1.16739	down	NM_012218	chr19:10802660-10802719	ILF3	Homo sapiens interleukin enhancer binding factor 3, 90kDa (ILF3), transcript variant 1, mRNA [NM_012218]	GO:0003725|GO:0005515|GO:0017148|GO:0003723|GO:0005730|GO:0005634|GO:0003677|GO:0006351|GO:0005739|GO:0051607|GO:0005737|GO:0016020|GO:0030529|GO:0005654|GO:0006468|GO:0045893|GO:0045892|GO:0045071	NM_012218	Hs.465885	3609	234.606	237.729	7.40565	7.62893
1.0153	down	NM_016200	chr7:117832101-117832160	LSM8	Homo sapiens LSM8 homolog, U6 small nuclear RNA associated (S. cerevisiae) (LSM8), mRNA [NM_016200]	GO:0005515|GO:0030629|GO:0000398|GO:0005681|GO:0046540|GO:0017070	NM_016200	Hs.655046	51691	5831.67	4882.35	12.1024	12.1243
1.07592	down	NM_031229	chr20:411040-411099	RBCK1	Homo sapiens RanBP-type and C3HC4-type zinc finger containing 1 (RBCK1), transcript variant 2, mRNA [NM_031229]	GO:0000209|GO:0005515|GO:0042346|GO:0043130|GO:0050852|GO:2001238|GO:0004842|GO:0003700|GO:0016874|GO:0071797|GO:0032088|GO:0097039|GO:0051092|GO:0016032|GO:0008270|GO:0043161|GO:0043123|GO:0060546	NM_031229	Hs.247280	10616	136.509	126.35	6.66062	6.7662
1.09693	down	NM_001037494	chr12:120935925-120935984	DYNLL1	Homo sapiens dynein, light chain, LC8-type 1 (DYNLL1), transcript variant 1, mRNA [NM_001037494]	GO:0005515|GO:0072686|GO:0030036|GO:0005886|GO:0005634|GO:0009653|GO:0042803|GO:0005829|GO:0005739|GO:0019886|GO:0005737|GO:0003774|GO:1900740|GO:0008180|GO:0000086|GO:0006810|GO:0016032|GO:0030235|GO:0007017|GO:0070062|GO:0005813|GO:0006355|GO:0006996|GO:0019904|GO:0005874|GO:0006915|GO:0072372|GO:0007292|GO:0008022|GO:0097193|GO:0006351|GO:0042326|GO:0050790|GO:0016020|GO:0021762|GO:0000776|GO:…	NM_001037494	Hs.5120	8655	22110.2	19861.1	14.2321	14.3656
1.28449	down	NM_020750	chr6:43491457-43491398	XPO5	Homo sapiens exportin 5 (XPO5), mRNA [NM_020750]	GO:0005515|GO:0010467|GO:0005737|GO:0000049|GO:0003723|GO:0008565|GO:0008536|GO:0006611|GO:0005654|GO:0031047|GO:0005829	NM_020750	Hs.203206	57510	60.508	66.6255	5.52877	5.88996
1.15091	down	NM_213662	chr17:40465982-40465923	STAT3	Homo sapiens signal transducer and activator of transcription 3 (acute-phase response factor) (STAT3), transcript variant 3, mRNA [NM_213662]	GO:0001754|GO:0005515|GO:0001659|GO:0003700|GO:0006366|GO:0044212|GO:0048708|GO:0019221|GO:0006606|GO:0060548|GO:0046983|GO:0070102|GO:0004879|GO:0045820|GO:0032355|GO:0001103|GO:0045747|GO:0019901|GO:0019903|GO:0006953|GO:0000122|GO:0016310|GO:0019953|GO:0005654|GO:0045893|GO:0031730|GO:0008134|GO:0008285|GO:0005886|GO:0008283|GO:0045471|GO:0005743|GO:0006928|GO:0060396|GO:0005634|GO:0060397|GO:…	NM_213662	Hs.463059	6774	248.32	248.161	7.4838	7.68658
1.14713	down	NM_032488	chr19:42891318-42891259	CNFN	Homo sapiens cornifelin (CNFN), mRNA [NM_032488]	GO:0005737|GO:0031424|GO:0001533|GO:0070062	NM_032488	Hs.148590	84518	1213.99	1172.24	9.74081	9.93884
1.13855	down	NM_021138	chr9:139820997-139821056	TRAF2	Homo sapiens TNF receptor-associated factor 2 (TRAF2), mRNA [NM_021138]	GO:0005515|GO:0097300|GO:0035631|GO:0004842|GO:0071732|GO:0016874|GO:0032403|GO:0043623|GO:0042802|GO:0030163|GO:0070207|GO:0070534|GO:0005938|GO:0031625|GO:0005164|GO:0019903|GO:0031435|GO:0002726|GO:0033209|GO:0097057|GO:0051865|GO:0045087|GO:0050870|GO:0009898|GO:0008270|GO:0045121|GO:0019899|GO:0005174|GO:2001238|GO:2001239|GO:0000151|GO:0031996|GO:0051291|GO:0005829|GO:0005737|GO:0051091|GO:…	NM_021138	Hs.522506	7186	4350.28	4111.24	11.6552	11.8424
1.24445	down	AK097637	chr22:41768715-41768656	LOC100129648	Homo sapiens cDNA FLJ40318 fis, clone TESTI2030556. [AK097637]			Hs.711285	100129648	207.94	223.993	7.23523	7.55074
1.04785	down	NM_001159	chr2:201535624-201535683	AOX1	Homo sapiens aldehyde oxidase 1 (AOX1), mRNA [NM_001159]	GO:0008762|GO:0005506|GO:0051537|GO:0004854|GO:0072593|GO:0050660|GO:0042816|GO:0006767|GO:0009055|GO:0044281|GO:0005829|GO:0004031|GO:0043546|GO:0005737|GO:0051287|GO:0006954|GO:0006766|GO:0070062|GO:0055114	NM_001159	Hs.406238	316	110.686	99.4364	6.37365	6.44108
1.00613	down	NM_032523	chr2:179260253-179260312	OSBPL6	Homo sapiens oxysterol binding protein-like 6 (OSBPL6), transcript variant 1, mRNA [NM_032523]	GO:0005515|GO:0031965|GO:0005886|GO:0006869|GO:0097038|GO:0008289|GO:0005829	NM_032523	Hs.318775	114880	627.81	537.234	8.78602	8.79484
1.10563	down	NM_001080501	chr11:62558150-62558091	TMEM223	Homo sapiens transmembrane protein 223 (TMEM223), mRNA [NM_001080501]	GO:0016021	NM_001080501	Hs.530463	79064	567.925	536.366	8.64657	8.79143
1.1752	down		chr1:182555576-182555635							20.8003	20.5266	4.03829	4.2712
1.13959	down		chr16:029144039-029143980							180.226	176.768	7.03492	7.22344
1.12893	down	NM_182931	chr7:104751253-104751312	KMT2E	Homo sapiens lysine (K)-specific methyltransferase 2E (KMT2E), transcript variant 1, mRNA [NM_182931]	GO:0005515|GO:0002446|GO:0005886|GO:0071300|GO:0003713|GO:0006325|GO:0042800|GO:0006351|GO:0045171|GO:0043231|GO:0048384|GO:0006306|GO:0005737|GO:0016607|GO:0070688|GO:0030854|GO:0030218|GO:0005654|GO:0007050|GO:0008270|GO:0042119|GO:0045893|GO:0019899|GO:0051568	NM_182931	Hs.592262	55904	75.0382	71.9594	5.82391	5.99887
1.24873	down	NR_104663	chr16:79755283-79755224	LOC102467146	Homo sapiens uncharacterized LOC102467146 (LOC102467146), long non-coding RNA [NR_104663]		NR_104663		102467146	1400.11	1443.92	9.94271	10.2632
1.26741	down	NM_001145033	chr11:43965338-43965397	C11orf96	Homo sapiens chromosome 11 open reading frame 96 (C11orf96), mRNA [NM_001145033]		NM_001145033	Hs.530443	387763	14.8663	16.0211	3.58312	3.92501
1.04214	down	NM_017856	chrX:14038346-14038287	GEMIN8	Homo sapiens gem (nuclear organelle) associated protein 8 (GEMIN8), transcript variant 3, mRNA [NM_017856]	GO:0005515|GO:0005737|GO:0032797|GO:0005654|GO:0005634|GO:0000387|GO:0034719|GO:0005829	NM_017856	Hs.592237	54960	60.9123	54.0524	5.53968	5.59923
1.1959	down	NM_030918	chr1:151670954-151671013	SNX27	Homo sapiens sorting nexin family member 27 (SNX27), mRNA [NM_030918]	GO:0001772|GO:0005515|GO:0001770|GO:0008333|GO:0032266|GO:0006886|GO:0005829|GO:0007165|GO:0005737|GO:0031901|GO:0016197|GO:0071203|GO:0005654|GO:0005769|GO:0030904	NM_030918	Hs.192326	81609	202.489	209.224	7.19659	7.45468
1.08254	down	NM_024501	chr2:177055372-177055431	HOXD1	Homo sapiens homeobox D1 (HOXD1), mRNA [NM_024501]	GO:0043565|GO:0006355|GO:0030182|GO:0048706|GO:0005634|GO:0019233|GO:0006351	NM_024501	Hs.83465	3231	137.229	127.744	6.66851	6.78293
1.10924	down		chr1:135434-135493	XLOC_l2_000001	BROAD Institute lincRNA (XLOC_l2_000001), lincRNA [TCONS_l2_00001922]					139.05	132.689	6.68627	6.83584
1.11241	down	AK127016	chrX:153068362-153068303	PDZD4	PDZ domain containing 4 [Source:HGNC Symbol;Acc:HGNC:21167] [ENST00000393758]	GO:0005938		Hs.92732	57595	130.468	125.214	6.60193	6.75562
1.09452	down	NM_004519	chr8:133141528-133141469	KCNQ3	Homo sapiens potassium channel, voltage gated KQT-like subfamily Q, member 3 (KCNQ3), transcript variant 1, mRNA [NM_004519]	GO:0005251|GO:0005886|GO:0005267|GO:0007268|GO:0043194|GO:0060081|GO:0033268|GO:0007411|GO:0005249|GO:0008076|GO:0034765|GO:0016021|GO:0006813|GO:0071805	NM_004519	Hs.374023	3786	162.721	153.89	6.90037	7.03067
1.13839	down	NM_001143906	chr12:112591305-112591364	TRAFD1	Homo sapiens TRAF-type zinc finger domain containing 1 (TRAFD1), transcript variant 1, mRNA [NM_001143906]	GO:0005515|GO:0034097|GO:0046872|GO:0045824	NM_001143906	Hs.5148	10906	2460.94	2357.28	10.8193	11.0063
1.08243	down	NM_182543	chr10:18834783-18834724	NSUN6	Homo sapiens NOP2/Sun domain family, member 6 (NSUN6), mRNA [NM_182543]	GO:0003723|GO:0008168|GO:0032259	NM_182543	Hs.396175	221078	108.579	100.928	6.34553	6.4598
1.02884	down	NM_002537	chr15:64980123-64980064	OAZ2	Homo sapiens ornithine decarboxylase antizyme 2 (OAZ2), transcript variant 1, mRNA [NM_002537]	GO:0005515|GO:0034641|GO:0008073|GO:0045732|GO:0006596|GO:0006521|GO:0006595|GO:0005634|GO:0090316|GO:0044281|GO:0043086|GO:0005829	NM_002537	Hs.744924	4947	621.522	544.042	8.77234	8.81336
1.09189	down	NM_001955	chr6:12296218-12296277	EDN1	Homo sapiens endothelin 1 (EDN1), transcript variant 1, mRNA [NM_001955]	GO:0005515|GO:0019722|GO:0005615|GO:0006885|GO:0019229|GO:0007507|GO:0001516|GO:0014032|GO:0015758|GO:0032496|GO:0003100|GO:0031583|GO:0030335|GO:0043179|GO:0010193|GO:0030593|GO:0035994|GO:0044321|GO:0000122|GO:0001701|GO:0005125|GO:0014065|GO:0032269|GO:0010595|GO:0007186|GO:0005179|GO:0035815|GO:0016049|GO:0010460|GO:0035810|GO:0030072|GO:0008284|GO:0042482|GO:0030818|GO:0007267|GO:0010259|GO:…	NM_001955	Hs.511899	1906	89.1226	83.2544	6.07141	6.19823
1.14768	down	NM_016525	chr9:34251982-34252041	UBAP1	Homo sapiens ubiquitin associated protein 1 (UBAP1), transcript variant 1, mRNA [NM_016525]	GO:0043130|GO:0005737|GO:0005794|GO:0000813|GO:0005886|GO:0015031|GO:0043162|GO:0005829	NM_016525	Hs.268963	51271	262.316	261.313	7.56103	7.75975
1.02555	down	NM_005139	chr4:79525495-79531210	ANXA3	Homo sapiens annexin A3 (ANXA3), mRNA [NM_005139]	GO:0006909|GO:0005886|GO:0043312|GO:0005509|GO:0042581|GO:0019834|GO:0043086|GO:0045766|GO:0005544|GO:0010595|GO:0051091|GO:0005737|GO:0016020|GO:0030670|GO:0042742|GO:0070062|GO:0048306	NM_005139	Hs.480042	306	5457.82	4664.76	12.0065	12.0428
1.36065	down		chr20:020177751-020177810							20.4647	23.3705	4.01845	4.46275
1.15806	down	AK024162	chr1:2144562-2144503		Homo sapiens cDNA FLJ14100 fis, clone MAMMA1000855. [AK024162]					58.4864	57.7976	5.4772	5.68891
1.03951	down	AY358253	chr17:37071624-37071683		Homo sapiens clone DNA172120 micronovel (UNQ9353) mRNA, complete cds. [AY358253]			Hs.741156		112.456	100.115	6.39301	6.44892
1.01327	down	NM_001291831	chr7:75915038-75915097	SRRM3	Homo sapiens serine/arginine repetitive matrix 3 (SRRM3), transcript variant 1, mRNA [NM_001291831]		NM_001291831	Hs.511025	222183	75.4982	64.9576	5.83372	5.85275
1.02092	down	NM_006547	chr7:23350828-23350769	IGF2BP3	Homo sapiens insulin-like growth factor 2 mRNA binding protein 3 (IGF2BP3), mRNA [NM_006547]	GO:0005515|GO:0017148|GO:0048027|GO:0010467|GO:0003723|GO:0005634|GO:0006412|GO:0009653|GO:0045182|GO:0005829|GO:0042035|GO:0005737|GO:0000166|GO:0051028|GO:0003730	NM_006547	Hs.700696	10643	11880.2	9823.54	13.2026	13.2325
1.31996	down	NR_029405	chr20:5454718-5454777	LOC643406	Homo sapiens uncharacterized LOC643406 (LOC643406), long non-coding RNA [NR_029405]		NR_029405	Hs.431161	643406	24.4556	27.5893	4.2835	4.68399
1.13902	down	NM_021620	chr6:100062311-100062370	PRDM13	Homo sapiens PR domain containing 13 (PRDM13), mRNA [NM_021620]	GO:0003682|GO:0008168|GO:0005634|GO:0000122|GO:0032259|GO:0003677|GO:0046872|GO:0006351|GO:0022008	NM_021620	Hs.287386	59336	144.127	142.336	6.73792	6.9257
1.007	down	NM_020427	chr8:143822421-143822362	SLURP1	Homo sapiens secreted LY6/PLAUR domain containing 1 (SLURP1), mRNA [NM_020427]	GO:0010839|GO:0050884|GO:0007626|GO:0005576|GO:0007155|GO:0005615|GO:0005125|GO:0001775|GO:0070062	NM_020427	Hs.676358	57152	197.698	170.469	7.16149	7.17155
1.05694	down	NM_001168398	chr6:88210965-88211024	SLC35A1	Homo sapiens solute carrier family 35 (CMP-sialic acid transporter), member A1 (SLC35A1), transcript variant 2, mRNA [NM_001168398]	GO:0005794|GO:0005975|GO:0008643|GO:0055085|GO:0005456|GO:0015782|GO:0000139|GO:0005887|GO:0005351|GO:0006488|GO:0044267|GO:0006464|GO:0015992|GO:0018279|GO:0043687	NM_001168398	Hs.423163	10559	50.0731	44.7259	5.26688	5.34677
1.041	down	NM_021795	chr1:205592863-205592804	ELK4	Homo sapiens ELK4, ETS-domain protein (SRF accessory protein 1) (ELK4), transcript variant b, mRNA [NM_021795]	GO:0003712|GO:0005515|GO:0070932|GO:0003700|GO:0006366|GO:0000981|GO:0001047|GO:0000122|GO:0003677|GO:0030154|GO:0043565|GO:0005737|GO:0003682|GO:0005654	NM_021795	Hs.497520	2005	178.378	159.871	7.01977	7.07773
1.09176	down	NM_020438	chr9:131852483-131852542	DOLPP1	Homo sapiens dolichyldiphosphatase 1 (DOLPP1), transcript variant 1, mRNA [NM_020438]	GO:0008610|GO:0005789|GO:0030176|GO:0047874|GO:0006487|GO:0006488|GO:0044267|GO:0006489|GO:0043687|GO:0018279	NM_020438	Hs.21701	57171	1462.62	1342.68	10.0114	10.1381
1.16544	down		chr8:145538275-145538216		ZSWM1_HUMAN (Q9BR11) Zinc finger SWIM domain-containing protein 1, partial (79%) [THC2552980]	GO:0006986|GO:0006355|GO:0003700|GO:0008285|GO:0005634|GO:0007283|GO:0003677|GO:0046872|GO:0043565|GO:0005737|GO:0006457|GO:0008270|GO:0045120				69.9147	69.3995	5.72689	5.94776
1.07037	down	NR_003503	chr2:91969703-91969762	GGT8P	Homo sapiens gamma-glutamyltransferase 8 pseudogene (GGT8P), non-coding RNA [NR_003503]		NR_003503	Hs.650223	645367	32.1191	28.9067	4.64517	4.74327
1.19167	down	NM_001128853	chr7:100485375-100485434	SRRT	Homo sapiens serrate, RNA effector molecule (SRRT), transcript variant 4, mRNA [NM_001128853]	GO:0097150|GO:0005515|GO:0046685|GO:0006355|GO:0005737|GO:0008283|GO:0031053|GO:0005654|GO:0005634|GO:0003677|GO:0006351	NM_001128853	Hs.111801	51593	115.145	119.272	6.42809	6.68107
1.04439	down	NM_014964	chr17:19239914-19239973	EPN2	Homo sapiens epsin 2 (EPN2), transcript variant 2, mRNA [NM_014964]	GO:0005794|GO:0007219|GO:0048568|GO:0005654|GO:0030128|GO:0001701|GO:0043231|GO:0008289|GO:0006897	NM_014964	Hs.743983	22905	1023.31	906.892	9.49106	9.55372
1.07842	down	NM_004137	chr5:169812341-169810819	KCNMB1	Homo sapiens potassium channel subfamily M regulatory beta subunit 1 (KCNMB1), mRNA [NM_004137]	GO:0005513|GO:0005886|GO:0007596|GO:0008076|GO:0015459|GO:0007268|GO:0015269|GO:0006813|GO:0071805	NM_004137	Hs.484099	3779	1272.5	1157.24	9.81054	9.91945
1.05504	down	NM_003528	chr1:149858160-149858101	HIST2H2BE	Homo sapiens histone cluster 2, H2be (HIST2H2BE), mRNA [NM_003528]	GO:0046982|GO:0050830|GO:0019731|GO:0006334|GO:0006325|GO:0005654|GO:0005634|GO:0000786|GO:0005615|GO:0003677|GO:0070062|GO:0002227	NM_003528	Hs.2178	8349	53.1987	47.1212	5.34298	5.42028
1.02249	down	NM_015173	chr4:38140705-38140764	TBC1D1	Homo sapiens TBC1 (tre-2/USP6, BUB2, cdc16) domain family, member 1 (TBC1D1), transcript variant 1, mRNA [NM_015173]	GO:0032880|GO:0005515|GO:0061024|GO:0032851|GO:0005634|GO:0005097|GO:0005829	NM_015173	Hs.176503	23216	153.754	135.258	6.82548	6.85757
1.22113	down	NM_001135190	chr11:72410552-72410493	ARAP1	Homo sapiens ArfGAP with RhoGAP domain, ankyrin repeat and PH domain 1 (ARAP1), transcript variant 4, mRNA [NM_001135190]	GO:0005515|GO:0005802|GO:0051056|GO:0030037|GO:0005794|GO:0005886|GO:0007264|GO:0008360|GO:0005547|GO:0051491|GO:0031410|GO:0031702|GO:0005100|GO:0005829|GO:0051497|GO:0008060|GO:0032312|GO:0032580|GO:0043089|GO:0001921|GO:0008270|GO:0051270	NM_001135190	Hs.503165	116985	33.5668	34.6399	4.70702	4.99523
1.04553	down	NM_003864	chr4:174298478-174298537	SAP30	Homo sapiens Sin3A-associated protein, 30kDa (SAP30), mRNA [NM_003864]	GO:0005515|GO:0010467|GO:0006355|GO:0003714|GO:0006325|GO:0000122|GO:0035914|GO:0003677|GO:0046872|GO:0006351|GO:0000118|GO:0045814|GO:0040029|GO:0005654	NM_003864	Hs.591715	8819	566.554	506.84	8.64284	8.70707
1.02643	down	NM_207318	chrX:103436010-103436069	FAM199X	Homo sapiens family with sequence similarity 199, X-linked (FAM199X), mRNA [NM_207318]		NM_207318	Hs.496535	139231	4041.34	3464.55	11.5452	11.5829
1.01889	down	NM_002729	chr10:94454858-94454917	HHEX	Homo sapiens hematopoietically expressed homeobox (HHEX), mRNA [NM_002729]	GO:0005515|GO:0034504|GO:0044212|GO:0030878|GO:0030154|GO:0042803|GO:0060431|GO:0010944|GO:0006406|GO:0032993|GO:0042127|GO:0022027|GO:0016055|GO:0071103|GO:0008301|GO:0000122|GO:0000978|GO:0001701|GO:0002573|GO:0061017|GO:0016973|GO:0061010|GO:0071837|GO:0017025|GO:0061011|GO:0045892|GO:0008134|GO:0030948|GO:0008283|GO:0045736|GO:0030177|GO:0043434|GO:0005634|GO:0009952|GO:0005737|GO:0035264|GO:…	NM_002729	Hs.118651	3087	268.677	236.016	7.59241	7.6194
1.0319	down	NR_015377	chr2:114024248-114024307	PAX8-AS1	Homo sapiens PAX8 antisense RNA 1 (PAX8-AS1), transcript variant 1, long non-coding RNA [NR_015377]		NR_015377	Hs.656660	654433	200.205	177.126	7.18045	7.22576
1.075	down	AF130104	chrX:77082173-77082232	MAGT1	Homo sapiens clone FLB3024 PRO0756 mRNA, complete cds. [AF130104]	GO:0015693|GO:0050890|GO:0016020|GO:0005886|GO:0005887|GO:0015095|GO:0006487|GO:0008250|GO:0044267|GO:0043687|GO:0018279		Hs.323562	84061	30.4408	27.5172	4.57613	4.68047
1.02751	down		chr15:101088249-101088190	PRKXP1	Homo sapiens protein kinase, X-linked, pseudogene 1 (PRKXP1), non-coding RNA [NR_073405]		NR_073405	Hs.12250	441733	133.699	118.689	6.63431	6.67346
1.05915	down	NR_001590	chr6:29718692-29718633	IFITM4P	Homo sapiens interferon induced transmembrane protein 4 pseudogene (IFITM4P), non-coding RNA [NR_001590]		NR_001590	Hs.450189	340198	716.148	648.462	8.97798	9.06089
1.0379	down	NM_014718	chr12:7311467-7311526	CLSTN3	Homo sapiens calsyntenin 3 (CLSTN3), mRNA [NM_014718]	GO:0000139|GO:0045211|GO:0005509|GO:0035249|GO:0005789|GO:0016021|GO:0051932|GO:0007416|GO:0007156|GO:0070062	NM_014718	Hs.535378	9746	2081.64	1821.24	10.5568	10.6105
1.32775	down	NM_020944	chr9:35738622-35738563	GBA2	Homo sapiens glucosidase, beta (bile acid) 2 (GBA2), mRNA [NM_020944]	GO:0006665|GO:0005886|GO:0006687|GO:0021954|GO:0004348|GO:0016139|GO:0044281|GO:0005790|GO:0006680|GO:0000139|GO:0005789|GO:0008206|GO:0016021|GO:0008422	NM_020944	Hs.443134	57704	40.84	46.2985	4.9898	5.39879
1.01211	down	NM_006378	chr9:91992983-91992924	SEMA4D	Homo sapiens sema domain, immunoglobulin domain (Ig), transmembrane domain (TM) and short cytoplasmic domain, (semaphorin) 4D (SEMA4D), transcript variant 1, mRNA [NM_006378]	GO:0005515|GO:1900220|GO:0043931|GO:0005886|GO:0008360|GO:0050732|GO:0050731|GO:0005615|GO:0010693|GO:0048672|GO:0006955|GO:0007411|GO:0004872|GO:0007155|GO:0043066|GO:0030335|GO:0005102|GO:0014068|GO:0000122|GO:0048814|GO:0007162|GO:0031344|GO:0045668|GO:0005887|GO:0032321|GO:0070486|GO:0071526|GO:0001934|GO:0030215|GO:0004888	NM_006378	Hs.494406	10507	26.0897	22.2748	4.37004	4.3874
1.07494	down	NM_001109660	chr16:30035091-30035150	C16orf92	Homo sapiens chromosome 16 open reading frame 92 (C16orf92), transcript variant 2, mRNA [NM_001109660]	GO:0016021	NM_001109660	Hs.651588	146378	280.001	260.766	7.65215	7.7564
1.02053	down	NM_012296	chr11:77926747-77926688	GAB2	Homo sapiens GRB2-associated binding protein 2 (GAB2), transcript variant 2, mRNA [NM_012296]	GO:0005515|GO:0008284|GO:0005886|GO:0048015|GO:0043325|GO:0005547|GO:0030316|GO:0005829|GO:0043306|GO:0005737|GO:0016477|GO:0007229|GO:0045087|GO:0005068|GO:0007169|GO:0038095	NM_012296	Hs.429434	9846	287.192	253.7	7.68764	7.71696
1.12447	down	AK128756	chr9:70348528-70348587	LOC100132790	Homo sapiens cDNA FLJ44869 fis, clone BRAMY2015516. [AK128756]				100132790	612.4	589.027	8.74937	8.91861
1.19651	down	NM_001007248	chr19:35249768-35249709	ZNF599	Homo sapiens zinc finger protein 599 (ZNF599), mRNA [NM_001007248]	GO:0006355|GO:0005634|GO:0003677|GO:0046872|GO:0006351	NM_001007248	Hs.590961	148103	26.5607	26.9084	4.39335	4.65218
1.28633	down	NM_007005	chr9:82340031-82340090	TLE4	Homo sapiens transducin-like enhancer of split 4 (TLE4), transcript variant 3, mRNA [NM_007005]	GO:0005515|GO:0006366|GO:0003705|GO:0003714|GO:0005634|GO:0000122|GO:0003674|GO:0008150|GO:0007219|GO:0003682|GO:0070491|GO:0005654|GO:0016055	NM_007005	Hs.444213	7091	17.0524	18.615	3.77192	4.13518
1.26403	down	NM_000660	chr19:41847802-41838142	TGFB1	Homo sapiens transforming growth factor, beta 1 (TGFB1), mRNA [NM_000660]	GO:0005515|GO:0001657|GO:0002513|GO:0006796|GO:0005615|GO:0007406|GO:0005114|GO:0006754|GO:0010763|GO:0001948|GO:0007173|GO:0000165|GO:0002062|GO:0006611|GO:0007179|GO:0000060|GO:0010800|GO:0007565|GO:0009986|GO:0002460|GO:0005796|GO:0010742|GO:0007568|GO:0000122|GO:0005125|GO:0007182|GO:0007183|GO:0010936|GO:0007184|GO:0002028|GO:0016049|GO:0008083|GO:0008284|GO:0007093|GO:0008285|GO:0005886|GO:…	NM_000660	Hs.645227	7040	44.5358	47.9237	5.10378	5.44181
1.25534	down	AK123255	chr11:113690256-113690197		Homo sapiens cDNA FLJ41261 fis, clone BRAMY2034920. [AK123255]			Hs.503891		24.8791	26.4997	4.30598	4.63406
1.02165	down	U78169	chr12:48138315-48138256	RAPGEF3	Rap guanine nucleotide exchange factor (GEF) 3 [Source:HGNC Symbol;Acc:HGNC:16629] [ENST00000395358]	GO:0005515|GO:0045859|GO:0008603|GO:0005886|GO:0008283|GO:0044281|GO:0032854|GO:0005085|GO:2000249|GO:0030552|GO:0061028|GO:0017034|GO:0070062|GO:0005952|GO:0032486|GO:0030168|GO:0001525|GO:0045766|GO:0012505|GO:0007165|GO:0006112|GO:0016020|GO:0050796|GO:0007596|GO:0019933|GO:0051496|GO:0071320|GO:0030822		Hs.8578	10411	1591.43	1372.77	10.1465	10.1774
1.11864	down		chr10:82413387-82413446		BX109507 Soares_NFL_T_GBC_S1 Homo sapiens cDNA clone IMAGp998I133863, mRNA sequence [BX109507]			Hs.531456		104.728	100.61	6.29493	6.45667
1.29479	down	AY358815	chr11:113118623-113118683		Homo sapiens clone DNA108923 SFVP2550 (UNQ2550) mRNA, complete cds. [AY358815]					28.3526	31.2339	4.47807	4.85078
1.41008	down	AK027222	chr19:58866199-58866258	A1BG-AS1	Homo sapiens cDNA: FLJ23569 fis, clone LNG11861. [AK027222]			Hs.709582	503538	20.1782	23.9236	4.0002	4.49598
1.68041	down	XR_424216	chr11:34072332-34072273	LOC101929918	PREDICTED: Homo sapiens uncharacterized LOC101929918 (LOC101929918), transcript variant X1, ncRNA [XR_424216]		XR_424216		101929918	37.8875	55.4766	4.88264	5.63146
1.01814	down	NM_007172	chr22:45580381-45580440	NUP50	Homo sapiens nucleoporin 50kDa (NUP50), transcript variant 2, mRNA [NM_007172]	GO:0005515|GO:0007077|GO:0010467|GO:0031965|GO:0005975|GO:0019083|GO:0019221|GO:0019058|GO:0046907|GO:0044281|GO:0015031|GO:0055085|GO:0010827|GO:0008645|GO:0005737|GO:0015758|GO:0005643|GO:0009405|GO:0016032|GO:0005654|GO:0051028|GO:0000278	NM_007172	Hs.475103	10762	297.929	261.962	7.73796	7.7639
1.24644	down	AJ972402	chr11:95712434-95712375	MAML2	mastermind-like 2 (Drosophila) [Source:HGNC Symbol;Acc:HGNC:16259] [ENST00000618849]	GO:0010467|GO:0006367|GO:0005794|GO:0016607|GO:0007219|GO:0045944|GO:0003713|GO:0005654|GO:0005634		Hs.745167	84441	29.9878	31.7377	4.554	4.87182
1.18901	down	NM_018711	chr12:109304740-109304691	SVOP	Homo sapiens SV2 related protein homolog (rat) (SVOP), mRNA [NM_018711]	GO:0034220|GO:0030054|GO:0015075|GO:0030672|GO:0016021|GO:0008021	NM_018711	Hs.4221	55530	16.2731	16.345	3.70818	3.95794
1.10355	down		chr6:029044241-029044182		Q5SQU0_HUMAN (Q5SQU0) SAR1a gene homolog 1 (S. cerevisiae) (Fragment), partial (49%) [THC2537731]					68.8258	64.5528	5.70277	5.84492
1.06746	down	NM_181616	chr21:32007721-32007780	KRTAP20-2	Homo sapiens keratin associated protein 20-2 (KRTAP20-2), mRNA [NM_181616]	GO:0005882	NM_181616	Hs.553698	337976	367.316	335.242	8.02735	8.12153
1.14674	down		chr10:003166508-003166449							35.1137	33.9893	4.77213	4.96967
1.56613	down		chr10:7487581-7487522							5.52147	8.2006	2.35097	2.99817
1.19571	down		chr19:049542303-049542244		Q6I984_HUMAN (Q6I984) Acidic neurotrophin 6 alpha (Fragment), complete [THC2606816]					450.717	460.232	8.31827	8.57614
1.11124	down	NM_053275	chr12:120636676-120636503	RPLP0	Homo sapiens ribosomal protein, large, P0 (RPLP0), transcript variant 2, mRNA [NM_053275]	GO:0005515|GO:0010467|GO:0003735|GO:0042254|GO:0019083|GO:0003723|GO:0006614|GO:0019058|GO:0005634|GO:0006415|GO:0006412|GO:0006413|GO:0005829|GO:0006414|GO:0005737|GO:0016020|GO:0000184|GO:0030529|GO:0016032|GO:0022625|GO:0044267|GO:0005925|GO:0070062	NM_053275	Hs.546285	6175	32245.2	29144.3	14.8481	15.0003
1.002	down	NM_004751	chr15:59911364-59911423	GCNT3	Homo sapiens glucosaminyl (N-acetyl) transferase 3, mucin type (GCNT3), mRNA [NM_004751]	GO:0003829|GO:0005975|GO:0002426|GO:0016266|GO:0008109|GO:0050892|GO:0000139|GO:0006493|GO:0016020|GO:0060993|GO:0048729|GO:0016021|GO:0044267|GO:0047225|GO:0070062|GO:0043687	NM_004751	Hs.194710	9245	5	5	2.32191	2.32479
1.01988	down	NM_001031739	chrX:15262247-15262188	ASB9	Homo sapiens ankyrin repeat and SOCS box containing 9 (ASB9), transcript variant 1, mRNA [NM_001031739]	GO:0035556|GO:0005739|GO:0005515|GO:0045732|GO:0016567	NM_001031739	Hs.19404	140462	233.95	205.525	7.40068	7.42908
1.55116	down		chrX:003753785-003753844							37.1394	49.539	4.85391	5.48726
1.61787	down	NM_001278577	chr19:32084396-32084455	THEG5	Homo sapiens testis highly expressed protein 5 (THEG5), transcript variant 4, mRNA [NM_001278577]		NM_001278577	Hs.723805	100507527	15.9888	22.1401	3.68543	4.37953
1.13693	down	JF432775	chr1:9011597-9011656	CA6	Synthetic construct Homo sapiens clone IMAGE:100074019 carbonic anhydrase VI (CA6) gene, encodes complete protein. [JF432775]	GO:0005737|GO:0015701|GO:0008270|GO:0005576|GO:0044281|GO:0004089|GO:0006730|GO:0005615|GO:0001580|GO:0070062		Hs.100322	765	38.4695	36.9784	4.90405	5.08919
1.08165	down	NM_080473	chr20:61038631-61038572	GATA5	Homo sapiens GATA binding protein 5 (GATA5), mRNA [NM_080473]	GO:0071773|GO:0003700|GO:0044212|GO:0006366|GO:0007596|GO:0045944|GO:0003705|GO:0008270|GO:0005654|GO:0005634|GO:0001158|GO:0060575	NM_080473	Hs.352250	140628	374.157	345.847	8.05467	8.1679
1.16641	down	NM_018425	chr10:99435228-99435287	PI4K2A	Homo sapiens phosphatidylinositol 4-kinase type 2 alpha (PI4K2A), mRNA [NM_018425]	GO:0005515|GO:0004430|GO:0043005|GO:0030054|GO:0031224|GO:0044281|GO:0005765|GO:0030425|GO:0005829|GO:0005739|GO:0002561|GO:0043025|GO:0043204|GO:0030672|GO:0005794|GO:0000287|GO:0035651|GO:0006661|GO:0031410|GO:0005524|GO:0046854|GO:0042734|GO:0035838|GO:0016020|GO:0031083|GO:0005887|GO:0031901|GO:0044231|GO:0045121|GO:0006644|GO:0070382|GO:0005768	NM_018425	Hs.25300	55361	125.31	126.099	6.54237	6.76444
1.02918	down	NM_018159	chrX:51233695-51233636	NUDT11	Homo sapiens nudix (nucleoside diphosphate linked moiety X)-type motif 11 (NUDT11), mRNA [NM_018159]	GO:0052846|GO:0052845|GO:0052844|GO:0052843|GO:0043647|GO:0008486|GO:0052848|GO:0052847|GO:0044281|GO:0046872|GO:0052840|GO:0005829|GO:0005622	NM_018159	Hs.200016	55190	47.3617	41.3457	5.19291	5.23441
1.01266	down	NM_001316	chr20:47711430-47711489	CSE1L	Homo sapiens CSE1 chromosome segregation 1-like (yeast) (CSE1L), transcript variant 1, mRNA [NM_001316]	GO:0005515|GO:0005737|GO:0016020|GO:0008283|GO:0008536|GO:0006611|GO:0006915|GO:0005654|GO:0005634|GO:0008262|GO:0070062	NM_001316	Hs.90073	1434	6356.89	5322.32	12.246	12.2641
1.07627	down	NM_177983	chr2:27605078-27605019	PPM1G	Homo sapiens protein phosphatase, Mg2+/Mn2+ dependent, 1G (PPM1G), mRNA [NM_177983]	GO:0005515|GO:0005737|GO:0035970|GO:0006470|GO:0007050|GO:0005654|GO:0005634|GO:0004722|GO:0046872	NM_177983	Hs.643951	5496	1429.31	1288.72	9.97708	10.0831
1.42881	down		chrX:122648510-122648451		AF323993 histone H3.3 {Trichinella pseudospiralis} (exp=-1; wgp=0; cg=0), partial (71%) [THC2582065]	GO:0006334|GO:0000788|GO:0000786|GO:0003677|GO:0009507|GO:0006333				23.0243	28.0429	4.18893	4.70374
1.08402	down	NM_006429	chr2:73479769-73479828	CCT7	Homo sapiens chaperonin containing TCP1, subunit 7 (eta) (CCT7), transcript variant 1, mRNA [NM_006429]	GO:0005515|GO:0005832|GO:0005874|GO:0007339|GO:0005524|GO:0044297|GO:0005829|GO:0042802|GO:0005739|GO:0005737|GO:0006457|GO:0051084|GO:0002199|GO:0051082|GO:0044267|GO:0070062	NM_006429	Hs.368149	10574	11141.6	9773.13	13.1096	13.226
1.17243	down	NM_033260	chr6:1314629-1314688	FOXQ1	Homo sapiens forkhead box Q1 (FOXQ1), mRNA [NM_033260]	GO:0043565|GO:0006366|GO:0006357|GO:0000981|GO:0005634|GO:0031069	NM_033260	Hs.591352	94234	590.487	592.267	8.69909	8.92859
1.06647	down	NM_031886	chr19:49570826-49570767	KCNA7	Homo sapiens potassium channel, voltage gated shaker related subfamily A, member 7 (KCNA7), mRNA [NM_031886]	GO:0005251|GO:0005886|GO:0008076|GO:0007268|GO:0051260|GO:0034765|GO:0016021|GO:0071805	NM_031886	Hs.306973	3743	13.6749	12.3113	3.45969	3.55254
1.1812	down		chr11:111779547-111779606							70.1433	70.5575	5.73257	5.97282
1.04515	down	NM_205850	chr15:48434530-48434589	SLC24A5	Homo sapiens solute carrier family 24 (sodium/potassium/calcium exchanger), member 5 (SLC24A5), mRNA [NM_205850]	GO:0005802|GO:0042470|GO:0048022|GO:0055085|GO:0032588|GO:0034220|GO:0006816|GO:0035725|GO:0016021|GO:0006813|GO:0050896|GO:0006811|GO:0008273|GO:0015293	NM_205850	Hs.710240	283652	62.002	55.1356	5.56111	5.62482
1.06964	down	NM_152699	chr3:196661451-196661510	SENP5	Homo sapiens SUMO1/sentrin specific peptidase 5 (SENP5), mRNA [NM_152699]	GO:0005515|GO:0007049|GO:0016925|GO:0006508|GO:0005730|GO:0005654|GO:0005634|GO:0008234|GO:0044267|GO:0051301|GO:0043687|GO:0043231	NM_152699	Hs.240770	205564	1992.26	1796.55	10.4848	10.5819
1.26609	down	NM_004924	chr19:39220305-39220364	ACTN4	Homo sapiens actinin, alpha 4 (ACTN4), mRNA [NM_004924]	GO:0005515|GO:0043005|GO:0048471|GO:0030018|GO:0032417|GO:0035257|GO:0035357|GO:0005634|GO:0042974|GO:0015031|GO:0005615|GO:0042803|GO:0031143|GO:0005737|GO:0051015|GO:0030374|GO:0070830|GO:0005911|GO:0001882|GO:0031093|GO:0051017|GO:0070062|GO:0001666|GO:0001725|GO:0005509|GO:0048549|GO:0030168|GO:0042981|GO:0005576|GO:0003779|GO:0048384|GO:0043234|GO:0047485|GO:0005178|GO:0007596|GO:0030529|GO:…	NM_004924	Hs.270291	81	661.163	712.687	8.86058	9.20096
1.16117	down		chr7:010162448-010162507							15.5631	15.3507	3.64909	3.86467
1.10045	down	NM_004218	chr19:8467435-8468429	RAB11B	Homo sapiens RAB11B, member RAS oncogene family (RAB11B), mRNA [NM_004218]	GO:0005515|GO:2001135|GO:0030054|GO:0003924|GO:0071468|GO:0006886|GO:2000008|GO:0032402|GO:0005739|GO:0045054|GO:0033572|GO:0045055|GO:0044070|GO:0001881|GO:0030670|GO:0035773|GO:0030672|GO:0032482|GO:0070062|GO:0090150|GO:0005525|GO:0008021|GO:0006184|GO:0045335|GO:0031489|GO:0019003|GO:0055037|GO:0055038	NM_004218	Hs.626404	9230	54.4868	50.7541	5.37855	5.51664
1.06561	down	NM_020975	chr10:43625254-43625313	RET	Homo sapiens ret proto-oncogene (RET), transcript variant 2, mRNA [NM_020975]	GO:0005515|GO:0001657|GO:0060041|GO:0005886|GO:0097021|GO:0071300|GO:0001755|GO:0001838|GO:0030155|GO:0043231|GO:0061146|GO:0005737|GO:0000165|GO:0033619|GO:0004872|GO:2001241|GO:0072300|GO:0007156|GO:0007158|GO:0035799|GO:0030335|GO:0042551|GO:0006919|GO:0042493|GO:0005509|GO:0033630|GO:0014042|GO:0018108|GO:0005524|GO:0048484|GO:0060384|GO:0043235|GO:0045793|GO:0007165|GO:0005887|GO:0010976|GO:…	NM_020975	Hs.350321	5979	162.869	149.954	6.90139	6.99307
1.10178	down	NM_016084	chr17:17397846-17397787	RASD1	Homo sapiens RAS, dexamethasone-induced 1 (RASD1), transcript variant 1, mRNA [NM_016084]	GO:0006184|GO:0007165|GO:0048471|GO:0007263|GO:0007186|GO:0005886|GO:0007264|GO:0003924|GO:0005634|GO:0005525|GO:0045892	NM_016084	Hs.25829	51655	769.442	718.511	9.07435	9.21418
1.05771	down	NM_152356	chr19:11918405-11918464	ZNF491	Homo sapiens zinc finger protein 491 (ZNF491), mRNA [NM_152356]	GO:0006355|GO:0005634|GO:0003677|GO:0046872|GO:0006351	NM_152356	Hs.631634	126069	68.8161	61.8183	5.70245	5.7834
1.02223	down	NM_003802	chr17:10206734-10206573	MYH13	Homo sapiens myosin, heavy chain 13, skeletal muscle (MYH13), mRNA [NM_003802]	GO:0005516|GO:0032982|GO:0000146|GO:0006936|GO:0008152|GO:0003779|GO:0005859|GO:0030016|GO:0005524|GO:0070062|GO:0009267	NM_003802	Hs.711142	8735	15.9252	13.7443	3.67973	3.71144
1.49305	down	NM_152443	chr14:68200939-68200998	RDH12	Homo sapiens retinol dehydrogenase 12 (all-trans/9-cis/11-cis) (RDH12), mRNA [NM_152443]	GO:0005622|GO:0005515|GO:0007603|GO:0042572|GO:0045494|GO:0004745|GO:0007601|GO:0001523|GO:0060342|GO:0055114	NM_152443	Hs.415322	145226	26.2571	33.7143	4.37928	4.95754
1.05651	down	NM_016014	chr9:74481744-74477494	ABHD17B	Homo sapiens abhydrolase domain containing 17B (ABHD17B), transcript variant 1, mRNA [NM_016014]	GO:0016787|GO:0016020|GO:0008152|GO:0005576	NM_016014	Hs.380389	51104	59.4704	53.4024	5.50198	5.58129
1.40524	down	NM_199077	chr10:104687119-104687178	CNNM2	Homo sapiens cyclin and CBS domain divalent metal cation transport mediator 2 (CNNM2), transcript variant 3, mRNA [NM_199077]	GO:0016323|GO:0015693|GO:0010960|GO:0016021	NM_199077	Hs.643509	54805	33.0685	39.4967	4.68552	5.17633
1.06485	down	NM_001904	chr3:41281749-41281808	CTNNB1	Homo sapiens catenin (cadherin-associated protein), beta 1, 88kDa (CTNNB1), transcript variant 1, mRNA [NM_001904]	GO:0005515|GO:0030018|GO:0001658|GO:0030054|GO:0003700|GO:0030877|GO:0016342|GO:0001711|GO:0010909|GO:0030539|GO:0016337|GO:0003690|GO:0000578|GO:0016055|GO:0005938|GO:0001102|GO:0005813|GO:0001708|GO:0005719|GO:0019903|GO:0030331|GO:0003713|GO:0000122|GO:0001840|GO:0001701|GO:0030027|GO:0001702|GO:0001889|GO:0000922|GO:0005654|GO:0005923|GO:0019899|GO:0005925|GO:0008134|GO:0008285|GO:0005886|GO:…	NM_001904	Hs.476018	1499	4656.31	4155.13	11.773	11.8636
1.16523	down	BE616696	chr7:65196929-65196869		601279876F1 NIH_MGC_39 Homo sapiens cDNA clone IMAGE:3621930 5', mRNA sequence [BE616696]			Hs.676335		81.81	81.9304	5.95306	6.17368
1.01434	down	AK096928	chr1:855660-855601	LOC100130417	Homo sapiens cDNA FLJ39609 fis, clone SKNSH2008043. [AK096928]			Hs.200644	100130417	59.539	51.1112	5.50359	5.52414
1.06744	down	NM_001080826	chr8:8175388-8175329	SGK223	Homo sapiens homolog of rat pragma of Rnd2 (SGK223), mRNA [NM_001080826]	GO:0018108|GO:0005524|GO:0004715	NM_001080826	Hs.657673	157285	2796.92	2501.73	10.9959	11.0901
1.03275	down	NM_020773	chr4:7034494-7034553	TBC1D14	Homo sapiens TBC1 domain family, member 14 (TBC1D14), transcript variant 1, mRNA [NM_020773]	GO:0005515|GO:0005794|GO:0005776|GO:0019901|GO:2000785|GO:0010507|GO:0032851|GO:0055037|GO:0071955|GO:0005097	NM_020773	Hs.518611	57533	559.81	495.268	8.6281	8.67459
1.02036	down	XR_133213	chr1:177362039-177361980		PREDICTED: Homo sapiens uncharacterized LOC100506128, transcript variant 1 (LOC100506128), misc_RNA [XR_133213]			Hs.437806		37.9585	32.7299	4.88514	4.91421
1.09225	down	NM_012256	chr7:148952401-148952460	ZNF212	Homo sapiens zinc finger protein 212 (ZNF212), mRNA [NM_012256]	GO:0005515|GO:0003712|GO:0006355|GO:0006357|GO:0008270|GO:0005634|GO:0003677|GO:0006351|GO:0042802	NM_012256	Hs.490510	7988	371.369	346.07	8.0424	8.1697
1.03263	down		chr22:18520615-18520674	FLJ41941	Homo sapiens uncharacterized LOC100192420 (FLJ41941), long non-coding RNA [NR_024417]		NR_024417	Hs.589947	100192420	12.0158	10.2912	3.26405	3.31037
1.12435	down	NM_001080506	chr4:83405845-83405786	TMEM150C	Homo sapiens transmembrane protein 150C (TMEM150C), mRNA [NM_001080506]	GO:0030262|GO:0016021|GO:0005764	NM_001080506	Hs.507676	441027	12.755	12.1076	3.35797	3.52706
1.10866	down		chr9:043179315-043179256							14.8922	13.9436	3.58702	3.73584
1.06498	down	DR007930	chr17:018331790-018331731		MGC5.5.1.1.1.G05.R.1 NIH_MGC_331 Homo sapiens cDNA clone MGC5.5.1.1.1.G05, mRNA sequence [DR007930]			Hs.565076		127.483	117.531	6.56736	6.65818
1.07525	down	NR_024172	chr15:98285957-98285898	LINC00923	Homo sapiens long intergenic non-protein coding RNA 923 (LINC00923), transcript variant 1, long non-coding RNA [NR_024172]		NR_024172	Hs.130423	91948	4482.9	4057.29	11.7152	11.8199
1.09629	down	NM_024956	chr15:43476683-43476742	TMEM62	Homo sapiens transmembrane protein 62 (TMEM62), mRNA [NM_024956]	GO:0016021	NM_024956	Hs.511175	80021	76.3714	71.0865	5.85	5.98263
1.1531	down	NM_030649	chr1:1227895-1227836	ACAP3	Homo sapiens ArfGAP with coiled-coil, ankyrin repeat and PH domains 3 (ACAP3), mRNA [NM_030649]	GO:0043547|GO:0008060|GO:0032312|GO:0008270	NM_030649	Hs.535257	116983	16516.7	15148.5	13.756	13.9615
1.04895	down	NM_001114600	chr1:16722798-16722857	SZRD1	Homo sapiens SUZ RNA binding domain containing 1 (SZRD1), transcript variant 1, mRNA [NM_001114600]		NM_001114600	Hs.252967	26099	3716.41	3237.22	11.4016	11.4705
1.166	down		chr9:140911593-140911652		GB					37.4528	36.9989	4.86818	5.08975
1.06274	down	NM_006600	chr1:27269453-27269512	NUDC	Homo sapiens nudC nuclear distribution protein (NUDC), mRNA [NM_006600]	GO:0005515|GO:0007067|GO:0005737|GO:0008283|GO:0005874|GO:0007275|GO:0005654|GO:0000278|GO:0051301|GO:0005829	NM_006600	Hs.263812	10726	615.888	557.043	8.75932	8.84711
1.29939	down	NM_014689	chr2:225630183-225630124	DOCK10	Homo sapiens dedicator of cytokinesis 10 (DOCK10), transcript variant DOCK10.1, mRNA [NM_014689]	GO:0030334|GO:0003674|GO:0016020|GO:0032321|GO:0007264|GO:0017048|GO:0005089|GO:0070062	NM_014689	Hs.46578	55619	36.469	40.2766	4.82491	5.20275
1.01253	down	NM_000056	chr6:80912859-80912918	BCKDHB	Homo sapiens branched chain keto acid dehydrogenase E1, beta polypeptide (BCKDHB), transcript variant 2, mRNA [NM_000056]	GO:0003863|GO:0005515|GO:0007584|GO:0009083|GO:0051384|GO:0044281|GO:0051591|GO:0032403|GO:0003826|GO:0005739|GO:0034641|GO:0005759|GO:0016831|GO:0005947|GO:0055114	NM_000056	Hs.654441	594	938.905	806.767	9.36131	9.37928
1.002	down	NM_001007156	chr15:88520669-88520610	NTRK3	Homo sapiens neurotrophic tyrosine kinase, receptor, type 3 (NTRK3), transcript variant 3, mRNA [NM_001007156]	GO:0005515|GO:0008284|GO:0032856|GO:0070306|GO:0071300|GO:0019056|GO:0045471|GO:2000251|GO:0048678|GO:0050927|GO:0002039|GO:0000187|GO:0005737|GO:0033138|GO:0046777|GO:0032148|GO:0090102|GO:0060548|GO:0051412|GO:0030335|GO:0042490|GO:0043121|GO:0048665|GO:0018108|GO:0005524|GO:0048712|GO:0010628|GO:0043235|GO:0005030|GO:0046875|GO:0005887|GO:0048691|GO:0007623|GO:0001933|GO:0004714|GO:0001764|GO:…	NM_001007156	Hs.410969	4916	5	5	2.32191	2.32479
1.03946	down	NM_000148	chr19:49251325-49251268	FUT1	Homo sapiens fucosyltransferase 1 (galactoside 2-alpha-L-fucosyltransferase, H blood group) (FUT1), mRNA [NM_000148]	GO:0042355|GO:0005794|GO:0016020|GO:0005975|GO:0005887|GO:0032580|GO:0008417|GO:0008107|GO:0006486|GO:0036065	NM_000148	Hs.69747	2523	548.764	489.153	8.60123	8.65707
1.07235	down	NM_016292	chr16:3721731-3716069	TRAP1	Homo sapiens TNF receptor-associated protein 1 (TRAP1), transcript variant 1, mRNA [NM_016292]	GO:0005515|GO:0005811|GO:0005164|GO:0019901|GO:0005743|GO:0006950|GO:0005524|GO:0005739|GO:0005758|GO:0061077|GO:0016020|GO:0005759|GO:0005654|GO:0051082|GO:0070062	NM_016292	Hs.30345	10131	215.239	199.343	7.2838	7.38457
1.28478	down	XM_006711705	chr1:145075023-145074964	LOC102723367	PREDICTED: Homo sapiens uncharacterized LOC102723367 (LOC102723367), mRNA [XM_006711705]		XM_006711705	Hs.731111	102723367	17.0994	18.6374	3.77573	4.13725
1.03127	down	NM_001013845	chrX:149100773-149100714	CXorf40B	Homo sapiens chromosome X open reading frame 40B (CXorf40B), mRNA [NM_001013845]		NM_001013845	Hs.545950	541578	1595.06	1384.47	10.1491	10.1936
1.38259	down	NM_178507	chr11:120100173-120100232	OAF	Homo sapiens OAF homolog (Drosophila) (OAF), mRNA [NM_178507]	GO:0070062	NM_178507	Hs.445081	220323	17.4349	20.4886	3.80118	4.26855
1.18797	down	XR_424503	chr14:55152515-55152456	LOC729451	PREDICTED: Homo sapiens uncharacterized LOC729451 (LOC729451), misc_RNA [XR_424503]		XR_424503	Hs.647554	729451	36.5941	36.5867	4.82949	5.078
1.03733	down	NM_001280790	chr9:136231776-136231717	SURF4	Homo sapiens surfeit 4 (SURF4), transcript variant 4, mRNA [NM_001280790]	GO:0010638|GO:0005515|GO:0005793|GO:0000139|GO:0034498|GO:0033116|GO:0007030|GO:0005789|GO:0032527|GO:0016021	NM_001280790	Hs.512465	6836	386.132	342.97	8.10126	8.15413
1.00522	down	NM_005917	chr2:63834237-63834296	MDH1	Homo sapiens malate dehydrogenase 1, NAD (soluble) (MDH1), transcript variant 2, mRNA [NM_005917]	GO:0005813|GO:0044262|GO:0006099|GO:0004470|GO:0005975|GO:0006094|GO:0006107|GO:0006108|GO:0044281|GO:0005615|GO:0005829|GO:0006734|GO:0005739|GO:0005737|GO:0051287|GO:0047860|GO:0009405|GO:0030060|GO:0006006|GO:0070062	NM_005917	Hs.526521	4190	13793.7	11063.2	13.4325	13.44
1.13922	down	NM_177986	chr18:28993046-28993105	DSG4	Homo sapiens desmoglein 4 (DSG4), transcript variant 2, mRNA [NM_177986]	GO:0030057|GO:0016337|GO:0005886|GO:0030216|GO:0005509|GO:0030509|GO:0016021|GO:0007156|GO:0001942	NM_177986	Hs.407618	147409	40.5662	39.2225	4.9782	5.16624
1.04986	down	AK056716	chr20:61272980-61272921	FLJ32154	Homo sapiens cDNA FLJ32154 fis, clone PLACE6000070. [AK056716]			Hs.173280	149650	24.2314	21.5026	4.26894	4.33914
1.19915	down	NM_001887	chr22:26997883-26995619	CRYBB1	Homo sapiens crystallin, beta B1 (CRYBB1), mRNA [NM_001887]	GO:0005212|GO:0007601	NM_001887	Hs.37135	1414	18.7169	18.9341	3.89865	4.16067
1.16062	down		chr4:009056283-009056224							77.9034	77.2323	5.87668	6.09158
1.06341	down	NM_016521	chrX:132351715-132351656	TFDP3	Homo sapiens transcription factor Dp family, member 3 (TFDP3), mRNA [NM_016521]	GO:0005667|GO:0006355|GO:0005737|GO:0000082|GO:0003700|GO:0046982|GO:0005634|GO:0003677|GO:0006974|GO:0006351	NM_016521	Hs.142908	51270	140.614	128.656	6.70367	6.79237
1.03814	down	NR_027321	chr8:125963234-125963293	LINC00964	Homo sapiens long intergenic non-protein coding RNA 964 (LINC00964), long non-coding RNA [NR_027321]		NR_027321	Hs.651593	157381	545.473	483.419	8.59082	8.64482
1.01353	down	NM_012415	chr8:95384415-95384356	RAD54B	Homo sapiens RAD54 homolog B (S. cerevisiae) (RAD54B), transcript variant 1, mRNA [NM_012415]	GO:0003724|GO:0000724|GO:0015616|GO:0005634|GO:0032508|GO:0006312|GO:0005524|GO:0003677|GO:0003678|GO:0007131	NM_012415	Hs.744229	25788	971.79	835.45	9.41398	9.43336
1.27731	down	NM_172194	chr14:20216469-20216528	OR4Q3	Homo sapiens olfactory receptor, family 4, subfamily Q, member 3 (OR4Q3), mRNA [NM_172194]	GO:0050911|GO:0050907|GO:0004984|GO:0007186|GO:0005886|GO:0004930|GO:0016021|GO:0004888	NM_172194	Hs.553828	441669	20.2393	21.771	4.00364	4.35675
1.06558	down	NM_139243	chr4:123350833-123350892	ADAD1	Homo sapiens adenosine deaminase domain containing 1 (testis-specific) (ADAD1), transcript variant 1, mRNA [NM_139243]	GO:0006396|GO:0004000|GO:0003723|GO:0007286|GO:0007275|GO:0005634	NM_139243	Hs.518957	132612	72.4697	65.6265	5.77713	5.86876
1.22267	down	NM_002067	chr19:3121011-3121070	GNA11	Homo sapiens guanine nucleotide binding protein (G protein), alpha 11 (Gq class) (GNA11), mRNA [NM_002067]	GO:0005886|GO:0005834|GO:0003924|GO:0030168|GO:0031683|GO:0005525|GO:0005765|GO:0046872|GO:0071467|GO:0006184|GO:0007507|GO:0031826|GO:0007165|GO:0001501|GO:0005737|GO:0007596|GO:0060158|GO:0045634|GO:0007188|GO:0001508|GO:0004871|GO:0070062|GO:0048066	NM_002067	Hs.650575	2767	363.887	379.652	8.01356	8.30359
1.00848	down	NM_019557	chr1:26158765-26158824	MTFR1L	Homo sapiens mitochondrial fission regulator 1-like (MTFR1L), transcript variant 1, mRNA [NM_019557]		NM_019557	Hs.149305	56181	364.576	314.735	8.01704	8.02922
1.14444	down	NM_000020	chr12:52317034-52317093	ACVRL1	Homo sapiens activin A receptor type II-like 1 (ACVRL1), transcript variant 1, mRNA [NM_000020]	GO:0071773|GO:0005515|GO:0030308|GO:0008015|GO:0071560|GO:0046332|GO:0001946|GO:0004702|GO:0043025|GO:0007179|GO:0023014|GO:0030336|GO:0009986|GO:0019901|GO:0030509|GO:0032924|GO:0001701|GO:0043535|GO:0010596|GO:0061154|GO:0005887|GO:2000279|GO:0045893|GO:0001955|GO:0045603|GO:0043537|GO:0045602|GO:0016361|GO:0008285|GO:0035313|GO:0061298|GO:0002043|GO:0051291|GO:0060836|GO:0046872|GO:0030425|GO:…	NM_000020	Hs.591026	94	15.5295	15.0156	3.64567	3.84031
1.07548	down		chr6:3978834-3978894		glutaredoxin 3 pseudogene 2 [Source:HGNC Symbol;Acc:HGNC:49788] [ENST00000405027]					96.7946	89.2933	6.19039	6.29537
1.03866	down	NM_001005209	chr2:220415029-220415088	TMEM198	Homo sapiens transmembrane protein 198 (TMEM198), transcript variant 2, mRNA [NM_001005209]	GO:0005886|GO:0090263|GO:0016023|GO:0007275|GO:0016021|GO:0016055	NM_001005209	Hs.446664	130612	108.365	96.4616	6.34274	6.39747
1.43724	down	NM_001012446	chr9:35818494-35818435	FAM221B	Homo sapiens family with sequence similarity 221, member B (FAM221B), transcript variant 1, mRNA [NM_001012446]		NM_001012446	Hs.128075	392307	12.6626	15.3785	3.34632	3.86963
1.0215	down	NM_000852	chr11:67354050-67354109	GSTP1	Homo sapiens glutathione S-transferase pi 1 (GSTP1), mRNA [NM_000852]	GO:0005515|GO:2001237|GO:0006805|GO:0005886|GO:0032691|GO:0048147|GO:0006749|GO:0005634|GO:0044281|GO:0032872|GO:0071638|GO:0005615|GO:0019207|GO:0032873|GO:0005829|GO:0043409|GO:0005739|GO:0005622|GO:0005737|GO:0043407|GO:0070373|GO:0035726|GO:0043508|GO:0008432|GO:0070372|GO:0070026|GO:0032930|GO:0070062|GO:0043124|GO:0043066|GO:0032720|GO:0004364|GO:0002674|GO:0007417|GO:0010804|GO:0031982|GO:…	NM_000852	Hs.523836	2950	32550.3	27382.2	14.8675	14.8982
1.04548	down	NM_000175	chr19:34891174-34891233	GPI	Homo sapiens glucose-6-phosphate isomerase (GPI), transcript variant 2, mRNA [NM_000175]	GO:0043005|GO:0019242|GO:0005886|GO:0046185|GO:0006094|GO:0004347|GO:0044281|GO:0005615|GO:0006096|GO:0005829|GO:0005737|GO:0043524|GO:0006959|GO:0007611|GO:0016866|GO:0006006|GO:0043154|GO:0051156|GO:0070062|GO:0005975|GO:0001525|GO:0005125|GO:0007599|GO:0016020|GO:0009405|GO:0005654|GO:0048029|GO:0008083	NM_000175	Hs.466471	2821	12192.6	10175.4	13.2469	13.311
1.06188	down	NM_024031	chr16:30666890-30667223	PRR14	Homo sapiens proline rich 14 (PRR14), mRNA [NM_024031]		NM_024031	Hs.293629	78994	343.729	312.108	7.92959	8.01621
1.16004	down	NM_022752	chr19:42585435-42585494	ZNF574	Homo sapiens zinc finger protein 574 (ZNF574), mRNA [NM_022752]	GO:0006355|GO:0005634|GO:0003677|GO:0046872|GO:0006351	NM_022752	Hs.13323	64763	420.001	414.89	8.2171	8.43128
1.00921	down	NM_003234	chr3:195776652-195776593	TFRC	Homo sapiens transferrin receptor (TFRC), transcript variant 1, mRNA [NM_003234]	GO:0005515|GO:0003725|GO:0048471|GO:0005886|GO:0072562|GO:0005615|GO:0001558|GO:0042802|GO:0043231|GO:0006879|GO:0033572|GO:0045780|GO:0004998|GO:0042127|GO:0016032|GO:0070062|GO:0042470|GO:0009986|GO:0030316|GO:0005576|GO:0055085|GO:0031982|GO:0035690|GO:0006898|GO:0097286|GO:0005905|GO:0016020|GO:0005887|GO:0016023|GO:0055037|GO:0009897|GO:0005768	NM_003234	Hs.529618	7037	3840.35	3233.93	11.4564	11.4696
1.3122	down	NM_001014979	chr16:30770688-30770535	C16orf93	Homo sapiens chromosome 16 open reading frame 93 (C16orf93), transcript variant 1, mRNA [NM_001014979]		NM_001014979	Hs.724010	90835	71.9931	81.0424	5.76666	6.15865
1.20497	down	NR_037809	chr2:239419392-239419333	LINC01107	Homo sapiens long intergenic non-protein coding RNA 1107 (LINC01107), long non-coding RNA [NR_037809]		NR_037809	Hs.652076	151171	124.933	130.017	6.53738	6.80637
1.25672	down	NM_001170820	chr11:1753699-1753640	IFITM10	Homo sapiens interferon induced transmembrane protein 10 (IFITM10), mRNA [NM_001170820]	GO:0009607|GO:0005886|GO:0016021	NM_001170820	Hs.121575	402778	43.2033	46.1369	5.06209	5.39176
1.25082	down		chr17:037308291-037308350							1669.21	1743	10.2162	10.5391
1.00585	down	NM_032367	chr5:76372621-76372562	ZBED3	Homo sapiens zinc finger, BED-type containing 3 (ZBED3), mRNA [NM_032367]	GO:0016020|GO:0045944|GO:0090263|GO:0050821|GO:0001933|GO:0016055|GO:0003677|GO:0046872|GO:0005829	NM_032367	Hs.584988	84327	1787.08	1525.8	10.3302	10.3386
1.41578	down	NM_013243	chr15:52012297-52012356	SCG3	Homo sapiens secretogranin III (SCG3), transcript variant 1, mRNA [NM_013243]	GO:0007596|GO:0002576|GO:0030168|GO:0005576|GO:0034774|GO:0030658	NM_013243	Hs.232618	29106	81.463	100.011	5.94654	6.44814
1.16988	down		chr1:40598754-40598813							4065.95	3944.36	11.552	11.7784
1.06414	down	NM_032888	chr9:117072895-117072954	COL27A1	Homo sapiens collagen, type XXVII, alpha 1 (COL27A1), mRNA [NM_032888]	GO:0003431|GO:0030198|GO:0005788|GO:0005576|GO:0005583|GO:0046872|GO:0005201	NM_032888	Hs.494892	85301	699.474	637.922	8.94609	9.03578
1.0249	down	NM_004805	chr2:128604595-128604536	POLR2D	Homo sapiens polymerase (RNA) II (DNA directed) polypeptide D (POLR2D), mRNA [NM_004805]	GO:0008380|GO:0010467|GO:0003727|GO:0006368|GO:0034402|GO:0006367|GO:0006366|GO:0005634|GO:0031990|GO:0003697|GO:0000166|GO:0000932|GO:0034587|GO:0005665|GO:0016032|GO:0045948|GO:0035019|GO:0000288|GO:0003899|GO:0006370|GO:0050434|GO:0006281|GO:0006283|GO:0000398|GO:0005654|GO:0031369|GO:0006289	NM_004805	Hs.715348	5433	396.612	347.168	8.13921	8.17469
1.04941	down	NM_199349	chr7:128530153-128530094	KCP	Homo sapiens kielin/chordin-like protein (KCP), transcript variant 2, mRNA [NM_199349]	GO:0005576	NM_199349	Hs.371746	375616	1387.57	1227.93	9.93082	10.0004
1.02538	down	NM_001014811	chr11:86198388-86176193	ME3	Homo sapiens malic enzyme 3, NADP(+)-dependent, mitochondrial (ME3), transcript variant 2, mRNA [NM_001014811]	GO:0048037|GO:0072592|GO:0004470|GO:0004473|GO:0006108|GO:0004471|GO:0046872|GO:0005739|GO:0009060|GO:0051287|GO:0006090|GO:0005759|GO:0008948|GO:0055114	NM_001014811	Hs.199743	10873	39.0166	33.7837	4.92406	4.96022
1.08536	down	NM_134427	chr9:116359708-116359767	RGS3	Homo sapiens regulator of G-protein signaling 3 (RGS3), transcript variant 4, mRNA [NM_134427]	GO:0043547|GO:0000188|GO:0005737|GO:0008277|GO:0005886|GO:0038032|GO:0005654|GO:0005829|GO:0005096	NM_134427	Hs.494875	5998	475.754	441.293	8.39799	8.51616
1.22709	down	NM_020897	chr1:155259312-155259371	HCN3	Homo sapiens hyperpolarization activated cyclic nucleotide gated potassium channel 3 (HCN3), transcript variant 1, mRNA [NM_020897]	GO:0030552|GO:0005886|GO:0005887|GO:0005249|GO:0042391|GO:0005248|GO:0007268|GO:0035725|GO:0034765|GO:0071320|GO:0071805	NM_020897	Hs.706960	57657	129.982	138.848	6.597	6.89224
1.03289	down	NM_001039574	chr1:110766328-110766387	KCNC4	Homo sapiens potassium channel, voltage gated Shaw related subfamily C, member 4 (KCNC4), transcript variant 3, mRNA [NM_001039574]	GO:0005251|GO:0031594|GO:0005886|GO:0005267|GO:0007268|GO:0046928|GO:0005249|GO:0008076|GO:0034765|GO:0043679|GO:0051260|GO:0016021|GO:0006813|GO:0071805	NM_001039574	Hs.153521	3749	60.8094	53.482	5.53647	5.58316
1.19841	down	NM_144613	chr19:55861416-55861357	COX6B2	Homo sapiens cytochrome c oxidase subunit VIb polypeptide 2 (testis) (COX6B2), mRNA [NM_144613]	GO:0005758|GO:0004129|GO:0030061	NM_144613	Hs.550544	125965	955.79	960.85	9.38408	9.64521
1.21314	down	NM_004857	chr14:64936246-64936305	AKAP5	Homo sapiens A kinase (PRKA) anchor protein 5 (AKAP5), mRNA [NM_004857]	GO:0005515|GO:0005516|GO:0005886|GO:0008179|GO:0030819|GO:0007268|GO:0006605|GO:0044281|GO:0010739|GO:0005829|GO:0007165|GO:0006112|GO:0050796|GO:0051018	NM_004857	Hs.656683	9495	36.8754	37.897	4.84178	5.12052
1.05789	down	NM_203500	chr19:10597321-10597262	KEAP1	Homo sapiens kelch-like ECH-associated protein 1 (KEAP1), transcript variant 1, mRNA [NM_203500]	GO:0005515|GO:0016567|GO:0005815|GO:0005783|GO:0032436|GO:0030496|GO:0001701|GO:0043433|GO:0006351|GO:0005829|GO:0005737|GO:0031463|GO:0071353|GO:0005654|GO:0045604|GO:0008134|GO:0010499	NM_203500	Hs.465870	9817	562.168	508.735	8.6335	8.71469
1.19274	down	NM_181526	chr20:35177541-35177600	MYL9	Homo sapiens myosin, light chain 9, regulatory (MYL9), transcript variant 2, mRNA [NM_181526]	GO:0070527|GO:0030018|GO:0006937|GO:0001725|GO:0006936|GO:0048013|GO:0007411|GO:0005509|GO:0005859|GO:0008307|GO:0005829	NM_181526	Hs.504687	10398	369.433	375.704	8.03549	8.28976
1.04173	down	NM_005702	chr17:27187807-27187866	ERAL1	Homo sapiens Era-like 12S mitochondrial rRNA chaperone 1 (ERAL1), mRNA [NM_005702]	GO:0005739|GO:0005737|GO:0005759|GO:0005743|GO:0045111|GO:0043024|GO:0019843|GO:0015629|GO:0005525|GO:0000028	NM_005702	Hs.3426	26284	265.159	238.648	7.57455	7.63353
1.06487	down	NM_025207	chr1:154961130-154961189	FLAD1	Homo sapiens flavin adenine dinucleotide synthetase 1 (FLAD1), transcript variant 1, mRNA [NM_025207]	GO:0006771|GO:0005737|GO:0005886|GO:0003919|GO:0006766|GO:0005759|GO:0006777|GO:0006767|GO:0044281|GO:0005524|GO:0006747|GO:0005829	NM_025207	Hs.118666	80308	268.246	247.36	7.58932	7.68
1.06298	down	NM_005632	chr16:604502-604561	CAPN15	Homo sapiens calpain 15 (CAPN15), mRNA [NM_005632]	GO:0006355|GO:0005737|GO:0004198|GO:0003700|GO:0006508|GO:0008270|GO:0008233|GO:0008234	NM_005632	Hs.632219	6650	2544.53	2277.5	10.8654	10.9535
1.0577	down	NM_032946	chrX:101087159-101087100	NXF5	Homo sapiens nuclear RNA export factor 5 (NXF5), transcript variant 1, mRNA [NM_032946]	GO:0005515|GO:0005737|GO:0006406|GO:0000166|GO:0003723|GO:0050658|GO:0007275|GO:0005634	NM_032946	Hs.307077	55998	81.6731	73.7011	5.94967	6.03059
1.04999	down	NM_139355	chr19:3778522-3778377	MATK	Homo sapiens megakaryocyte-associated tyrosine kinase (MATK), transcript variant 1, mRNA [NM_139355]	GO:0005515|GO:0008284|GO:0008283|GO:0005102|GO:0005524|GO:0030154|GO:0031234|GO:0005829|GO:0016477|GO:0045087|GO:0042127|GO:0006468|GO:0007498|GO:0004713|GO:0038083|GO:0002009|GO:0004715|GO:0007169	NM_139355	Hs.631845	4145	58.4468	52.0398	5.47599	5.54636
1.10741	down	AY203940	chr19:8398739-8398680	KANK3	KN motif and ankyrin repeat domains 3 [Source:HGNC Symbol;Acc:HGNC:24796] [ENST00000610351]				256949	1927.33	1802.11	10.4434	10.5906
1.04315	down	NM_001031847	chr11:68527122-68527063	CPT1A	Homo sapiens carnitine palmitoyltransferase 1A (liver) (CPT1A), transcript variant 2, mRNA [NM_001031847]	GO:0014070|GO:0001676|GO:0006635|GO:0004095|GO:0042493|GO:0006853|GO:0005743|GO:0005741|GO:0044281|GO:0042802|GO:0071398|GO:0005739|GO:0050796|GO:0016020|GO:0030855|GO:0032000|GO:0006006|GO:0006641|GO:0007623|GO:0051260|GO:0042755|GO:0031307|GO:0009437|GO:0044255	NM_001031847	Hs.503043	1374	46.3022	40.78	5.15746	5.2184
1.06785	down		chr1:658861-658920		capicua transcriptional repressor pseudogene 5 [Source:HGNC Symbol;Acc:HGNC:37754] [ENST00000424045]					204.905	188.343	7.21374	7.30845
1.16914	down	NR_103761	chr2:131198475-131198416	CYP4F62P	Homo sapiens cytochrome P450, family 4, subfamily F, polypeptide 62, pseudogene (CYP4F62P), non-coding RNA [NR_103761]		NR_103761	Hs.734862	646802	1324.58	1296.29	9.86722	10.0927
1.08237	down	NM_015305	chr14:77253935-77253876	ANGEL1	Homo sapiens angel homolog 1 (Drosophila) (ANGEL1), mRNA [NM_015305]		NM_015305	Hs.497448	23357	152.064	142.325	6.81129	6.92549
1.06567	down	NM_001855	chr9:101832765-101832824	COL15A1	Homo sapiens collagen, type XV, alpha 1 (COL15A1), mRNA [NM_001855]	GO:0005576|GO:0001525|GO:0005582|GO:0005615|GO:0030154|GO:0031012|GO:0007165|GO:0022617|GO:0030198|GO:0030574|GO:0005788|GO:0016021|GO:0007155|GO:0070062|GO:0005201	NM_001855	Hs.409034	1306	19.391	17.2642	3.94523	4.03698
1.07835	down	NM_015079	chr15:78287623-78287564	TBC1D2B	Homo sapiens TBC1 domain family, member 2B (TBC1D2B), transcript variant 2, mRNA [NM_015079]	GO:0005515|GO:0032851|GO:0005097	NM_015079	Hs.567426	23102	739.713	681.629	9.02407	9.13289
1.08072	down	NM_004906	chr6:160176584-160176643	WTAP	Homo sapiens Wilms tumor 1 associated protein (WTAP), transcript variant 1, mRNA [NM_004906]	GO:0008380|GO:0006397|GO:0031965|GO:0007049|GO:0016607|GO:0000381|GO:0005730|GO:0080009|GO:0005654|GO:0005634	NM_004906	Hs.446091	9589	103.931	96.1839	6.28175	6.39374
1.01574	down	NM_015231	chr11:47800345-47800286	NUP160	Homo sapiens nucleoporin 160kDa (NUP160), mRNA [NM_015231]	GO:0005515|GO:0007077|GO:0010467|GO:0005975|GO:0019083|GO:0019221|GO:0019058|GO:0044281|GO:0005635|GO:0015031|GO:0055085|GO:0010827|GO:0005829|GO:0008645|GO:0006406|GO:0015758|GO:0005487|GO:0005643|GO:0031080|GO:0009405|GO:0016032|GO:0000776|GO:0000278	NM_015231	Hs.744107	23279	1010.65	871.118	9.47222	9.49476
1.04898	down	AF461897	chr12:123436226-123436167		Homo sapiens FP15331 mRNA, complete cds. [AF461897]					81.6138	72.9679	5.94892	6.0179
1.18257	down	NM_001270641	chr19:51013603-51013544	JOSD2	Homo sapiens Josephin domain containing 2 (JOSD2), transcript variant 3, mRNA [NM_001270641]	GO:0016579|GO:0004843|GO:0006508|GO:0008242|GO:0005829	NM_001270641	Hs.737597	126119	38.0923	38.1805	4.88995	5.13187
1.01628	down	NM_153045	chr9:117408425-117408484	C9orf91	Homo sapiens chromosome 9 open reading frame 91 (C9orf91), mRNA [NM_153045]	GO:0008150|GO:0003674|GO:0016021|GO:0005575	NM_153045	Hs.522357	203197	67.0677	57.927	5.668	5.6913
1.1499	down	NM_145232	chr19:51600922-51600863	CTU1	Homo sapiens cytosolic thiouridylase subunit 1 (CTU1), mRNA [NM_145232]	GO:0005739|GO:0005515|GO:0002098|GO:0000049|GO:0016779|GO:0034227|GO:0032447|GO:0005829	NM_145232	Hs.148425	90353	271.32	269.549	7.60623	7.80774
1.05396	down	NM_144984	chr10:50311280-50311221	VSTM4	Homo sapiens V-set and transmembrane domain containing 4 (VSTM4), transcript variant 2, mRNA [NM_144984]	GO:0005886|GO:0005576|GO:0016021	NM_144984	Hs.522928	196740	24.5922	21.8994	4.28992	4.36573
1.02056	down	NM_004649	chr21:45565392-45565451	C21orf33	Homo sapiens chromosome 21 open reading frame 33 (C21orf33), transcript variant 1, mRNA [NM_004649]	GO:0005739	NM_004649	Hs.413482	8209	1551.04	1324.85	10.0943	10.1236
1.32743	down	NM_006026	chr3:129034525-129034466	H1FX	Homo sapiens H1 histone family, member X (H1FX), mRNA [NM_006026]	GO:0006334|GO:0005730|GO:0005634|GO:0000786|GO:0003677	NM_006026	Hs.75307	8971	118.69	137.438	6.47032	6.87896
1.11329	down	NM_002037	chr6:111982770-111982711	FYN	Homo sapiens FYN proto-oncogene, Src family tyrosine kinase (FYN), transcript variant 1, mRNA [NM_002037]	GO:0005515|GO:0008360|GO:0050900|GO:0030154|GO:0043524|GO:0042608|GO:0001948|GO:0042609|GO:0007173|GO:0007411|GO:0042127|GO:0007612|GO:0043123|GO:0038083|GO:0014069|GO:0030168|GO:0014068|GO:0007417|GO:0044325|GO:0031234|GO:0042110|GO:0046875|GO:0008543|GO:0045087|GO:0010976|GO:0045121|GO:0038096|GO:0038095|GO:0043548|GO:0050852|GO:0007631|GO:0005886|GO:0045471|GO:0005884|GO:0031295|GO:0005634|GO:…	NM_002037	Hs.390567	2534	314.101	300.85	7.8121	7.96693
1.17471	down	NM_001170738	chr12:176547-208312	IQSEC3	Homo sapiens IQ motif and Sec7 domain 3 (IQSEC3), transcript variant 1, mRNA [NM_001170738]	GO:0043547|GO:0005802|GO:0005086|GO:0030054|GO:0030036|GO:0045211|GO:0032012|GO:0060077|GO:0016192	NM_001170738	Hs.536319	440073	364.555	366.206	8.01687	8.24917
1.15588	down	AK126351	chr2:159522553-159522494	lnc-CCDC148-1	Homo sapiens cDNA FLJ44380 fis, clone TRACH3035482. [AK126351]			Hs.630724		46.8133	45.8048	5.17139	5.38039
1.0702	down	NM_001289933	chr7:100172312-100172253	ZASP	Homo sapiens ZO-2 associated speckle protein (ZASP), mRNA [NM_001289933]		NM_001289933	Hs.125742	101927655	3555.58	3200.5	11.3489	11.4467
1.16062	down	NM_016423	chr14:21558392-21558333	ZNF219	Homo sapiens zinc finger protein 219 (ZNF219), transcript variant 1, mRNA [NM_016423]	GO:0005515|GO:0006355|GO:0003700|GO:0005634|GO:0000122|GO:0000978|GO:0004969|GO:0003677|GO:0046872|GO:0006351|GO:0001078|GO:0007186|GO:0001505|GO:0016021|GO:0045892	NM_016423	Hs.250493	51222	699.94	696.298	8.94719	9.16208
1.07623	down	BC011243	chr19:58379773-58379832		Homo sapiens zinc finger protein 587, mRNA (cDNA clone IMAGE:4153939), with apparent retained intron. [BC011243]			Hs.654820		2476.06	2247.14	10.828	10.934
1.00559	down	NM_014755	chr2:64859160-64859101	SERTAD2	Homo sapiens SERTA domain containing 2 (SERTAD2), mRNA [NM_014755]	GO:0030308|GO:0005737|GO:0003713|GO:0005634|GO:0045893|GO:0006351	NM_014755	Hs.591569	9792	363.586	312.916	8.01258	8.02061
1.03864	down	NM_024844	chr17:73230872-73231242	NUP85	Homo sapiens nucleoporin 85kDa (NUP85), transcript variant 1, mRNA [NM_024844]	GO:0007077|GO:0005515|GO:0010467|GO:0019221|GO:0030032|GO:0019058|GO:0005635|GO:0044281|GO:0015031|GO:0008645|GO:0005829|GO:0015758|GO:0016032|GO:0031965|GO:0005975|GO:0019083|GO:0005819|GO:0055085|GO:0010827|GO:0016020|GO:0031080|GO:0009405|GO:0000777|GO:0000776|GO:0051028|GO:0048246|GO:0000278	NM_024844	Hs.362817	79902	1305.03	1144.19	9.84614	9.90083
1.15706	down	BM674043	chr16:30832743-30832684		UI-E-EJ0-ahi-b-22-0-UI.s1 UI-E-EJ0 Homo sapiens cDNA clone UI-E-EJ0-ahi-b-22-0-UI 3', mRNA sequence [BM674043]			Hs.681104		500.3	497.275	8.46988	8.68034
1.06158	down	NM_018348	chr16:71316895-71316836	CMTR2	Homo sapiens cap methyltransferase 2 (CMTR2), transcript variant 1, mRNA [NM_018348]	GO:0005737|GO:0097310|GO:0004483|GO:0006370|GO:0005634|GO:0016021	NM_018348	Hs.72782	55783	875.08	789.978	9.26324	9.34946
1.02154	down	NM_001009881	chr1:52889223-52889164	ZCCHC11	Homo sapiens zinc finger, CCHC domain containing 11 (ZCCHC11), transcript variant 1, mRNA [NM_001009881]	GO:0032755|GO:0005515|GO:0005730|GO:0031123|GO:0032088|GO:0001816|GO:0005615|GO:0050265|GO:0010587|GO:0010586|GO:0005737|GO:0019827|GO:0031054|GO:0071044|GO:0008270|GO:0031664|GO:0070102|GO:0070062	NM_001009881	Hs.655407	23318	1391.54	1194.03	9.93481	9.96555
1.04039	down	NM_178471	chrX:129518731-129518672	GPR119	Homo sapiens G protein-coupled receptor 119 (GPR119), mRNA [NM_178471]	GO:0043235|GO:0007186|GO:0005886|GO:0004930|GO:0031210|GO:0016021|GO:0030073	NM_178471	Hs.496762	139760	1226.95	1081.94	9.76054	9.81766
1.0038	down	NM_173791	chr10:119042996-119042937	PDZD8	Homo sapiens PDZ domain containing 8 (PDZD8), mRNA [NM_173791]	GO:0035556|GO:0016020|GO:0022604|GO:0007010|GO:0016032|GO:0046872	NM_173791	Hs.501149	118987	319.533	275.782	7.83504	7.84051
1.07965	down		chr7:144737677-144737618		ribosomal protein L7 pseudogene 59 [Source:HGNC Symbol;Acc:HGNC:49215] [ENST00000447700]					11399.9	9884.23	13.138	13.2486
1.1544	down	NR_023916	chr1:70385301-70385360	PIN1P1	Homo sapiens peptidylprolyl cis/trans isomerase, NIMA-interacting 1 pseudogene 1 (PIN1P1), non-coding RNA [NR_023916]		NR_023916	Hs.654711	5301	103.324	102.566	6.2728	6.47994
1.30688	down		chr21:047053112-047053053							179.345	203.217	7.02724	7.41336
1.13791	down	NM_018067	chr1:36646159-36646218	MAP7D1	Homo sapiens MAP7 domain containing 1 (MAP7D1), transcript variant 1, mRNA [NM_018067]	GO:0005737|GO:0005198|GO:0005874|GO:0005819|GO:0000226	NM_018067	Hs.356096	55700	2099.07	1997.75	10.5746	10.761
1.05896	down	AK000246	chr13:28528445-28528504		long intergenic non-protein coding RNA 543 [Source:HGNC Symbol;Acc:HGNC:43678] [ENST00000567234]			Hs.197435		48.0995	43.2123	5.21606	5.29871
1.0926	down	NM_001294328	chr16:88932844-88932785	PABPN1L	Homo sapiens poly(A) binding protein, nuclear 1-like (cytoplasmic) (PABPN1L), transcript variant 2, mRNA [NM_001294328]	GO:0005737|GO:0000166|GO:0003723	NM_001294328	Hs.730522	390748	54.0113	49.8233	5.3669	5.49467
1.08493	down	NM_152643	chr10:135012755-135013005	KNDC1	Homo sapiens kinase non-catalytic C-lobe domain (KIND) containing 1 (KNDC1), mRNA [NM_152643]	GO:0007264|GO:0005575|GO:0030425|GO:0048814|GO:0021707|GO:0003674|GO:0008150|GO:0032320|GO:0008152|GO:0043025|GO:0001934|GO:0005088|GO:0016772|GO:0032045|GO:0032318	NM_152643	Hs.530685	85442	34.8861	31.8966	4.76271	4.88032
1.002	down	NM_004664	chr12:81191501-81191442	LIN7A	Homo sapiens lin-7 homolog A (C. elegans) (LIN7A), mRNA [NM_004664]	GO:0005515|GO:0043005|GO:0048839|GO:0097025|GO:0045202|GO:0014069|GO:0048489|GO:0006887|GO:0015031|GO:0030165|GO:0045199|GO:0007269|GO:0016323|GO:0006461|GO:0008105|GO:0005911|GO:0045211|GO:0005923|GO:0097016|GO:0070062	NM_004664	Hs.144333	8825	5	5	2.32191	2.32479
1.05594	down	NM_001144	chr16:56396402-56396343	AMFR	Homo sapiens autocrine motility factor receptor, E3 ubiquitin protein ligase (AMFR), mRNA [NM_001144]	GO:0005515|GO:0006511|GO:0004842|GO:0048471|GO:0016874|GO:0006928|GO:0005634|GO:0030176|GO:0051259|GO:0030425|GO:0030426|GO:0030968|GO:0007611|GO:0043025|GO:0004872|GO:0000209|GO:0000836|GO:0007568|GO:0030433|GO:0007165|GO:0043234|GO:0016020|GO:0005789|GO:0008270|GO:0016021	NM_001144	Hs.295137	267	243.168	221.541	7.45733	7.53585
1.14029	down	NM_003731	chr9:140083706-140084306	SSNA1	Homo sapiens Sjogren syndrome nuclear autoantigen 1 (SSNA1), mRNA [NM_003731]	GO:0005813|GO:0042073|GO:0006996|GO:0000086|GO:0060830|GO:0005634|GO:0000278|GO:0036064|GO:0042802|GO:0005829	NM_003731	Hs.530314	8636	577.828	562.919	8.67139	8.86079
1.25634	down	NM_001277353	chr4:141377806-141377747	MGAT4D	Homo sapiens MGAT4 family, member D (MGAT4D), mRNA [NM_001277353]	GO:0016758|GO:0016020|GO:0005975|GO:0005576	NM_001277353		152586	24.0281	25.5679	4.25536	4.58459
1.08267	down	NM_178499	chr12:119978792-119978851	CCDC60	Homo sapiens coiled-coil domain containing 60 (CCDC60), mRNA [NM_178499]		NM_178499	Hs.98188	160777	60.9194	56.3561	5.53988	5.65447
1.02747	down	NM_024876	chr19:41201941-41198931	ADCK4	Homo sapiens aarF domain containing kinase 4 (ADCK4), transcript variant 1, mRNA [NM_024876]	GO:0031966|GO:0005886|GO:0004674|GO:0006468|GO:0016021|GO:0005829	NM_024876	Hs.130712	79934	43.4639	37.5275	5.06945	5.10855
1.13874	down	NM_173535	chr2:71036355-71036296	CLEC4F	Homo sapiens C-type lectin domain family 4, member F (CLEC4F), transcript variant 1, mRNA [NM_173535]	GO:0051861|GO:0005534|GO:0005886|GO:0016021|GO:0051132|GO:0006897	NM_173535	Hs.681239	165530	46.844	45.1788	5.17373	5.36116
1.13624	down	NM_145205	chr1:34329965-34330024	HMGB4	Homo sapiens high mobility group box 4 (HMGB4), transcript variant 1, mRNA [NM_145205]	GO:0006355|GO:0005694|GO:0003682|GO:0006338|GO:0005634|GO:0003677	NM_145205	Hs.568628	127540	53.7664	52.0008	5.36098	5.54525
1.18496	down	NM_003394	chr12:49359496-49359437	WNT10B	Homo sapiens wingless-type MMTV integration site family, member 10B (WNT10B), mRNA [NM_003394]	GO:0071464|GO:0006629|GO:0008284|GO:0071300|GO:0045599|GO:0045899|GO:0090263|GO:0050680|GO:0032434|GO:0005615|GO:0007224|GO:0005109|GO:0051091|GO:0030858|GO:0050909|GO:0002062|GO:0071374|GO:0000086|GO:0030182|GO:0007050|GO:0016055|GO:0060070|GO:0014835|GO:0048018|GO:0030501|GO:0043065|GO:0050821|GO:0005578|GO:0048741|GO:0005576|GO:0000122|GO:0051885|GO:0048641|GO:0045669|GO:0071425|GO:0010971|GO:…	NM_003394	Hs.91985	7480	130.897	134.367	6.60571	6.85055
1.06363	down	NM_001268	chr13:49063410-49063351	RCBTB2	Homo sapiens regulator of chromosome condensation (RCC1) and BTB (POZ) domain containing protein 2 (RCBTB2), transcript variant 2, mRNA [NM_001268]	GO:0005087|GO:0032853	NM_001268	Hs.652712	1102	202.411	185.088	7.19568	7.28468
1.1499	down	NM_138379	chr5:156346459-156346400	TIMD4	Homo sapiens T-cell immunoglobulin and mucin domain containing 4 (TIMD4), transcript variant 1, mRNA [NM_138379]	GO:0016021	NM_138379	Hs.334907	91937	6.02434	6.3025	2.40313	2.60463
1.00627	down	NM_017676	chr5:102421763-102421704	GIN1	Homo sapiens gypsy retrotransposon integrase 1 (GIN1), mRNA [NM_017676]	GO:0015074|GO:0003676	NM_017676	Hs.24088	54826	588.288	505.936	8.69446	8.70347
1.04256	down	NM_001277053	chr2:85049013-85048954	TRABD2A	Homo sapiens TraB domain containing 2A (TRABD2A), transcript variant 1, mRNA [NM_001277053]	GO:0017147|GO:0031301|GO:0005887|GO:0018158|GO:0008152|GO:0030178|GO:0006508|GO:0060322|GO:0016055|GO:0004222|GO:0046872	NM_001277053	Hs.469134	129293	81.2145	72.2095	5.9434	6.00353
1.61583	down	NR_026772	chr8:58192943-58193002	LINC00588	Homo sapiens long intergenic non-protein coding RNA 588 (LINC00588), long non-coding RNA [NR_026772]		NR_026772	Hs.159352	26138	26.0919	36.2908	4.37035	5.06262
1.3669	down	NR_126046	chr9:41954897-41954838	GLIDR	Homo sapiens glioblastoma down-regulated RNA (GLIDR), transcript variant 4, long non-coding RNA [NR_126046]		NR_126046	Hs.380240	389741	28.9624	33.715	4.50676	4.95767
1.02337	down	NR_026920	chr22:31322460-31322519	MORC2-AS1	Homo sapiens MORC2 antisense RNA 1 (MORC2-AS1), long non-coding RNA [NR_026920]		NR_026920	Hs.592202	150291	552.781	483.677	8.61266	8.64599
1.06991	down	NM_001079821	chr1:247612029-247612089	NLRP3	Homo sapiens NLR family, pyrin domain containing 3 (NLRP3), transcript variant 3, mRNA [NM_001079821]	GO:0005515|GO:0042347|GO:0050713|GO:0051259|GO:0035872|GO:0005829|GO:0051607|GO:0005737|GO:0006954|GO:0051092|GO:0050718|GO:0009595|GO:0032621|GO:0072559|GO:0050701|GO:0006919|GO:0042834|GO:0006915|GO:0032088|GO:0006952|GO:0002674|GO:0005524|GO:0043280|GO:0007165|GO:0071222|GO:0044546|GO:0045087|GO:0050728|GO:0032611	NM_001079821	Hs.159483	114548	36.2836	32.7261	4.8164	4.91389
1.28428	down	NM_001945	chr5:139713111-139713052	HBEGF	Homo sapiens heparin-binding EGF-like growth factor (HBEGF), mRNA [NM_001945]	GO:0051545|GO:0051897|GO:0008284|GO:0005154|GO:0035313|GO:0051549|GO:0005886|GO:0030307|GO:0090303|GO:0008016|GO:0005615|GO:0007173|GO:0008201|GO:0048011|GO:0030335|GO:0009986|GO:0048015|GO:0005576|GO:0048661|GO:0030666|GO:0007165|GO:0007517|GO:0008543|GO:0005887|GO:0045087|GO:0009405|GO:0008083|GO:0030669|GO:0038095	NM_001945	Hs.799	1839	32.1416	34.9845	4.64679	5.00775
1.19028	down	NM_001031834	chrX:102192709-102192768	RAB40AL	Homo sapiens RAB40A, member RAS oncogene family-like (RAB40AL), mRNA [NM_001031834]	GO:0009306|GO:0016567|GO:0005886|GO:0003924|GO:0005525|GO:0072659|GO:0006886|GO:0006904|GO:0005739|GO:0006184|GO:0005737|GO:0017157|GO:0032482|GO:0019003|GO:0010008	NM_001031834	Hs.449517	282808	186.239	191.414	7.07977	7.33107
1.14608	down	NM_021109	chrX:12994394-12994453	TMSB4X	Homo sapiens thymosin beta 4, X-linked (TMSB4X), mRNA [NM_021109]	GO:0005515|GO:0003785|GO:0042989|GO:0007596|GO:0002576|GO:0030168|GO:0031093|GO:0007015|GO:0005576|GO:0005856	NM_021109	Hs.437277	7114	7039.3	6480.5	12.3795	12.5762
1.32848	down	NM_153606	chr1:212799772-212799831	FAM71A	Homo sapiens family with sequence similarity 71, member A (FAM71A), mRNA [NM_153606]	GO:0005634	NM_153606	Hs.129293	149647	28.985	32.7946	4.50726	4.91704
1.04659	down	NM_177532	chr4:74439028-74438969	RASSF6	Homo sapiens Ras association (RalGDS/AF-6) domain family member 6 (RASSF6), transcript variant 1, mRNA [NM_177532]	GO:0005515|GO:0007165|GO:0043065|GO:0006915	NM_177532	Hs.529677	166824	911.551	810.653	9.32065	9.38635
1.05572	down	NM_001037131	chr2:237033264-237033323	AGAP1	Homo sapiens ArfGAP with GTPase domain, ankyrin repeat and PH domain 1 (AGAP1), transcript variant 1, mRNA [NM_001037131]	GO:0043547|GO:0008060|GO:0005737|GO:0005543|GO:0032312|GO:0007264|GO:0008270|GO:0015031|GO:0005525	NM_001037131	Hs.435039	116987	192.33	173.941	7.12215	7.20037
1.16848	down	NM_138571	chr6:126301280-126301339	HINT3	Homo sapiens histidine triad nucleotide binding protein 3 (HINT3), mRNA [NM_138571]	GO:0005739|GO:0005737|GO:0016787|GO:0000166|GO:0008152|GO:0005730|GO:0070062	NM_138571	Hs.72325	135114	613.536	614.607	8.75335	8.97798
1.18196	down	NM_001000	chrX:118923925-118920691	RPL39	Homo sapiens ribosomal protein L39 (RPL39), mRNA [NM_001000]	GO:0010467|GO:0003735|GO:0050830|GO:0019083|GO:0003723|GO:0006614|GO:0019058|GO:0006415|GO:0005615|GO:0006412|GO:0006413|GO:0002227|GO:0005829|GO:0006414|GO:0000184|GO:0019731|GO:0016032|GO:0022625|GO:0044267	NM_001000	Hs.558387	6170	5086.54	4939.32	11.897	12.1382
1.05476	down		chr18:014449514-014449573							333.424	300.976	7.89182	7.96873
1.05832	down	NM_001098843	chrX:36403070-36403129	CXorf30	Homo sapiens chromosome X open reading frame 30 (CXorf30), mRNA [NM_001098843]		NM_001098843	Hs.632791	645090	120.39	110.293	6.49082	6.57261
1.04533	down	AK093358	chr9:67793478-67793537		Homo sapiens cDNA FLJ36039 fis, clone TESTI2017311. [AK093358]			Hs.744835		49.9854	44.137	5.26574	5.3297
1.16015	down	NM_017901	chr12:113730870-113731124	TPCN1	Homo sapiens two pore segment channel 1 (TPCN1), transcript variant 2, mRNA [NM_017901]	GO:0005515|GO:0086010|GO:0005245|GO:0005886|GO:0005765|GO:0055085|GO:0042802|GO:0034220|GO:0072345|GO:0070588|GO:0006816|GO:0034765|GO:0016021|GO:0010008	NM_017901	Hs.524763	53373	45.0597	44.332	5.11977	5.33408
1.07993	down	NM_058238	chr22:46319002-46318943	WNT7B	Homo sapiens wingless-type MMTV integration site family, member 7B (WNT7B), mRNA [NM_058238]	GO:0060710|GO:0072236|GO:0070307|GO:0071300|GO:0046330|GO:0005615|GO:0005109|GO:0016055|GO:0060033|GO:0005796|GO:0072089|GO:0051384|GO:0072207|GO:0072205|GO:0001701|GO:0021871|GO:0045165|GO:0050808|GO:0005788|GO:0060484|GO:0060535|GO:0032364|GO:0060482|GO:0051145|GO:0008284|GO:0060428|GO:0005886|GO:0032536|GO:0030324|GO:0060425|GO:0072054|GO:0045879|GO:0072053|GO:0048144|GO:0060669|GO:0072061|GO:…	NM_058238	Hs.512714	7477	122.328	113.953	6.50938	6.62032
1.01803	down	NM_020383	chr10:111624955-111624896	XPNPEP1	Homo sapiens X-prolyl aminopeptidase (aminopeptidase P) 1, soluble (XPNPEP1), transcript variant 1, mRNA [NM_020383]	GO:0005737|GO:0030145|GO:0004177|GO:0070006|GO:0006508|GO:0010815|GO:0042803|GO:0070062|GO:0005829	NM_020383	Hs.390623	7511	186.324	162.751	7.08023	7.10601
1.01061	down	NM_005238	chr11:128328679-128328656	ETS1	Homo sapiens v-ets avian erythroblastosis virus E26 oncogene homolog 1 (ETS1), transcript variant 2, mRNA [NM_005238]	GO:0005515|GO:0008284|GO:0070301|GO:0003700|GO:0008285|GO:0006366|GO:0000981|GO:0021983|GO:0005634|GO:0010715|GO:0006955|GO:0005737|GO:0030578|GO:0048870|GO:0045944|GO:0032355|GO:0070555|GO:0046677|GO:0035035|GO:0005667|GO:0001666|GO:0007565|GO:0060055|GO:0045765|GO:0042981|GO:0045786|GO:0021854|GO:0003677|GO:0045766|GO:0045171|GO:0009612|GO:0043565|GO:0010595|GO:0045648|GO:0034616|GO:0005654|GO:…	NM_005238	Hs.369438	2113	127.872	111.452	6.57359	6.58882
1.10745	down	NM_004082	chr2:74588737-74588678	DCTN1	Homo sapiens dynactin 1 (DCTN1), transcript variant 1, mRNA [NM_004082]	GO:0005515|GO:0032402|GO:0005829|GO:0030968|GO:0019886|GO:0005737|GO:0003774|GO:0000086|GO:0042147|GO:0031252|GO:0005813|GO:0006996|GO:0005874|GO:0007399|GO:0010970|GO:0000922|GO:0007067|GO:0045502|GO:0016020|GO:0030286|GO:0000776|GO:0006987|GO:0005869|GO:0000278|GO:0044267|GO:0030904	NM_004082	Hs.516111	1639	167.319	160.607	6.93782	7.08506
1.08147	down	NM_005275	chr6:30509291-30509232	GNL1	Homo sapiens guanine nucleotide binding protein-like 1 (GNL1), mRNA [NM_005275]	GO:0007165|GO:0005198|GO:0042254|GO:0008152|GO:0003924|GO:0005634|GO:0005525|GO:0005615|GO:0006974|GO:0002456	NM_005275	Hs.83147	2794	123.346	115.563	6.52356	6.63656
1.14309	down	NM_198150	chr5:94903693-94903752	ARSK	Homo sapiens arylsulfatase family, member K (ARSK), mRNA [NM_198150]	GO:0006665|GO:0006687|GO:0005788|GO:0005576|GO:0004065|GO:0044281|GO:0044267|GO:0046872|GO:0043687	NM_198150	Hs.585051	153642	197.078	194.214	7.15728	7.35022
1.37551	down	NM_016161	chr3:137843320-137843261	A4GNT	Homo sapiens alpha-1,4-N-acetylglucosaminyltransferase (A4GNT), mRNA [NM_016161]	GO:0008375|GO:0009101|GO:0016020|GO:0006493|GO:0000139|GO:0005975|GO:0050680|GO:0016021	NM_016161	Hs.278960	51146	25.3414	29.8784	4.32956	4.78953
1.42817	down	NM_012419	chr6:153332781-153332722	RGS17	Homo sapiens regulator of G-protein signaling 17 (RGS17), mRNA [NM_012419]	GO:0043547|GO:0005737|GO:0005886|GO:0038032|GO:0005634|GO:0005096	NM_012419	Hs.166313	26575	5	7.3462	2.32191	2.83608
1.05882	down	NM_014614	chr2:54092618-54092559	PSME4	Homo sapiens proteasome (prosome, macropain) activator subunit 4 (PSME4), mRNA [NM_014614]	GO:0010467|GO:0002474|GO:0090263|GO:0005634|GO:0044281|GO:0031145|GO:0005829|GO:0034641|GO:0016032|GO:0070577|GO:0090090|GO:0006977|GO:0000209|GO:0043066|GO:0006521|GO:0051437|GO:0042590|GO:0006915|GO:0007275|GO:0042981|GO:0051439|GO:0006974|GO:0016504|GO:0010952|GO:0006281|GO:0016607|GO:0002479|GO:0000278|GO:0035093|GO:0010499	NM_014614	Hs.413801	23198	368.075	333.229	8.03059	8.11305
1.08921	down	NM_170685	chr17:47915730-47915671	TAC4	Homo sapiens tachykinin 4 (hemokinin) (TAC4), transcript variant alpha, mRNA [NM_170685]	GO:0046878|GO:0008217|GO:0005102|GO:0007217|GO:0005576	NM_170685	Hs.652130	255061	92.6127	86.5049	6.12925	6.25253
1.18749	down	NM_003512	chr6:26124403-26124462	HIST1H2AC	Homo sapiens histone cluster 1, H2ac (HIST1H2AC), mRNA [NM_003512]	GO:0008150|GO:0003674|GO:0046982|GO:0005634|GO:0000786|GO:0003677|GO:0070062	NM_003512	Hs.484950	8334	69.5051	70.2262	5.71791	5.96582
1.06406	down	NM_022336	chr2:109511689-109511630	EDAR	Homo sapiens ectodysplasin A receptor (EDAR), mRNA [NM_022336]	GO:0005515|GO:0042346|GO:0005886|GO:0045177|GO:0006915|GO:0030154|GO:0007165|GO:0008544|GO:0043473|GO:0042475|GO:0004872|GO:0060662|GO:0016021|GO:0001942|GO:0004888	NM_022336	Hs.171971	10913	12.7631	11.365	3.35833	3.44792
1.11095	down		chr2:6910270-6910211	LINC00487	Homo sapiens long intergenic non-protein coding RNA 487 (LINC00487), long non-coding RNA [NR_038369]		NR_038369	Hs.446195	400941	117.504	112.702	6.45478	6.60658
1.05649	down	NM_003685	chr19:6413914-6413855	KHSRP	Homo sapiens KH-type splicing regulatory protein (KHSRP), mRNA [NM_003685]	GO:0006397|GO:0008380|GO:0010467|GO:0006355|GO:0010494|GO:0003729|GO:0006402|GO:0003677|GO:0006351|GO:0005829|GO:2000628|GO:0016020|GO:0000375|GO:0005654|GO:0051028	NM_003685	Hs.727344	8570	17419.8	15058.2	13.8671	13.9464
1.07629	down	NM_001282458	chr6:31912555-31912614	C2	Homo sapiens complement component 2 (C2), transcript variant 5, mRNA [NM_001282458]	GO:0030449|GO:0006956|GO:0004252|GO:2000427|GO:0007584|GO:0045087|GO:0006958|GO:0006508|GO:0005576|GO:0005615|GO:0046872|GO:0070062	NM_001282458	Hs.408903	717	24.0526	21.8769	4.25668	4.36275
1.03205	down	NM_003906	chr21:47656825-47656766	MCM3AP	Homo sapiens minichromosome maintenance complex component 3 associated protein (MCM3AP), mRNA [NM_003906]	GO:0006260|GO:0031965|GO:0005737|GO:0016746|GO:0005643|GO:0005654|GO:0005634|GO:0051028|GO:0006606|GO:0003677|GO:0005829|GO:0002376	NM_003906	Hs.389037	8888	566.205	500.508	8.64213	8.68764
1.01677	down	NM_003480	chr12:8800746-8800687	MFAP5	Homo sapiens microfibrillar associated protein 5 (MFAP5), transcript variant 1, mRNA [NM_003480]	GO:0030198|GO:0001527|GO:0005576|GO:0043206|GO:0005201	NM_003480	Hs.512842	8076	541.171	469.074	8.57961	8.6036
1.05574	down	NM_001204300	chr10:99019229-99019170	ARHGAP19	Homo sapiens Rho GTPase activating protein 19 (ARHGAP19), transcript variant 2, mRNA [NM_001204300]	GO:0043547|GO:0051056|GO:0007264|GO:0005634|GO:0005829|GO:0005096	NM_001204300	Hs.80305	84986	323.263	293.164	7.85111	7.92937
1.002	down	NM_030572	chr12:21679348-21679407	SPX	Homo sapiens spexin hormone (SPX), mRNA [NM_030572]	GO:0030133|GO:0010459|GO:0003084|GO:0031765|GO:0031766|GO:0045944|GO:0035814|GO:0032099|GO:0005184|GO:0044539|GO:0005615|GO:0051930	NM_030572	Hs.130692	80763	5	5	2.32191	2.32479
1.23648	down		chr1:013379124-013379065							16.8716	17.6443	3.75789	4.06414
1.0059	down	NM_004535	chr20:62873219-62873278	MYT1	Homo sapiens myelin transcription factor 1 (MYT1), mRNA [NM_004535]	GO:0006355|GO:0005737|GO:0003700|GO:0008270|GO:0005654|GO:0005634|GO:0001158|GO:0030154|GO:0006351|GO:0007399	NM_004535	Hs.279562	4661	80.986	69.338	5.93731	5.9458
1.02108	down		chr16:046606637-046606696							97.5263	85.1406	6.20018	6.23028
1.03381	down	NM_001130159	chr10:70644155-70644214	STOX1	Homo sapiens storkhead box 1 (STOX1), transcript variant 3, mRNA [NM_001130159]	GO:0005737|GO:0005730|GO:0005654|GO:0005634|GO:0003677	NM_001130159	Hs.37636	219736	63.3309	55.7571	5.59121	5.63918
1.23132	down	NM_032737	chr19:2428242-2428183	LMNB2	Homo sapiens lamin B2 (LMNB2), mRNA [NM_032737]	GO:0008150|GO:0003674|GO:0005198|GO:0005637|GO:0005638	NM_032737	Hs.538286	84823	5755.65	5706.64	12.0793	12.3795
1.0397	down	NM_001039083	chr17:44416935-44416876	ARL17B	Homo sapiens ADP-ribosylation factor-like 17B (ARL17B), transcript variant 1, mRNA [NM_001039083]	GO:0005794|GO:0007264|GO:0016192|GO:0015031|GO:0005525	NM_001039083	Hs.733127	100506084	309.062	276.416	7.78691	7.84307
1.29589	down	NM_003943	chr4:77231410-77231469	STBD1	Homo sapiens starch binding domain 1 (STBD1), mRNA [NM_003943]	GO:0005515|GO:0006936|GO:0016020|GO:0005887|GO:2001070	NM_003943	Hs.109590	8987	46.0234	51.0677	5.14911	5.52305
1.11245	down		chr19:35650773-35650832	FXYD5	FXYD domain containing ion transport regulator 5 [Source:HGNC Symbol;Acc:HGNC:4029] [ENST00000392218]	GO:0045296|GO:0034220|GO:0030033|GO:0046588|GO:0003779|GO:0016021|GO:0005216			53827	63.8668	60.8308	5.60583	5.75957
1.14764	down	NM_025098	chr11:75442248-75442307	MOGAT2	Homo sapiens monoacylglycerol O-acyltransferase 2 (MOGAT2), mRNA [NM_025098]	GO:0050892|GO:0005783|GO:0019432|GO:0005789|GO:0003846|GO:0016407|GO:0006651|GO:0016021|GO:0006071	NM_025098	Hs.288568	80168	17.2774	16.6858	3.78909	3.98776
1.23453	down	XM_006721169	chr16:57610060-57610119	GPR114	G protein-coupled receptor 114 [Source:HGNC Symbol;Acc:HGNC:19010] [ENST00000564607]	GO:0007186|GO:0005886|GO:0004930|GO:0016021	XM_006721169	Hs.187884	221188	38.4237	40.4086	4.90242	5.20638
1.03995	down	NM_213662	chr17:40474463-40474404	STAT3	Homo sapiens signal transducer and activator of transcription 3 (acute-phase response factor) (STAT3), transcript variant 3, mRNA [NM_213662]	GO:0001754|GO:0005515|GO:0001659|GO:0003700|GO:0006366|GO:0044212|GO:0048708|GO:0019221|GO:0006606|GO:0060548|GO:0046983|GO:0070102|GO:0004879|GO:0045820|GO:0032355|GO:0001103|GO:0045747|GO:0019901|GO:0019903|GO:0006953|GO:0000122|GO:0016310|GO:0019953|GO:0005654|GO:0045893|GO:0031730|GO:0008134|GO:0008285|GO:0005886|GO:0008283|GO:0045471|GO:0005743|GO:0006928|GO:0060396|GO:0005634|GO:0060397|GO:…	NM_213662	Hs.463059	6774	504.495	448.627	8.48309	8.5396
1.0012	down	NM_003724	chr8:143739085-143739026	JRK	Homo sapiens Jrk homolog (mouse) (JRK), transcript variant 1, mRNA [NM_003724]	GO:0005515|GO:0008150|GO:0003674|GO:0005737|GO:0030529|GO:0005634|GO:0005575|GO:0003729|GO:0003677	NM_003724	Hs.535903	8629	606.49	517.75	8.73737	8.7391
1.07148	down	NM_000222	chr4:55606511-55606570	KIT	Homo sapiens v-kit Hardy-Zuckerman 4 feline sarcoma viral oncogene homolog (KIT), transcript variant 1, mRNA [NM_000222]	GO:0005515|GO:0008360|GO:0019221|GO:0007286|GO:0007283|GO:0002020|GO:0005615|GO:0042803|GO:0035234|GO:0043069|GO:0043552|GO:0007173|GO:0042127|GO:0031274|GO:0002327|GO:0038162|GO:0023014|GO:0002320|GO:0043303|GO:0030335|GO:0006687|GO:0031532|GO:0032762|GO:0014068|GO:0018108|GO:0035855|GO:0019955|GO:0008543|GO:0045087|GO:0008542|GO:0038093|GO:0002371|GO:0009898|GO:0002318|GO:0038095|GO:0009897|GO:…	NM_000222	Hs.479754	3815	13.1702	11.8663	3.40205	3.50166
1.00319	down	NM_004528	chr1:165623528-165623587	MGST3	Homo sapiens microsomal glutathione S-transferase 3 (MGST3), mRNA [NM_004528]	GO:0006629|GO:0006805|GO:0005635|GO:0044281|GO:0004364|GO:0043231|GO:0004602|GO:0007165|GO:0004601|GO:0016020|GO:0005789|GO:0016021|GO:0070062|GO:0055114	NM_004528	Hs.191734	4259	994.505	849.106	9.45186	9.45645
1.59353	down	NM_001037317	chr1:99355931-99355872	LPPR5	Homo sapiens lipid phosphate phosphatase-related protein type 5 (LPPR5), transcript variant 1, mRNA [NM_001037317]	GO:0016787|GO:0008152|GO:0016021	NM_001037317	Hs.483948	163404	21.8672	29.8006	4.11382	4.78605
1.09858	down	XM_005258879	chr19:58019003-58019062	ZNF773	zinc finger protein 773 [Source:HGNC Symbol;Acc:HGNC:30487] [ENST00000598770]	GO:0006355|GO:0005634|GO:0003677|GO:0046872|GO:0006351	XM_005258879	Hs.579576	374928	18.0593	16.635	3.84868	3.98432
1.15891	down	BU955595	chr5:172387975-172388034		AGENCOURT_10612443 NIH_MGC_126 Homo sapiens cDNA clone IMAGE:6727802 5', mRNA sequence [BU955595]			Hs.430755		41.8265	41.2958	5.0198	5.23257
1.12499	down	NM_173632	chr19:58269249-58269308	ZNF776	Homo sapiens zinc finger protein 776 (ZNF776), mRNA [NM_173632]	GO:0006355|GO:0005634|GO:0003677|GO:0046872|GO:0006351	NM_173632	Hs.720254	284309	175.188	169.58	6.99562	7.16553
1.19397	down	NM_033185	chr17:39150112-39150053	KRTAP3-3	Homo sapiens keratin associated protein 3-3 (KRTAP3-3), mRNA [NM_033185]	GO:0005198|GO:0045095	NM_033185	Hs.662759	85293	2377.99	2371.84	10.7605	11.0162
1.09101	down	NM_000291	chrX:77381462-77381521	PGK1	Homo sapiens phosphoglycerate kinase 1 (PGK1), mRNA [NM_000291]	GO:0005515|GO:0005975|GO:0006094|GO:0044281|GO:0005524|GO:0006096|GO:0005829|GO:0016310|GO:0004618|GO:0016020|GO:0030855|GO:0009405|GO:0006006|GO:0070062	NM_000291	Hs.78771	5230	18428.7	16143.5	13.951	14.0767
1.81181	down	NM_001033017	chr8:11842036-11842095	DEFB135	Homo sapiens defensin, beta 135 (DEFB135), mRNA [NM_001033017]	GO:0009986|GO:0045087|GO:0005576|GO:0042742	NM_001033017	Hs.558284	613209	9.18198	14.0922	2.8943	3.75173
1.03584	down	NM_152275	chr2:178479027-178479009	TTC30A	Homo sapiens tetratricopeptide repeat domain 30A (TTC30A), mRNA [NM_152275]	GO:0042384|GO:0005929|GO:0042073|GO:0030992	NM_152275	Hs.128384	92104	61.5744	54.2203	5.5529	5.6037
1.12371	down		chr6:029044462-029044521							131.863	127.712	6.61428	6.78255
1.04158	down		chr1:26551643-26551702	LOC101928303					101928303	87.5446	78.0418	6.04743	6.1062
1.07788	down	NM_012110	chr4:54876291-54876232	CHIC2	Homo sapiens cysteine-rich hydrophobic domain 2 (CHIC2), mRNA [NM_012110]	GO:0005515|GO:0008150|GO:0003674|GO:0005886|GO:0005798|GO:0006893|GO:0005575	NM_012110	Hs.335393	26511	332.017	307.168	7.88576	7.99395
1.04837	down		chrX:076949251-076949192							143.788	129.537	6.73295	6.80109
1.03048	down	NM_001100426	chr4:99364725-99364784	RAP1GDS1	Homo sapiens RAP1, GTP-GDP dissociation stimulator 1 (RAP1GDS1), transcript variant 1, mRNA [NM_001100426]	GO:0005739|GO:0031034|GO:0051561|GO:0032321|GO:0005783|GO:0032471|GO:0070062|GO:0014829|GO:0005829|GO:0005096	NM_001100426	Hs.132858	5910	392.845	345.861	8.12509	8.16841
1.04786	down	NM_014732	chr16:85127639-85127698	KIAA0513	Homo sapiens KIAA0513 (KIAA0513), transcript variant 2, mRNA [NM_014732]	GO:0005737	NM_014732	Hs.301658	9764	310.632	279.74	7.7947	7.86214
1.04941	down	NM_017757	chr18:72777025-72777084	ZNF407	Homo sapiens zinc finger protein 407 (ZNF407), transcript variant 1, mRNA [NM_017757]	GO:0006355|GO:0008270|GO:0005634|GO:0003677|GO:0006351	NM_017757	Hs.536490	55628	106.662	96.0591	6.3221	6.39168
1.10781	down		chr19:000202859-000202800							67.8423	63.8979	5.68374	5.83145
1.01654	down	NM_014142	chr10:12214844-12214785	NUDT5	Homo sapiens nudix (nucleoside diphosphate linked moiety X)-type motif 5 (NUDT5), mRNA [NM_014142]	GO:0000287|GO:0017110|GO:0055086|GO:0005634|GO:0044281|GO:0050072|GO:0005829|GO:0005622|GO:0019303|GO:0030515|GO:0034656|GO:0047631|GO:0019144|GO:0009117|GO:0070062|GO:0009191	NM_014142	Hs.555956	11164	2018.11	1730.67	10.5038	10.5275
1.01748	down	NM_004747	chr10:79550783-79550724	DLG5	Homo sapiens discs, large homolog 5 (Drosophila) (DLG5), mRNA [NM_004747]	GO:0005515|GO:0008092|GO:0008285|GO:0005886|GO:0008013|GO:0045186|GO:0030159|GO:0045176|GO:0042981|GO:0072205|GO:0045197|GO:0035556|GO:0007165|GO:0005737|GO:0016337|GO:0060441|GO:0005913|GO:0006461|GO:0030859|GO:0071896|GO:0030901	NM_004747	Hs.652690	9231	2384.08	2038.66	10.7658	10.7908
1.18848	down	BU171032	chr5:180222497-180222438		AGENCOURT_7835728 NIH_MGC_67 Homo sapiens cDNA clone IMAGE:6145127 5', mRNA sequence [BU171032]			Hs.736216		28.1469	28.3738	4.46886	4.71798
1.04271	down		chr4:13339392-13339451		heat shock protein 90kDa alpha (cytosolic), class B member 2, pseudogene [Source:HGNC Symbol;Acc:HGNC:32537] [ENST00000507090]					1291.24	1137.61	9.83034	9.89068
1.03302	down	NM_173500	chr15:43036609-43036550	TTBK2	Homo sapiens tau tubulin kinase 2 (TTBK2), mRNA [NM_173500]	GO:0005515|GO:0006996|GO:0005814|GO:0008360|GO:0005634|GO:0005524|GO:0005615|GO:0036064|GO:0005829|GO:0007224|GO:0042384|GO:0018105|GO:0004674|GO:0035869	NM_173500	Hs.646511	146057	1109.61	970.107	9.61158	9.65845
1.08199	down	NM_019073	chr1:48764543-48764484	SPATA6	Homo sapiens spermatogenesis associated 6 (SPATA6), transcript variant 1, mRNA [NM_019073]	GO:0007275|GO:0005576|GO:0007283|GO:0030154	NM_019073	Hs.538103	54558	98.2896	91.1804	6.2094	6.32309
1.03273	down	NM_001039613	chr2:9628439-9628498	IAH1	Homo sapiens isoamyl acetate-hydrolyzing esterase 1 homolog (S. cerevisiae) (IAH1), mRNA [NM_001039613]	GO:0016042|GO:0016788|GO:0070062	NM_001039613	Hs.744980	285148	2504.01	2171.1	10.8384	10.8849
1.0473	down	NM_001242739	chr1:43316875-43316934	ZNF691	Homo sapiens zinc finger protein 691 (ZNF691), transcript variant 1, mRNA [NM_001242739]	GO:0005634|GO:0003677|GO:0046872	NM_001242739	Hs.20879	51058	66.8497	59.7623	5.6636	5.73027
1.09079	down	NM_014189	chr4:2909528-2910257	ADD1	Homo sapiens adducin 1 (alpha) (ADD1), transcript variant 2, mRNA [NM_014189]	GO:0005516|GO:0048471|GO:0020027|GO:0030036|GO:0005886|GO:0071300|GO:0005634|GO:0042803|GO:0006921|GO:0006884|GO:0005829|GO:0030968|GO:0032092|GO:0045807|GO:0051016|GO:0042608|GO:0051015|GO:0048873|GO:0043197|GO:0035264|GO:0045111|GO:0051017|GO:0046982|GO:0006915|GO:0014069|GO:0030507|GO:0003779|GO:0001701|GO:0045766|GO:0000902|GO:0005198|GO:0030218|GO:0005654|GO:0008290|GO:0006987|GO:0044267|GO:…	NM_014189	Hs.183706	118	110.014	103.479	6.36418	6.48956
1.03255	down	NM_030625	chr10:70332072-70332131	TET1	Homo sapiens tet methylcytosine dioxygenase 1 (TET1), mRNA [NM_030625]	GO:0010467|GO:0005506|GO:0035511|GO:0001826|GO:0005634|GO:0090310|GO:0006351|GO:0006493|GO:0045944|GO:0019827|GO:0043566|GO:0044030|GO:0080111|GO:0040029|GO:0008270|GO:0070579|GO:0016568	NM_030625	Hs.567594	80312	852.123	743.884	9.21989	9.2661
1.12646	down		chrUn_gl000240:000037946-000038005		Q3SWV3_HUMAN (Q3SWV3) LOC389833 protein (Fragment), partial (8%) [THC2563836]					50.1966	47.9511	5.27123	5.44304
1.05237	down	NM_001205259	chr16:33262300-33262359	TP53TG3C	Homo sapiens TP53 target 3C (TP53TG3C), transcript variant 1, mRNA [NM_001205259]	GO:0005737|GO:0005634	NM_001205259	Hs.624982	653550	54.9512	48.6558	5.39176	5.46539
1.25356	down	XR_109251	chr16:6427992-6428051		PREDICTED: Homo sapiens uncharacterized LOC440337 (LOC440337), misc_RNA [XR_109251]		XR_109251	Hs.683875		172.669	187.544	6.97674	7.30277
1.002	down	NM_000047	chrX:2854805-2853195	ARSE	Homo sapiens arylsulfatase E (chondrodysplasia punctata 1) (ARSE), transcript variant 2, mRNA [NM_000047]	GO:0006665|GO:0001501|GO:0006687|GO:0005795|GO:0005788|GO:0004065|GO:0044281|GO:0044267|GO:0046872|GO:0070062|GO:0043687	NM_000047	Hs.386975	415	5	5	2.32191	2.32479
1.12524	down	NM_178548	chr1:36060150-36060209	TFAP2E	Homo sapiens transcription factor AP-2 epsilon (activating enhancer binding protein 2 epsilon) (TFAP2E), mRNA [NM_178548]	GO:0000977|GO:0046982|GO:0006366|GO:0006357|GO:0045944|GO:0042127|GO:0000981|GO:0005634|GO:0048856|GO:0042803	NM_178548	Hs.567844	339488	94.18	91.2616	6.15372	6.32395
1.69821	down	XR_252344	chr7:153755819-153755760	LOC101929998	PREDICTED: Homo sapiens uncharacterized LOC101929998 (LOC101929998), transcript variant X1, ncRNA [XR_252344]		XR_252344	Hs.552781	101929998	12.2484	17.5977	3.2961	4.06012
1.00389	down	AK001442	chr1:182806677-182806618	lnc-SHCBP1L-1	Homo sapiens cDNA FLJ10580 fis, clone NT2RP2003533. [AK001442]			Hs.191518		28956.4	24424.4	14.7024	14.708
1.10574	down	NM_001798	chr12:56365789-56365848	CDK2	Homo sapiens cyclin-dependent kinase 2 (CDK2), transcript variant 1, mRNA [NM_001798]	GO:0005515|GO:0032298|GO:0000793|GO:0008284|GO:0015030|GO:0071732|GO:0005634|GO:0007265|GO:0031145|GO:0046872|GO:0005829|GO:0000082|GO:0005737|GO:0000086|GO:0006813|GO:0006977|GO:0000806|GO:0005667|GO:0000781|GO:0005813|GO:0030332|GO:0000805|GO:0016572|GO:0005524|GO:0051439|GO:0006260|GO:0051298|GO:0035173|GO:0007067|GO:0006281|GO:0007126|GO:0060968|GO:0007596|GO:0000307|GO:0005654|GO:0031571|GO:…	NM_001798	Hs.19192	1017	153.605	147.34	6.82406	6.96907
1.28366	down	NM_024587	chr1:45119563-45119504	TMEM53	Homo sapiens transmembrane protein 53 (TMEM53), transcript variant 1, mRNA [NM_024587]	GO:0005634|GO:0016021	NM_024587	Hs.22157	79639	25.1765	27.5292	4.32073	4.681
1.04013	down	NM_001790	chr5:137621299-137621240	CDC25C	Homo sapiens cell division cycle 25C (CDC25C), transcript variant 1, mRNA [NM_001790]	GO:0005515|GO:0048471|GO:0007088|GO:0019901|GO:0008283|GO:0050699|GO:0005634|GO:0000079|GO:0007283|GO:0035335|GO:0005829|GO:0006260|GO:0007067|GO:0000086|GO:0051726|GO:0016032|GO:0005654|GO:0000278|GO:0004725|GO:0051301	NM_001790	Hs.656	995	725.163	646.465	8.99687	9.05364
1.09808	down	NM_024321	chr19:36128152-36128211	RBM42	Homo sapiens RNA binding motif protein 42 (RBM42), mRNA [NM_024321]	GO:0005737|GO:0048025|GO:0000166|GO:0005634	NM_024321	Hs.5086	79171	1368.82	1254.95	9.90533	10.0403
1.09777	down		chr5:17522186-17522245							206.175	195.123	7.22126	7.35583
1.0231	down		chr3:131962370-131962311							1044.22	906.347	9.52014	9.55309
1.15145	down	NM_016134	chr8:98155350-98155409	CPQ	Homo sapiens carboxypeptidase Q (CPQ), mRNA [NM_016134]	GO:0005794|GO:0005783|GO:0042246|GO:0005615|GO:0005764|GO:0042803|GO:0046872|GO:0005737|GO:0070573|GO:0004180|GO:0006508|GO:0006590|GO:0043171|GO:0070062	NM_016134	Hs.156178	10404	13.8271	13.4685	3.47898	3.68243
1.00551	down	NM_177528	chr16:28603326-28603267	SULT1A2	Homo sapiens sulfotransferase family, cytosolic, 1A, phenol-preferring, member 2 (SULT1A2), transcript variant 2, mRNA [NM_177528]	GO:0047894|GO:0006805|GO:0050427|GO:0006584|GO:0004062|GO:0008146|GO:0051923|GO:0044281|GO:0018958|GO:0009309|GO:0008202|GO:0005829	NM_177528	Hs.546304	6799	1761.25	1501.08	10.3069	10.3148
1.08489	down	NR_001539	chrY:9638768-9638827	TTTY22	Homo sapiens testis-specific transcript, Y-linked 22 (non-protein coding) (TTTY22), long non-coding RNA [NR_001539]		NR_001539	Hs.511961	252954	14.7788	13.5484	3.5728	3.69035
1.04434	down	NM_021806	chrX:153735560-153735205	FAM3A	Homo sapiens family with sequence similarity 3, member A (FAM3A), transcript variant 1, mRNA [NM_021806]	GO:0008150|GO:0003674|GO:0005576|GO:0005575	NM_021806	Hs.289108	60343	75.5121	66.9658	5.83418	5.89677
1.02931	down	NM_145109	chr17:21218464-21218523	MAP2K3	Homo sapiens mitogen-activated protein kinase kinase 3 (MAP2K3), transcript variant B, mRNA [NM_145109]	GO:0005515|GO:0034142|GO:0060048|GO:0051403|GO:0005829|GO:0002756|GO:0000187|GO:0006954|GO:0004702|GO:0002755|GO:0045860|GO:0034138|GO:0004708|GO:0038124|GO:0019901|GO:0038123|GO:0034134|GO:0018108|GO:0002224|GO:0005524|GO:0042035|GO:0007165|GO:0016020|GO:0045087|GO:0009405|GO:0005654|GO:0034166|GO:0035666|GO:0004713|GO:0045893|GO:0034146|GO:0034162	NM_145109	Hs.514012	5606	2442.76	2110.71	10.8065	10.8482
1.09638	down	NM_003538	chr6:26022181-26022240	HIST1H4A	Homo sapiens histone cluster 1, H4a (HIST1H4A), mRNA [NM_003538]	GO:0005515|GO:0010467|GO:0006325|GO:0005634|GO:0045653|GO:0000723|GO:0000183|GO:0000786|GO:0070062|GO:0035574|GO:0035575|GO:0046982|GO:0006334|GO:0006335|GO:0005576|GO:0006336|GO:0000228|GO:0003677|GO:0032776|GO:0034080|GO:0043234|GO:0016020|GO:0045814|GO:0040029|GO:0005654|GO:0000278	NM_003538	Hs.248178	8359	4581.47	4197.82	11.746	11.8788
1.05312	down	NR_120435	chr16:78134036-78134095	WWOX	Homo sapiens WW domain containing oxidoreductase (WWOX), transcript variant 3, non-coding RNA [NR_120435]	GO:0005515|GO:0050662|GO:2001238|GO:0005886|GO:0030178|GO:0048705|GO:0071560|GO:0005634|GO:0005829|GO:0005739|GO:0005737|GO:0045944|GO:0046983|GO:2001241|GO:0016055|GO:0008202|GO:0001105|GO:0048037|GO:0005794|GO:0097191|GO:0001649|GO:0005902|GO:0072332|GO:0016491|GO:0019899|GO:0055114	NR_120435	Hs.461453	51741	102.943	92.6854	6.26889	6.34356
1.13225	down	NM_001321	chr12:77252613-77252554	CSRP2	Homo sapiens cysteine and glycine-rich protein 2 (CSRP2), transcript variant 1, mRNA [NM_001321]	GO:0003674|GO:0008270|GO:0007275|GO:0005634|GO:0005925|GO:0030154	NM_001321	Hs.530904	1466	435.003	419.468	8.26892	8.44812
1.25375	down	NM_198699	chr21:46117543-46117602	KRTAP10-12	Homo sapiens keratin associated protein 10-12 (KRTAP10-12), mRNA [NM_198699]	GO:0045095	NM_198699	Hs.297526	386685	1101.93	1164.01	9.60275	9.929
[truncated: 14,029 more rows]
