# Supplementary material for: Phosphorylation of glutaminase by PKCε is essential for its enzymatic activity and critically contributes to tumorigenesis
Source: Cell Res. 2018 Mar 7;28(6):655–69. doi: 10.1038/s41422-018-0021-y (PMC5993826; doi:10.1038/s41422-018-0021-y)
Supplement: Supplementary file 22 — Supplementary table 10 [file 41422_2018_21_MOESM22_ESM.xls]

## Sheet: hsa
Supplementary Table 10. Down-regulated pathways in A549-WT cells cultured in glutamine free medium
PathwayID	Definition	OriginalWebSite	Fisher-Pvalue	SelectionCounts	SelectionSize	Count	Size	FDR	Enrichment_Score	GeneRatio	Genes
hsa04060	Cytokine-cytokine receptor interaction - Homo sapiens (human)	http://www.genome.jp/kegg-bin/show_pathway?hsa04060+269+6356+6357+6363+6347+6364+414062+2919+6374+3576+7852+1956+163702+3589+3595+27190+8809+3552+3556+53833+3561+3567+3570+3815+3953+3976+4050+4352+5196+5473+7042+8797+8795+8793+51330+8771+3604+10673+8744+7422	1.38079e-06	40	472	265	6890	0.000405952	5.85987	0.084746	AMHR2//CCL11//CCL13//CCL19//CCL2//CCL20//CCL3L3//CXCL1//CXCL5//CXCL8//CXCR4//EGFR//IFNLR1//IL11//IL12RB2//IL17B//IL18R1//IL1A//IL1RAP//IL20RB//IL2RG//IL5//IL6R//KIT//LEPR//LIF//LTB//MPL//PF4//PPBP//TGFB2//TNFRSF10A//TNFRSF10B//TNFRSF10D//TNFRSF12A//TNFRSF6B//TNFRSF9//TNFSF13B//TNFSF9//VEGFA
hsa05321	Inflammatory bowel disease (IBD) - Homo sapiens (human)	http://www.genome.jp/kegg-bin/show_pathway?hsa05321+50943+3115+3119+3595+8809+3552+3561+3567+3725+6095+4088+7042+7097+7100	0.000138902	14	472	67	6890	0.0100298	3.85729	0.029661	FOXP3//HLA-DPB1//HLA-DQB1//IL12RB2//IL18R1//IL1A//IL2RG//IL5//JUN//RORA//SMAD3//TGFB2//TLR2//TLR5
hsa04010	MAPK signaling pathway - Homo sapiens (human)	http://www.genome.jp/kegg-bin/show_pathway?hsa04010+10000+10369+998+1649+1843+1844+1847+1956+2246+2259+8817+2250+2316+2317+1647+55970+3303+3304+3305+3310+3552+3725+5606+5602+4893+5534+84867+25780+115727+5971+6195+6196+9252+7042	0.000139513	34	472	257	6890	0.0100298	3.85538	0.072034	AKT3//CACNG2//CDC42//DDIT3//DUSP1//DUSP2//DUSP5//EGFR//FGF1//FGF14//FGF18//FGF5//FLNA//FLNB//GADD45A//GNG12//HSPA1A//HSPA1B//HSPA1L//HSPA6//IL1A//JUN//MAP2K3//MAPK10//NRAS//PPP3R1//PTPN5//RASGRP3//RASGRP4//RELB//RPS6KA1//RPS6KA2//RPS6KA5//TGFB2
hsa05219	Bladder cancer - Homo sapiens (human)	http://www.genome.jp/kegg-bin/show_pathway?hsa05219+595+1026+3576+1956+4312+4313+4893+11186+9252+7422	0.000170576	10	472	38	6890	0.0100298	3.76808	0.021186	CCND1//CDKN1A//CXCL8//EGFR//MMP1//MMP2//NRAS//RASSF1//RPS6KA5//VEGFA
hsa05230	Central carbon metabolism in cancer - Homo sapiens (human)	http://www.genome.jp/kegg-bin/show_pathway?hsa05230+10000+57103+1956+2744+3099+3815+4893+5161+5214+51548+6510+6513+8140	0.000514561	13	472	67	6890	0.0252135	3.28856	0.027542	AKT3//C12ORF5//EGFR//GLS//HK2//KIT//NRAS//PDHA2//PFKP//SIRT6//SLC1A5//SLC2A1//SLC7A5
hsa04144	Endocytosis - Homo sapiens (human)	http://www.genome.jp/kegg-bin/show_pathway?hsa04144+153+154+155+857+858+859+998+29082+7852+1956+10938+22905+2149+28964+3106+3303+3304+3305+3310+3561+3815+3949+26119+56288+4088+7042	0.0027194	26	472	213	6890	0.114215	2.56553	0.055085	ADRB1//ADRB2//ADRB3//CAV1//CAV2//CAV3//CDC42//CHMP4A//CXCR4//EGFR//EHD1//EPN2//F2R//GIT1//HLA-B//HSPA1A//HSPA1B//HSPA1L//HSPA6//IL2RG//KIT//LDLR//LDLRAP1//PARD3//SMAD3//TGFB2
hsa05200	Pathways in cancer - Homo sapiens (human)	http://www.genome.jp/kegg-bin/show_pathway?hsa05200+10000+330+595+998+1026+1282+3576+7852+1956+2113+2149+2246+2259+8817+2250+2778+2791+55970+2792+3725+3815+354+3918+5602+4312+4313+4893+5467+5468+8643+5914+25780+115727+11186+861+6513+4088+6688+7042+7422+7477	0.00507522	41	472	398	6890	0.158372	2.29454	0.086864	AKT3//BIRC3//CCND1//CDC42//CDKN1A//COL4A1//CXCL8//CXCR4//EGFR//ETS1//F2R//FGF1//FGF14//FGF18//FGF5//GNAS//GNG11//GNG12//GNGT1//JUN//KIT//KLK3//LAMC2//MAPK10//MMP1//MMP2//NRAS//PPARD//PPARG//PTCH2//RARA//RASGRP3//RASGRP4//RASSF1//RUNX1//SLC2A1//SMAD3//SPI1//TGFB2//VEGFA//WNT7B
hsa04612	Antigen processing and presentation - Homo sapiens (human)	http://www.genome.jp/kegg-bin/show_pathway?hsa04612+3106+3115+3119+3303+3304+3305+3309+3310+100132285+3821+3823+8302	0.00705617	12	472	79	6890	0.188592	2.15143	0.025424	HLA-B//HLA-DPB1//HLA-DQB1//HSPA1A//HSPA1B//HSPA1L//HSPA5//HSPA6//KIR2DS2//KLRC1//KLRC3//KLRC4
hsa04668	TNF signaling pathway - Homo sapiens (human)	http://www.genome.jp/kegg-bin/show_pathway?hsa04668+10000+330+6347+6364+8837+2919+6374+8809+3725+3976+5606+5602+9252+257397+7128	0.00769817	15	472	110	6890	0.188605	2.11361	0.03178	AKT3//BIRC3//CCL2//CCL20//CFLAR//CXCL1//CXCL5//IL18R1//JUN//LIF//MAP2K3//MAPK10//RPS6KA5//TAB3//TNFAIP3
hsa04064	NF-kappa B signaling pathway - Homo sapiens (human)	http://www.genome.jp/kegg-bin/show_pathway?hsa04064+8915+330+6357+6363+8837+3576+3932+4050+51588+5971+257397+7128+10673	0.00865547	13	472	91	6890	0.190424	2.06271	0.027542	BCL10//BIRC3//CCL13//CCL19//CFLAR//CXCL8//LCK//LTB//PIAS4//RELB//TAB3//TNFAIP3//TNFSF13B
hsa04062	Chemokine signaling pathway - Homo sapiens (human)	http://www.genome.jp/kegg-bin/show_pathway?hsa04062+10000+6356+6357+6363+6347+6364+414062+998+2919+6374+3576+7852+2791+55970+2792+4793+4893+56288+5196+5473+25759+53358	0.00971549	22	472	189	6890	0.190424	2.01254	0.04661	AKT3//CCL11//CCL13//CCL19//CCL2//CCL20//CCL3L3//CDC42//CXCL1//CXCL5//CXCL8//CXCR4//GNG11//GNG12//GNGT1//NFKBIB//NRAS//PARD3//PF4//PPBP//SHC2//SHC3
hsa05134	Legionellosis - Homo sapiens (human)	http://www.genome.jp/kegg-bin/show_pathway?hsa05134+2919+3576+3303+3304+3305+3310+3689+7097+7100	0.0115893	9	472	55	6890	0.212954	1.93594	0.019068	CXCL1//CXCL8//HSPA1A//HSPA1B//HSPA1L//HSPA6//ITGB2//TLR2//TLR5
hsa04014	Ras signaling pathway - Homo sapiens (human)	http://www.genome.jp/kegg-bin/show_pathway?hsa04014+10000+998+1956+1969+2113+2246+2259+8817+2250+2791+55970+2792+3815+5602+4301+4893+5322+64926+25780+115727+11186+9610+25759+53358+7422	0.0126388	25	472	228	6890	0.213389	1.8983	0.052966	AKT3//CDC42//EGFR//EPHA2//ETS1//FGF1//FGF14//FGF18//FGF5//GNG11//GNG12//GNGT1//KIT//MAPK10//MLLT4//NRAS//PLA2G5//RASAL3//RASGRP3//RASGRP4//RASSF1//RIN1//SHC2//SHC3//VEGFA
hsa05221	Acute myeloid leukemia - Homo sapiens (human)	http://www.genome.jp/kegg-bin/show_pathway?hsa05221+10000+595+3815+4893+5292+5467+5914+861+6688	0.0145325	9	472	57	6890	0.213389	1.83766	0.019068	AKT3//CCND1//KIT//NRAS//PIM1//PPARD//RARA//RUNX1//SPI1
hsa00533	Glycosaminoglycan biosynthesis - keratan sulfate - Homo sapiens (human)	http://www.genome.jp/kegg-bin/show_pathway?hsa00533+8703+8534+9435+6482	0.0161826	4	472	15	6890	0.213389	1.79095	0.008475	B4GALT3//CHST1//CHST2//ST3GAL1
hsa05145	Toxoplasmosis - Homo sapiens (human)	http://www.genome.jp/kegg-bin/show_pathway?hsa05145+10000+330+3115+3119+3303+3304+3305+3310+3918+3949+5606+5602+4793+7042+7097	0.0165578	15	472	120	6890	0.213389	1.781	0.03178	AKT3//BIRC3//HLA-DPB1//HLA-DQB1//HSPA1A//HSPA1B//HSPA1L//HSPA6//LAMC2//LDLR//MAP2K3//MAPK10//NFKBIB//TGFB2//TLR2
hsa04610	Complement and coagulation cascades - Homo sapiens (human)	http://www.genome.jp/kegg-bin/show_pathway?hsa04610+715+719+730+733+1380+2149+2244+5329+5054+7035	0.0182513	10	472	69	6890	0.215956	1.73871	0.021186	C1R//C3AR1//C7//C8G//CR2//F2R//FGB//PLAUR//SERPINE1//TFPI
hsa04915	Estrogen signaling pathway - Homo sapiens (human)	http://www.genome.jp/kegg-bin/show_pathway?hsa04915+10000+1956+2778+2911+3303+3304+3305+3310+3725+4313+4893+25759+53358	0.0183636	13	472	100	6890	0.215956	1.73604	0.027542	AKT3//EGFR//GNAS//GRM1//HSPA1A//HSPA1B//HSPA1L//HSPA6//JUN//MMP2//NRAS//SHC2//SHC3
hsa04650	Natural killer cell mediated cytotoxicity - Homo sapiens (human)	http://www.genome.jp/kegg-bin/show_pathway?hsa04650+3106+3689+100132285+3821+3823+3932+100507436+259197+4893+5534+25759+53358+8797+8795+8793+80329	0.0203205	16	472	134	6890	0.221055	1.69207	0.033898	HLA-B//ITGB2//KIR2DS2//KLRC1//KLRC3//LCK//MICA//NCR3//NRAS//PPP3R1//SHC2//SHC3//TNFRSF10A//TNFRSF10B//TNFRSF10D//ULBP1
hsa04978	Mineral absorption - Homo sapiens (human)	http://www.genome.jp/kegg-bin/show_pathway?hsa04978+4490+4493+4494+4501+4502+4891+140803+7421	0.0214509	8	472	51	6890	0.221055	1.66855	0.016949	MT1B//MT1E//MT1F//MT1X//MT2A//SLC11A2//TRPM6//VDR
hsa04141	Protein processing in endoplasmic reticulum - Homo sapiens (human)	http://www.genome.jp/kegg-bin/show_pathway?hsa04141+1649+3337+3300+9709+3303+3304+3305+3309+3310+5602+23645+10802+9871+55176+23480+6747+10277+55829+55432	0.0218047	19	472	169	6890	0.221055	1.66145	0.040254	DDIT3//DNAJB1//DNAJB2//HERPUD1//HSPA1A//HSPA1B//HSPA1L//HSPA5//HSPA6//MAPK10//PPP1R15A//SEC24A//SEC24D//SEC61A2//SEC61G//SSR3//UBE4B//VIMP//YOD1
hsa05142	Chagas disease (American trypanosomiasis) - Homo sapiens (human)	http://www.genome.jp/kegg-bin/show_pathway?hsa05142+10000+6347+414062+8837+3576+2778+3725+5602+5054+4088+7042+7097+54106	0.0246731	13	472	104	6890	0.235656	1.60778	0.027542	AKT3//CCL2//CCL3L3//CFLAR//CXCL8//GNAS//JUN//MAPK10//SERPINE1//SMAD3//TGFB2//TLR2//TLR9
hsa04510	Focal adhesion - Homo sapiens (human)	http://www.genome.jp/kegg-bin/show_pathway?hsa04510+10000+330+857+858+859+595+998+1282+1311+1956+2316+2317+3679+3725+3918+5602+10627+103910+25759+53358+7148+7422	0.0256496	22	472	207	6890	0.235656	1.59092	0.04661	AKT3//BIRC3//CAV1//CAV2//CAV3//CCND1//CDC42//COL4A1//COMP//EGFR//FLNA//FLNB//ITGA7//JUN//LAMC2//MAPK10//MYL12A//MYL12B//SHC2//SHC3//TNXB//VEGFA
hsa00250	Alanine, aspartate and glutamate metabolism - Homo sapiens (human)	http://www.genome.jp/kegg-bin/show_pathway?hsa00250+440+2571+2673+9945+2744+5471	0.0297253	6	472	35	6890	0.264825	1.52687	0.012712	ASNS//GAD1//GFPT1//GFPT2//GLS//PPAT
hsa04722	Neurotrophin signaling pathway - Homo sapiens (human)	http://www.genome.jp/kegg-bin/show_pathway?hsa04722+10000+998+3656+3725+5602+4145+4793+4794+4893+6195+6196+9252+25759+53358	0.0342763	14	472	120	6890	0.267784	1.46501	0.029661	AKT3//CDC42//IRAK2//JUN//MAPK10//MATK//NFKBIB//NFKBIE//NRAS//RPS6KA1//RPS6KA2//RPS6KA5//SHC2//SHC3
hsa04012	ErbB signaling pathway - Homo sapiens (human)	http://www.genome.jp/kegg-bin/show_pathway?hsa04012+10000+374+1026+1956+2069+3725+5602+4893+3084+25759+53358	0.0344069	11	472	87	6890	0.267784	1.46335	0.023305	AKT3//AREG//CDKN1A//EGFR//EREG//JUN//MAPK10//NRAS//NRG1//SHC2//SHC3
hsa00970	Aminoacyl-tRNA biosynthesis - Homo sapiens (human)	http://www.genome.jp/kegg-bin/show_pathway?hsa00970+16+833+2617+3376+4141+55278+6301+7453+8565	0.0348306	9	472	66	6890	0.267784	1.45804	0.019068	AARS//CARS//GARS//IARS//MARS//QRSL1//SARS//WARS//YARS
Down-regulated pathways in A549-GAC(S314A) cells cultured in glutamine free medium
PathwayID	Definition	OriginalWebSite	Fisher-Pvalue	SelectionCounts	SelectionSize	Count	Size	FDR	Enrichment_Score	GeneRatio	Genes
hsa04810	Regulation of actin cytoskeleton - Homo sapiens (human)	http://www.genome.jp/kegg-bin/show_pathway?hsa04810+10092+1128+2259+8823+2768+91807+5305+23396	2.56439e-05	8	40	215	6890	0.00753932	4.59101	0.2	ARPC5//CHRM1//FGF14//FGF16//GNA12//MYLK3//PIP4K2A//PIP5K1C
hsa04612	Antigen processing and presentation - Homo sapiens (human)	http://www.genome.jp/kegg-bin/show_pathway?hsa04612+3117+10197+6892	0.0105695	3	40	79	6890	1	1.97594	0.075	HLA-DQA1//PSME3//TAPBP
hsa04962	Vasopressin-regulated water reabsorption - Homo sapiens (human)	http://www.genome.jp/kegg-bin/show_pathway?hsa04962+359+360	0.0278033	2	40	45	6890	1	1.5559	0.05	AQP2//AQP3
hsa05160	Hepatitis C - Homo sapiens (human)	http://www.genome.jp/kegg-bin/show_pathway?hsa05160+5010+3576+10197	0.0413561	3	40	133	6890	1	1.38346	0.075	CLDN11//CXCL8//PSME3
