# Supplementary material for: Phosphorylation of glutaminase by PKCε is essential for its enzymatic activity and critically contributes to tumorigenesis
Source: Cell Res. 2018 Mar 7;28(6):655–69. doi: 10.1038/s41422-018-0021-y (PMC5993826; doi:10.1038/s41422-018-0021-y)
Supplement: Supplementary file 23 — Supplementary table 11 [file 41422_2018_21_MOESM23_ESM.xls]

## Sheet: 生存期肺腺癌150点资料
Table S11 The description of the human specimens in Lung cancer tissue microarray.
Operation time	Survival state	Follow-up time	Survival(Month)	Tissue code	Gender	Age	Primary tumor	Tumor type	Tumor stage	Tumor size	Lymph node number	Positive Lymph node number	T	N	M	AJCC stage (Version7)
2007.4	Death	2009-07-31	27	CRsLug0409A0031	M	75	Yes	adenocarcinoma	Ⅱ	4×4×3cm	9	0	T4	N0	M0	3A
2004.9	Death	2011-03-13	78	CRsLug0409A0032	F	72	Yes	bronchioloalveolar carcinoma		3×2×1.5cm	3	0	T1b	N0	M0	1A
2004.11	Survival	2012.07	92	CRsLug0409A0041	F	65	Yes	bronchioloalveolar carcinoma		2.5×2×2cm	5	0	T1b	N0	M0	1A
2004.11	Death	2005-11-09	12	CRsLug0412A0043	F	72	Yes	adenocarcinoma		4×4×2cm	5	1	T2a	N2	M0	3A
2004.11	Death	2008-12-10	49	CRsLug0412A0046	F	66	Yes	adenocarcinoma, partial bronchioloalveolar carcinoma	Ⅱ	4×3×3cm	12	9	T2a	Nx	M0	2-3
2004.12	Survival	2012.07	91	CRsLug0412A0059	M	60	Yes	adenocarcinoma	Ⅲ	6×4×3cm	3	0	T2b	N0	M0	2A
2004.12	Survival	2012.07	91	CRsLug0412A0060	M	49	Yes	adenocarcinoma	Ⅱ	3×3×2cm	1	0	T1b	N0	M0	1A
2005.1	Survival	2012.07	90	CRsLug0412A0064	M	66	Yes	adenocarcinoma, partial bronchioloalveolar carcinoma	Ⅰ	8×4.5×5cm	10	0	T3	N0	M0	2B
2005.3	Survival	2012.07	88	CRsLug0504A0081	F	53	Yes	bronchioloalveolar carcinoma		3×3×2cm	5	0	T1b	N0	M0	1A
2005.3	Survival	2012.07	88	CRsLug0504A0089	M	68	Yes	adenocarcinoma		5×4×3.5cm	10	0	T2a	N0	M0	1B
2005.4	Survival	2012.07	87	CRsLug0504A0100	M	36	Yes	mucoepidermoid carcinoma		4×4×4cm	3	0	T2a	N0	M0	1B
2005.5	Death	2008-02-06	33	CRsLug0506A0104	M	74	Yes	adenocarcinoma, partial alveolar cell carcinoma	Ⅱ	Diameter=4cm	9	1	T2a	Nx	M0	2-3
2005.6	Survival	2012.07	85	CRsLug0506A0108	F	50	Yes	adenocarcinoma	Ⅲ	3.5×3×3cm	8	7	T2a	Nx	M1a	4
2005.6	Death	2007-03-22	21	CRsLug0509A0123	M	74	Yes	adenocarcinoma, partial bronchioloalveolar carcinoma	Ⅱ	3.5×2×2cm	2	0	T2a	N0	M0	1B
2005.9	Survival	2012.07	82	CRsLug0511A0131	F	20	Yes	mucoepidermoid carcinoma		3×2×2cm	8	0	T2a	N0	M0	1B
2005.11	Death	2009-02-23	41	CRsLug0512A0142	M	58	Yes	adenocarcinoma	Ⅱ-Ⅲ	4×3×2cm	11	0	T2a	N0	?	4
2005.11	Death	2008-09-28	34	CRsLug0512A0146	M	30	Yes	mucoepidermoid carcinoma		3×3×2cm	10	0	T1b	N0	M0	1A
2005.11	Death	2009-02-13	39	CRsLug0512A0149	M	67	Yes	adenocarcinoma	Ⅲ	6×6×5cm	20	14	T2b	Nx	M0	2-3
2004.10	Death	2007-12-08	38	CRsLug0609A0172	F	59	Yes	adenocarcinoma	Ⅱ	4×3.8×3cm	15	14	T3	N1	M0	3A
2007.3	Death	2009-12-22	33	CRsLug0609A0175	M	73	Yes	adenocarcinoma	Ⅱ	5.5×4.5×3.5cm	13	3	T2b	N1	M0	2B
2006.2	Death	2007-05-12	15	CRsLug0609A0182	F	64	Yes	adenocarcinoma	Ⅱ	4×3×2cm	8	0	T2a	N0	M0	1B
2006.8	Survival	2012.07	71	CRsLug0612A0222	M	57	Yes	adenocarcinoma	Ⅱ	Diameter=3cm	11	0	T1b	N0	M0	1A
2007.8	Death	2008-02-24	6	CRsLug0612A0226	M	66	Yes	mucinous adenocarcinoma		4×2.5×2cm	12	3	T2a	N1	M0	2A
2007.4	Death	2007-07-20	3	CRsLug0612A0232	F	57	Yes	adenocarcinoma	Ⅱ-Ⅲ	5×4×3cm	12	10	T4	N2	M0	3B
2007.8	Death	2008-11-16	15	CRsLug0612A0238	F	65	Yes	adenocarcinoma	Ⅱ	3×3×2cm	9	0	T2a	N0	M0	1B
2006.11	Survival	2012.07	68	CRsLug0612A0249	F	40	Yes	adenocarcinoma	Ⅱ	4×3×3cm	4	0	T2a	N0	M0	1B
2006.12	Survival	2012.07	67	CRsLug0702A0261	F	43	Yes	adenocarcinoma, partial bronchioloalveolar carcinoma		3×1.5×1.5cm	9	2	T1b	Nx	M0	2-3
2007.1	Survival	2012.07	66	CRsLug0702A0270	M	55	Yes	adenocarcinoma	Ⅱ-Ⅲ	4×3×3cm	8	0	T2a	N0	M0	1B
2007.1	Death	2008-04-22	15	CRsLug0702A0272	F	76	Yes	bronchioloalveolar carcinoma		3×2×2cm	1	0	T1b	N0	M0	1A
2007.4	Death	2011-04-25	48	CRsLug0705A0310	F	69	Yes	bronchioloalveolar carcinoma		4×3×1.5cm	4	1	T2a	Nx	M0	2-3
2007.4	Survival	2012.07	63	CRsLug0705A0315	M	59	Yes	adenocarcinoma		7×6×4cm	18	0	T2b	N0	M0	2A
2007.5	Survival	2012.07	62	CRsLug0706A0368	F		Yes	adenocarcinoma	Ⅱ	3×2×1.5cm	12	0	T1b	N0	M0	1A
2007.5	Death	2008-06-17	13	CRsLug0706A0369	M	42	Yes	adenocarcinoma	Ⅱ	2.5×2.5×2cm	8	1	T1b	Nx	M0	2-3
2007.6	Survival	2012.07	61	CRsLug0707A0372	M	63	Yes	adenocarcinoma	Ⅱ	3×3×2.5cm	6	1	T1b	Nx	M0	2-3
2007.6	Survival	2012.07	61	CRsLug0707A0374	F	50	Yes	bronchioloalveolar carcinoma		2.5×2×1.5cm	4	0	T1b	N0	M0	1A
2007.8	Survival	2012.07	59	CRsLug0709A0396	F	71	Yes	bronchioloalveolar carcinoma		3×1.5×2cm	14	0	T1b	N0	M0	1A
2007.9	Survival	2012.07	58	CRsLug0709A0416	M	52	Yes	adenocarcinoma	Ⅱ-Ⅲ	5×5×4cm	17	0	T2a	N0	M0	1B
2007.9	Survival	2012.07	58	CRsLug0710A0420	F	58	Yes	adenocarcinoma	Ⅲ	7×5×5cm	12	0	T2b	N0	M0	2A
2007.10	Survival	2012.07	57	CRsLug0711A0433	F	63	Yes	adenocarcinoma	Ⅱ-Ⅲ	3.5×2.5×3.5cm	18	3	T2a	Nx	M0	2-3
2007.6	Death	2012-02-04	56	RRsLug0408A0013	M	74	Yes	adenocarcinoma	Ⅱ	3×2.5×2.5cm	12	0	T2a	N0	M0	1B
2004.9	Survival	2012.07	94	RRsLug0411A0034	F	71	Yes	adenocarcinoma	Ⅰ-Ⅱ	2.5×2×1.5-2×1.5×0.7cm	8	0	T1b	N0	M0	1A
2005.12	Survival	2012.07	79	RRsLug0411A0036	M	57	Yes	adenocarcinoma	Ⅱ-Ⅲ	4.5×3.5×3.5cm	12	0	T2a	N0	M0	1B
2006.8	Death	2011-03-25	55	RRsLug0609A0195	F	50	Yes	bronchioloalveolar carcinoma		3×2.5×2cm	5	4	T3	N2	M0	3A
2006.8	Survival	2012.07	71	RRsLug0609A0199	F	53	Yes	adenocarcinoma	Ⅱ	3.8×3.5×3cm	7	1	T2a	N1	M0	2A
2006.8	Death	2011-10-03	62	RRsLug0609A0201	M	60	Yes	adenocarcinoma	Ⅱ	4×3.5×3.5cm	10	0	T2a	N0	M0	1B
2006.11	Death	2009-08-25	33	RRsLug0612A0208	M	47	Yes	adenocarcinoma	Ⅲ	7.5×6×4cm	7	1	T3	N1	M0	3A
2006.11	Death	2008-01-04	14	RRsLug0612A0209	M	65	Yes	adenocarcinoma	Ⅲ	6×8.5×4cm	18	15	T3	N2	M0	3A
2006.11	Death	2010-12-24	49	RRsLug0612A0210	F	58	Yes	adenocarcinoma	Ⅱ-Ⅲ	4.5×4×3.5cm	12	0	T2a	N0	M1b	4
2006.11	Death	2007-12-18	13	RRsLug0612A0211	F	67	Yes	adenocarcinoma	Ⅱ	3×3.5×2.5cm	5	1	T2a	N1	M0	2A
2006.12	Survival	2012.07	67	RRsLug0701A0252	F	50	Yes	adenocarcinoma	Ⅱ	3×3×2.5cm	4	0	T1b	N0	M0	1A
2006.12	Survival	2012.07	67	RRsLug0701A0253	F	60	Yes	adenocarcinoma	Ⅱ-Ⅲ	4×3.5×3.5cm	7	2	T3	N1	M0	3A
2007.1	Survival	2012.07	66	RRsLug0701A0255	F	68	Yes	adenocarcinoma	Ⅱ	3×2×1.2cm	8	0	T1b	N0	M0	1A
2007.1	Survival	2012.07	66	RRsLug0702A0273	F	56	Yes	adenocarcinoma	Ⅱ	Diameter=1.2cm	6	0	T1a	N0	M0	1A
2007.1	Death	2008-07-25	18	RRsLug0702A0275	F	54	Yes	adenocarcinoma	Ⅲ	0.2-2.5×1.5×1cm	5	3	T2a	N2	M0	3A
2007.3	Death	2008-08-21	17	RRsLug0704A0279	M	49	Yes	adenocarcinoma	Ⅱ	4×3×3cm	9	4	T2a	N2	M0	3A
2006.1	Survival	2012.07	78	RRsLug0704A0280	F	25	Yes	adenocarcinoma	Ⅲ	7×5×4cm	7	1	T3	Nx	M0	3
2007.3	Death	2008-05-07	14	RRsLug0704A0282	F	58	Yes	adenocarcinoma	Ⅱ	3×3×2.5cm	11	3	T4	N1	M0
2007.3	Survival	2012.07	64	RRsLug0704A0289	M	75	Yes	adenocarcinoma	Ⅱ	2.5×2×2cm	7	1	T2a	N1	M0
2007.1	Survival	2012.07	66	RRsLug0704A0293	F	59	Yes	adenocarcinoma	Ⅱ	3.8×2.5×2cm			T4	N1
2006.8	Survival	2012.07	71	RRsLug0705A0317	F	71	Yes	adenocarcinoma	Ⅱ	3×2.5×2cm	9	5	T1b	Nx	M0	2-3
2004.9	Survival	2012.07	94	RRsLug0705A0318	M	47	Yes	adenocarcinoma, partial bronchioloalveolar carcinoma		3.5×3.5×3.5cm	10	10	T2a	N1	M0	2A
2007.4	Death	2010-12-13	44	RRsLug0705A0321	F	52	Yes	adenocarcinoma	Ⅱ-Ⅲ	2×2×1cm,1×1×1cm	14	12	T3	N3	M0	3B
2007.4	Death	2010-06-03	38	RRsLug0705A0322	M	67	Yes	adenocarcinoma	Ⅱ	3×2×2cm	17	2	T2a	N1	M0	2A
2007.5	Survival	2012.07	62	RRsLug0706A0332	M	55	Yes	adenocarcinoma	Ⅱ-Ⅲ	4×3.5×3.5cm	4	0	T2a	N0	M0	1B
2007.5	Death	2009-06-27	25	RRsLug0706A0333	M	65	Yes	adenocarcinoma	Ⅱ	3×2×1cm	9	2	T2a	N1	M0	2A
2007.5	Survival	2012.07	62	RRsLug0706A0340	M	45	Yes	adenocarcinoma	Ⅱ	4×3×2.5cm	13	0	T2a	N0	M0	1B
2007.6	Survival	2012.07	61	RRsLug0706A0343	M	59	Yes	adenocarcinoma	Ⅱ	2.5×2.5×1.5cm	14	0	T2a	N0	M0	1B
2007.6	Survival	2012.07	61	RRsLug0706A0346	M	64	Yes	adenocarcinoma, partial mucinous adenocarcinoma	Ⅱ-Ⅲ	6×4×3cm	17	7	T2b	N2	M0	3A
2004.7	Survival	2012.07	96	RRsLug0706A0347	F	84	Yes	adenocarcinoma	Ⅱ	2×2×1.5cm	5	0	T1a	N0	M0	1A
2007.6	Survival	2012.07	61	RRsLug0706A0349	M	60	Yes	adenocarcinoma	Ⅱ	5×3.5×3.5cm	1	0	T2a	N0	M0	1B
2007.7	Death	2009-12-09	29	RRsLug0709A0353	F	51	Yes	adenocarcinoma	Ⅱ	2×2×1.5cm	3	3	T2a	N2	M0	3A
2007.7	Death	2008-11-18	16	RRsLug0709A0355	M	53	Yes	adenocarcinoma	Ⅱ	2×2×1cm	8	5	T2a	N2	M0	3A
2006.8	Survival	2012.07	71	RRsLug0709A0359	F	55	Yes	bronchioloalveolar carcinoma		3×2.5×2.5cm	15	0	T1b	N0	M0	1A
2007.8	Death	2011-08-18	48	RRsLug0710A0363	M	68	Yes	adenocarcinoma	Ⅱ	5×3×1cm	9	0	T2a	N0	M0	1B
2006.10	Survival	2012.07	69	RRsLug0710A0364	M	51	Yes	adenocarcinoma	Ⅱ	3×3×2cm	15	2	T1b	Nx	M0	2-3
2007.9	Survival	2012.07	58	RRsLug0711A0403	M	64	Yes	adenocarcinoma	Ⅱ-Ⅲ	2.5×2.5×2cm	7	2	T2a	N1	M0	2A
2007.9	Survival	2012.07	58	RRsLug0711A0405	M	65	Yes	adenocarcinoma	Ⅱ	4×3×1cm	9	0	T2a	N0	M0	1B
